# Supplementary material for: The VHSE-Based Prediction of Proteasomal Cleavage Sites
Source: PLoS One. 2013 Sep 9;8(9):e74506. doi: 10.1371/journal.pone.0074506 (PMC3767653; doi:10.1371/journal.pone.0074506)
Supplement: Dataset S1 — The original data of MHC-I ligands. This excel workbook presents the 7324 MHC-I ligands extracted from the AntiJen database. (XLSX) [file pone.0074506.s001.xlsx]

## Sheet: Sheet1
Epitope	Number of results	Allele	Serotype	Class	MHC species	Category	Swiss Prot Ref	Journal Ref
AAAAAAAAR	1	n/a	HLA-A68	CLASS-I	HUMAN	VIRAL	P21433	JOURNAL OF IMMUNOLOGY 1999 162 331-337
AAAENAEAA	2	H-2Db	H-2b	CLASS-I	MOUSE	MISCELLANEOUS	not applicable	MOLECULAR IMMUNOLOGY 1995 32 895-907
		H-2Db	H-2b	CLASS-I	MOUSE	MISCELLANEOUS	not applicable	MOLECULAR IMMUNOLOGY 1995 32 895-907
AAAKAAAAV	3	A*0205	HLA-A2	CLASS-I	HUMAN	SYNTHETIC	not applicable	JOURNAL OF IMMUNOLOGY 1995 154 685-693
		A*0201	HLA-A2	CLASS-I	HUMAN	MISCELLANEOUS	not applicable	JOURNAL OF IMMUNOLOGY 1995 154 685-693
		A*0202	HLA-A2	CLASS-I	HUMAN	SYNTHETIC	not applicable	JOURNAL OF IMMUNOLOGY 1995 154 685-693
AAAPRTLLA	1	n/a	Qa-1b	CLASS-Ib	MOUSE	VIRAL	P31614	JOURNAL OF IMMUNOLOGY 1997 158 3244-3251
AAAPRTLLL	1	n/a	Qa-1b	CLASS-Ib	MOUSE	VIRAL	P31614	JOURNAL OF IMMUNOLOGY 1997 158 3244-3251
AACRAAGL	1	A*0201	HLA-A2	CLASS-I	HUMAN	VIRAL	P26664	JOURNAL OF VIROLOGY 1995 69 2462-2470
AADKAAAAAY	5	A*2401	HLA-A24	CLASS-I	HUMAN	MISCELLANEOUS	not applicable	JOURNAL OF IMMUNOLOGY 1994 152 3913-3924
		n/a	HLA-A1	CLASS-I	HUMAN	MISCELLANEOUS	not applicable	JOURNAL OF IMMUNOLOGY 1994 152 2874-2881
		A*0201	HLA-A2	CLASS-I	HUMAN	MISCELLANEOUS	not applicable	JOURNAL OF IMMUNOLOGY 1994 152 3913-3924
		A*1101	HLA-A11	CLASS-I	HUMAN	MISCELLANEOUS	not applicable	JOURNAL OF IMMUNOLOGY 1994 152 3913-3924
		A*0301	HLA-A3	CLASS-I	HUMAN	MISCELLANEOUS	not applicable	JOURNAL OF IMMUNOLOGY 1994 152 3913-3924
AADKAAAAY	5	n/a	HLA-A1	CLASS-I	HUMAN	MISCELLANEOUS	not applicable	JOURNAL OF IMMUNOLOGY 1994 152 2874-2881
		A*0201	HLA-A2	CLASS-I	HUMAN	MISCELLANEOUS	not applicable	JOURNAL OF IMMUNOLOGY 1994 152 3913-3924
		A*1101	HLA-A11	CLASS-I	HUMAN	MISCELLANEOUS	not applicable	JOURNAL OF IMMUNOLOGY 1994 152 3913-3924
		A*2401	HLA-A24	CLASS-I	HUMAN	MISCELLANEOUS	not applicable	JOURNAL OF IMMUNOLOGY 1994 152 3913-3924
		A*0301	HLA-A3	CLASS-I	HUMAN	MISCELLANEOUS	not applicable	JOURNAL OF IMMUNOLOGY 1994 152 3913-3924
AAENAEAA	2	H-2Db	H-2b	CLASS-I	MOUSE	MISCELLANEOUS	not applicable	MOLECULAR IMMUNOLOGY 1995 32 895-907
		H-2Db	H-2b	CLASS-I	MOUSE	MISCELLANEOUS	not applicable	MOLECULAR IMMUNOLOGY 1995 32 895-907
AAEPAAAAY	1	n/a	HLA-A1	CLASS-I	HUMAN	MISCELLANEOUS	not applicable	JOURNAL OF IMMUNOLOGY 1994 152 620-631
AAFQSSMTK	5	A*1101	HLA-A11	CLASS-I	HUMAN	VIRAL	P03369	JOURNAL OF IMMUNOLOGY 1997 159 1648-1657
		A*0301	HLA-A3	CLASS-I	HUMAN	VIRAL	P03369	JOURNAL OF IMMUNOLOGY 1997 159 1648-1657
		A*3101	HLA-A31	CLASS-I	HUMAN	VIRAL	P03369	JOURNAL OF IMMUNOLOGY 1997 159 1648-1657
		A*3301	HLA-A33	CLASS-I	HUMAN	VIRAL	P03369	JOURNAL OF IMMUNOLOGY 1997 159 1648-1657
		A*6801	HLA-A68	CLASS-I	HUMAN	VIRAL	P03369	JOURNAL OF IMMUNOLOGY 1997 159 1648-1657
AAGIGILT	1	A*0201	HLA-A2	CLASS-I	HUMAN	CANCER	Q16655	EURO.JOURNAL OF IMMUNOLOGY 1996 26 1683-1689
AAGIGILTV	5	A*0201	HLA-A2	CLASS-I	HUMAN	CANCER	Q16655	EURO.JOURNAL OF IMMUNOLOGY 1996 26 1683-1689
		A*0201	HLA-A2	CLASS-I	HUMAN	CANCER	Q16655	IMMUNOLOGICAL REVIEWS 2002 188 136-146
		A*0201	HLA-A2	CLASS-I	HUMAN	CANCER	Q16655	JOURNAL OF IMMUNOLOGY 1998 161 6970-6976
		A*0201	HLA-A2	CLASS-I	HUMAN	CANCER	Q16655	JOURNAL OF IMMUNOLOGY 1995 154 3961-3968
		A*0201	HLA-A2	CLASS-I	HUMAN	CANCER	Q16655	JOURNAL OF IMMUNOLOGY 1995 154 2257-2265
AAGIGILTVI	1	A*0201	HLA-A2	CLASS-I	HUMAN	CANCER	Q16655	JOURNAL OF IMMUNOLOGY 1995 154 3961-3968
AAGLQDCT	1	A*0201	HLA-A2	CLASS-I	HUMAN	VIRAL	P26663	JOURNAL OF VIROLOGY 1995 69 2462-2470
AAGLQDCTM	2	A*0201	HLA-A2	CLASS-I	HUMAN	VIRAL	P26663	JOURNAL OF VIROLOGY 1995 69 2462-2470
		A*0201	HLA-A2	CLASS-I	HUMAN	VIRAL	P26663	JOURNAL OF VIROLOGY 1995 69 2462-2470
AAGLQDCTML	2	A*0201	HLA-A2	CLASS-I	HUMAN	VIRAL	P26663	JOURNAL OF VIROLOGY 1995 69 2462-2470
		A*0201	HLA-A2	CLASS-I	HUMAN	VIRAL	P26663	JOURNAL OF VIROLOGY 1995 69 2462-2470
AAGLQDCTMLV	1	A*0201	HLA-A2	CLASS-I	HUMAN	VIRAL	P26663	JOURNAL OF VIROLOGY 1995 69 2462-2470
AAHEFGHAL	1	H-2Db	H-2b	CLASS-I	MOUSE	SELF PEPTIDE	P57748	SCAND.JOURNAL OF IMMUNOLOGY 2003 57 21-27
AAKDASIPTATIRRH	1	n/a	HLA-A2	CLASS-I	HUMAN	VIRAL	Q01404	JOURNAL OF HEPATOLOGY 2001 34 321-329
AALFYTHRENASGCS	1	n/a	HLA-A2	CLASS-I	HUMAN	VIRAL	P27959	JOURNAL OF HEPATOLOGY 2001 34 321-329
AAMIDTVVFK	2	A*1101	HLA-A11	CLASS-I	HUMAN	BACTERIAL	P95068	JOURNAL OF IMMUNOLOGY 1994 152 3913-3924
		A*0301	HLA-A3	CLASS-I	HUMAN	BACTERIAL	P95068	JOURNAL OF IMMUNOLOGY 1994 152 3913-3924
AANDPIFVV	1	A*0201	HLA-A2	CLASS-I	HUMAN	SELF PEPTIDE	P40126	CANCER RESEARCH 1998 58 4895-4901
AAPPKQEFL	1	H-2Db	H-2b	CLASS-I	MOUSE	SELF PEPTIDE	P25785	SCAND.JOURNAL OF IMMUNOLOGY 2003 57 21-27
AAPPVAPA	5	A*0201	HLA-A2	CLASS-I	HUMAN	SELF PEPTIDE	P04637	JOURNAL OF IMMUNOLOGY 2001 167 787-796
		A*0202	HLA-A2	CLASS-I	HUMAN	SELF PEPTIDE	P04637	JOURNAL OF IMMUNOLOGY 2001 167 787-796
		A*0203	HLA-A2	CLASS-I	HUMAN	SELF PEPTIDE	P04637	JOURNAL OF IMMUNOLOGY 2001 167 787-796
		A*0206	HLA-A2	CLASS-I	HUMAN	SELF PEPTIDE	P04637	JOURNAL OF IMMUNOLOGY 2001 167 787-796
		A*6802	HLA-A68	CLASS-I	HUMAN	SELF PEPTIDE	P04637	JOURNAL OF IMMUNOLOGY 2001 167 787-796
AAPTSAPV	1	n/a	Mamu-A*01	CLASS-I	RHESUS	VIRAL	P05885	JOURNAL OF VIROLOGY 2001 75 738-749
AAPYDINQML	2	n/a	Mamu-A*01	CLASS-I	RHESUS	VIRAL	P31634	JOURNAL OF IMMUNOLOGY 2000 165 6387-6399
		n/a	Mamu-A*01	CLASS-I	RHESUS	VIRAL	P31634	JOURNAL OF IMMUNOLOGY 1998 160 6062-6071
AARDRFPGL	1	n/a	HLA-B7	CLASS-I	HUMAN	VIRAL	P03188	JOURNAL OF MEDICAL VIROLOGY 2004 72 635-645
AARPATSTL	1	B*0702	HLA-B7	CLASS-I	HUMAN	SELF PEPTIDE	Q04637	JOURNAL OF IMMUNOLOGY 2003 171 22-26
AARPDDPTL	1	A*0201	HLA-A2	CLASS-I	HUMAN	SELF PEPTIDE	P40126	CANCER RESEARCH 1998 58 4895-4901
AASKERGSVSL	6	A*0101	HLA-A1	CLASS-I	HUMAN	CANCER	P43355	JOURNAL OF IMMUNOLOGY 1995 154 247-259
		n/a	HLA-B7	CLASS-I	HUMAN	CANCER	P43355	JOURNAL OF IMMUNOLOGY 1995 154 247-259
		A*0201	HLA-A2	CLASS-I	HUMAN	CANCER	P43355	JOURNAL OF IMMUNOLOGY 1995 154 247-259
		A*0302	HLA-A3	CLASS-I	HUMAN	CANCER	P43355	JOURNAL OF IMMUNOLOGY 1995 154 247-259
		B*2705	HLA-B27	CLASS-I	HUMAN	CANCER	P43355	JOURNAL OF IMMUNOLOGY 1995 154 247-259
		B*0801	HLA-B8	CLASS-I	HUMAN	CANCER	P43355	JOURNAL OF IMMUNOLOGY 1995 154 247-259
AASKERSGVSL	1	B*0702	HLA-B7	CLASS-I	HUMAN	SELF PEPTIDE	P16403	JOURNAL OF IMMUNOLOGY 2003 171 22-26
AAWGFFPYL	1	A*0201	HLA-A2	CLASS-I	HUMAN	SYNTHETIC	not applicable	JOURNAL OF BIOLOGICAL CHEMISTRY 2001 276 47320-47328
ACSANNSHHYI	2	H-2Db	H-2b	CLASS-I	MOUSE	VIRAL	P09991	JOURNAL OF BIOLOGICAL CHEMISTRY 1996 271 17829-17836
		H-2Db	H-2b	CLASS-I	MOUSE	VIRAL	P09991	JOURNAL OF BIOLOGICAL CHEMISTRY 1996 271 17829-17836
ADAKAAAAV	3	A*0205	HLA-A2	CLASS-I	HUMAN	MISCELLANEOUS	not applicable	JOURNAL OF IMMUNOLOGY 1995 154 685-693
		A*0201	HLA-A2	CLASS-I	HUMAN	MISCELLANEOUS	not applicable	JOURNAL OF IMMUNOLOGY 1995 154 685-693
		A*0202	HLA-A2	CLASS-I	HUMAN	MISCELLANEOUS	not applicable	JOURNAL OF IMMUNOLOGY 1995 154 685-693
ADHPFIFL	1	H-2Kb	H-2b	CLASS-I	MOUSE	SELF PEPTIDE	P19324	SCAND.JOURNAL OF IMMUNOLOGY 2003 57 21-27
ADLFNAQPGL	2	H-2Db	H-2b	CLASS-I	MOUSE	VIRAL	P09991	JOURNAL OF BIOLOGICAL CHEMISTRY 1996 271
		H-2Db	H-2b	CLASS-I	MOUSE	VIRAL	P09991	JOURNAL OF BIOLOGICAL CHEMISTRY 1996 271 17829-17836
ADLMGYIPLV	1	A*0201	HLA-A2	CLASS-I	HUMAN	VIRAL	P29846	JOURNAL OF IMMUNOLOGY 1996 156 3308-3314
ADLVGFLLLK	2	A*1101	HLA-A11	CLASS-I	HUMAN	CANCER	P43355	MOLECULAR IMMUNOLOGY 1994 31 1423-1430
		A*0302	HLA-A3	CLASS-I	HUMAN	CANCER	P43355	MOLECULAR IMMUNOLOGY 1994 31 1423-1430
ADMIMHTPGCVPCVR	1	n/a	HLA-A2	CLASS-I	HUMAN	VIRAL	P26662	JOURNAL OF HEPATOLOGY 2001 34 321-329
AEDTNVSLI	1	H-2Db	H-2b	CLASS-I	MOUSE	SYNTHETIC	P23700	JOURNAL OF IMMUNOLOGY 2002 169 2524-2535
AEMGKGSFY	1	n/a	Mamu-A*11	CLASS-I	RHESUS	SELF PEPTIDE	Q05639	JOURNAL OF IMMUNOLOGY 2000 164 283-291
AENENMRTM	2	H-2Db	H-2b	CLASS-I	MOUSE	VIRAL	P26065	JOURNAL OF BIOLOGICAL CHEMISTRY 1996 271 17829-17836
		H-2Db	H-2b	CLASS-I	MOUSE	VIRAL	P26065	JOURNAL OF BIOLOGICAL CHEMISTRY 1996 271 17829-17836
AESKSVII	1	H-2Kk	H-2k	CLASS-I	MOUSE	PARASITE	P13664	INFECTION AND IMMUNITY 1999 67 6358-6363
AESTGNLI	1	H-2Kk	H-2k	CLASS-I	MOUSE	VIRAL	P03451	PROC.NATL.ACAD.SCI. USA 1996 93 10338-10342
AFDERRNKY	1	A*0101	HLA-A1	CLASS-I	HUMAN	VIRAL	P03467	IMMUNOGENETICS 1997 45 249-258
AFHHVAREL	1	A*0204	HLA-A2	CLASS-I	HUMAN	VIRAL	P20867	JOURNAL OF GENERAL VIROLOGY 2003 84 2409-2421
AFLDWHRLF	1	A*2402	HLA-A24	CLASS-I	HUMAN	SELF PEPTIDE	P14679	IMMUNOGENETICS 1996 44 233-241
AFLDWHRLFL	1	A*2402	HLA-A24	CLASS-I	HUMAN	SELF PEPTIDE	P14679	IMMUNOGENETICS 1996 44 233-241
AFPYDINQML	2	n/a	Mamu-A*01	CLASS-I	RHESUS	VIRAL	P31634	JOURNAL OF IMMUNOLOGY 1998 160 6062-6071
		n/a	Mamu-A*01	CLASS-I	RHESUS	VIRAL	P31634	JOURNAL OF IMMUNOLOGY 2000 165 6387-6399
AFSPEVIPM	3	A*2601	HLA-A26	CLASS-I	HUMAN	VIRAL	P05888	TISSUE ANTIGENS 1999 54 325-332
		A*2602	HLA-A26	CLASS-I	HUMAN	VIRAL	P05888	TISSUE ANTIGENS 1999 54 325-332
		A*2603	HLA-A26	CLASS-I	HUMAN	VIRAL	P05888	TISSUE ANTIGENS 1999 54 325-332
AGAVVGLSPGEQEY	1	B*3501	HLA-B35	CLASS-I	HUMAN	SYNTHETIC	not applicable	JOURNAL OF EXPERIMENTAL MEDICINE 2001 193 1189-1198
AGLAYYSMVGNWAKV	1	n/a	HLA-A2	CLASS-I	HUMAN	VIRAL	P27959	JOURNAL OF HEPATOLOGY 2001 34 321-329
AGNSAYEYV	1	n/a	HLA-A2	CLASS-I	HUMAN	VIRAL	P13201	JOURNAL OF IMMUNOLOGY 1992 149 3580-3587
AGPFGMSRI	1	H-2Dd	H-2d	CLASS-I	MOUSE	VIRAL	P09991	JOURNAL OF IMMUNOLOGY 1996 157 5543-5554
AGVEAIIRILQQLL	7	B*3701	HLA-B37	CLASS-I	HUMAN	VIRAL	P05927	JOURNAL OF EXPERIMENTAL MEDICINE 1990 172 889-899
		B*3701	HLA-B37	CLASS-I	HUMAN	VIRAL	P05927	JOURNAL OF EXPERIMENTAL MEDICINE 1990 172 889-899
		B*3701	HLA-B37	CLASS-I	HUMAN	VIRAL	P05927	JOURNAL OF EXPERIMENTAL MEDICINE 1990 172 889-899
		n/a	HLA-A2	CLASS-I	HUMAN	VIRAL	P05927	JOURNAL OF EXPERIMENTAL MEDICINE 1990 172 889-899
		n/a	HLA-A2	CLASS-I	HUMAN	VIRAL	P05927	JOURNAL OF EXPERIMENTAL MEDICINE 1990 172 889-899
		n/a	HLA-DR13	CLASS-I	HUMAN	VIRAL	P05927	JOURNAL OF EXPERIMENTAL MEDICINE 1990 172 889-899
		n/a	HLA-A2	CLASS-I	HUMAN	VIRAL	P05927	JOURNAL OF EXPERIMENTAL MEDICINE 1990 172 889-899
AHLPLWGRME	1	H-2Kd	H-2d	CLASS-I	MOUSE	SELF PEPTIDE	not applicable	JOURNAL OF IMMUNOLOGY 2001 166 908-917
AHLPLWVRME	1	H-2Kd	H-2d	CLASS-I	MOUSE	SELF PEPTIDE	not applicable	JOURNAL OF IMMUNOLOGY 2001 166 908-917
AHRPLWVRME	1	H-2Kd	H-2d	CLASS-I	MOUSE	SELF PEPTIDE	not applicable	JOURNAL OF IMMUNOLOGY 2001 166 908-917
AHYNIVTF	1	n/a	n/a	CLASS-I	HUMAN	VIRAL	P03129	IMMUNOLOGY LETTERS 1995 47 1-8
AHYNIVTFC	1	n/a	n/a	CLASS-I	HUMAN	VIRAL	P03129	IMMUNOLOGY LETTERS 1995 47 1-8
AIAKAAAAV	3	A*0205	HLA-A2	CLASS-I	HUMAN	SYNTHETIC	not applicable	JOURNAL OF IMMUNOLOGY 1995 154 685-693
		A*0201	HLA-A2	CLASS-I	HUMAN	MISCELLANEOUS	not applicable	JOURNAL OF IMMUNOLOGY 1995 154 685-693
		A*0202	HLA-A2	CLASS-I	HUMAN	MISCELLANEOUS	not applicable	JOURNAL OF IMMUNOLOGY 1995 154 685-693
AIAQSSMTK	5	A*1101	HLA-A11	CLASS-I	HUMAN	VIRAL	P03369	JOURNAL OF IMMUNOLOGY 1997 159 1648-1657
		A*0301	HLA-A3	CLASS-I	HUMAN	VIRAL	P03369	JOURNAL OF IMMUNOLOGY 1997 159 1648-1657
		A*3101	HLA-A31	CLASS-I	HUMAN	VIRAL	P03369	JOURNAL OF IMMUNOLOGY 1997 159 1648-1657
		A*3301	HLA-A33	CLASS-I	HUMAN	VIRAL	P03369	JOURNAL OF IMMUNOLOGY 1997 159 1648-1657
		A*6801	HLA-A68	CLASS-I	HUMAN	VIRAL	P03369	JOURNAL OF IMMUNOLOGY 1997 159 1648-1657
AIAWGAWGEV	1	A*0201	HLA-A2	CLASS-I	HUMAN	BACTERIAL	Q02251	PROC.NATL.ACAD.SCI. USA 2000 97 12210-12215
AIEAQQHLL	1	A*0204	HLA-A2	CLASS-I	HUMAN	VIRAL	P20871	JOURNAL OF GENERAL VIROLOGY 2003 84 2409-2421
AIFASSMTK	5	A*1101	HLA-A11	CLASS-I	HUMAN	VIRAL	P03369	JOURNAL OF IMMUNOLOGY 1997 159 1648-1657
		A*0301	HLA-A3	CLASS-I	HUMAN	VIRAL	P03369	JOURNAL OF IMMUNOLOGY 1997 159 1648-1657
		A*3101	HLA-A31	CLASS-I	HUMAN	VIRAL	P03369	JOURNAL OF IMMUNOLOGY 1997 159 1648-1657
		A*3101	HLA-A31	CLASS-I	HUMAN	VIRAL	P03369	JOURNAL OF IMMUNOLOGY 1997 159 1648-1657
		A*6801	HLA-A68	CLASS-I	HUMAN	VIRAL	P03369	JOURNAL OF IMMUNOLOGY 1997 159 1648-1657
AIFQASMTK	5	A*1101	HLA-A11	CLASS-I	HUMAN	VIRAL	P03369	JOURNAL OF IMMUNOLOGY 1997 159 1648-1657
		A*0301	HLA-A3	CLASS-I	HUMAN	VIRAL	P03369	JOURNAL OF IMMUNOLOGY 1997 159 1648-1657
		A*3101	HLA-A31	CLASS-I	HUMAN	VIRAL	P03369	JOURNAL OF IMMUNOLOGY 1997 159 1648-1657
		A*3301	HLA-A33	CLASS-I	HUMAN	VIRAL	P03369	JOURNAL OF IMMUNOLOGY 1997 159 1648-1657
		A*6801	HLA-A68	CLASS-I	HUMAN	VIRAL	P03369	JOURNAL OF IMMUNOLOGY 1997 159 1648-1657
AIFQCSMTK	5	A*1101	HLA-A11	CLASS-I	HUMAN	VIRAL	P03369	JOURNAL OF IMMUNOLOGY 1997 159 1648-1657
		A*0301	HLA-A3	CLASS-I	HUMAN	VIRAL	P03369	JOURNAL OF IMMUNOLOGY 1997 159 1648-1657
		A*3101	HLA-A31	CLASS-I	HUMAN	VIRAL	P03369	JOURNAL OF IMMUNOLOGY 1997 159 1648-1657
		A*3301	HLA-A33	CLASS-I	HUMAN	VIRAL	P03369	JOURNAL OF IMMUNOLOGY 1997 159 1648-1657
		A*6801	HLA-A68	CLASS-I	HUMAN	VIRAL	P03369	JOURNAL OF IMMUNOLOGY 1997 159 1648-1657
AIFQRSMTR	5	A*1101	HLA-A11	CLASS-I	HUMAN	VIRAL	P03369	JOURNAL OF IMMUNOLOGY 1997 159 1648-1657
		A*0301	HLA-A3	CLASS-I	HUMAN	VIRAL	P03369	JOURNAL OF IMMUNOLOGY 1997 159 1648-1657
		A*3101	HLA-A31	CLASS-I	HUMAN	VIRAL	P03369	JOURNAL OF IMMUNOLOGY 1997 159 1648-1657
		A*3301	HLA-A33	CLASS-I	HUMAN	VIRAL	P03369	JOURNAL OF IMMUNOLOGY 1997 159 1648-1657
		A*6801	HLA-A68	CLASS-I	HUMAN	VIRAL	P03369	JOURNAL OF IMMUNOLOGY 1997 159 1648-1657
AIFQSAMTK	5	A*1101	HLA-A11	CLASS-I	HUMAN	VIRAL	P03369	JOURNAL OF IMMUNOLOGY 1997 159 1648-1657
		A*0301	HLA-A3	CLASS-I	HUMAN	VIRAL	P03369	JOURNAL OF IMMUNOLOGY 1997 159 1648-1657
		A*3101	HLA-A31	CLASS-I	HUMAN	VIRAL	P03369	JOURNAL OF IMMUNOLOGY 1997 159 1648-1657
		A*3301	HLA-A33	CLASS-I	HUMAN	VIRAL	P03369	JOURNAL OF IMMUNOLOGY 1997 159 1648-1657
		A*6801	HLA-A68	CLASS-I	HUMAN	VIRAL	P03369	JOURNAL OF IMMUNOLOGY 1997 159 1648-1657
AIFQSSATK	5	A*1101	HLA-A11	CLASS-I	HUMAN	VIRAL	P03369	JOURNAL OF IMMUNOLOGY 1997 159 1648-1657
		A*0301	HLA-A3	CLASS-I	HUMAN	VIRAL	P03369	JOURNAL OF IMMUNOLOGY 1997 159 1648-1657
		A*3101	HLA-A31	CLASS-I	HUMAN	VIRAL	P03369	JOURNAL OF IMMUNOLOGY 1997 159 1648-1657
		A*3101	HLA-A31	CLASS-I	HUMAN	VIRAL	P03369	JOURNAL OF IMMUNOLOGY 1997 159 1648-1657
		A*6801	HLA-A68	CLASS-I	HUMAN	VIRAL	P03369	JOURNAL OF IMMUNOLOGY 1997 159 1648-1657
AIFQSSMAK	5	A*1101	HLA-A11	CLASS-I	HUMAN	VIRAL	P03369	JOURNAL OF IMMUNOLOGY 1997 159 1648-1657
		A*0301	HLA-A3	CLASS-I	HUMAN	VIRAL	P03369	JOURNAL OF IMMUNOLOGY 1997 159 1648-1657
		A*3301	HLA-A33	CLASS-I	HUMAN	VIRAL	P03369	JOURNAL OF IMMUNOLOGY 1997 159 1648-1657
		A*3301	HLA-A33	CLASS-I	HUMAN	VIRAL	P03369	JOURNAL OF IMMUNOLOGY 1997 159 1648-1657
		A*6801	HLA-A68	CLASS-I	HUMAN	VIRAL	P03369	JOURNAL OF IMMUNOLOGY 1997 159 1648-1657
AIFQSSMTA	4	A*1101	HLA-A11	CLASS-I	HUMAN	VIRAL	P03369	JOURNAL OF IMMUNOLOGY 1997 159 1648-1657
		A*0301	HLA-A3	CLASS-I	HUMAN	VIRAL	P03369	JOURNAL OF IMMUNOLOGY 1997 159 1648-1657
		A*3101	HLA-A31	CLASS-I	HUMAN	VIRAL	P03369	JOURNAL OF IMMUNOLOGY 1997 159 1648-1657
		A*3301	HLA-A33	CLASS-I	HUMAN	VIRAL	P03369	JOURNAL OF IMMUNOLOGY 1997 159 1648-1657
AIFQSSMTK	12	n/a	HLA-A11	CLASS-I	HUMAN	VIRAL	P03369	JOURNAL OF IMMUNOLOGY 1997 159 4753-4761
		A*1101	HLA-A11	CLASS-I	HUMAN	VIRAL	P03369	JOURNAL OF IMMUNOLOGY 1997 159 1648-1657
		A*1101	HLA-A11	CLASS-I	HUMAN	VIRAL	P03369	JOURNAL OF IMMUNOLOGY 2003 171 5611-5623
		A*1101	HLA-A11	CLASS-I	HUMAN	n/a	not applicable	TISSUE ANTIGENS 2002 59 251-258
		A*0301	HLA-A3	CLASS-I	HUMAN	VIRAL	P03369	JOURNAL OF IMMUNOLOGY 2003 171 5611-5623
		A*0301	HLA-A3	CLASS-I	HUMAN	VIRAL	P03369	JOURNAL OF IMMUNOLOGY 1997 159 1648-1657
		A*3101	HLA-A31	CLASS-I	HUMAN	VIRAL	P03368	JOURNAL OF IMMUNOLOGY 1997 159 1648-1657
		A*3101	HLA-A31	CLASS-I	HUMAN	VIRAL	P03369	JOURNAL OF IMMUNOLOGY 2003 171 5611-5623
		A*3301	HLA-A33	CLASS-I	HUMAN	VIRAL	P03369	JOURNAL OF IMMUNOLOGY 2003 171 5611-5623
		A*3301	HLA-A33	CLASS-I	HUMAN	VIRAL	P03369	JOURNAL OF IMMUNOLOGY 1997 159 1648-1657
		A*6801	HLA-A68	CLASS-I	HUMAN	VIRAL	P03369	JOURNAL OF IMMUNOLOGY 2003 171 5611-5623
		A*6801	HLA-A68	CLASS-I	HUMAN	VIRAL	P03369	JOURNAL OF IMMUNOLOGY 1997 159 1648-1657
AIFQSSMTKI	1	A*0201	HLA-A2	CLASS-I	HUMAN	VIRAL	P20892	JOURNAL OF IMMUNOLOGICAL METHODS 1997 205 201-209
AIFQSSMTR	5	A*1101	HLA-A11	CLASS-I	HUMAN	VIRAL	P03369	JOURNAL OF IMMUNOLOGY 1997 159 1648-1657
		A*0301	HLA-A3	CLASS-I	HUMAN	VIRAL	P03369	JOURNAL OF IMMUNOLOGY 1997 159 1648-1657
		A*3101	HLA-A31	CLASS-I	HUMAN	VIRAL	P03369	JOURNAL OF IMMUNOLOGY 1997 159 1648-1657
		A*3301	HLA-A33	CLASS-I	HUMAN	VIRAL	P03369	JOURNAL OF IMMUNOLOGY 1997 159 1648-1657
		A*6801	HLA-A68	CLASS-I	HUMAN	VIRAL	P03369	JOURNAL OF IMMUNOLOGY 1997 159 1648-1657
AIFQSSMTT	5	A*1101	HLA-A11	CLASS-I	HUMAN	VIRAL	P03369	JOURNAL OF IMMUNOLOGY 1997 159 1648-1657
		A*0301	HLA-A3	CLASS-I	HUMAN	VIRAL	P03369	JOURNAL OF IMMUNOLOGY 1997 159 1648-1657
		A*3101	HLA-A31	CLASS-I	HUMAN	VIRAL	P03369	JOURNAL OF IMMUNOLOGY 1997 159 1648-1657
		A*3301	HLA-A33	CLASS-I	HUMAN	VIRAL	P03369	JOURNAL OF IMMUNOLOGY 1997 159 1648-1657
		A*6801	HLA-A68	CLASS-I	HUMAN	VIRAL	P03369	JOURNAL OF IMMUNOLOGY 1997 159 1648-1657
AIFQSSMTY	5	A*1101	HLA-A11	CLASS-I	HUMAN	VIRAL	P03369	JOURNAL OF IMMUNOLOGY 1997 159 1648-1657
		A*0301	HLA-A3	CLASS-I	HUMAN	VIRAL	P03369	JOURNAL OF IMMUNOLOGY 1997 159 1648-1657
		A*3101	HLA-A31	CLASS-I	HUMAN	VIRAL	P03369	JOURNAL OF IMMUNOLOGY 1997 159 1648-1657
		A*3301	HLA-A33	CLASS-I	HUMAN	VIRAL	P03369	JOURNAL OF IMMUNOLOGY 1997 159 1648-1657
		A*6801	HLA-A68	CLASS-I	HUMAN	VIRAL	P03369	JOURNAL OF IMMUNOLOGY 1997 159 1648-1657
AIHNVVHAI	1	A*0201	HLA-A2	CLASS-I	HUMAN	ALLERGEN	P04721	JOURNAL OF IMMUNOLOGY 2003 170 2719-2726
AIIAKFAAL	1	H-2Kb	H-2b	CLASS-I	MOUSE	MISCELLANEOUS	not applicable	JOURNAL OF IMMUNOLOGY 1999 162 3388-3394
AIIDPLIYA	3	A*0201	HLA-A2	CLASS-I	HUMAN	CANCER	Q01726	CANCER RESEARCH 1997 57 4348-4355
		A*0201	HLA-A2	CLASS-I	HUMAN	CANCER	Q01726	CANCER RESEARCH 1997 57 4348-4355
		A*0201	HLA-A2	CLASS-I	HUMAN	CANCER	Q01726	JOURNAL OF IMMUNOLOGY 1998 161 6970-6976
AIIKFAAL	1	H-2Kb	H-2b	CLASS-I	MOUSE	MISCELLANEOUS	not applicable	JOURNAL OF IMMUNOLOGY 1999 162 3388-3394
AIIRILQQL	5	A*0201	HLA-A2	CLASS-I	HUMAN	VIRAL	P05954	JOURNAL OF VIROLOGY 2001 75 1301-1311
		A*0202	HLA-A2	CLASS-I	HUMAN	VIRAL	P05954	JOURNAL OF VIROLOGY 2001 75 1301-1311
		A*0203	HLA-A2	CLASS-I	HUMAN	VIRAL	P05954	JOURNAL OF VIROLOGY 2001 75 1301-1311
		A*0206	HLA-A2	CLASS-I	HUMAN	VIRAL	P05954	JOURNAL OF VIROLOGY 2001 75 1301-1311
		A*6802	HLA-A68	CLASS-I	HUMAN	VIRAL	P05954	JOURNAL OF VIROLOGY 2001 75 1301-1311
AIKKKDSTK	1	A*1101	HLA-A11	CLASS-I	HUMAN	VIRAL	P04589	HUMAN IMMUNOLOGY 2003 64 245-255
AIKKKDSTKW	1	A*0201	HLA-A2	CLASS-I	HUMAN	VIRAL	P20892	JOURNAL OF IMMUNOLOGICAL METHODS 1997 205 201-209
AILQSSMTR	4	A*1101	HLA-A11	CLASS-I	HUMAN	VIRAL	P03369	JOURNAL OF IMMUNOLOGY 1997 159 1648-1657
		A*0301	HLA-A3	CLASS-I	HUMAN	VIRAL	P03369	JOURNAL OF IMMUNOLOGY 1997 159 1648-1657
		A*3101	HLA-A31	CLASS-I	HUMAN	VIRAL	P03369	JOURNAL OF IMMUNOLOGY 1997 159 1648-1657
		A*6801	HLA-A68	CLASS-I	HUMAN	VIRAL	P03369	JOURNAL OF IMMUNOLOGY 1997 159 1648-1657
AIMDKNIIL	1	A*0201	HLA-A2	CLASS-I	HUMAN	VIRAL	P03496	INTERNATIONAL IMMUNOLOGY 1995 7 597-605
AIMDKNIML	1	A*0201	HLA-A2	CLASS-I	HUMAN	VIRAL	P03495	INTERNATIONAL IMMUNOLOGY 1995 7 597-605
AIMKFHSM	1	H-2Kb	H-2b	CLASS-I	MOUSE	SELF PEPTIDE	not applicable	SCAND.JOURNAL OF IMMUNOLOGY 2003 57 21-27
AIMPRFYPK	1	A*1101	HLA-A11	CLASS-I	HUMAN	VIRAL	P24024	TISSUE ANTIGENS 2002 59 251-258
AIPPSRSM	1	n/a	Mamu-A*01	CLASS-I	RHESUS	VIRAL	P05903	JOURNAL OF IMMUNOLOGY 2000 165 6387-6399
AIPPSRSML	1	n/a	Mamu-A*01	CLASS-I	RHESUS	VIRAL	P05903	JOURNAL OF IMMUNOLOGY 2000 165 6387-6399
AIYHPQQFV	1	A*0201	HLA-A2	CLASS-I	HUMAN	BACTERIAL	P17944	PROC.NATL.ACAD.SCI. USA 2000 97 12210-12215
AKFQSSMTK	5	A*1101	HLA-A11	CLASS-I	HUMAN	VIRAL	P03369	JOURNAL OF IMMUNOLOGY 1997 159 1648-1657
		A*0301	HLA-A3	CLASS-I	HUMAN	VIRAL	P03369	JOURNAL OF IMMUNOLOGY 1997 159 1648-1657
		A*3101	HLA-A31	CLASS-I	HUMAN	VIRAL	P03369	JOURNAL OF IMMUNOLOGY 1997 159 1648-1657
		A*3301	HLA-A33	CLASS-I	HUMAN	VIRAL	P03369	JOURNAL OF IMMUNOLOGY 1997 159 1648-1657
		A*6801	HLA-A68	CLASS-I	HUMAN	VIRAL	P03369	JOURNAL OF IMMUNOLOGY 1997 159 1648-1657
AKPYDINQML	2	n/a	Mamu-A*01	CLASS-I	RHESUS	VIRAL	P31634	JOURNAL OF IMMUNOLOGY 1998 160 6062-6071
		n/a	Mamu-A*01	CLASS-I	RHESUS	VIRAL	P31634	JOURNAL OF IMMUNOLOGY 2000 165 6387-6399
ALAAAAAAAK	5	A*0101	HLA-A1	CLASS-I	HUMAN	MISCELLANEOUS	not applicable	JOURNAL OF IMMUNOLOGY 1994 152 3913-3924
		n/a	HLA-A3	CLASS-I	HUMAN	MISCELLANEOUS	not applicable	JOURNAL OF IMMUNOLOGY 1994 152 2874-2881
		n/a	HLA-A11	CLASS-I	HUMAN	MISCELLANEOUS	not applicable	JOURNAL OF IMMUNOLOGY 1994 152 2874-2881
		A*0201	HLA-A2	CLASS-I	HUMAN	MISCELLANEOUS	not applicable	JOURNAL OF IMMUNOLOGY 1994 152 3913-3924
		A*2401	HLA-A24	CLASS-I	HUMAN	MISCELLANEOUS	not applicable	JOURNAL OF IMMUNOLOGY 1994 152 3913-3924
ALAAAAAAK	5	A*0101	HLA-A1	CLASS-I	HUMAN	MISCELLANEOUS	not applicable	JOURNAL OF IMMUNOLOGY 1994 152 3913-3924
		n/a	HLA-A3	CLASS-I	HUMAN	MISCELLANEOUS	not applicable	JOURNAL OF IMMUNOLOGY 1994 152 2874-2881
		n/a	HLA-A11	CLASS-I	HUMAN	MISCELLANEOUS	not applicable	JOURNAL OF IMMUNOLOGY 1994 152 2874-2881
		A*0201	HLA-A2	CLASS-I	HUMAN	MISCELLANEOUS	not applicable	JOURNAL OF IMMUNOLOGY 1994 152 3913-3924
		A*2401	HLA-A24	CLASS-I	HUMAN	MISCELLANEOUS	not applicable	JOURNAL OF IMMUNOLOGY 1994 152 3913-3924
ALAALITPK	1	A*0204	HLA-A2	CLASS-I	HUMAN	VIRAL	P20877	JOURNAL OF GENERAL VIROLOGY 2003 84 2409-2421
ALADAVKVT	1	A*0201	HLA-A2	CLASS-I	HUMAN	BACTERIAL	P06806	EURO.JOURNAL OF IMMUNOLOGY 2001 31 3602-3611
ALAETSYVK	2	A*1101	HLA-A11	CLASS-I	HUMAN	CANCER	P43355	MOLECULAR IMMUNOLOGY 1994 31 1423-1430
		A*0302	HLA-A3	CLASS-I	HUMAN	CANCER	P43355	MOLECULAR IMMUNOLOGY 1994 31 1423-1430
ALAETSYVKV	1	A*0201	HLA-A2	CLASS-I	HUMAN	CANCER	P43355	MOLECULAR IMMUNOLOGY 1994 31 1423-1430
ALAHGVRVL	1	n/a	HLA-A2	CLASS-I	HUMAN	VIRAL	P27954	JOURNAL OF HEPATOLOGY 2001 34 321-329
ALAIAALEL	1	A*0201	HLA-A2	CLASS-I	HUMAN	CANCER	P78395	JOURNAL OF EXPERIMENTAL MEDICINE 2001 193 73-88
ALAIAALELL	1	A*0201	HLA-A2	CLASS-I	HUMAN	CANCER	P78395	JOURNAL OF EXPERIMENTAL MEDICINE 2001 193 73-88
ALAKAAAAA	3	A*0205	HLA-A2	CLASS-I	HUMAN	MISCELLANEOUS	not applicable	JOURNAL OF IMMUNOLOGY 1995 154 685-693
		A*0201	HLA-A2	CLASS-I	HUMAN	MISCELLANEOUS	not applicable	JOURNAL OF IMMUNOLOGY 1995 154 685-693
		A*0202	HLA-A2	CLASS-I	HUMAN	SYNTHETIC	not applicable	JOURNAL OF IMMUNOLOGY 1995 154 685-693
ALAKAAAAAV	5	A*0101	HLA-A1	CLASS-I	HUMAN	MISCELLANEOUS	not applicable	JOURNAL OF IMMUNOLOGY 1994 152 3913-3924
		A*0201	HLA-A2	CLASS-I	HUMAN	MISCELLANEOUS	not applicable	JOURNAL OF IMMUNOLOGY 1994 152 2874-2881
		A*1101	HLA-A11	CLASS-I	HUMAN	MISCELLANEOUS	not applicable	JOURNAL OF IMMUNOLOGY 1994 152 3913-3924
		A*2401	HLA-A24	CLASS-I	HUMAN	MISCELLANEOUS	not applicable	JOURNAL OF IMMUNOLOGY 1994 152 3913-3924
		A*0301	HLA-A3	CLASS-I	HUMAN	MISCELLANEOUS	not applicable	JOURNAL OF IMMUNOLOGY 1994 152 3913-3924
ALAKAAAAI	3	A*0205	HLA-A2	CLASS-I	HUMAN	SYNTHETIC	not applicable	JOURNAL OF IMMUNOLOGY 1995 154 685-693
		A*0201	HLA-A2	CLASS-I	HUMAN	MISCELLANEOUS	not applicable	JOURNAL OF IMMUNOLOGY 1995 154 685-693
		A*0202	HLA-A2	CLASS-I	HUMAN	SYNTHETIC	not applicable	JOURNAL OF IMMUNOLOGY 1995 154 685-693
ALAKAAAAL	3	A*0205	HLA-A2	CLASS-I	HUMAN	MISCELLANEOUS	not applicable	JOURNAL OF IMMUNOLOGY 1995 154 685-693
		A*0201	HLA-A2	CLASS-I	HUMAN	SYNTHETIC	not applicable	JOURNAL OF IMMUNOLOGY 1995 154 685-693
		A*0202	HLA-A2	CLASS-I	HUMAN	SYNTHETIC	not applicable	JOURNAL OF IMMUNOLOGY 1995 154 685-693
ALAKAAAAM	3	A*0205	HLA-A2	CLASS-I	HUMAN	MISCELLANEOUS	not applicable	JOURNAL OF IMMUNOLOGY 1995 154 685-693
		A*0201	HLA-A2	CLASS-I	HUMAN	MISCELLANEOUS	not applicable	JOURNAL OF IMMUNOLOGY 1995 154 685-693
		A*0202	HLA-A2	CLASS-I	HUMAN	SYNTHETIC	not applicable	JOURNAL OF IMMUNOLOGY 1995 154 685-693
ALAKAAAAN	3	A*0205	HLA-A2	CLASS-I	HUMAN	MISCELLANEOUS	not applicable	JOURNAL OF IMMUNOLOGY 1995 154 685-693
		A*0201	HLA-A2	CLASS-I	HUMAN	MISCELLANEOUS	not applicable	JOURNAL OF IMMUNOLOGY 1995 154 685-693
		A*0202	HLA-A2	CLASS-I	HUMAN	SYNTHETIC	not applicable	JOURNAL OF IMMUNOLOGY 1995 154 685-693
ALAKAAAAR	3	A*0205	HLA-A2	CLASS-I	HUMAN	MISCELLANEOUS	not applicable	JOURNAL OF IMMUNOLOGY 1995 154 685-693
		A*0201	HLA-A2	CLASS-I	HUMAN	MISCELLANEOUS	not applicable	JOURNAL OF IMMUNOLOGY 1995 154 685-693
		A*0202	HLA-A2	CLASS-I	HUMAN	SYNTHETIC	not applicable	JOURNAL OF IMMUNOLOGY 1995 154 685-693
ALAKAAAAV	8	A*0205	HLA-A2	CLASS-I	HUMAN	SYNTHETIC	not applicable	JOURNAL OF IMMUNOLOGY 1995 154 685-693
		A*0101	HLA-A1	CLASS-I	HUMAN	MISCELLANEOUS	not applicable	JOURNAL OF IMMUNOLOGY 1994 152 3913-3924
		A*0201	HLA-A2	CLASS-I	HUMAN	MISCELLANEOUS	not applicable	JOURNAL OF IMMUNOLOGY 1995 154 685-693
		A*0201	HLA-A2	CLASS-I	HUMAN	MISCELLANEOUS	not applicable	JOURNAL OF IMMUNOLOGY 1994 152 2874-2881
		A*0202	HLA-A2	CLASS-I	HUMAN	MISCELLANEOUS	not applicable	JOURNAL OF IMMUNOLOGY 1995 154 685-693
		A*1101	HLA-A11	CLASS-I	HUMAN	MISCELLANEOUS	not applicable	JOURNAL OF IMMUNOLOGY 1994 152 3913-3924
		A*2401	HLA-A24	CLASS-I	HUMAN	MISCELLANEOUS	not applicable	JOURNAL OF IMMUNOLOGY 1994 152 3913-3924
		A*0301	HLA-A3	CLASS-I	HUMAN	MISCELLANEOUS	not applicable	JOURNAL OF IMMUNOLOGY 1994 152 3913-3924
ALCRWGLLL	7	A*0203	HLA-A2	CLASS-I	HUMAN	CANCER	P04626	JOURNAL OF IMMUNOLOGY 2001 167 787-796
		A*0201	HLA-A2	CLASS-I	HUMAN	CANCER	P04626	INTERNATIONAL JOURNAL OF CANCER 1998 78 202-208
		A*0201	HLA-A2	CLASS-I	HUMAN	CANCER	P04626	JOURNAL OF IMMUNOLOGY 2001 167 787-796
		A*0201	HLA-A2	CLASS-I	HUMAN	CANCER	P04626	JOURNAL OF IMMUNOLOGY 1999 163 1037-1044
		A*0202	HLA-A2	CLASS-I	HUMAN	CANCER	P04626	JOURNAL OF IMMUNOLOGY 2001 167 787-796
		A*0206	HLA-A2	CLASS-I	HUMAN	CANCER	P04626	JOURNAL OF IMMUNOLOGY 2001 167 787-796
		A*6802	HLA-A68	CLASS-I	HUMAN	CANCER	P04626	JOURNAL OF IMMUNOLOGY 2001 167 787-796
ALCRWGLLLA	2	A*0201	HLA-A2	CLASS-I	HUMAN	CANCER	P04626	INTERNATIONAL JOURNAL OF CANCER 1998 78 202-208
		A*0201	HLA-A2	CLASS-I	HUMAN	CANCER	P04626	JOURNAL OF IMMUNOLOGY 1999 163 1037-1044
ALDGGNKHFL	1	A*0201	HLA-A2	CLASS-I	HUMAN	CANCER	P40967	JOURNAL OF IMMUNOLOGY 1997 158 1796-1802
ALDLAKKRV	1	A*0201	HLA-A2	CLASS-I	HUMAN	SELF PEPTIDE	P40126	CANCER RESEARCH 1998 58 4895-4901
ALELLPREL	1	A*0201	HLA-A2	CLASS-I	HUMAN	CANCER	P78395	JOURNAL OF EXPERIMENTAL MEDICINE 2001 193 73-88
ALFCGCGHEAL	1	A*0201	HLA-A2	CLASS-I	HUMAN	SELF PEPTIDE	P06905	JOURNAL OF IMMUNOLOGY 1997 159 4943-4951
ALFFFDIDL	2	A*0201	HLA-A2	CLASS-I	HUMAN	VIRAL	P06725	JOURNAL OF IMMUNOLOGY 1999 163 5512-5518
		A*0201	HLA-A2	CLASS-I	HUMAN	VIRAL	P06725	JOURNAL OF IMMUNOLOGY 1999 163 5512-5518
ALFFIIFNK	5	A*1101	HLA-A11	CLASS-I	HUMAN	PARASITE	P04926	IMMUNITY 1997 7 97-112
		A*0301	HLA-A3	CLASS-I	HUMAN	PARASITE	P04926	IMMUNITY 1997 7 97-112
		A*3101	HLA-A31	CLASS-I	HUMAN	PARASITE	P04926	IMMUNITY 1997 7 97-112
		A*3301	HLA-A33	CLASS-I	HUMAN	PARASITE	P04926	IMMUNITY 1997 7 97-112
		A*6801	HLA-A68	CLASS-I	HUMAN	PARASITE	P04926	IMMUNITY 1997 7 97-112
ALFGYPVYV	1	A*0201	HLA-A2	CLASS-I	HUMAN	VIRAL	P03409	PROC.NATL.ACAD.SCI. USA 1995 92 4036-4040
ALGIIQAQ	1	A*0204	HLA-A2	CLASS-I	HUMAN	VIRAL	P20875	JOURNAL OF GENERAL VIROLOGY 2003 84 2409-2421
ALGIIQAQPD	1	A*0301	HLA-A3	CLASS-I	HUMAN	VIRAL	P20892	JOURNAL OF IMMUNOLOGICAL METHODS 1997 205 201-209
ALGLVCVQA	1	A*0201	HLA-A2	CLASS-I	HUMAN	CANCER	P43355	MOLECULAR IMMUNOLOGY 1994 31 1423-1430
ALGLVCVQM	1	A*0201	HLA-A2	CLASS-I	HUMAN	CANCER	P43355	MOLECULAR IMMUNOLOGY 1994 31 1423-1430
ALGSTAPPV	1	A*0201	HLA-A2	CLASS-I	HUMAN	CANCER	P15941	INTERNATIONAL JOURNAL OF CANCER 2001 91 385-392
ALGSTTPPA	1	A*0201	HLA-A2	CLASS-I	HUMAN	CANCER	P15941	INTERNATIONAL JOURNAL OF CANCER 2001 91 385-392
ALIHHNTHL	2	A*0201	HLA-A2	CLASS-I	HUMAN	CANCER	P04626	INTERNATIONAL JOURNAL OF CANCER 1998 78 202-208
		A*0201	HLA-A2	CLASS-I	HUMAN	CANCER	P04626	JOURNAL OF IMMUNOLOGY 1999 163 1037-1044
ALIICNAII	1	A*0201	HLA-A2	CLASS-I	HUMAN	CANCER	Q01726	CANCER RESEARCH 1997 57 4348-4355
ALISFLLL	1	H-2Kb	H-2b	CLASS-I	MOUSE	VIRAL	P09991	VIROLOGY 1998 240 158-167
ALLACAGLAY	5	A*1101	HLA-A11	CLASS-I	HUMAN	BACTERIAL	P16893	IMMUNITY 1997 7 97-112
		A*0301	HLA-A3	CLASS-I	HUMAN	BACTERIAL	P16893	IMMUNITY 1997 7 97-112
		A*3101	HLA-A31	CLASS-I	HUMAN	BACTERIAL	P16893	IMMUNITY 1997 7 97-112
		A*3301	HLA-A33	CLASS-I	HUMAN	BACTERIAL	P16893	IMMUNITY 1997 7 97-112
		A*6801	HLA-A68	CLASS-I	HUMAN	BACTERIAL	P16893	IMMUNITY 1997 7 97-112
ALLAGLVSL	1	A*0201	HLA-A2	CLASS-I	HUMAN	SELF PEPTIDE	P14679	JOURNAL OF IMMUNOLOGY 1998 161 6970-6976
ALLAGLVSLL	1	A*0201	HLA-A2	CLASS-I	HUMAN	SELF PEPTIDE	P14679	JOURNAL OF IMMUNOLOGY 1998 161 6970-6976
ALLAVGATK	5	A*1101	HLA-A11	CLASS-I	HUMAN	CANCER	P40967	INTERNATIONAL JOURNAL OF CANCER 1998 78 518-524
		A*0301	HLA-A3	CLASS-I	HUMAN	CANCER	P40967	INTERNATIONAL JOURNAL OF CANCER 1998 78 518-524
		A*3101	HLA-A31	CLASS-I	HUMAN	CANCER	P40967	INTERNATIONAL JOURNAL OF CANCER 1998 78 518-524
		A*3301	HLA-A33	CLASS-I	HUMAN	CANCER	P40967	INTERNATIONAL JOURNAL OF CANCER 1998 78 518-524
		A*6801	HLA-A68	CLASS-I	HUMAN	CANCER	P40967	INTERNATIONAL JOURNAL OF CANCER 1998 78 518-524
ALLERASAT	1	A*0201	HLA-A2	CLASS-I	HUMAN	CANCER	P78395	JOURNAL OF EXPERIMENTAL MEDICINE 2001 193 73-88
ALLERASATL	1	A*0201	HLA-A2	CLASS-I	HUMAN	CANCER	P78395	JOURNAL OF EXPERIMENTAL MEDICINE 2001 193 73-88
ALLGFFPYL	1	A*0201	HLA-A2	CLASS-I	HUMAN	SELF PEPTIDE	Q9NPA0	JOURNAL OF BIOLOGICAL CHEMISTRY 2001 276 47320-47328
ALLPSLSHC	1	A*0201	HLA-A2	CLASS-I	HUMAN	CANCER	P78395	JOURNAL OF EXPERIMENTAL MEDICINE 2001 193 73-88
ALLSDWLPA	1	A*0201	HLA-A2	CLASS-I	HUMAN	BACTERIAL	P46533	PROC.NATL.ACAD.SCI. USA 2000 97 12210-12215
ALMDKSLHV	3	A*0201	HLA-A2	CLASS-I	HUMAN	CANCER	Q16655	EURO.JOURNAL OF IMMUNOLOGY 1996 26 1683-1689
		A*0201	HLA-A2	CLASS-I	HUMAN	CANCER	Q16655	JOURNAL OF IMMUNOLOGY 1998 161 6970-6976
		A*0201	HLA-A2	CLASS-I	HUMAN	CANCER	Q16655	JOURNAL OF IMMUNOLOGY 1995 154 2257-2265
ALMPLYACI	9	A*0201	HLA-A2	CLASS-I	HUMAN	VIRAL	P03159	JOURNAL OF EXPERIMENTAL MEDICINE 1995 181 1047-1058
		A*0201	HLA-A2	CLASS-I	HUMAN	VIRAL	P03156	JOURNAL OF CLINICAL INVESTIGATION 1997 100 503-513
		A*0201	HLA-A2	CLASS-I	HUMAN	VIRAL	P03156	EURO.JOURNAL OF IMMUNOLOGY 1996 26 97-101
		A*0201	HLA-A2	CLASS-I	HUMAN	VIRAL	P03156	EURO.JOURNAL OF IMMUNOLOGY 1997 27 671-678
		A*0201	HLA-A2	CLASS-I	HUMAN	VIRAL	P03156	JOURNAL OF IMMUNOLOGY 1998 161 4447-4455
		A*0202	HLA-A2	CLASS-I	HUMAN	VIRAL	P03156	JOURNAL OF CLINICAL INVESTIGATION 1997 100 503-513
		A*0203	HLA-A2	CLASS-I	HUMAN	VIRAL	P03156	JOURNAL OF CLINICAL INVESTIGATION 1997 100 503-513
		A*0206	HLA-A2	CLASS-I	HUMAN	VIRAL	P03156	JOURNAL OF CLINICAL INVESTIGATION 1997 100 503-513
		A*6802	HLA-A68	CLASS-I	HUMAN	VIRAL	P03156	JOURNAL OF CLINICAL INVESTIGATION 1997 100 503-513
ALNFPGSQK	6	A*1101	HLA-A11	CLASS-I	HUMAN	n/a	not applicable	TISSUE ANTIGENS 2002 59 251-258
		A*1101	HLA-A11	CLASS-I	HUMAN	CANCER	P40967	INTERNATIONAL JOURNAL OF CANCER 1998 78 518-524
		A*0301	HLA-A3	CLASS-I	HUMAN	CANCER	P40967	INTERNATIONAL JOURNAL OF CANCER 1998 78 518-524
		A*3101	HLA-A31	CLASS-I	HUMAN	CANCER	P40967	INTERNATIONAL JOURNAL OF CANCER 1998 78 518-524
		A*3301	HLA-A33	CLASS-I	HUMAN	CANCER	P40967	INTERNATIONAL JOURNAL OF CANCER 1998 78 518-524
		A*6801	HLA-A68	CLASS-I	HUMAN	CANCER	P40967	INTERNATIONAL JOURNAL OF CANCER 1998 78 518-524
ALNKMFBQV	5
ALNKMFCQL	5	A*0201	HLA-A2	CLASS-I	HUMAN	SELF PEPTIDE	P04637	JOURNAL OF IMMUNOLOGY 2001 167 787-796
		A*0202	HLA-A2	CLASS-I	HUMAN	SELF PEPTIDE	P04637	JOURNAL OF IMMUNOLOGY 2001 167 787-796
		A*0203	HLA-A2	CLASS-I	HUMAN	SELF PEPTIDE	P04637	JOURNAL OF IMMUNOLOGY 2001 167 787-796
		A*0206	HLA-A2	CLASS-I	HUMAN	SELF PEPTIDE	P04637	JOURNAL OF IMMUNOLOGY 2001 167 787-796
		A*6802	HLA-A68	CLASS-I	HUMAN	SELF PEPTIDE	P04637	JOURNAL OF IMMUNOLOGY 2001 167 787-796
ALPGFFPVL	1	A*0201	HLA-A2	CLASS-I	HUMAN	SELF PEPTIDE	Q9NPA0	JOURNAL OF BIOLOGICAL CHEMISTRY 2001 276 47320-47328
ALPGFFPYL	1	A*0201	HLA-A2	CLASS-I	HUMAN	SELF PEPTIDE	Q9NPA0	JOURNAL OF BIOLOGICAL CHEMISTRY 2001 276 47320-47328
ALPPVAPV	5	A*0201	HLA-A2	CLASS-I	HUMAN	SELF PEPTIDE	P04637	JOURNAL OF IMMUNOLOGY 2001 167 787-796
		A*0202	HLA-A2	CLASS-I	HUMAN	SELF PEPTIDE	P04637	JOURNAL OF IMMUNOLOGY 2001 167 787-796
		A*0203	HLA-A2	CLASS-I	HUMAN	SELF PEPTIDE	P04637	JOURNAL OF IMMUNOLOGY 2001 167 787-796
		A*0206	HLA-A2	CLASS-I	HUMAN	SELF PEPTIDE	P04637	JOURNAL OF IMMUNOLOGY 2001 167 787-796
		A*6802	HLA-A68	CLASS-I	HUMAN	SELF PEPTIDE	P04637	JOURNAL OF IMMUNOLOGY 2001 167 787-796
ALPYWNFAT	1	A*0201	HLA-A2	CLASS-I	HUMAN	SELF PEPTIDE	P40126	CANCER RESEARCH 1998 58 4895-4901
ALQNAASIAGL	1	A*0201	HLA-A2	CLASS-I	HUMAN	BACTERIAL	P06806	EURO.JOURNAL OF IMMUNOLOGY 2001 31 3602-3611
ALQSLLQHL	1	A*0201	HLA-A2	CLASS-I	HUMAN	CANCER	P78395	JOURNAL OF EXPERIMENTAL MEDICINE 2001 193 73-88
ALQSLLQHLI	1	A*0201	HLA-A2	CLASS-I	HUMAN	CANCER	P78395	JOURNAL OF EXPERIMENTAL MEDICINE 2001 193 73-88
ALREEEEGV	1	A*0201	HLA-A2	CLASS-I	HUMAN	CANCER	P43355	MOLECULAR IMMUNOLOGY 1994 31 1423-1430
ALSPFPFDL	2	H-2Ld	H-2d	CLASS-I	MOUSE	SELF PEPTIDE	Q60597	JOURNAL OF IMMUNOLOGY 2001 166 3028-3034
		H-2Ld	H-2d	CLASS-I	MOUSE	SELF PEPTIDE	Q60597	JOURNAL OF IMMUNOLOGY 2001 167 4207-4214
ALSTGLIHL	3	A*0201	HLA-A2	CLASS-I	HUMAN	VIRAL	P27958	INTERNATIONAL IMMUNOLOGY 1996 8 651-659
		A*0201	HLA-A2	CLASS-I	HUMAN	VIRAL	P27958	JOURNAL OF VIROLOGY 1995 69 2462-2470
		A*0201	HLA-A2	CLASS-I	HUMAN	VIRAL	P27958	EURO.JOURNAL OF IMMUNOLOGY 1996 26 97-101
ALTGTEKL	1	A*0201	HLA-A2	CLASS-I	HUMAN	SELF PEPTIDE	P06905	JOURNAL OF IMMUNOLOGY 1997 159 4943-4951
ALTGTEKLI	1	A*0201	HLA-A2	CLASS-I	HUMAN	SELF PEPTIDE	P06905	JOURNAL OF IMMUNOLOGY 1997 159 4943-4951
ALTPYDGGK	1	n/a	HLA-A3	CLASS-I	HUMAN	SELF PEPTIDE	P01781	CANCER RESEARCH 2001 61 5145-5152
ALTVVWLL	1	A*0201	HLA-A2	CLASS-I	HUMAN	SELF PEPTIDE	P06905	JOURNAL OF IMMUNOLOGY 1997 159 4943-4951
ALTVVWLLV	1	A*0201	HLA-A2	CLASS-I	HUMAN	SELF PEPTIDE	P06905	JOURNAL OF IMMUNOLOGY 1997 159 4943-4951
ALVARAAVL	1	A*0201	HLA-A2	CLASS-I	HUMAN	CANCER	Q01726	CANCER RESEARCH 1997 57 4348-4355
ALVEGLRNV	1	A*0201	HLA-A2	CLASS-I	HUMAN	BACTERIAL	P06806	EURO.JOURNAL OF IMMUNOLOGY 2001 31 3602-3611
ALVEICTEM	5	*0201	HLA-A2	CLASS-I	HUMAN	VIRAL	P20892	JOURNAL OF VIROLOGY 2001 75 1301-1311
		A*0202	HLA-A2	CLASS-I	HUMAN	VIRAL	P20892	JOURNAL OF VIROLOGY 2001 75 1301-1311
		A*0203	HLA-A2	CLASS-I	HUMAN	VIRAL	P20892	JOURNAL OF VIROLOGY 2001 75 1301-1311
		A*0206	HLA-A2	CLASS-I	HUMAN	VIRAL	P20892	JOURNAL OF VIROLOGY 2001 75 1301-1311
		A*6802	HLA-A68	CLASS-I	HUMAN	VIRAL	P20892	JOURNAL OF VIROLOGY 2001 75 1301-1311
ALVEMGHHA	1	A*0204	HLA-A2	CLASS-I	HUMAN	VIRAL	P20882	JOURNAL OF GENERAL VIROLOGY 2003 84 2409-2421
ALVGLFVLL	1	A*0201	HLA-A2	CLASS-I	HUMAN	SELF PEPTIDE	P40126	CANCER RESEARCH 1998 58 4895-4901
ALVLLMLPV	1	A*0201	HLA-A2	CLASS-I	HUMAN	BACTERIAL	O86345	PROC.NATL.ACAD.SCI. USA 2000 97 12210-12215
ALVLLMLPVV	1	A*0201	HLA-A2	CLASS-I	HUMAN	BACTERIAL	O86345	PROC.NATL.ACAD.SCI. USA 2000 97 12210-12215
ALWGFFPVL	3	A*0201	HLA-A2	CLASS-I	HUMAN	SELF PEPTIDE	Q9NPA0	JOURNAL OF BIOLOGICAL CHEMISTRY 2001 276 47320-47328
		A*0201	HLA-A2	CLASS-I	HUMAN	SELF PEPTIDE	Q9NPA0	JOURNAL OF BIOLOGICAL CHEMISTRY 2001 276 47320-47328
		A*0201	HLA-A2	CLASS-I	HUMAN	SELF PEPTIDE	Q9NPA0	JOURNAL OF BIOLOGICAL CHEMISTRY 2001 276 47320-47328
ALWGFVPVL	1	A*0201	HLA-A2	CLASS-I	HUMAN	SELF PEPTIDE	Q9NPA0	JOURNAL OF BIOLOGICAL CHEMISTRY 2001 276 47320-47328
ALWGVFPVL	1	A*0201	HLA-A2	CLASS-I	HUMAN	SELF PEPTIDE	Q9NPA0	JOURNAL OF BIOLOGICAL CHEMISTRY 2001 276 47320-47328
ALYGALLLA	1	A*0201	HLA-A2	CLASS-I	HUMAN	SELF PEPTIDE	P06905	JOURNAL OF IMMUNOLOGY 1997 159 4943-4951
ALYLLDGLRA	1	A*0201	HLA-A2	CLASS-I	HUMAN	BACTERIAL	Q05861	PROC.NATL.ACAD.SCI. USA 2000 97 12210-12215
ALYVDSLFFL	1	A*0201	HLA-A2	CLASS-I	HUMAN	CANCER	P78395	JOURNAL OF EXPERIMENTAL MEDICINE 2001 193 73-88
AMAARTLLL	1	n/a	Qa-1b	CLASS-Ib	MOUSE	VIRAL	P31614	JOURNAL OF IMMUNOLOGY 1997 158 3244-3251
AMALLRLPLV	1	A*0201	HLA-A2	CLASS-I	HUMAN	BACTERIAL	O07214	PROC.NATL.ACAD.SCI. USA 2000 97 12210-12215
AMAPATLLL	1	n/a	Qa-1b	CLASS-Ib	MOUSE	VIRAL	P31614	JOURNAL OF IMMUNOLOGY 1997 158 3244-3251
AMAPRALLL	1	n/a	Qa-1b	CLASS-Ib	MOUSE	VIRAL	P31614	JOURNAL OF IMMUNOLOGY 1997 158 3244-3251
AMAPRTALL	1	n/a	Qa-1b	CLASS-Ib	MOUSE	VIRAL	P31614	JOURNAL OF IMMUNOLOGY 1997 158 3244-3251
AMAPRTLAL	1	n/a	Qa-1b	CLASS-Ib	MOUSE	VIRAL	P31614	JOURNAL OF IMMUNOLOGY 1997 158 3244-3251
AMAPRTLLA	1	n/a	Qa-1b	CLASS-Ib	MOUSE	VIRAL	P31614	JOURNAL OF IMMUNOLOGY 1997 158 3244-3251
AMFQDPQER	11	A*0201	HLA-A2	CLASS-I	HUMAN	VIRAL	P03126	HUMAN IMMUNOLOGY 1995 44 189-198
		A*0201	HLA-A2	CLASS-I	HUMAN	VIRAL	P03126	HUMAN IMMUNOLOGY 1995 44 189-198
		A*0201	HLA-A2	CLASS-I	HUMAN	VIRAL	P03126	EURO.JOURNAL OF IMMUNOLOGY 1996 26 97-101
		A*0201	HLA-A2	CLASS-I	HUMAN	VIRAL	P03126	JOURNAL OF IMMUNOLOGY 1996 156 3308-3314
		A*0201	HLA-A2	CLASS-I	HUMAN	VIRAL	P03126	JOURNAL OF IMMUNOLOGY 1996 156 3308-3314
		A*0201	HLA-A2	CLASS-I	HUMAN	VIRAL	P03126	JOURNAL OF IMMUNOLOGY 1994 153 5586-5592
		A*0201	HLA-A2	CLASS-I	HUMAN	VIRAL	P03126	JOURNAL OF IMMUNOLOGY 1994 152 3904-3912
		A*0201	HLA-A2	CLASS-I	HUMAN	VIRAL	P03126	JOURNAL OF IMMUNOLOGY 1995 154 5934-5943
		A*1101	HLA-A11	CLASS-I	HUMAN	VIRAL	P03126	JOURNAL OF IMMUNOLOGY 1994 152 3904-3912
		A*0301	HLA-A3	CLASS-I	HUMAN	VIRAL	P03126	HUMAN IMMUNOLOGY 1995 44 189-198
		A*0301	HLA-A3	CLASS-I	HUMAN	VIRAL	P03126	JOURNAL OF IMMUNOLOGY 1994 152 3904-3912
AMGPRTLLL	1	n/a	Qa-1b	CLASS-Ib	MOUSE	VIRAL	P31614	JOURNAL OF IMMUNOLOGY 1997 158 3244-3251
AMIENLEYM	2	H-2Db	H-2b	CLASS-I	MOUSE	MISCELLANEOUS	not applicable	MOLECULAR IMMUNOLOGY 1995 32 895-907
		H-2Db	H-2b	CLASS-I	MOUSE	MISCELLANEOUS	not applicable	MOLECULAR IMMUNOLOGY 1995 32 895-907
AMKADIQHV	1	A*0201	HLA-A2	CLASS-I	HUMAN	BACTERIAL	P31953	PROC.NATL.ACAD.SCI. USA 2000 97 12210-12215
AMLGTHTMEV	3	A*0201	HLA-A2	CLASS-I	HUMAN	CANCER	P40967	CELLULAR IMMUNOLOGY 2000 204 29-37
		A*0201	HLA-A2	CLASS-I	HUMAN	CANCER	P40967	JOURNAL OF IMMUNOLOGY 1998 161 6970-6976
		A*0201	HLA-A2	CLASS-I	HUMAN	CANCER	P40967	JOURNAL OF IMMUNOLOGY 1997 158 1796-1802
AMLQDMAIL	1	A*0201	HLA-A2	CLASS-I	HUMAN	BACTERIAL	P06806	PROC.NATL.ACAD.SCI. USA 2000 97 12210-12215
AMPAYNWMTV	1	A*0201	HLA-A2	CLASS-I	HUMAN	BACTERIAL	P46533	PROC.NATL.ACAD.SCI. USA 2000 97 12210-12215
AMPMQDIKMI	1	A*0201	HLA-A2	CLASS-I	HUMAN	CANCER	P78395	JOURNAL OF EXPERIMENTAL MEDICINE 2001 193 73-88
AMSAARSSR	3	A*0301	HLA-A3	CLASS-I	HUMAN	VIRAL	P03126	HUMAN IMMUNOLOGY 1995 44 189-198
		A*0301	HLA-A3	CLASS-I	HUMAN	VIRAL	P03126	HUMAN IMMUNOLOGY 1995 44 189-198
		A*0301	HLA-A3	CLASS-I	HUMAN	VIRAL	P03126	JOURNAL OF IMMUNOLOGY 1994 152 3904-3912
AMVGAVLTA	1	A*0201	HLA-A2	CLASS-I	HUMAN	SELF PEPTIDE	P14679	JOURNAL OF IMMUNOLOGY 1998 161 6970-6976
AMVQAWPFT	1	A*0201	HLA-A2	CLASS-I	HUMAN	CANCER	P78395	JOURNAL OF EXPERIMENTAL MEDICINE 2001 193 73-88
AMVQAWPFTC	1	A*0201	HLA-A2	CLASS-I	HUMAN	CANCER	P78395	JOURNAL OF EXPERIMENTAL MEDICINE 2001 193 73-88
AMYPRTLLL	2	H-2Ld	H-2d	CLASS-I	MOUSE	SELF PEPTIDE	P14426	JOURNAL OF IMMUNOLOGY 1997 158 3244-3251
		n/a	Qa-1b	CLASS-I	MOUSE	SELF PEPTIDE	P14426	JOURNAL OF IMMUNOLOGY 1997 158 3244-3251
ANEGYDAL	1	H-2Kb	H-2b	CLASS-I	MOUSE	SYNTHETIC	P31681	JOURNAL OF IMMUNOLOGY 2002 169 2524-2535
ANFQSSMTK	5	A*1101	HLA-A11	CLASS-I	HUMAN	VIRAL	P03369	JOURNAL OF IMMUNOLOGY 1997 159 1648-1657
		A*0301	HLA-A3	CLASS-I	HUMAN	VIRAL	P03369	JOURNAL OF IMMUNOLOGY 1997 159 1648-1657
		*3101	HLA-A31	CLASS-I	HUMAN	VIRAL	P03369	JOURNAL OF IMMUNOLOGY 1997 159 1648-1657
		A*3301	HLA-A33	CLASS-I	HUMAN	VIRAL	P03369	JOURNAL OF IMMUNOLOGY 1997 159 1648-1657
		A*6801	HLA-A68	CLASS-I	HUMAN	VIRAL	P03369	JOURNAL OF IMMUNOLOGY 1997 159 1648-1657
APAYSRAL	1	B*0702	HLA-B7	CLASS-I	HUMAN	SELF PEPTIDE	P04792	JOURNAL OF IMMUNOLOGY 2003 171 22-26
APDTRPAPG	4	n/a	HLA-A11	CLASS-I	HUMAN	CANCER	P15941	JOURNAL OF IMMUNOLOGY 1995 155 4766-4774
		n/a	HLA-A24	CLASS-I	HUMAN	CANCER	P15941	JOURNAL OF IMMUNOLOGY 1995 155 4766-4774
		n/a	HLA-A1	CLASS-I	HUMAN	CANCER	P15941	JOURNAL OF IMMUNOLOGY 1995 155 4766-4774
		A*0302	HLA-A3	CLASS-I	HUMAN	CANCER	P15941	JOURNAL OF IMMUNOLOGY 1995 155 4766-4774
APGNYPAL	2	H-2Db	H-2b	CLASS-I	MOUSE	VIRAL	P04857	JOURNAL OF IMMUNOLOGY 1996 157 5555-5562
		H-2Kb	H-2b	CLASS-I	MOUSE	VIRAL	P04857	JOURNAL OF IMMUNOLOGY 1996 157 5555-5562
APIFYPPVL	1	n/a	HLA-B7	CLASS-I	HUMAN	VIRAL	P03203	JOURNAL OF MEDICAL VIROLOGY 2004 72 635-645
APKRPPSAF	1	B*0702	HLA-B7	CLASS-I	HUMAN	SELF PEPTIDE	P26583	JOURNAL OF IMMUNOLOGY 2003 171 22-26
APKTPDACL	1	n/a	HLA-B7	CLASS-I	HUMAN	VIRAL	P03222	JOURNAL OF MEDICAL VIROLOGY 2004 72 635-645
APPEESFRF	3	B*3501	HLA-B35	CLASS-I	HUMAN	VIRAL	P05888	IMMUNOGENETICS 1998 47 256-263
		B*3501	HLA-B35	CLASS-I	HUMAN	VIRAL	P05888	IMMUNOGENETICS 1999 49 819-822
		B*3501	HLA-B35	CLASS-I	HUMAN	VIRAL	P05888	IMMUNOGENETICS 1999 49 819-822
APPPSWDQM	1	B*3501	HLA-B35	CLASS-I	HUMAN	VIRAL	P31634	IMMUNOGENETICS 1999 49 819-822
APPSWDQM	1	B*3501	HLA-B35	CLASS-I	HUMAN	VIRAL	P26663http://us.expasy.org/cgi-bin/get-sprot-entry	JOURNAL OF GENERAL VIROLOGY 1998 79 1735-1744
APPYDINQML	2	n/a	Mamu-A*01	CLASS-I	RHESUS	VIRAL	P31634	JOURNAL OF IMMUNOLOGY 2000 165 6387-6399
		n/a	Mamu-A*01	CLASS-I	RHESUS	VIRAL	P31634	JOURNAL OF IMMUNOLOGY 1998 160 6062-6071
APQAPWM	1	H-2Ld	H-2d	CLASS-I	MOUSE	SELF PEPTIDE	P01897	JOURNAL OF IMMUNOLOGY 2000 165 5656-5663
APQKAGGFL	1	H-2Ld	H-2d	CLASS-I	MOUSE	SELF PEPTIDE	P09411	MOLECULAR IMMUNOLOGY 1997 34 273-281
APRASRPSL	10	A*0101	HLA-A1	CLASS-I	HUMAN	SELF PEPTIDE	not applicable	JOURNAL OF IMMUNOLOGY 1995 154 247-259
		B*3502	HLA-B35	CLASS-I	HUMAN	SELF PEPTIDE	not applicable	JOURNAL OF IMMUNOLOGY 1995 154 247-259
		n/a	HLA-B7	CLASS-I	HUMAN	SELF PEPTIDE	not applicable	JOURNAL OF IMMUNOLOGY 1995 154 247-259
		A*0201	HLA-A2	CLASS-I	HUMAN	SELF PEPTIDE	not applicable	JOURNAL OF IMMUNOLOGY 1995 154 247-259
		A*0302	HLA-A3	CLASS-I	HUMAN	SELF PEPTIDE	not applicable	JOURNAL OF IMMUNOLOGY 1995 154 247-259
		B*2705	HLA-B27	CLASS-I	HUMAN	SELF PEPTIDE	not applicable	JOURNAL OF IMMUNOLOGY 1995 154 247-259
		B*3501	HLA-B35	CLASS-I	HUMAN	SELF PEPTIDE	not applicable	JOURNAL OF IMMUNOLOGY 1995 154 247-259
		B*3503	HLA-B35	CLASS-I	HUMAN	SELF PEPTIDE	not applicable	JOURNAL OF IMMUNOLOGY 1995 154 247-259
		B*5401	HLA-B54	CLASS-I	HUMAN	SELF PEPTIDE	not applicable	JOURNAL OF IMMUNOLOGY 1995 154 247-259
		B*0801	HLA-B8	CLASS-I	HUMAN	SELF PEPTIDE	not applicable	JOURNAL OF IMMUNOLOGY 1995 154 247-259
APRAWISSL	1	n/a	HLA-B7	CLASS-I	HUMAN	VIRAL	P03184	JOURNAL OF MEDICAL VIROLOGY 2004 72 635-645
APRLPDDPI	1	n/a	HLA-B7	CLASS-I	HUMAN	VIRAL	P03203	JOURNAL OF MEDICAL VIROLOGY 2004 72 635-645
APRQWPMPL	1	n/a	HLA-B7	CLASS-I	HUMAN	VIRAL	P03203	JOURNAL OF MEDICAL VIROLOGY 2004 72 635-645
APRTLVYLL	12	A*0101	HLA-A1	CLASS-I	HUMAN	SELF PEPTIDE	P30450	JOURNAL OF IMMUNOLOGY 1995 154 247-259
		B*3502	HLA-B35	CLASS-I	HUMAN	SELF PEPTIDE	P30450	JOURNAL OF IMMUNOLOGY 1995 154 247-259
		n/a	HLA-B7	CLASS-I	HUMAN	SELF PEPTIDE	P30450	JOURNAL OF IMMUNOLOGY 1994 152 2874-2881
		n/a	HLA-B7	CLASS-I	HUMAN	SELF PEPTIDE	P30450	JOURNAL OF IMMUNOLOGY 1995 154 247-259
		n/a	HLA-B7	CLASS-I	HUMAN	SELF PEPTIDE	P30450	JOURNAL OF IMMUNOLOGY 1995 154 247-259
		A*0201	HLA-A2	CLASS-I	HUMAN	SELF PEPTIDE	P30450	JOURNAL OF IMMUNOLOGY 1995 154 247-259
		A*0302	HLA-A3	CLASS-I	HUMAN	SELF PEPTIDE	P30450	JOURNAL OF IMMUNOLOGY 1995 154 247-259
		B*2705	HLA-B27	CLASS-I	HUMAN	SELF PEPTIDE	P30450	JOURNAL OF IMMUNOLOGY 1995 154 247-259
		B*3501	HLA-B35	CLASS-I	HUMAN	SELF PEPTIDE	P30450	JOURNAL OF IMMUNOLOGY 1995 154 247-259
		B*3503	HLA-B35	CLASS-I	HUMAN	SELF PEPTIDE	P30450	JOURNAL OF IMMUNOLOGY 1995 154 247-259
		B*5401	HLA-B54	CLASS-I	HUMAN	SELF PEPTIDE	P30450	JOURNAL OF IMMUNOLOGY 1995 154 247-259
		B*0801	HLA-B8	CLASS-I	HUMAN	SELF PEPTIDE	P30450	JOURNAL OF IMMUNOLOGY 1995 154 247-259
APRTVALTA	12	A*0101	HLA-A1	CLASS-I	HUMAN	SELF PEPTIDE	P04440	JOURNAL OF IMMUNOLOGY 1995 154 247-259
		B*3502	HLA-B35	CLASS-I	HUMAN	SELF PEPTIDE	P04440	JOURNAL OF IMMUNOLOGY 1995 154 247-259
		n/a	HLA-B7	CLASS-I	HUMAN	SELF PEPTIDE	P04440	JOURNAL OF IMMUNOLOGY 1995 154 247-259
		n/a	HLA-B7	CLASS-I	HUMAN	SELF PEPTIDE	P04440	JOURNAL OF IMMUNOLOGY 1995 154 247-259
		A*0201	HLA-A2	CLASS-I	HUMAN	SELF PEPTIDE	P04440	INTERNATIONAL IMMUNOLOGY 1994 7 597-605
		A*0201	HLA-A2	CLASS-I	HUMAN	SELF PEPTIDE	P04440	JOURNAL OF IMMUNOLOGY 1995 154 247-259
		A*0302	HLA-A3	CLASS-I	HUMAN	SELF PEPTIDE	P04440	JOURNAL OF IMMUNOLOGY 1995 154 247-259
		B*2705	HLA-B27	CLASS-I	HUMAN	SELF PEPTIDE	P04440	JOURNAL OF IMMUNOLOGY 1995 154 247-259
		B*3501	HLA-B35	CLASS-I	HUMAN	SELF PEPTIDE	P04440	JOURNAL OF IMMUNOLOGY 1995 154 247-259
		B*3503	HLA-B35	CLASS-I	HUMAN	SELF PEPTIDE	P04440	JOURNAL OF IMMUNOLOGY 1995 154 247-259
		B*5401	HLA-B54	CLASS-I	HUMAN	SELF PEPTIDE	P04440	JOURNAL OF IMMUNOLOGY 1995 154 247-259
		B*0801	HLA-B8	CLASS-I	HUMAN	SELF PEPTIDE	P04440	JOURNAL OF IMMUNOLOGY 1995 154 247-259
APRTVALTAL	5	B*3502	HLA-B35	CLASS-I	HUMAN	SELF PEPTIDE	P04440	JOURNAL OF IMMUNOLOGY 1995 154 247-259
		n/a	HLA-B7	CLASS-I	HUMAN	SELF PEPTIDE	P04440	JOURNAL OF IMMUNOLOGY 1995 154 247-259
		B*3501	HLA-B35	CLASS-I	HUMAN	SELF PEPTIDE	P04440	JOURNAL OF IMMUNOLOGY 1995 154 247-259
		B*3503	HLA-B35	CLASS-I	HUMAN	SELF PEPTIDE	P04440	JOURNAL OF IMMUNOLOGY 1995 154 247-259
		B*5401	HLA-B54	CLASS-I	HUMAN	SELF PEPTIDE	P04440	JOURNAL OF IMMUNOLOGY 1995 154 247-259
APTAGAFFF	1	H-2Ld	H-2d	CLASS-I	MOUSE	VIRAL	P19902	MOLECULAR IMMUNOLOGY 1997 34 273-281
APTLWARMI	3	B*5102	HLA-B51	CLASS-I	HUMAN	VIRAL	P26664	IMMUNOGENETICS 1996 43 268-276
		B*5103	HLA-B51	CLASS-I	HUMAN	VIRAL	P26664	IMMUNOGENETICS 1996 43 268-276
		B*5101	HLA-B51	CLASS-I	HUMAN	VIRAL	P26664	IMMUNOGENETICS 1996 43 268-276
APTYRWGENETDVLL	1	n/a	HLA-A2	CLASS-I	HUMAN	VIRAL	P26663	JOURNAL OF HEPATOLOGY 2001 34 321-329
APVPPPEPL	1	n/a	HLA-B7	CLASS-I	HUMAN	VIRAL	P03197	JOURNAL OF MEDICAL VIROLOGY 2004 72 635-645
APYLGWLVF	2	H-2Ld	H-2d	CLASS-I	MOUSE	CANCER	P19473	EURO.JOURNAL OF IMMUNOLOGY 1994 24 2740-2745
		H-2Ld	H-2d	CLASS-I	MOUSE	CANCER	P19473	EURO.JOURNAL OF IMMUNOLOGY 1994 24 2740-2745
AQPQNGQFI	2	H-2Db	H-2b	CLASS-I	MOUSE	VIRAL	P09991	JOURNAL OF BIOLOGICAL CHEMISTRY 2001 276 19396-19403
		H-2Db	H-2b	CLASS-I	MOUSE	VIRAL	P09992	JOURNAL OF BIOLOGICAL CHEMISTRY 2001 276 19396-19403
AQPYDINQML	2	n/a	Mamu-A*01	CLASS-I	RHESUS	VIRAL	P31634	JOURNAL OF IMMUNOLOGY 1998 160 6062-6071
		n/a	Mamu-A*01	CLASS-I	RHESUS	VIRAL	P31634	JOURNAL OF IMMUNOLOGY 2000 165 6387-6399
ARDETEFYL	1	B*3909	HLA-B39	CLASS-I	HUMAN	SELF PEPTIDE	P18077	TISSUE ANTIGENS 1999 53 227-236
ARFFPYYV	1	B*2705	HLA-B27	CLASS-I	HUMAN	SELF PEPTIDE	P20618	JOURNAL OF IMMUNOLOGY 2000 165 5680-5685
ARFGGVKRI	2	B*2704	HLA-B27	CLASS-I	HUMAN	CILIATE	P23750	JOURNAL OF BIOLOGICAL CHEMISTRY 2002 277 16744-16749
		B*2706	HLA-B27	CLASS-I	HUMAN	CILIATE	P23750	JOURNAL OF BIOLOGICAL CHEMISTRY 2002 277 16744-16749
ARFPKTFGW	1	n/a	Mamu-B*17	CLASS-I	CHIMPANZEE	VIRAL	P05861	JOURNAL OF IMMUNOLOGY 2002 168 210-219
ARLFGIRAK	5	B*2704	HLA-B27	CLASS-I	HUMAN	SELF PEPTIDE	P26373	TISSUE ANTIGENS 1996 48 509-518
		n/a	HLA-A2	CLASS-I	HUMAN	SELF PEPTIDE	P26373	JOURNAL OF IMMUNOLOGY 1992 149 1896-1904
		B*2705	HLA-B27	CLASS-I	HUMAN	SELF PEPTIDE	P26373	TISSUE ANTIGENS 1996 48 509-518
		B*2705	HLA-B27	CLASS-I	HUMAN	SELF PEPTIDE	P25120	ARTHRITIS & RHEUMATISM 1999 42 175-181
		B*2706	HLA-B27	CLASS-I	HUMAN	SELF PEPTIDE	P26373	TISSUE ANTIGENS 1996 48 509-518
ARLQTALL	2	B*3901	HLA-B39	CLASS-I	HUMAN	SELF PEPTIDE	O00626	ARTHRITIS & RHEUMATISM 1999 42 175-181
		B*2705	HLA-B27	CLASS-I	HUMAN	SELF PEPTIDE	O00626http://www.expasy.ch/cgi-bin/get-sprot-entry	ARTHRITIS & RHEUMATISM 1999 42 175-181
ARLYGIRAK	11	A*0101	HLA-A1	CLASS-I	HUMAN	SELF PEPTIDE	P26373	JOURNAL OF IMMUNOLOGY 1995 154 247-259
		A*0101	HLA-A1	CLASS-I	HUMAN	MISCELLANEOUS	not applicable	MOLECULAR IMMUNOLOGY 1994 31 813-822
		n/a	HLA-B7	CLASS-I	HUMAN	SELF PEPTIDE	P26373	JOURNAL OF IMMUNOLOGY 1995 154 247-259
		A*0201	HLA-A2	CLASS-I	HUMAN	MISCELLANEOUS	not applicable	MOLECULAR IMMUNOLOGY 1994 31 813-822
		A*0201	HLA-A2	CLASS-I	HUMAN	SELF PEPTIDE	P26373	JOURNAL OF IMMUNOLOGY 1995 154 247-259
		A*0302	HLA-A3	CLASS-I	HUMAN	MISCELLANEOUS	not applicable	JOURNAL OF IMMUNOLOGY 1995 154 247-259
		A*1101	HLA-A11	CLASS-I	HUMAN	MISCELLANEOUS	not applicable	MOLECULAR IMMUNOLOGY 1994 31 813-822
		A*2401	HLA-A24	CLASS-I	HUMAN	MISCELLANEOUS	not applicable	MOLECULAR IMMUNOLOGY 1994 31 813-822
		A*0301	HLA-A3	CLASS-I	HUMAN	MISCELLANEOUS	not applicable	MOLECULAR IMMUNOLOGY 1994 31 813-822
		B*2705	HLA-B27	CLASS-I	HUMAN	MISCELLANEOUS	not applicable	JOURNAL OF IMMUNOLOGY 1995 154 247-259
		B*0801	HLA-B8	CLASS-I	HUMAN	SELF PEPTIDE	P26373	JOURNAL OF IMMUNOLOGY 1995 154 247-259
ARRGGVKRI	2	B*2704	HLA-B27	CLASS-I	HUMAN	CILIATE	P23750	JOURNAL OF BIOLOGICAL CHEMISTRY 2002 277 16744-16749
		B*2706	HLA-B27	CLASS-I	HUMAN	CILIATE	P23750	JOURNAL OF BIOLOGICAL CHEMISTRY 2002 277 16744-16749
ARRHRIL	1	n/a	Mamu-B*03	CLASS-I	RHESUS	VIRAL	P11262	JOURNAL OF IMMUNOLOGY 2000 164 283-291
ARRHRILD	1	n/a	Mamu-B*03	CLASS-I	RHESUS	VIRAL	P11262	JOURNAL OF IMMUNOLOGY 2000 164 283-291
ARRHRILDM	1	n/a	Mamu-B*03	CLASS-I	RHESUS	VIRAL	P11262	JOURNAL OF IMMUNOLOGY 2000 164 283-291
ARRHRILDMY	1	n/a	Mamu-B*03	CLASS-I	RHESUS	VIRAL	P11262	JOURNAL OF IMMUNOLOGY 2000 164 283-291
ARRHRILDMYL	1	n/a	Mamu-B*03	CLASS-I	RHESUS	VIRAL	P11262	JOURNAL OF IMMUNOLOGY 2000 164 283-291
ARRHRILDMYLE	1	n/a	Mamu-B*03	CLASS-I	RHESUS	VIRAL	P11262	JOURNAL OF IMMUNOLOGY 2000 164 283-291
ARVGGVKRI	2	B*2704	HLA-B27	CLASS-I	HUMAN	CILIATE	P23750	JOURNAL OF BIOLOGICAL CHEMISTRY 2002 277 16744-16749
		B*2706	HLA-B27	CLASS-I	HUMAN	CILIATE	P23750	JOURNAL OF BIOLOGICAL CHEMISTRY 2002 277 16744-16749
ARYWAIRTR	2	B*2703	HLA-B27	CLASS-I	HUMAN	VIRAL	P18277	JOURNAL OF IMMUNOLOGY 1997 159 4887-4897
		B*2705	HLA-B27	CLASS-I	HUMAN	VIRAL	P18277	JOURNAL OF IMMUNOLOGY 1997 159 4887-4897
ASADKPYSY	1	A*0101	HLA-A1	CLASS-I	HUMAN	BACTERIAL	Q06379	IMMUNOGENETICS 1997 45 249-258
ASARFSWL	1	H-2Kb	H-2b	CLASS-I	MOUSE	VIRAL	P03140	JOURNAL OF IMMUNOLOGY 2001 166 1389-1397
ASFDKAKLK	2	A*1101	HLA-A11	CLASS-I	HUMAN	SELF PEPTIDE	P13472	JOURNAL OF IMMUNOLOGY 1994 152 3913-3924
		A*0301	HLA-A3	CLASS-I	HUMAN	SELF PEPTIDE	P13472	JOURNAL OF IMMUNOLOGY 1994 152 3913-3924
ASGVYMGNL	1	H-2Kb	H-2b	CLASS-I	MOUSE	VIRAL	P09992	VIROLOGY 1998 240 158-167
ASNEDMDTM	2	H-2Db	H-2b	CLASS-I	MOUSE	VIRAL	Q07531	JOURNAL OF EXPERIMENTAL MEDICINE 2000 191 1853-1867
		H-2Dd	H-2d	CLASS-I	MOUSE	VIRAL	Q07531	JOURNAL OF EXPERIMENTAL MEDICINE 2000 191 1853-1867
ASNENIDTM	2	H-2Db	H-2b	CLASS-I	MOUSE	VIRAL	Q07531	JOURNAL OF EXPERIMENTAL MEDICINE 2000 191 1853-1867
		H-2Db	H-2b	CLASS-I	MOUSE	VIRAL	Q07531	JOURNAL OF EXPERIMENTAL MEDICINE 2000 191 1853-1867
ASNENMDTM	2	H-2Db	H-2b	CLASS-I	MOUSE	VIRAL	Q07531	JOURNAL OF EXPERIMENTAL MEDICINE 2000 191 1853-1867
		H-2Dd	H-2d	CLASS-I	MOUSE	VIRAL	Q07531	JOURNAL OF EXPERIMENTAL MEDICINE 2000 191 1853-1867
ASNENMDTT	1	H-2Db	H-2b	CLASS-I	MOUSE	VIRAL	Q07531	JOURNAL OF EXPERIMENTAL MEDICINE 2000 191 1853-1867
ASNENMETI	1	H-2Dd	H-2d	CLASS-I	MOUSE	VIRAL	P15673	JOURNAL OF IMMUNOLOGICAL METHODS 1994 177 261-268
ASNENMETM	8	H-2Db	H-2b	CLASS-I	MOUSE	VIRAL	P03467	JOURNAL OF IMMUNOLOGY 1996 157 5555-5562
		H-2Db	H-2b	CLASS-I	MOUSE	VIRAL	P03467	JOURNAL OF BIOLOGICAL CHEMISTRY 1996 271 17829-17836
		H-2Db	H-2b	CLASS-I	MOUSE	VIRAL	P03467	JOURNAL OF BIOLOGICAL CHEMISTRY 1996 271 17829-17836
		H-2Db	H-2b	CLASS-I	MOUSE	VIRAL	P26065	VIROLOGY 1999 256 246-257
		H-2Db	H-2b	CLASS-I	MOUSE	VIRAL	P18277	JOURNAL OF IMMUNOLOGY 2002 169 2524-2535
		H-2Dd	H-2d	CLASS-I	MOUSE	VIRAL	P18277	JOURNAL OF IMMUNOLOGICAL METHODS 1994 177 261-268
		H-2Kb	H-2b	CLASS-I	MOUSE	VIRAL	P03467	JOURNAL OF IMMUNOLOGY 1996 157 5555-5562
		n/a	H-2b	CLASS-I	MOUSE	VIRAL	P18277	JOURNAL OF BIOLOGICAL CHEMISTRY 2003 278 46 45135-45144
ASNENMRTM	2	H-2Db	H-2b	CLASS-I	MOUSE	VIRAL	P26065	JOURNAL OF BIOLOGICAL CHEMISTRY 1996 271 17829-17836
		H-2Db	H-2b	CLASS-I	MOUSE	VIRAL	P26065	JOURNAL OF BIOLOGICAL CHEMISTRY 1996 271 17829-17836
ASNENTDTM	1	H-2Dd	H-2d	CLASS-I	MOUSE	VIRAL	Q07531	JOURNAL OF EXPERIMENTAL MEDICINE 2000 191 1853-1867
ASNESMDTM	2	H-2Db	H-2b	CLASS-I	MOUSE	VIRAL	Q07531	JOURNAL OF EXPERIMENTAL MEDICINE 2000 191 1853-1867
		H-2Dd	H-2d	CLASS-I	MOUSE	VIRAL	Q07531	JOURNAL OF EXPERIMENTAL MEDICINE 2000 191 1853-1867
ASNETMDTM	2	H-2Db	H-2b	CLASS-I	MOUSE	VIRAL	Q07531	JOURNAL OF EXPERIMENTAL MEDICINE 2000 191 1853-1867
		H-2Dd	H-2d	CLASS-I	MOUSE	VIRAL	Q07531	JOURNAL OF EXPERIMENTAL MEDICINE 2000 191 1853-1867
ASPFPFDL	1	H-2Ld	H-2d	CLASS-I	MOUSE	SELF PEPTIDE	Q60597	JOURNAL OF IMMUNOLOGY 2001 167 4207-4214
ASPPSRSM	1	n/a	Mamu-A*01	CLASS-I	RHESUS	VIRAL	P05903	JOURNAL OF IMMUNOLOGY 2000 165 6387-6399
ASPPSRSML	1	n/a	Mamu-A*01	CLASS-I	RHESUS	VIRAL	P05903	JOURNAL OF IMMUNOLOGY 2000 165 6387-6399
ASQIYAGIK	2	n/a	HLA-A11	CLASS-I	HUMAN	VIRAL	P03368	JOURNAL OF IMMUNOLOGY 1997 159 4753-4761
		A*1101	HLA-A11	CLASS-I	HUMAN	VIRAL	P18802	TISSUE ANTIGENS 2002 59 251-258
ASSFSTTINY	1	n/a	HLA-A1	CLASS-I	HUMAN	CANCER	P43356	PROC.NATL.ACAD.SCI. USA 1994 91 2105-2109
ASSLPTTMNY	1	n/a	HLA-A1	CLASS-I	HUMAN	CANCER	P43357	PROC.NATL.ACAD.SCI. USA 1994 91 2105-2109
ASTPESANL	1	n/a	Mamu-A*01	CLASS-I	RHESUS	VIRAL	P05903	JOURNAL OF IMMUNOLOGY 2000 165 6387-6399
ATAAAAAAAK	5	A*0101	HLA-A1	CLASS-I	HUMAN	MISCELLANEOUS	not applicable	JOURNAL OF IMMUNOLOGY 1994 152 3913-3924
		n/a	HLA-A3	CLASS-I	HUMAN	MISCELLANEOUS	not applicable	JOURNAL OF IMMUNOLOGY 1994 152 2874-2881
		n/a	HLA-A11	CLASS-I	HUMAN	MISCELLANEOUS	not applicable	JOURNAL OF IMMUNOLOGY 1994 152 2874-2881
		A*0201	HLA-A2	CLASS-I	HUMAN	MISCELLANEOUS	not applicable	JOURNAL OF IMMUNOLOGY 1994 152 3913-3924
		A*2401	HLA-A24	CLASS-I	HUMAN	MISCELLANEOUS	not applicable	JOURNAL OF IMMUNOLOGY 1994 152 3913-3924
ATAAAAAAK	5	A*0101	HLA-A1	CLASS-I	HUMAN	MISCELLANEOUS	not applicable	JOURNAL OF IMMUNOLOGY 1994 152 3913-3924
		n/a	HLA-A3	CLASS-I	HUMAN	MISCELLANEOUS	not applicable	JOURNAL OF IMMUNOLOGY 1994 152 2874-2881
		n/a	HLA-A11	CLASS-I	HUMAN	MISCELLANEOUS	not applicable	JOURNAL OF IMMUNOLOGY 1994 152 2874-2881
		A*0201	HLA-A2	CLASS-I	HUMAN	MISCELLANEOUS	not applicable	JOURNAL OF IMMUNOLOGY 1994 152 3913-3924
		A*2401	HLA-A24	CLASS-I	HUMAN	MISCELLANEOUS	not applicable	JOURNAL OF IMMUNOLOGY 1994 152 3913-3924
ATAAAAAAR	1	n/a	HLA-A68	CLASS-I	HUMAN	VIRAL	P21433	JOURNAL OF IMMUNOLOGY 1999 162 331-337
ATAAAIAAR	1	n/a	HLA-A68	CLASS-I	HUMAN	VIRAL	P21433	JOURNAL OF IMMUNOLOGY 1999 162 331-337
ATAGDGIIELRK	2	A*1101	HLA-A11	CLASS-I	HUMAN	SELF PEPTIDE	P35232	JOURNAL OF IMMUNOLOGY 1994 152 3913-3924
		A*0301	HLA-A3	CLASS-I	HUMAN	SELF PEPTIDE	P35232	JOURNAL OF IMMUNOLOGY 1994 152 3913-3924
ATAGDGILELRK	2	A*1101	HLA-A11	CLASS-I	HUMAN	SELF PEPTIDE	P35232	JOURNAL OF IMMUNOLOGY 1994 152 3913-3924
		A*0301	HLA-A3	CLASS-I	HUMAN	SELF PEPTIDE	P35232	JOURNAL OF IMMUNOLOGY 1994 152 3913-3924
ATAGDGLIELRK	2	A*1101	HLA-A11	CLASS-I	HUMAN	SELF PEPTIDE	P35232	JOURNAL OF IMMUNOLOGY 1994 152 3913-3924
		A*0301	HLA-A3	CLASS-I	HUMAN	SELF PEPTIDE	P35232	JOURNAL OF IMMUNOLOGY 1994 152 3913-3924
ATAGDGLLELRK	2	A*1101	HLA-A11	CLASS-I	HUMAN	SELF PEPTIDE	P35232	JOURNAL OF IMMUNOLOGY 1994 152 3913-3924
		A*0301	HLA-A3	CLASS-I	HUMAN	SELF PEPTIDE	P35232	JOURNAL OF IMMUNOLOGY 1994 152 3913-3924
ATAKAAAAAY	5	n/a	HLA-A3	CLASS-I	HUMAN	MISCELLANEOUS	not applicable	JOURNAL OF IMMUNOLOGY 1994 152 2874-2881
		n/a	HLA-A11	CLASS-I	HUMAN	MISCELLANEOUS	not applicable	JOURNAL OF IMMUNOLOGY 1994 152 2874-2881
		n/a	HLA-A1	CLASS-I	HUMAN	MISCELLANEOUS	not applicable	JOURNAL OF IMMUNOLOGY 1994 152 2874-2881
		A*0201	HLA-A2	CLASS-I	HUMAN	MISCELLANEOUS	not applicable	JOURNAL OF IMMUNOLOGY 1994 152 3913-3924
		A*2401	HLA-A24	CLASS-I	HUMAN	MISCELLANEOUS	not applicable	JOURNAL OF IMMUNOLOGY 1994 152 3913-3924
ATAKAAAAF	1	n/a	HLA-A24	CLASS-I	HUMAN	MISCELLANEOUS	not applicable	JOURNAL OF IMMUNOLOGY 1994 152 2874-2881
ATAKAAAAY	5	n/a	HLA-A3	CLASS-I	HUMAN	MISCELLANEOUS	not applicable	JOURNAL OF IMMUNOLOGY 1994 152 2874-2881
		n/a	HLA-A11	CLASS-I	HUMAN	MISCELLANEOUS	not applicable	JOURNAL OF IMMUNOLOGY 1994 152 2874-2881
		n/a	HLA-A1	CLASS-I	HUMAN	MISCELLANEOUS	not applicable	JOURNAL OF IMMUNOLOGY 1994 152 2874-2881
		A*0201	HLA-A2	CLASS-I	HUMAN	MISCELLANEOUS	not applicable	JOURNAL OF IMMUNOLOGY 1994 152 3913-3924
		A*2401	HLA-A24	CLASS-I	HUMAN	MISCELLANEOUS	not applicable	JOURNAL OF IMMUNOLOGY 1994 152 3913-3924
ATAYDINQML	2	n/a	Mamu-A*01	CLASS-I	RHESUS	VIRAL	P31634	JOURNAL OF IMMUNOLOGY 1998 160 6062-6071
		n/a	Mamu-A*01	CLASS-I	RHESUS	VIRAL	P31634	JOURNAL OF IMMUNOLOGY 2000 165 6387-6399
ATDFKFAMY	1	A*0101	HLA-A1	CLASS-I	HUMAN	SELF PEPTIDE	P30279	JOURNAL OF IMMUNOLOGY 1994 152 3913-3924
ATDKAAAAAY	5	n/a	HLA-A3	CLASS-I	HUMAN	MISCELLANEOUS	not applicable	JOURNAL OF IMMUNOLOGY 1994 152 2874-2881
		n/a	HLA-A11	CLASS-I	HUMAN	MISCELLANEOUS	not applicable	JOURNAL OF IMMUNOLOGY 1994 152 2874-2881
		n/a	HLA-A1	CLASS-I	HUMAN	MISCELLANEOUS	not applicable	JOURNAL OF IMMUNOLOGY 1994 152 2874-2881
		A*0201	HLA-A2	CLASS-I	HUMAN	MISCELLANEOUS	not applicable	JOURNAL OF IMMUNOLOGY 1994 152 3913-3924
		A*2401	HLA-A24	CLASS-I	HUMAN	MISCELLANEOUS	not applicable	JOURNAL OF IMMUNOLOGY 1994 152 3913-3924
ATDKAAAAY	5	n/a	HLA-A3	CLASS-I	HUMAN	MISCELLANEOUS	not applicable	JOURNAL OF IMMUNOLOGY 1994 152 2874-2881
		n/a	HLA-A11	CLASS-I	HUMAN	MISCELLANEOUS	not applicable	JOURNAL OF IMMUNOLOGY 1994 152 2874-2881
		n/a	HLA-A1	CLASS-I	HUMAN	MISCELLANEOUS	not applicable	JOURNAL OF IMMUNOLOGY 1994 152 2874-2881
		A*0201	HLA-A2	CLASS-I	HUMAN	MISCELLANEOUS	not applicable	JOURNAL OF IMMUNOLOGY 1994 152 3913-3924
		A*2401	HLA-A24	CLASS-I	HUMAN	MISCELLANEOUS	not applicable	JOURNAL OF IMMUNOLOGY 1994 152 3913-3924
ATEIRASVGK	1	n/a	HLA-A11	CLASS-I	HUMAN	VIRAL	P15663	JOURNAL OF IMMUNOLOGY 1997 159 4753-4761
ATFYDINQML	2	n/a	Mamu-A*01	CLASS-I	RHESUS	VIRAL	P31634	JOURNAL OF IMMUNOLOGY 1998 160 6062-6071
		n/a	Mamu-A*01	CLASS-I	RHESUS	VIRAL	P31634	JOURNAL OF IMMUNOLOGY 2000 165 6387-6399
ATGFKQSSK	2	A*0302	HLA-A3	CLASS-I	HUMAN	CANCER	P11274	BLOOD 1995 85 2680-2684
		A*0302	HLA-A3	CLASS-I	HUMAN	CANCER	P11274	BLOOD 1995 85 2680-2684
ATGFKQSSKAL	2	n/a	HLA-B8	CLASS-I	HUMAN	CANCER	P11274	BLOOD 1995 85 2680-2684
		A*0201	HLA-A2	CLASS-I	HUMAN	CANCER	P11274	BLOOD 1995 85 2680-2684
ATGNLPGCSFSIFL	1	n/a	HLA-A2	CLASS-I	HUMAN	VIRAL	P27954	JOURNAL OF HEPATOLOGY 2001 34 321-329
ATGRNECDV	1	A*0201	HLA-A2	CLASS-I	HUMAN	SELF PEPTIDE	P40126	CANCER RESEARCH 1998 58 4895-4901
ATIGTAMYK	1	A*1101	HLA-A11	CLASS-I	HUMAN	SELF PEPTIDE	not applicable	TISSUE ANTIGENS 2002 59 251-258
ATKYDINQML	2	n/a	Mamu-A*01	CLASS-I	RHESUS	VIRAL	P31634	JOURNAL OF IMMUNOLOGY 1998 160 6062-6071
		n/a	Mamu-A*01	CLASS-I	RHESUS	VIRAL	P31634	JOURNAL OF IMMUNOLOGY 2000 165 6387-6399
ATLEEMMTA	1	A*0204	HLA-A2	CLASS-I	HUMAN	VIRAL	P20873	JOURNAL OF GENERAL VIROLOGY 2003 84 2409-2421
ATLPLWGRME	1	H-2Kd	H-2d	CLASS-I	MOUSE	SELF PEPTIDE	not applicable	JOURNAL OF IMMUNOLOGY 2001 166 908-917
ATLPLWVRME	1	H-2Kd	H-2d	CLASS-I	MOUSE	SELF PEPTIDE	not applicable	JOURNAL OF IMMUNOLOGY 2001 166 908-917
ATLQDIVLH	1	A*1102	HLA-A11	CLASS-I	HUMAN	VIRAL	P06788	CLINICAL CANCER RESEARCH 2001 7 SUPP. 788-795
ATNADCAWL	1	A*0204	HLA-A2	CLASS-I	HUMAN	VIRAL	P20867	JOURNAL OF GENERAL VIROLOGY 2003 84 2409-2421
ATPKDINQML	2	n/a	Mamu-A*01	CLASS-I	RHESUS	VIRAL	P31634	JOURNAL OF IMMUNOLOGY 2000 165 6387-6399
		n/a	Mamu-A*01	CLASS-I	RHESUS	VIRAL	P31634	JOURNAL OF IMMUNOLOGY 1998 160 6062-6071
ATPQDLNTM	3	A*2601	HLA-A26	CLASS-I	HUMAN	VIRAL	P05888	TISSUE ANTIGENS 1999 54 325-332
		A*2602	HLA-A26	CLASS-I	HUMAN	VIRAL	P05888	TISSUE ANTIGENS 1999 54 325-332
		A*2603	HLA-A26	CLASS-I	HUMAN	VIRAL	P05888	TISSUE ANTIGENS 1999 54 325-332
ATPYDIKQML	2	n/a	Mamu-A*01	CLASS-I	RHESUS	VIRAL	P31634	JOURNAL OF IMMUNOLOGY 2000 165 6387-6399
		n/a	Mamu-A*01	CLASS-I	RHESUS	VIRAL	P31634	JOURNAL OF IMMUNOLOGY 1998 160 6062-6071
ATPYDINAML	1	n/a	Mamu-A*01	CLASS-I	RHESUS	VIRAL	P31634	JOURNAL OF IMMUNOLOGY 1998 160 6062-6071
ATPYDINFML	1	n/a	Mamu-A*01	CLASS-I	RHESUS	VIRAL	P31634	JOURNAL OF IMMUNOLOGY 1998 160 6062-6071
ATPYDINIML	1	n/a	Mamu-A*01	CLASS-I	RHESUS	VIRAL	P31634	JOURNAL OF IMMUNOLOGY 1998 160 6062-6071
ATPYDINKML	2	n/a	Mamu-A*01	CLASS-I	RHESUS	VIRAL	P31634	JOURNAL OF IMMUNOLOGY 2000 165 6387-6399
		n/a	Mamu-A*01	CLASS-I	RHESUS	VIRAL	P31634	JOURNAL OF IMMUNOLOGY 1998 160 6062-6071
ATPYDINNML	1	n/a	Mamu-A*01	CLASS-I	RHESUS	VIRAL	P31634	JOURNAL OF IMMUNOLOGY 1998 160 6062-6071
ATPYDINQKL	2	n/a	Mamu-A*01	CLASS-I	RHESUS	VIRAL	P31634	JOURNAL OF IMMUNOLOGY 2000 165 6387-6399
		n/a	Mamu-A*01	CLASS-I	RHESUS	VIRAL	P31634	JOURNAL OF IMMUNOLOGY 1998 160 6062-6071
ATPYDINQMA	1	n/a	Mamu-A*01	CLASS-I	RHESUS	VIRAL	P31634	JOURNAL OF IMMUNOLOGY 1998 160 6062-6071
ATPYDINQMF	2	n/a	Mamu-A*01	CLASS-I	RHESUS	VIRAL	P31634	JOURNAL OF IMMUNOLOGY 2000 165 6387-6399
		n/a	Mamu-A*01	CLASS-I	RHESUS	VIRAL	P31634	JOURNAL OF IMMUNOLOGY 1998 160 6062-6071
ATPYDINQMI	2	n/a	Mamu-A*01	CLASS-I	RHESUS	VIRAL	P31634	JOURNAL OF IMMUNOLOGY 2000 165 6387-6399
		n/a	Mamu-A*01	CLASS-I	RHESUS	VIRAL	P31634	JOURNAL OF IMMUNOLOGY 1998 160 6062-6071
ATPYDINQMK	2	n/a	Mamu-A*01	CLASS-I	RHESUS	VIRAL	P31634	JOURNAL OF IMMUNOLOGY 1998 160 6062-6071
		n/a	Mamu-A*01	CLASS-I	RHESUS	VIRAL	P31634	JOURNAL OF IMMUNOLOGY 2000 165 6387-6399
ATPYDINQML	2	n/a	Mamu-A*01	CLASS-I	RHESUS	VIRAL	P31634	JOURNAL OF IMMUNOLOGY 2000 165 6387-6399
		n/a	Mamu-A*01	CLASS-I	RHESUS	VIRAL	P31634	JOURNAL OF IMMUNOLOGY 1998 160 6062-6071
ATPYDINQMM	2	n/a	Mamu-A*01	CLASS-I	RHESUS	VIRAL	P31634	JOURNAL OF IMMUNOLOGY 2000 165 6387-6399
		n/a	Mamu-A*01	CLASS-I	RHESUS	VIRAL	P31634	JOURNAL OF IMMUNOLOGY 1998 160 6062-6071
ATPYDINQMQ	2	n/a	Mamu-A*01	CLASS-I	RHESUS	VIRAL	P31634	JOURNAL OF IMMUNOLOGY 1998 160 6062-6071
		n/a	Mamu-A*01	CLASS-I	RHESUS	VIRAL	P31634	JOURNAL OF IMMUNOLOGY 2000 165 6387-6399
ATPYDINQMT	2	n/a	Mamu-A*01	CLASS-I	RHESUS	VIRAL	P31634	JOURNAL OF IMMUNOLOGY 2000 165 6387-6399
		n/a	Mamu-A*01	CLASS-I	RHESUS	VIRAL	P31634	JOURNAL OF IMMUNOLOGY 1998 160 6062-6071
ATPYDKNQML	2	n/a	Mamu-A*01	CLASS-I	RHESUS	VIRAL	P31634	JOURNAL OF IMMUNOLOGY 2000 165 6387-6399
		n/a	Mamu-A*01	CLASS-I	RHESUS	VIRAL	P31634	JOURNAL OF IMMUNOLOGY 1998 160 6062-6071
ATPYKINQML	2	n/a	Mamu-A*01	CLASS-I	RHESUS	VIRAL	P31634	JOURNAL OF IMMUNOLOGY 2000 165 6387-6399
		n/a	Mamu-A*01	CLASS-I	RHESUS	VIRAL	P31634	JOURNAL OF IMMUNOLOGY 1998 160 6062-6071
ATQIPSYKK	1	n/a	HLA-A11	CLASS-I	HUMAN	CANCER	P15309	JOURNAL OF IMMUNOLOGY 1997 159 4753-4761
ATQYDINQML	2	n/a	Mamu-A*01	CLASS-I	RHESUS	VIRAL	P31634	JOURNAL OF IMMUNOLOGY 1998 160 6062-6071
		n/a	Mamu-A*01	CLASS-I	RHESUS	VIRAL	P31634	JOURNAL OF IMMUNOLOGY 2000 165 6387-6399
ATRKTTSERQPRGR	1	n/a	HLA-A2	CLASS-I	HUMAN	VIRAL	P27959	JOURNAL OF HEPATOLOGY 2001 34 321-329
ATRPLWVRME	1	H-2Kd	H-2d	CLASS-I	MOUSE	SELF PEPTIDE	not applicable	JOURNAL OF IMMUNOLOGY 2001 166 908-917
ATTYDINQML	2	n/a	Mamu-A*01	CLASS-I	RHESUS	VIRAL	P31634	JOURNAL OF IMMUNOLOGY 1998 160 6062-6071
		n/a	Mamu-A*01	CLASS-I	RHESUS	VIRAL	P31634	JOURNAL OF IMMUNOLOGY 2000 165 6387-6399
ATVGIMIGV	5	A*0201	HLA-A2	CLASS-I	HUMAN	CANCER	P06731	JOURNAL OF IMMUNOLOGY 2001 167 787-796
		A*0202	HLA-A2	CLASS-I	HUMAN	CANCER	P06731	JOURNAL OF IMMUNOLOGY 2001 167 787-796
		A*0203	HLA-A2	CLASS-I	HUMAN	CANCER	P06731	JOURNAL OF IMMUNOLOGY 2001 167 787-796
		A*0206	HLA-A2	CLASS-I	HUMAN	CANCER	P06731	JOURNAL OF IMMUNOLOGY 2001 167 787-796
		A*6802	HLA-A68	CLASS-I	HUMAN	CANCER	P06731	JOURNAL OF IMMUNOLOGY 2001 167 787-796
ATVYDINQML	2	n/a	Mamu-A*01	CLASS-I	RHESUS	VIRAL	P31634	JOURNAL OF IMMUNOLOGY 1998 160 6062-6071
		n/a	Mamu-A*01	CLASS-I	RHESUS	VIRAL	P31634	JOURNAL OF IMMUNOLOGY 2000 165 6387-6399
ATWGQYWQV	1	A*0201	HLA-A2	CLASS-I	HUMAN	CANCER	P40967	INTERNATIONAL JOURNAL OF CANCER 1997 70 302-309
ATWIPEWEFV	1	A*0201	HLA-A2	CLASS-I	HUMAN	VIRAL	P20892	JOURNAL OF IMMUNOLOGICAL METHODS 1997 205 201-209
ATYDKGILTV	1	A*0201	HLA-A2	CLASS-I	HUMAN	BACTERIAL	P30223	PROC.NATL.ACAD.SCI. USA 2000 97 12210-12215
AVAAVAARR	1	A*1101	HLA-A11	CLASS-I	HUMAN	SELF PEPTIDE	not applicable	TISSUE ANTIGENS 2002 59 251-258
AVAKAAAAV	3	A*0205	HLA-A2	CLASS-I	HUMAN	SYNTHETIC	not applicable	JOURNAL OF IMMUNOLOGY 1995 154 685-693
		A*0201	HLA-A2	CLASS-I	HUMAN	MISCELLANEOUS	not applicable	JOURNAL OF IMMUNOLOGY 1995 154 685-693
		A*0202	HLA-A2	CLASS-I	HUMAN	SYNTHETIC	not applicable	JOURNAL OF IMMUNOLOGY 1995 154 685-693
AVCDKCLK	1	A*1101	HLA-A11	CLASS-I	HUMAN	VIRAL	P03126	JOURNAL OF IMMUNOLOGY 1994 152 3904-3912
AVCTRGVAK	2	n/a	HLA-A3	CLASS-I	HUMAN	VIRAL	P27958	INTERNATIONAL IMMUNOLOGY 1996 8 651-659
		n/a	HLA-A11	CLASS-I	HUMAN	VIRAL	P27958	INTERNATIONAL IMMUNOLOGY 1996 8 651-659
AVDLSHFLK	6	A*0101	HLA-A1	CLASS-I	HUMAN	VIRAL	P03405	MOLECULAR IMMUNOLOGY 1994 31 813-822
		n/a	HLA-A11	CLASS-I	HUMAN	VIRAL	P03405	JOURNAL OF IMMUNOLOGY 1997 159 4753-4761
		A*0201	HLA-A2	CLASS-I	HUMAN	VIRAL	P03405	MOLECULAR IMMUNOLOGY 1994 31 813-822
		A*1101	HLA-A11	CLASS-I	HUMAN	VIRAL	P03405	MOLECULAR IMMUNOLOGY 1994 31 813-822
		A*2401	HLA-A24	CLASS-I	HUMAN	VIRAL	P03405	MOLECULAR IMMUNOLOGY 1994 31 813-822
		A*0301	HLA-A3	CLASS-I	HUMAN	VIRAL	P03405	MOLECULAR IMMUNOLOGY 1994 31 813-822
AVFDRKSDAK	5	n/a	HLA-A11	CLASS-I	HUMAN	VIRAL	P03203	JOURNAL OF IMMUNOLOGY 1997 159 4753-4761
		A*1101	HLA-A11	CLASS-I	HUMAN	VIRAL	P03203	HUMAN IMMUNOLOGY 2000 61 972-984
		A*0301	HLA-A3	CLASS-I	HUMAN	VIRAL	P03203	HUMAN IMMUNOLOGY 2000 61 972-984
		A*3101	HLA-A31	CLASS-I	HUMAN	VIRAL	P03203	HUMAN IMMUNOLOGY 2000 61 972-984
		A*6801	HLA-A68	CLASS-I	HUMAN	VIRAL	P03203	HUMAN IMMUNOLOGY 2000 61 972-984
AVFIHNFKP	1	A*1101	HLA-A11	CLASS-I	HUMAN	VIRAL	P04589	HUMAN IMMUNOLOGY 2003 64 245-255
AVFIHNFKR	8	n/a	HLA-A11	CLASS-I	HUMAN	VIRAL	P03368	JOURNAL OF IMMUNOLOGY 1997 159 4753-4761
		n/a	HLA-A3	CLASS-I	HUMAN	VIRAL	P04586	HUMAN IMMUNOLOGY 1996 45 79-93
		n/a	HLA-A31	CLASS-I	HUMAN	VIRAL	P04586	HUMAN IMMUNOLOGY 1996 45 79-93
		A*1101	HLA-A11	CLASS-I	HUMAN	VIRAL	P04586	HUMAN IMMUNOLOGY 1996 45 79-93
		A*1101	HLA-A11	CLASS-I	HUMAN	VIRAL	P04586	TISSUE ANTIGENS 2002 59 251-258
		A*3301	HLA-A33	CLASS-I	HUMAN	VIRAL	P04586	HUMAN IMMUNOLOGY 1996 45 79-93
		A*3303	HLA-A33	CLASS-I	HUMAN	VIRAL	P20875	AIDS RESEARCH AND HUMAN RETROVIRUSES 2003 19 503-510
		A*6801	HLA-A68	CLASS-I	HUMAN	VIRAL	P04586	HUMAN IMMUNOLOGY 1996 45 79-93
AVFIHNFKRK	1	n/a	HLA-A11	CLASS-I	HUMAN	VIRAL	P03368	JOURNAL OF IMMUNOLOGY 1997 159 4753-4761
AVHDTLFYCV	1	A*0201	HLA-A2	CLASS-I	HUMAN	BACTERIAL	P30234	PROC.NATL.ACAD.SCI. USA 2000 97 12210-12215
AVIGALLAV	1	A*0201	HLA-A2	CLASS-I	HUMAN	CANCER	P40967	JOURNAL OF IMMUNOLOGY 1998 161 6970-6976
AVLDGLDVL	1	A*0201	HLA-A2	CLASS-I	HUMAN	CANCER	P78395	JOURNAL OF EXPERIMENTAL MEDICINE 2001 193 73-88
AVLDGLDVLL	1	A*0201	HLA-A2	CLASS-I	HUMAN	CANCER	P78395	JOURNAL OF EXPERIMENTAL MEDICINE 2001 193 73-88
AVLPLWGRME	1	H-2Kd	H-2d	CLASS-I	MOUSE	SELF PEPTIDE	not applicable	JOURNAL OF IMMUNOLOGY 2001 166 908-917
AVLPLWVRME	1	H-2Kd	H-2d	CLASS-I	MOUSE	SELF PEPTIDE	not applicable	JOURNAL OF IMMUNOLOGY 2001 166 908-917
AVLPLWVRMG	1	H-2Kd	H-2d	CLASS-I	MOUSE	SELF PEPTIDE	not applicable	JOURNAL OF IMMUNOLOGY 2001 166 908-917
AVMDPFIYA	1	A*0201	HLA-A2	CLASS-I	HUMAN	CANCER	Q01718	CANCER RESEARCH 1997 57 4348-4355
AVMPPILYKK	3	A*0301	HLA-A3	CLASS-I	HUMAN	n/a	not applicable	EURO.JOURNAL OF IMMUNOLOGY 2001 31 2986-2996
		A*3101	HLA-A31	CLASS-I	HUMAN	n/a	not applicable	EURO.JOURNAL OF IMMUNOLOGY 2001 31 2986-2996
		A*1101	HLA-A11	CLASS-I	HUMAN	n/a	not applicable	EURO.JOURNAL OF IMMUNOLOGY 2001 31 2986-2996
AVNHYFKTR	7	n/a	HLA-A11	CLASS-I	HUMAN	VIRAL	P12933	JOURNAL OF IMMUNOLOGY 1997 159 4753-4761
		n/a	HLA-A3	CLASS-I	HUMAN	VIRAL	P12933	HUMAN IMMUNOLOGY 1996 45 79-93
		n/a	HLA-A31	CLASS-I	HUMAN	VIRAL	P12933	HUMAN IMMUNOLOGY 1996 45 79-93
		A*1101	HLA-A11	CLASS-I	HUMAN	VIRAL	P12933	TISSUE ANTIGENS 2002 59 251-258
		A*1101	HLA-A11	CLASS-I	HUMAN	VIRAL	P12933	HUMAN IMMUNOLOGY 1996 45 79-93
		A*3301	HLA-A33	CLASS-I	HUMAN	VIRAL	P12933	HUMAN IMMUNOLOGY 1996 45 79-93
		A*6801	HLA-A68	CLASS-I	HUMAN	VIRAL	P12933	HUMAN IMMUNOLOGY 1996 45 79-93
AVPYDINQML	2	n/a	Mamu-A*01	CLASS-I	RHESUS	VIRAL	P31634	JOURNAL OF IMMUNOLOGY 2000 165 6387-6399
		n/a	Mamu-A*01	CLASS-I	RHESUS	VIRAL	P31634	JOURNAL OF IMMUNOLOGY 1998 160 6062-6071
AVRPLWGRME	1	H-2Kd	H-2d	CLASS-I	MOUSE	SELF PEPTIDE	not applicable	JOURNAL OF IMMUNOLOGY 2001 166 908-917
AVRPLWVRME	1	H-2Kd	H-2d	CLASS-I	MOUSE	SELF PEPTIDE	not applicable	JOURNAL OF IMMUNOLOGY 2001 166 908-917
AVRPLWVRMG	1	H-2Kd	H-2d	CLASS-I	MOUSE	SELF PEPTIDE	not applicable	JOURNAL OF IMMUNOLOGY 2001 166 908-917
AVVLASLIYR	3	n/a	HLA-A3	CLASS-I	HUMAN	CANCER	P40967	JOURNAL OF IMMUNOLOGICAL METHODS 2000 244 59-67
		n/a	HLA-A11	CLASS-I	HUMAN	CANCER	P40967	JOURNAL OF IMMUNOLOGICAL METHODS 2000 244 59-67
		A*0301	HLA-A3	CLASS-I	HUMAN	CANCER	P40967	INTERNATIONAL JOURNAL OF CANCER 1998 78 518-524
AVYFCAAGK	2	n/a	HLA-A11	CLASS-I	HUMAN	SELF PEPTIDE	P01781	CANCER RESEARCH 2001 61 5145-5152
		n/a	HLA-A11	CLASS-I	HUMAN	SELF PEPTIDE	P01781	CANCER RESEARCH 2001 61 5145-5152
AVYNFAT	2	H-2Db	H-2b	CLASS-I	MOUSE	VIRAL	P09991	VIROLOGY 1997 234 62-73
		H-2Kd	H-2d	CLASS-I	MOUSE	VIRAL	P09991	VIROLOGY 1997 234 62-73
AVYNFATC	4	H-2Db	H-2b	CLASS-I	MOUSE	VIRAL	P09991	JOURNAL OF VIROLOGY 1995 69 2297-2305
		H-2Db	H-2b	CLASS-I	MOUSE	VIRAL	P09991	VIROLOGY 1997 234 62-73
		H-2Db	H-2b	CLASS-I	MOUSE	VIRAL	P09991	JOURNAL OF VIROLOGY 1995 69 2297-2305
		H-2Kd	H-2d	CLASS-I	MOUSE	VIRAL	P09991	VIROLOGY 1997 234 62-73
AVYNFATCG	2	H-2Db	H-2b	CLASS-I	MOUSE	VIRAL	P09991	VIROLOGY 1997 234 62-73
		H-2Kd	H-2d	CLASS-I	MOUSE	VIRAL	P09991	VIROLOGY 1997 234 62-73
AVYNFATCGI	2	H-2Db	H-2b	CLASS-I	MOUSE	VIRAL	P09991	VIROLOGY 1997 234 62-73
		H-2Kd	H-2d	CLASS-I	MOUSE	VIRAL	P09991	VIROLOGY 1997 234 62-73
AWCWFGGKW	1	n/a	Mamu-B*17	CLASS-I	CHIMPANZEE	VIRAL	P05884	JOURNAL OF IMMUNOLOGY 2002 168 210-219
AWVPAHKGIG	1	A*0301	HLA-A3	CLASS-I	HUMAN	VIRAL	P20892	JOURNAL OF IMMUNOLOGICAL METHODS 1997 205 201-209
AYADFVYAY	2	Cw*0401	HLA-Cw4	CLASS-I	HUMAN	MISCELLANEOUS	not applicable	JOURNAL OF IMMUNOLOGY 1995 154 247-259
		Cw*0702	HLA-Cw7	CLASS-I	HUMAN	MISCELLANEOUS	not applicable	JOURNAL OF IMMUNOLOGY 1995 154 247-259
AYAKAAAAAF	1	n/a	HLA-A24	CLASS-I	HUMAN	MISCELLANEOUS	not applicable	JOURNAL OF IMMUNOLOGY 1994 152 2874-2881
AYAKAAAAAK	4	A*0101	HLA-A1	CLASS-I	HUMAN	MISCELLANEOUS	not applicable	JOURNAL OF IMMUNOLOGY 1994 152 3913-3924
		A*0201	HLA-A2	CLASS-I	HUMAN	MISCELLANEOUS	not applicable	JOURNAL OF IMMUNOLOGY 1994 152 3913-3924
		A*1101	HLA-A11	CLASS-I	HUMAN	MISCELLANEOUS	not applicable	JOURNAL OF IMMUNOLOGY 1994 152 3913-3924
		A*0301	HLA-A3	CLASS-I	HUMAN	MISCELLANEOUS	not applicable	JOURNAL OF IMMUNOLOGY 1994 152 3913-3924
AYAKAAAAF	1	A*0201	HLA-A2	CLASS-I	HUMAN	MISCELLANEOUS	not applicable	JOURNAL OF IMMUNOLOGY 1994 152 3913-3924
AYAKAAAAK	3	A*0101	HLA-A1	CLASS-I	HUMAN	MISCELLANEOUS	not applicable	JOURNAL OF IMMUNOLOGY 1994 152 3913-3924
		A*1101	HLA-A11	CLASS-I	HUMAN	MISCELLANEOUS	not applicable	JOURNAL OF IMMUNOLOGY 1994 152 3913-3924
		A*0301	HLA-A3	CLASS-I	HUMAN	MISCELLANEOUS	not applicable	JOURNAL OF IMMUNOLOGY 1994 152 3913-3924
AYFLLKLAGR	1	A*3303	HLA-A33	CLASS-I	HUMAN	VIRAL	P20875	AIDS RESEARCH AND HUMAN RETROVIRUSES 2003 19 503-510
AYFQSSMTK	5	A*1101	HLA-A11	CLASS-I	HUMAN	VIRAL	P03369	JOURNAL OF IMMUNOLOGY 1997 159 1648-1657
		A*0301	HLA-A3	CLASS-I	HUMAN	VIRAL	P03369	JOURNAL OF IMMUNOLOGY 1997 159 1648-1657
		A*3101	HLA-A31	CLASS-I	HUMAN	VIRAL	P03369	JOURNAL OF IMMUNOLOGY 1997 159 1648-1657
		A*3301	HLA-A33	CLASS-I	HUMAN	VIRAL	P03369	JOURNAL OF IMMUNOLOGY 1997 159 1648-1657
		A*6801	HLA-A68	CLASS-I	HUMAN	VIRAL	P03369	JOURNAL OF IMMUNOLOGY 1997 159 1648-1657
AYFSVPLDK	2	A*1101	HLA-A11	CLASS-I	HUMAN	VIRAL	P03368	TISSUE ANTIGENS 2000 55 296-302
		A*3303	HLA-A33	CLASS-I	HUMAN	VIRAL	P03368	TISSUE ANTIGENS 2000 55 296-302
AYFSVPLDKDF	1	A*2402	HLA-A24	CLASS-I	HUMAN	VIRAL	P03368	JOURNAL OF IMMUNOLOGY 1997 159 6242-6252
AYLVSIFLHL	3	H-2Kd	H-2d	CLASS-I	MOUSE	VIRAL	P09991	JOURNAL OF IMMUNOLOGY 1996 157 5543-5554
		H-2Kd	H-2d	CLASS-I	MOUSE	BACTERIAL	P09991	IMMUNOGENETICS 2003 54 830-841
		A*2402	HLA-A24	CLASS-I	HUMAN	BACTERIAL	P09991	IMMUNOGENETICS 2003 54 830-841
AYQRTRALV	1	H-2Kd	H-2d	CLASS-I	MOUSE	VIRAL	P18277	FEBS LETTERS 1993 317 49-52
AYRAILHI	1	A*2402	HLA-A24	CLASS-I	HUMAN	VIRAL	P19551	JOURNAL OF IMMUNOLOGY 1997 159 6242-6252
AYSLTLQGL	1	n/a	HLA-A24	CLASS-I	HUMAN	CANCER	P04626	BRITISH JOURNAL OF CANCER 2001 84 94-99
AYVHMVTHF	1	A*2401	HLA-A24	CLASS-I	HUMAN	SELF PEPTIDE	P55061	JOURNAL OF IMMUNOLOGY 1994 152 3913-3924
BLLWSFQTSA	1
CALPFTSAR	6	n/a	HLA-A11	CLASS-I	HUMAN	VIRAL	O43504	JOURNAL OF IMMUNOLOGY 1997 159 4753-4761
		n/a	HLA-A3	CLASS-I	HUMAN	VIRAL	P03166	HUMAN IMMUNOLOGY 1996 45 79-93
		n/a	HLA-A31	CLASS-I	HUMAN	VIRAL	P03166	HUMAN IMMUNOLOGY 1996 45 79-93
		A*1101	HLA-A11	CLASS-I	HUMAN	VIRAL	P03166	HUMAN IMMUNOLOGY 1996 45 79-93
		A*3301	HLA-A33	CLASS-I	HUMAN	VIRAL	P03166	HUMAN IMMUNOLOGY 1996 45 79-93
		A*6801	HLA-A68	CLASS-I	HUMAN	VIRAL	P03166	HUMAN IMMUNOLOGY 1996 45 79-93
CAPPGYAL	1	n/a	Mamu-A*01	CLASS-I	RHESUS	VIRAL	P05885	JOURNAL OF VIROLOGY 2001 75 738-749
CAPPGYALL	1	n/a	Mamu-A*01	CLASS-I	RHESUS	VIRAL	P05885	JOURNAL OF VIROLOGY 2001 75 738-749
CATKNRDTW	1	n/a	Mamu-B*17	CLASS-I	CHIMPANZEE	VIRAL	P05884	JOURNAL OF IMMUNOLOGY 2002 168 210-219
CDFNNGITI	3	H-2Db	H-2b	CLASS-I	MOUSE	VIRAL	P09991	VIROLOGY 1998 240 158-167
		H-2Db	H-2b	CLASS-I	MOUSE	VIRAL	P09991	JOURNAL OF BIOLOGICAL CHEMISTRY 1996 271 17829-17836
		H-2Db	H-2b	CLASS-I	MOUSE	VIRAL	P09991	JOURNAL OF BIOLOGICAL CHEMISTRY 1996 271 17829-17836
CGGPPCNIGGVGNNT	1	n/a	HLA-A2	CLASS-I	HUMAN	VIRAL	P26663	JOURNAL OF HEPATOLOGY 2001 34 321-329
CGIVPALQVCGPVYC	1	n/a	HLA-A2	CLASS-I	HUMAN	VIRAL	P26662	JOURNAL OF HEPATOLOGY 2001 34 321-329
CHIRQIINTW	1	n/a	Mamu-B*17	CLASS-I	CHIMPANZEE	VIRAL	P05884	JOURNAL OF IMMUNOLOGY 2002 168 210-219
CIDFYSRIR	3	A*0101	HLA-A1	CLASS-I	HUMAN	VIRAL	P06463	CLINICAL CANCER RESEARCH 2001 7 SUPP. 788-795
		A*1102	HLA-A11	CLASS-I	HUMAN	VIRAL	P06463	CLINICAL CANCER RESEARCH 2001 7 SUPP. 788-795
		A*0302	HLA-A3	CLASS-I	HUMAN	VIRAL	P06463	CLINICAL CANCER RESEARCH 2001 7 SUPP. 788-795
CKGVNKEYL	2	H-2Db	H-2b	CLASS-I	MOUSE	VIRAL	P03070	JOURNAL OF BIOLOGICAL CHEMISTRY 1996 271 17829-17836
		H-2Db	H-2b	CLASS-I	MOUSE	VIRAL	P03070	JOURNAL OF BIOLOGICAL CHEMISTRY 1996 271 17829-17836
CLAAGDILAL	1	A*0201	HLA-A2	CLASS-I	HUMAN	CANCER	Q16790	CANCER RESEARCH 1999 59 5554-5559
CLALSDLLV	2	A*0201	HLA-A2	CLASS-I	HUMAN	CANCER	Q01726	CANCER RESEARCH 1997 57 4348-4355
		A*0201	HLA-A2	CLASS-I	HUMAN	CANCER	Q01726	JOURNAL OF IMMUNOLOGY 1998 161 6970-6976
CLERDLQRL	1	A*0201	HLA-A2	CLASS-I	HUMAN	SELF PEPTIDE	P40126	CANCER RESEARCH 1998 58 4895-4901
CLGGLLTMV	1	A*0201	HLA-A2	CLASS-I	HUMAN	VIRAL	P13285	JOURNAL OF IMMUNOLOGY 1996 156 3308-3314
CLIFLLVL	1	H-2Kb	H-2b	CLASS-I	MOUSE	VIRAL	P03140	JOURNAL OF IMMUNOLOGY 2001 166 1389-1397
CLQALYVDSL	1	A*0201	HLA-A2	CLASS-I	HUMAN	CANCER	P78395	JOURNAL OF EXPERIMENTAL MEDICINE 2001 193 73-88
CLTFGRETV	1	A*0201	HLA-A2	CLASS-I	HUMAN	VIRAL	Q05495	CELL 1993 74 929-937
CLTSTVQLV	6	A*0201	HLA-A2	CLASS-I	HUMAN	CANCER	P04626	JOURNAL OF IMMUNOLOGY 2001 167 787-796
		A*0201	HLA-A2	CLASS-I	HUMAN	CANCER	P04626	JOURNAL OF IMMUNOLOGY 1999 163 1037-1044
		A*0202	HLA-A2	CLASS-I	HUMAN	CANCER	P04626	JOURNAL OF IMMUNOLOGY 2001 167 787-796
		A*0203	HLA-A2	CLASS-I	HUMAN	CANCER	P04626	JOURNAL OF IMMUNOLOGY 2001 167 787-796
		A*0206	HLA-A2	CLASS-I	HUMAN	CANCER	P04626	JOURNAL OF IMMUNOLOGY 2001 167 787-796
		A*6802	HLA-A68	CLASS-I	HUMAN	CANCER	P04626	JOURNAL OF IMMUNOLOGY 2001 167 787-796
CLVGAPFASLC	1	A*0201	HLA-A2	CLASS-I	HUMAN	SELF PEPTIDE	P06905	JOURNAL OF IMMUNOLOGY 1997 159 4943-4951
CMHLLLEAV	1	A*0201	HLA-A2	CLASS-I	HUMAN	CANCER	not applicable	CANCER RESEARCH 2000 60 6448-6456
CMTWNQMNL	2	A*0201	HLA-A2	CLASS-I	HUMAN	CANCER	P19544	IMMUNOGENETICS 2000 51 99-107
		A*2402	HLA-A24	CLASS-I	HUMAN	CANCER	P19544	CANCER IMMUNOLOGY IMMUNOTHERAPY 2002 51 614-620
CNIGGVGNNTLICPT	1	n/a	HLA-A2	CLASS-I	HUMAN	VIRAL	P26662	JOURNAL OF HEPATOLOGY 2001 34 321-329
CPGYRWMCL	1	B*0702	HLA-B7	CLASS-I	HUMAN	VIRAL	P24025	JOURNAL OF IMMUNOLOGY 1998 161 4447-4455
CPHCGDRTFY	1	B*3501	HLA-B35	CLASS-I	HUMAN	SELF PEPTIDE	P78395	HUMAN IMMUNOLOGY 2003 64 245-255
CPIGENSPL	1	n/a	HLA-B7	CLASS-I	HUMAN	CANCER	P40967	JOURNAL OF IMMUNOLOGICAL METHODS 2000 244 59-67
CPKDGQPSL	5	n/a	HLA-B51	CLASS-I	HUMAN	VIRAL	P03409	JOURNAL OF IMMUNOLOGY 1996 157 3480-3490
		B*3501	HLA-B35	CLASS-I	HUMAN	VIRAL	P03409	JOURNAL OF IMMUNOLOGY 1996 157 3480-3490
		B*5301	HLA-B53	CLASS-I	HUMAN	VIRAL	P03409	JOURNAL OF IMMUNOLOGY 1996 157 3480-3490
		B*5401	HLA-B54	CLASS-I	HUMAN	VIRAL	P03409	JOURNAL OF IMMUNOLOGY 1996 157 3480-3490
		B*0702	HLA-B7	CLASS-I	HUMAN	VIRAL	P03409	JOURNAL OF IMMUNOLOGY 1996 157 3480-3490
CPKVSFEPI	10	B*5102	HLA-B51	CLASS-I	HUMAN	VIRAL	P19551	IMMUNOGENETICS 1996 43 268-276
		B*5103	HLA-B51	CLASS-I	HUMAN	VIRAL	P19551	IMMUNOGENETICS 1996 43 268-276
		B*3501	HLA-B35	CLASS-I	HUMAN	VIRAL	P03378	JOURNAL OF IMMUNOLOGY 2003 171 5611-5623
		B*5101	HLA-B51	CLASS-I	HUMAN	VIRAL	P19551	HUMAN IMMUNOLOGY 1999 60 177-186
		B*5101	HLA-B51	CLASS-I	HUMAN	VIRAL	P03378	JOURNAL OF IMMUNOLOGY 2003 171 5611-5623
		B*5101	HLA-B51	CLASS-I	HUMAN	VIRAL	P19551	IMMUNOGENETICS 1996 43 268-276
		B*5301	HLA-B53	CLASS-I	HUMAN	VIRAL	P03378	JOURNAL OF IMMUNOLOGY 2003 171 5611-5623
		B*5401	HLA-B54	CLASS-I	HUMAN	VIRAL	P03378	JOURNAL OF IMMUNOLOGY 2003 171 5611-5623
		B*0702	HLA-B7	CLASS-I	HUMAN	VIRAL	P03378	JOURNAL OF IMMUNOLOGY 2003 171 5611-5623
		B*0702	HLA-B7	CLASS-I	HUMAN	VIRAL	P12490	HUMAN IMMUNOLOGY 2003 64 211-223
CPKVSFEPIPI	1	B*5101	HLA-B51	CLASS-I	HUMAN	VIRAL	P19551	HUMAN IMMUNOLOGY 1999 60 177-186
CPLERFAEL	5	n/a	HLA-B51	CLASS-I	HUMAN	CANCER	P15309	JOURNAL OF IMMUNOLOGY 1996 157 3480-3490
		B*3501	HLA-B35	CLASS-I	HUMAN	CANCER	P15309	JOURNAL OF IMMUNOLOGY 1996 157 3480-3490
		B*5301	HLA-B53	CLASS-I	HUMAN	CANCER	P15309	JOURNAL OF IMMUNOLOGY 1996 157 3480-3490
		B*5401	HLA-B54	CLASS-I	HUMAN	CANCER	P15309	JOURNAL OF IMMUNOLOGY 1996 157 3480-3490
		B*0702	HLA-B7	CLASS-I	HUMAN	CANCER	P15309	JOURNAL OF IMMUNOLOGY 1996 157 3480-3490
CPSGHAVGI	4	B*5102	HLA-B51	CLASS-I	HUMAN	VIRAL	P26664	IMMUNOGENETICS 1996 43 268-276
		B*5103	HLA-B51	CLASS-I	HUMAN	VIRAL	P26664	IMMUNOGENETICS 1996 43 268-276
		B*3501	HLA-B35	CLASS-I	HUMAN	VIRAL	Q00269http://us.expasy.org/cgi-bin/get-sprot-entry	JOURNAL OF GENERAL VIROLOGY 1998 79 1735-1744
		B*5101	HLA-B51	CLASS-I	HUMAN	VIRAL	P26664	IMMUNOGENETICS 1996 43 268-276
CQLAKTCPV	5	A*0201	HLA-A2	CLASS-I	HUMAN	SELF PEPTIDE	P04637	JOURNAL OF IMMUNOLOGY 2001 167 787-796
		A*0202	HLA-A2	CLASS-I	HUMAN	SELF PEPTIDE	P04637	JOURNAL OF IMMUNOLOGY 2001 167 787-796
		A*0203	HLA-A2	CLASS-I	HUMAN	SELF PEPTIDE	P04637	JOURNAL OF IMMUNOLOGY 2001 167 787-796
		A*0206	HLA-A2	CLASS-I	HUMAN	SELF PEPTIDE	P04637	JOURNAL OF IMMUNOLOGY 2001 167 787-796
		A*6802	HLA-A68	CLASS-I	HUMAN	SELF PEPTIDE	P04637	JOURNAL OF IMMUNOLOGY 2001 167 787-796
CRAPRRQGCW	1	n/a	Mamu-B*17	CLASS-I	CHIMPANZEE	VIRAL	P05893	JOURNAL OF IMMUNOLOGY 2002 168 210-219
CRFPRAHKY	1	n/a	Mamu-B*17	CLASS-I	CHIMPANZEE	VIRAL	P05902	JOURNAL OF IMMUNOLOGY 2002 168 210-219
CRPIDQFDQGWGPIT	1	n/a	HLA-A2	CLASS-I	HUMAN	VIRAL	Q01404	JOURNAL OF HEPATOLOGY 2001 34 321-329
CSAMYVGDLCGSVFL	1	n/a	HLA-A2	CLASS-I	HUMAN	VIRAL	P27959	JOURNAL OF HEPATOLOGY 2001 34 321-329
CSANNSHHYI	3	H-2Db	H-2b	CLASS-I	MOUSE	VIRAL	P09991	VIROLOGY 1998 240 158-167
		H-2Db	H-2b	CLASS-I	MOUSE	VIRAL	P09991	JOURNAL OF BIOLOGICAL CHEMISTRY 1996 271 17829-17836
		H-2Db	H-2b	CLASS-I	MOUSE	VIRAL	P09991	JOURNAL OF BIOLOGICAL CHEMISTRY 1996 271 17829-17836
CSNDKSLVY	1	A*0101	HLA-A1	CLASS-I	HUMAN	BACTERIAL	P46081	IMMUNOGENETICS 1997 45 249-258
CSNSSIVYETADMIM	1	n/a	HLA-A2	CLASS-I	HUMAN	VIRAL	P26662	JOURNAL OF HEPATOLOGY 2001 34 321-329
CSSRRYPNAVYL	2	B*2705	HLA-B27	CLASS-I	HUMAN	VIRAL	P26032	VACCINE 2002 20 249-261
		B*2705	HLA-B27	CLASS-I	HUMAN	VIRAL	P26032	VACCINE 2002 20 249-261
CTCGSSDLY	2	A*0101	HLA-A1	CLASS-I	HUMAN	VIRAL	P26663	IMMUNOGENETICS 1997 45 249-258
		n/a	HLA-A1	CLASS-I	HUMAN	VIRAL	P27958	INTERNATIONAL IMMUNOLOGY 1996 8 651-659
CTELKLSDY	1	A*0101	HLA-A1	CLASS-I	HUMAN	VIRAL	P26077	IMMUNOGENETICS 1997 45 249-258
CTEMEKEGKI	1	A*0201	HLA-A2	CLASS-I	HUMAN	VIRAL	P20892	JOURNAL OF IMMUNOLOGICAL METHODS 1997 205 201-209
CTLNFPISPI	5	A*0201	HLA-A2	CLASS-I	HUMAN	VIRAL	P20892	JOURNAL OF VIROLOGY 2001 75 1301-1311
		A*0202	HLA-A2	CLASS-I	HUMAN	VIRAL	P20892	JOURNAL OF VIROLOGY 2001 75 1301-1311
		A*0203	HLA-A2	CLASS-I	HUMAN	VIRAL	P20892	JOURNAL OF VIROLOGY 2001 75 1301-1311
		A*0206	HLA-A2	CLASS-I	HUMAN	VIRAL	P20892	JOURNAL OF VIROLOGY 2001 75 1301-1311
		A*6802	HLA-A68	CLASS-I	HUMAN	VIRAL	P20892	JOURNAL OF VIROLOGY 2001 75 1301-1311
CTPYDINQ	1	n/a	Mamu-A*01	CLASS-I	RHESUS	VIRAL	P31634	JOURNAL OF IMMUNOLOGY 1998 160 6062-6071
CTPYDINQM	3	n/a	Mamu-A*01	CLASS-I	RHESUS	VIRAL	P31634	JOURNAL OF IMMUNOLOGY 1998 160 6062-6071
		n/a	Mamu-A*01	CLASS-I	RHESUS	VIRAL	P31634	JOURNAL OF VIROLOGY 2001 75 738-749
		n/a	Mamu-A*01	CLASS-I	RHESUS	VIRAL	P27972	JOURNAL OF VIROLOGY 2001 75 2462-2467
CTPYDINQML	1	n/a	Mamu-A*01	CLASS-I	RHESUS	VIRAL	P31634	JOURNAL OF IMMUNOLOGY 1998 160 6062-6071
CTPYDINQMLN	1	n/a	Mamu-A*01	CLASS-I	RHESUS	VIRAL	P31634	JOURNAL OF IMMUNOLOGY 1998 160 6062-6071
CTWKLPTLA	1	A*0201	HLA-A2	CLASS-I	HUMAN	CANCER	P78395	JOURNAL OF EXPERIMENTAL MEDICINE 2001 193 73-88
CVHQRIDVK	2	A*1101	HLA-A11	CLASS-I	HUMAN	VIRAL	P04594	TISSUE ANTIGENS 2000 55 296-302
		A*3303	HLA-A33	CLASS-I	HUMAN	VIRAL	P04594	TISSUE ANTIGENS 2000 55 296-302
CYDAGCAWY	1	A*0101	HLA-A1	CLASS-I	HUMAN	VIRAL	P26663	IMMUNOGENETICS 1997 45 249-258
CYSLYGTTL	1	A*2401	HLA-A24	CLASS-I	HUMAN	VIRAL	P03126	JOURNAL OF IMMUNOLOGY 1994 152 3904-3912
CYTWNQMNL	1	A*2402	HLA-A24	CLASS-I	HUMAN	CANCER	P19544	CANCER IMMUNOLOGY IMMUNOTHERAPY 2002 51 614-620
DADPTGHSY	1	n/a	HLA-A1	CLASS-I	HUMAN	CANCER	P43355	JOURNAL OF BIOLOGICAL CHEMISTRY 1999 274 10227-10234
DAEKEVLVWR	1	A*3303	HLA-A33	CLASS-I	HUMAN	VIRAL	P20867	AIDS RESEARCH AND HUMAN RETROVIRUSES 2003 19 503-510
DAKIRIFDL	1	A*0101	HLA-A1	CLASS-I	HUMAN	SELF PEPTIDE	P27635	JOURNAL OF IMMUNOLOGY 1994 152 3913-3924
DAPPIGGQI	1	B*5101	HLA-B51	CLASS-I	HUMAN	VIRAL	P19551	IMMUNOGENETICS 1997 46 245-248
DARAYDTEV	5	B*5102	HLA-B51	CLASS-I	HUMAN	VIRAL	P19551	IMMUNOGENETICS 1996 43 268-276
		B*5103	HLA-B51	CLASS-I	HUMAN	VIRAL	P19551	IMMUNOGENETICS 1996 43 268-276
		B*5101	HLA-B51	CLASS-I	HUMAN	VIRAL	P19551	IMMUNOGENETICS 1997 46 245-248
		B*5101	HLA-B51	CLASS-I	HUMAN	VIRAL	P19551	HUMAN IMMUNOLOGY 1999 60 177-186
		B*5101	HLA-B51	CLASS-I	HUMAN	VIRAL	P19551	IMMUNOGENETICS 1996 43 268-276
DAYFSVPL	2	B*5101	HLA-B51	CLASS-I	HUMAN	VIRAL	P03368	HUMAN IMMUNOLOGY 1999 60 177-186
		B*5101	HLA-B51	CLASS-I	HUMAN	VIRAL	P03368	IMMUNOGENETICS 1999 49 819-822
DCFRKHPEATYTKCG	1	n/a	HLA-A2	CLASS-I	HUMAN	VIRAL	P26663	JOURNAL OF HEPATOLOGY 2001 34 321-329
DCKTILKAL	6	A*0101	HLA-A1	CLASS-I	HUMAN	VIRAL	P05888	JOURNAL OF IMMUNOLOGY 1995 154 247-259
		n/a	HLA-B7	CLASS-I	HUMAN	VIRAL	P05888	JOURNAL OF IMMUNOLOGY 1995 154 247-259
		A*0201	HLA-A2	CLASS-I	HUMAN	VIRAL	P05888	JOURNAL OF IMMUNOLOGY 1995 154 247-259
		A*0302	HLA-A3	CLASS-I	HUMAN	VIRAL	P05888	JOURNAL OF IMMUNOLOGY 1995 154 247-259
		B*2705	HLA-B27	CLASS-I	HUMAN	VIRAL	P05888	JOURNAL OF IMMUNOLOGY 1995 154 247-259
		B*0801	HLA-B8	CLASS-I	HUMAN	VIRAL	P05888	JOURNAL OF IMMUNOLOGY 1995 154 247-259
DDEEYVIL	1	H-2Kb	H-2b	CLASS-I	MOUSE	SYNTHETIC	P31682	JOURNAL OF IMMUNOLOGY 2002 169 2524-2535
DDHRAGKI	1	H-2Kk	H-2k	CLASS-I	MOUSE	SELF PEPTIDE	P39027	JOURNAL OF IMMUNOLOGY 1994 153 3079-3092
DDLLEAR	2	n/a	HLA-B8	CLASS-I	HUMAN	SYNTHETIC	not applicable	JOURNAL OF IMMUNOLOGY 2002 169 3131-3136
		n/a	HLA-B14	CLASS-I	HUMAN	SYNTHETIC	not applicable	JOURNAL OF IMMUNOLOGY 2002 169 3131-3136
DERTVRKI	1	H-2Kk	H-2k	CLASS-I	MOUSE	SELF PEPTIDE	O14818	JOURNAL OF IMMUNOLOGY 1994 153 3079-3092
DESTGNLI	1	H-2Kk	H-2k	CLASS-I	MOUSE	VIRAL	P03451	PROC.NATL.ACAD.SCI. USA 1996 93 10338-10342
DEVINIVII	4	H-2Db	H-2b	CLASS-I	MOUSE	VIRAL	P09991	VIROLOGY 1998 240 158-167
		H-2Db	H-2b	CLASS-I	MOUSE	VIRAL	P09991	JOURNAL OF BIOLOGICAL CHEMISTRY 1996 271 17829-17836
		H-2Db	H-2b	CLASS-I	MOUSE	VIRAL	P09991	JOURNAL OF BIOLOGICAL CHEMISTRY 1996 271 17829-17836
		H-2Db	H-2b	CLASS-I	MOUSE	VIRAL	P09991	VIROLOGY 1999 256 246-257
DFAFRDLA	1	n/a	n/a	CLASS-I	HUMAN	VIRAL	P03126	IMMUNOLOGY LETTERS 1995 47 1-8
DFLPSDFFPSV	1	n/a	HLA-A2	CLASS-I	HUMAN	VIRAL	P17391	JOURNAL OF IMMUNOLOGY 2003 170 2977-2984
DFNLPPVVAK	2	A*1101	HLA-A11	CLASS-I	HUMAN	VIRAL	P20892	TISSUE ANTIGENS 2000 55 296-302
		A*3303	HLA-A33	CLASS-I	HUMAN	VIRAL	P20892	TISSUE ANTIGENS 2000 55 296-302
DFRELNKR	1	A*3303	HLA-A33	CLASS-I	HUMAN	VIRAL	P20875	AIDS RESEARCH AND HUMAN RETROVIRUSES 2003 19 503-510
DGLLLKLV	1	H-2Kk	H-2k	CLASS-I	MOUSE	SYNTHETIC	not applicable	TISSUE ANTIGENS 2001 57 405-414
DGPKVKQWPL	1	A*0301	HLA-A3	CLASS-I	HUMAN	VIRAL	P20892	JOURNAL OF IMMUNOLOGICAL METHODS 1997 205 201-209
DGVNYATGNLPGCS	1	n/a	HLA-A2	CLASS-I	HUMAN	VIRAL	P27954	JOURNAL OF HEPATOLOGY 2001 34 321-329
DGYVYQGL	1	H-2Kb	H-2b	CLASS-I	MOUSE	VIRAL	P11212	JOURNAL OF IMMUNOLOGICAL METHODS 1996 192 149-155
DIAGTTSTL	3	A*2601	HLA-A26	CLASS-I	HUMAN	VIRAL	P18800	TISSUE ANTIGENS 1999 54 325-332
		A*2602	HLA-A26	CLASS-I	HUMAN	VIRAL	P18800	TISSUE ANTIGENS 1999 54 325-332
		A*2603	HLA-A26	CLASS-I	HUMAN	VIRAL	P18800	TISSUE ANTIGENS 1999 54 325-332
DIEITCVYC	3	A*0101	HLA-A1	CLASS-I	HUMAN	VIRAL	P06463	CLINICAL CANCER RESEARCH 2001 7 SUPP. 788-795
		A*0201	HLA-A2	CLASS-I	HUMAN	VIRAL	P06463	CLINICAL CANCER RESEARCH 2001 7 SUPP. 788-795
		A*0302	HLA-A3	CLASS-I	HUMAN	VIRAL	P06463	CLINICAL CANCER RESEARCH 2001 7 SUPP. 788-795
DIILECVYCK	1	A*1101	HLA-A11	CLASS-I	HUMAN	VIRAL	P03126	JOURNAL OF IMMUNOLOGY 1994 152 3904-3912
DIKMILKMV	1	A*0201	HLA-A2	CLASS-I	HUMAN	CANCER	P78395	JOURNAL OF EXPERIMENTAL MEDICINE 2001 193 73-88
DIQTKELQK	2	A*1101	HLA-A11	CLASS-I	HUMAN	VIRAL	P20892	TISSUE ANTIGENS 2000 55 296-302
		A*3303	HLA-A33	CLASS-I	HUMAN	VIRAL	P20892	TISSUE ANTIGENS 2000 55 296-302
DIRQGPKEPFR	1	A*3303	HLA-A33	CLASS-I	HUMAN	VIRAL	P20873	AIDS RESEARCH AND HUMAN RETROVIRUSES 2003 19 503-510
DIYRIFAEL	3	n/a	HLA-A2	CLASS-I	HUMAN	VIRAL	P06725	JOURNAL OF IMMUNOLOGY 1994 152 163-175
		A*0201	HLA-A2	CLASS-I	HUMAN	VIRAL	P06725	JOURNAL OF IMMUNOLOGY 1999 163 5512-5518
		A*0201	HLA-A2	CLASS-I	HUMAN	VIRAL	P06725	JOURNAL OF IMMUNOLOGY 1999 163 5512-5518
DLAARNVLV	1	A*0201	HLA-A2	CLASS-I	HUMAN	CANCER	P04626	CELL 1993 74 929-937
DLAFLQGKAR	1	A*3303	HLA-A33	CLASS-I	HUMAN	VIRAL	P20875	AIDS RESEARCH AND HUMAN RETROVIRUSES 2003 19 503-510
DLDSTVVAL	1	A*0201	HLA-A2	CLASS-I	HUMAN	CANCER	not applicable	CANCER RESEARCH 2000 60 6448-6456
DLEIGQHRTK	1	A*0301	HLA-A3	CLASS-I	HUMAN	VIRAL	P20892	JOURNAL OF IMMUNOLOGICAL METHODS 1997 205 201-209
DLEVTCTWKL	1	A*0201	HLA-A2	CLASS-I	HUMAN	CANCER	P78395	JOURNAL OF EXPERIMENTAL MEDICINE 2001 193 73-88
DLFLKEGAC	1	A*0201	HLA-A2	CLASS-I	HUMAN	CANCER	P78395	JOURNAL OF EXPERIMENTAL MEDICINE 2001 193 73-88
DLFVVYRDS	1	A*0302	HLA-A3	CLASS-I	HUMAN	VIRAL	P06463	CLINICAL CANCER RESEARCH 2001 7 SUPP. 788-795
DLLVGAAAF	1	n/a	HLA-A2	CLASS-I	HUMAN	VIRAL	P26663	JOURNAL OF HEPATOLOGY 2001 34 321-329
DLLVSGSNV	1	A*0201	HLA-A2	CLASS-I	HUMAN	CANCER	Q01726	CANCER RESEARCH 1997 57 4348-4355
DLMGYIPLV	8	A*0201	HLA-A2	CLASS-I	HUMAN	VIRAL	P27958	JOURNAL OF IMMUNOLOGY 1999 162 6681-6689
		A*0201	HLA-A2	CLASS-I	HUMAN	VIRAL	P27958	INTERNATIONAL IMMUNOLOGY 1996 8 651-659
		A*0201	HLA-A2	CLASS-I	HUMAN	VIRAL	P27958	JOURNAL OF VIROLOGY 1995 69 2462-2470
		A*0201	HLA-A2	CLASS-I	HUMAN	VIRAL	P27958	EURO.JOURNAL OF IMMUNOLOGY 1996 26 97-101
		A*0202	HLA-A2	CLASS-I	HUMAN	VIRAL	P27958	JOURNAL OF IMMUNOLOGY 1999 162 6681-6689
		A*0203	HLA-A2	CLASS-I	HUMAN	VIRAL	P27958	JOURNAL OF IMMUNOLOGY 1999 162 6681-6689
		A*0206	HLA-A2	CLASS-I	HUMAN	VIRAL	P27958	JOURNAL OF IMMUNOLOGY 1999 162 6681-6689
		A*6802	HLA-A68	CLASS-I	HUMAN	VIRAL	P27958	JOURNAL OF IMMUNOLOGY 1999 162 6681-6689
DLNLGNLNV	1	A*0201	HLA-A2	CLASS-I	HUMAN	VIRAL	P27958	JOURNAL OF IMMUNOLOGY 1994 153 5586-5592
DLVFDECGI	1	A*0201	HLA-A2	CLASS-I	HUMAN	CANCER	P78395	JOURNAL OF EXPERIMENTAL MEDICINE 2001 193 73-88
DLVFDECGIT	1	A*0201	HLA-A2	CLASS-I	HUMAN	CANCER	P78395	JOURNAL OF EXPERIMENTAL MEDICINE 2001 193 73-88
DLVGFLLLK	1	A*0302	HLA-A3	CLASS-I	HUMAN	CANCER	P43355	MOLECULAR IMMUNOLOGY 1994 31 1423-1430
DLVGFLLLKY	1	A*0302	HLA-A3	CLASS-I	HUMAN	CANCER	P43355	MOLECULAR IMMUNOLOGY 1994 31 1423-1430
DMIVDAIPY	1	A*0101	HLA-A1	CLASS-I	HUMAN	BACTERIAL	Q60393	IMMUNOGENETICS 1997 45 249-258
DMWEHAFYL	1	A*0201	HLA-A2	CLASS-I	HUMAN	BACTERIAL	P46728	PROC.NATL.ACAD.SCI. USA 2000 97 12210-12215
DNPKNTLFL	2	H-2Db	H-2b	CLASS-I	MOUSE	SELF PEPTIDE	P01783	JOURNAL OF BIOLOGICAL CHEMISTRY 2001 276 19396-19403
		H-2Db	H-2b	CLASS-I	MOUSE	SELF PEPTIDE	P01783	JOURNAL OF BIOLOGICAL CHEMISTRY 2001 276 19396-19403
DPALNMENI	1	H-2Db	H-2b	CLASS-I	MOUSE	VIRAL	P17397	JOURNAL OF IMMUNOLOGY 2001 166 1389-1397
DPCRIKQII	1	B*5101	HLA-B51	CLASS-I	HUMAN	VIRAL	P19551	IMMUNOGENETICS 1997 46 245-248
DPCSLQCPY	1	B*3501	HLA-B35	CLASS-I	HUMAN	VIRAL	P03383	IMMUNOGENETICS 1998 47 256-263
DPDSFQDYI	5	n/a	HLA-B51	CLASS-I	HUMAN	SELF PEPTIDE	P14679	JOURNAL OF IMMUNOLOGY 1996 157 3480-3490
		B*3501	HLA-B35	CLASS-I	HUMAN	SELF PEPTIDE	P14679	JOURNAL OF IMMUNOLOGY 1996 157 3480-3490
		B*5301	HLA-B53	CLASS-I	HUMAN	SELF PEPTIDE	P14679	JOURNAL OF IMMUNOLOGY 1996 157 3480-3490
		B*5401	HLA-B54	CLASS-I	HUMAN	SELF PEPTIDE	P14679	JOURNAL OF IMMUNOLOGY 1996 157 3480-3490
		B*0702	HLA-B7	CLASS-I	HUMAN	SELF PEPTIDE	P14679	JOURNAL OF IMMUNOLOGY 1996 157 3480-3490
DPEIVMHSF	3	B*3501	HLA-B35	CLASS-I	HUMAN	VIRAL	P03383	IMMUNOGENETICS 1999 49 819-822
		B*3501	HLA-B35	CLASS-I	HUMAN	VIRAL	P12490	IMMUNOGENETICS 1998 47 256-263
		B*3501	HLA-B35	CLASS-I	HUMAN	VIRAL	P03383	IMMUNOGENETICS 1999 49 819-822
DPEMADVTY	1	A*0101	HLA-A1	CLASS-I	HUMAN	BACTERIAL	Q59599	IMMUNOGENETICS 1997 45 249-258
DPIFLLHHA	5	B*3501	HLA-B35	CLASS-I	HUMAN	SELF PEPTIDE	P14679	JOURNAL OF IMMUNOLOGY 1996 157 3480-3490
		B*5101	HLA-B51	CLASS-I	HUMAN	SELF PEPTIDE	P14679	JOURNAL OF IMMUNOLOGY 1996 157 3480-3490
		B*5301	HLA-B53	CLASS-I	HUMAN	SELF PEPTIDE	P14679	JOURNAL OF IMMUNOLOGY 1996 157 3480-3490
		B*5401	HLA-B54	CLASS-I	HUMAN	SELF PEPTIDE	P14679	JOURNAL OF IMMUNOLOGY 1996 157 3480-3490
		B*0702	HLA-B7	CLASS-I	HUMAN	SELF PEPTIDE	P14679	JOURNAL OF IMMUNOLOGY 1996 157 3480-3490
DPKVKQWPL	14	A*0101	HLA-A1	CLASS-I	HUMAN	VIRAL	P03368	JOURNAL OF IMMUNOLOGY 1995 154 247-259
		A*0205	HLA-A2	CLASS-I	HUMAN	VIRAL	P03368	JOURNAL OF IMMUNOLOGY 1995 154 685-693
		B*3502	HLA-B35	CLASS-I	HUMAN	VIRAL	P03368	JOURNAL OF IMMUNOLOGY 1995 154 247-259
		n/a	HLA-B7	CLASS-I	HUMAN	VIRAL	P03368	JOURNAL OF IMMUNOLOGY 1995 154 247-259
		n/a	HLA-B7	CLASS-I	HUMAN	VIRAL	P03368	JOURNAL OF IMMUNOLOGY 1995 154 247-259
		A*0201	HLA-A2	CLASS-I	HUMAN	VIRAL	P03368	JOURNAL OF IMMUNOLOGY 1995 154 247-259
		A*0201	HLA-A2	CLASS-I	HUMAN	VIRAL	P03368	JOURNAL OF IMMUNOLOGY 1995 154 685-693
		A*0202	HLA-A2	CLASS-I	HUMAN	VIRAL	P03368	JOURNAL OF IMMUNOLOGY 1995 154 685-693
		A*0302	HLA-A3	CLASS-I	HUMAN	VIRAL	P03368	JOURNAL OF IMMUNOLOGY 1995 154 247-259
		B*2705	HLA-B27	CLASS-I	HUMAN	VIRAL	P03368	JOURNAL OF IMMUNOLOGY 1995 154 247-259
		B*3501	HLA-B35	CLASS-I	HUMAN	VIRAL	P03368	JOURNAL OF IMMUNOLOGY 1995 154 247-259
		B*3503	HLA-B35	CLASS-I	HUMAN	VIRAL	P03368	JOURNAL OF IMMUNOLOGY 1995 154 247-259
		B*5401	HLA-B54	CLASS-I	HUMAN	VIRAL	P03368	JOURNAL OF IMMUNOLOGY 1995 154 247-259
		B*0801	HLA-B8	CLASS-I	HUMAN	VIRAL	P03368	JOURNAL OF IMMUNOLOGY 1995 154 247-259
DPNPQEVVL	2	B*3501	HLA-B35	CLASS-I	HUMAN	VIRAL	P19551	IMMUNOGENETICS 1998 47 256-263
		B*3501	HLA-B35	CLASS-I	HUMAN	VIRAL	P19551	IMMUNOGENETICS 1999 49 819-822
DPPTDTPLDL	1	n/a	Mamu-A*01	CLASS-I	RHESUS	VIRAL	P05903	JOURNAL OF IMMUNOLOGY 2000 165 6387-6399
DPPTNTPEAL	2	n/a	Mamu-A*01	CLASS-I	RHESUS	VIRAL	P05903	JOURNAL OF IMMUNOLOGY 2000 165 6387-6399
		n/a	Mamu-A*01	CLASS-I	RHESUS	VIRAL	P27971	JOURNAL OF VIROLOGY 2001 75 738-749
DPSRGRLGL	6	n/a	HLA-B51	CLASS-I	HUMAN	VIRAL	P03156	JOURNAL OF CLINICAL INVESTIGATION 1997 100 503-513
		B*3501	HLA-B35	CLASS-I	HUMAN	VIRAL	P03156	JOURNAL OF CLINICAL INVESTIGATION 1997 100 503-513
		B*5301	HLA-B53	CLASS-I	HUMAN	VIRAL	P03156	JOURNAL OF CLINICAL INVESTIGATION 1997 100 503-513
		B*5401	HLA-B54	CLASS-I	HUMAN	VIRAL	P03156	JOURNAL OF CLINICAL INVESTIGATION 1997 100 503-513
		B*0702	HLA-B7	CLASS-I	HUMAN	VIRAL	P24024	IMMUNOGENETICS 2003 54 830-841
		B*0702	HLA-B7	CLASS-I	HUMAN	VIRAL	P03156	JOURNAL OF CLINICAL INVESTIGATION 1997 100 503-513
DPYEVSYRI	5	B*3502	HLA-B35	CLASS-I	HUMAN	SELF PEPTIDE	P78543	JOURNAL OF IMMUNOLOGY 1995 154 247-259
		B*3501	HLA-B35	CLASS-I	HUMAN	SELF PEPTIDE	P78543	JOURNAL OF IMMUNOLOGY 1995 154 247-259
		B*3503	HLA-B35	CLASS-I	HUMAN	SELF PEPTIDE	P78543	JOURNAL OF IMMUNOLOGY 1995 154 247-259
		B*5401	HLA-B54	CLASS-I	HUMAN	SELF PEPTIDE	P78543	JOURNAL OF IMMUNOLOGY 1995 154 247-259
		B*5401	HLA-B54	CLASS-I	HUMAN	SELF PEPTIDE	P78543	JOURNAL OF IMMUNOLOGY 1995 154 247-259
DRAHYNIV	1	n/a	n/a	CLASS-I	HUMAN	VIRAL	P03129	IMMUNOLOGY LETTERS 1995 47 1-8
DRAHYNIVT	1	n/a	n/a	CLASS-I	HUMAN	VIRAL	P03129	IMMUNOLOGY LETTERS 1995 47 1-8
DRAHYNIVTF	1	n/a	n/a	CLASS-I	HUMAN	VIRAL	P03129	IMMUNOLOGY LETTERS 1995 47 1-8
DRAHYNIVTFC	1	n/a	n/a	CLASS-I	HUMAN	VIRAL	P03129	IMMUNOLOGY LETTERS 1995 47 1-8
DRNPYENI	1	H-2Kb	H-2b	CLASS-I	MOUSE	VIRAL	P09991	VIROLOGY 1998 240 158-167
DRNPYENIL	1	H-2Kb	H-2b	CLASS-I	MOUSE	VIRAL	P09991	VIROLOGY 1998 240 158-167
DRYWAIRTR	2	B*2703	HLA-B27	CLASS-I	HUMAN	VIRAL	P18277	JOURNAL OF IMMUNOLOGY 1997 159 4887-4897
		B*2705	HLA-B27	CLASS-I	HUMAN	VIRAL	P18277	JOURNAL OF IMMUNOLOGY 1997 159 4887-4897
DSDGSFFLY	1	A*0101	HLA-A1	CLASS-I	HUMAN	SELF PEPTIDE	P01857	JOURNAL OF IMMUNOLOGY 1994 152 3913-3924
DSGLEVNIVT	1	A*0201	HLA-A2	CLASS-I	HUMAN	VIRAL	P20892	JOURNAL OF IMMUNOLOGICAL METHODS 1997 205 201-209
DSTKWRKLVD	1	A*0201	HLA-A2	CLASS-I	HUMAN	VIRAL	P20892	JOURNAL OF IMMUNOLOGICAL METHODS 1997 205 201-209
DTGADDTVL	3	A*2601	HLA-A26	CLASS-I	HUMAN	VIRAL	P20892	TISSUE ANTIGENS 1999 54 325-332
		A*2602	HLA-A26	CLASS-I	HUMAN	VIRAL	P20892	TISSUE ANTIGENS 1999 54 325-332
		A*2603	HLA-A26	CLASS-I	HUMAN	VIRAL	P20892	TISSUE ANTIGENS 1999 54 325-332
DVKDTKEAL	3	A*2601	HLA-A26	CLASS-I	HUMAN	VIRAL	P03349	TISSUE ANTIGENS 1999 54 325-332
		A*2602	HLA-A26	CLASS-I	HUMAN	VIRAL	P03349	TISSUE ANTIGENS 1999 54 325-332
		A*2603	HLA-A26	CLASS-I	HUMAN	VIRAL	P03349	TISSUE ANTIGENS 1999 54 325-332
DVRLVHRDL	1	n/a	HLA-A2	CLASS-I	HUMAN	CANCER	P04626	JOURNAL OF BIOLOGICAL CHEMISTRY 1999 274 36422-36427
DYKLVEI	1	n/a	Mamu-A*11	CLASS-I	RHESUS	VIRAL	P05885	JOURNAL OF IMMUNOLOGY 2000 164 283-291
DYVDRFYKTL	1	A*2402	HLA-A24	CLASS-I	HUMAN	VIRAL	P05888	JOURNAL OF IMMUNOLOGY 1997 159 6242-6252
DYVDRFYKTLR	1	A*3303	HLA-A33	CLASS-I	HUMAN	VIRAL	P20873	AIDS RESEARCH AND HUMAN RETROVIRUSES 2003 19 503-510
EAAGIGIL	1	A*0201	HLA-A2	CLASS-I	HUMAN	CANCER	Q16655	EURO.JOURNAL OF IMMUNOLOGY 1996 26 1683-1689
EAAGIGILTV	5	n/a	HLA-A2	CLASS-I	HUMAN	CANCER	Q16655	JOURNAL OF BIOLOGICAL CHEMISTRY 1999 274 36422-36427
		A*0201	HLA-A2	CLASS-I	HUMAN	CANCER	Q16655	EURO.JOURNAL OF IMMUNOLOGY 1996 26 1683-1689
		A*0201	HLA-A2	CLASS-I	HUMAN	CANCER	Q16655	JOURNAL OF IMMUNOLOGY 1995 154 3961-3968
		B*3501	HLA-B35	CLASS-I	HUMAN	SELF PEPTIDE	Q16655	JOURNAL OF IMMUNOLOGY 2003 171 6283-6289
		B*3501	HLA-B35	CLASS-I	HUMAN	SELF PEPTIDE	Q16655	JOURNAL OF IMMUNOLOGY 2003 171 6283-6289
EAAGIGILTY	1	B*3501	HLA-B35	CLASS-I	HUMAN	SELF PEPTIDE	Q16655	JOURNAL OF IMMUNOLOGY 2003 171 6283-6289
EADPTGHSY	10	A*0101	HLA-A1	CLASS-I	HUMAN	CANCER	P43355	MOLECULAR IMMUNOLOGY 1994 31 1423-1430
		A*0101	HLA-A1	CLASS-I	HUMAN	CANCER	P43355	MOLECULAR IMMUNOLOGY 1994 31 813-822
		A*0205	HLA-A2	CLASS-I	HUMAN	CANCER	P43355	JOURNAL OF IMMUNOLOGY 1995 154 685-693
		n/a	HLA-A1	CLASS-I	HUMAN	CANCER	P43355	JOURNAL OF IMMUNOLOGY 1994 152 2874-2881
		A*0201	HLA-A2	CLASS-I	HUMAN	CANCER	P43355	JOURNAL OF IMMUNOLOGY 1995 154 685-693
		A*0201	HLA-A2	CLASS-I	HUMAN	CANCER	P43355	MOLECULAR IMMUNOLOGY 1994 31 813-822
		A*0202	HLA-A2	CLASS-I	HUMAN	CANCER	P43355	JOURNAL OF IMMUNOLOGY 1995 154 685-693
		A*1101	HLA-A11	CLASS-I	HUMAN	CANCER	P43355	MOLECULAR IMMUNOLOGY 1994 31 813-822
		A*2401	HLA-A24	CLASS-I	HUMAN	CANCER	P43355	MOLECULAR IMMUNOLOGY 1994 31 813-822
		A*0301	HLA-A3	CLASS-I	HUMAN	CANCER	P43355	MOLECULAR IMMUNOLOGY 1994 31 813-822
EALQRPVASDF	1	n/a	HLA-A24	CLASS-I	HUMAN	CANCER	P00519	BLOOD 1995 85 2680-2684
EAPQFPHGSSA	1	n/a	Mamu-A*01	CLASS-I	RHESUS	VIRAL	P27973	JOURNAL OF VIROLOGY 2001 75 738-749
EAQAPWM	1	H-2Ld	H-2d	CLASS-I	MOUSE	SELF PEPTIDE	P01897	JOURNAL OF IMMUNOLOGY 2000 165 5656-5663
EAYLGKKV	1	H-2Kk	H-2k	CLASS-I	MOUSE	SELF PEPTIDE	P11021	JOURNAL OF IMMUNOLOGY 1994 153 3079-3092
EEDPVKKV	1	H-2Kk	H-2k	CLASS-I	MOUSE	SELF PEPTIDE	Q99020	JOURNAL OF IMMUNOLOGY 1994 153 3079-3092
EESTGNLI	1	H-2Kk	H-2k	CLASS-I	MOUSE	VIRAL	P03451	PROC.NATL.ACAD.SCI. USA 1996 93 10338-10342
EFCEMLRL	1	H-2Kd	H-2d	CLASS-I	MOUSE	VIRAL	P09991	JOURNAL OF IMMUNOLOGY 1996 157 5543-5554
EFDMSHLNL	1	H-2Kd	H-2d	CLASS-I	MOUSE	VIRAL	P09991	JOURNAL OF IMMUNOLOGY 1996 157 5543-5554
EFLWGPRAL	1	A*2402	HLA-A24	CLASS-I	HUMAN	CANCER	P43357	INTERNATIONAL JOURNAL OF CANCER 1999 81 387-394
EFSSEQTR	1	A*3303	HLA-A33	CLASS-I	HUMAN	VIRAL	P20875	AIDS RESEARCH AND HUMAN RETROVIRUSES 2003 19 503-510
EGNSSRCWVALTPTL	1	n/a	HLA-A2	CLASS-I	HUMAN	VIRAL	P26662	JOURNAL OF HEPATOLOGY 2001 34 321-329
EGRFNDPVEI	3	H-2Db	H-2b	CLASS-I	MOUSE	VIRAL	P09991	VIROLOGY 1998 240 158-167
		H-2Db	H-2b	CLASS-I	MOUSE	VIRAL	P09991	JOURNAL OF BIOLOGICAL CHEMISTRY 1996 271 17829-17836
		H-2Db	H-2b	CLASS-I	MOUSE	VIRAL	P09991	JOURNAL OF BIOLOGICAL CHEMISTRY 1996 271 17829-17836
EIDGPAGQA	1	A*0101	HLA-A1	CLASS-I	HUMAN	VIRAL	P03129	JOURNAL OF IMMUNOLOGY 1994 152 3904-3912
EIKDTKEAL	1	n/a	HLA-A2	CLASS-I	HUMAN	VIRAL	P05888	JOURNAL OF IMMUNOLOGY 1994 152 163-175
EILGFVFTK	1	n/a	HLA-A2	CLASS-I	HUMAN	VIRAL	P21429	JOURNAL OF IMMUNOLOGY 1994 152 163-175
EILKEPVHGV	2	n/a	HLA-A2	CLASS-I	HUMAN	VIRAL	P12499	JOURNAL OF IMMUNOLOGY 1995 154 567-576
		A*0201	HLA-A2	CLASS-I	HUMAN	VIRAL	P20892	JOURNAL OF IMMUNOLOGICAL METHODS 1997 205 201-209
EIYKRWIIL	1	n/a	HLA-A2	CLASS-I	HUMAN	VIRAL	P05888	JOURNAL OF IMMUNOLOGY 1994 152 163-175
EKEVVPDFY	1	A*0101	HLA-A1	CLASS-I	HUMAN	BACTERIAL	Q59599	IMMUNOGENETICS 1997 45 249-258
ELAENREIL	3	A*2601	HLA-A26	CLASS-I	HUMAN	VIRAL	P20892	TISSUE ANTIGENS 1999 54 325-332
		A*2602	HLA-A26	CLASS-I	HUMAN	VIRAL	P20892	TISSUE ANTIGENS 1999 54 325-332
		A*2603	HLA-A26	CLASS-I	HUMAN	VIRAL	P20892	TISSUE ANTIGENS 1999 54 325-332
ELAENREILK	1	A*0301	HLA-A3	CLASS-I	HUMAN	VIRAL	P20892	JOURNAL OF IMMUNOLOGICAL METHODS 1997 205 201-209
ELAGIGILTV	1	n/a	HLA-A2	CLASS-I	HUMAN	CANCER	Q16655	JOURNAL OF BIOLOGICAL CHEMISTRY 1999 274 36422-36427
ELCCQHLWQI	1	A*0201	HLA-A2	CLASS-I	HUMAN	ALLERGEN	P04721	JOURNAL OF IMMUNOLOGY 2003 170 2719-2726
ELDAPNSHY	1	n/a	HLA-A2	CLASS-I	HUMAN	VIRAL	P03469	JOURNAL OF IMMUNOLOGY 1994 152 163-175
ELDKWEKIR	1	A*3303	HLA-A33	CLASS-I	HUMAN	VIRAL	P20873	AIDS RESEARCH AND HUMAN RETROVIRUSES 2003 19 503-510
ELDKWEKIRLR	1	A*3303	HLA-A33	CLASS-I	HUMAN	VIRAL	P20873	AIDS RESEARCH AND HUMAN RETROVIRUSES 2003 19 503-510
ELELAENREI	1	A*0201	HLA-A2	CLASS-I	HUMAN	VIRAL	P20892	JOURNAL OF IMMUNOLOGICAL METHODS 1997 205 201-209
ELFPPLFMA	1	A*0201	HLA-A2	CLASS-I	HUMAN	CANCER	P78395	JOURNAL OF EXPERIMENTAL MEDICINE 2001 193 73-88
ELFSYLIEKV	1	A*0201	HLA-A2	CLASS-I	HUMAN	CANCER	P78395	JOURNAL OF EXPERIMENTAL MEDICINE 2001 193 73-88
ELGRPSMVWL	1	A*0201	HLA-A2	CLASS-I	HUMAN	CANCER	P78395	JOURNAL OF EXPERIMENTAL MEDICINE 2001 193 73-88
ELHPDKWTV	1	A*0201	HLA-A2	CLASS-I	HUMAN	VIRAL	P05959	CELL 1993 74 929-937
ELKKIIGQVR	1	A*3303	HLA-A33	CLASS-I	HUMAN	VIRAL	P20875	AIDS RESEARCH AND HUMAN RETROVIRUSES 2003 19 503-510
ELKSKYWAI	1	n/a	HLA-A2	CLASS-I	HUMAN	VIRAL	P03467	JOURNAL OF IMMUNOLOGY 1994 152 163-175
ELKVKNLEL	1	n/a	HLA-A2	CLASS-I	HUMAN	SELF PEPTIDE	P30622	JOURNAL OF IMMUNOLOGY 1994 152 163-175
ELLGFQLPPL	1	A*0201	HLA-A2	CLASS-I	HUMAN	CANCER	Q16790	CANCER RESEARCH 1999 59 5554-5559
ELRHYSDSV	1	A*0201	HLA-A2	CLASS-I	HUMAN	VIRAL	P06463	CELL 1993 74 929-937
ELRQHILLR	1	A*3303	HLA-A33	CLASS-I	HUMAN	VIRAL	P20875	AIDS RESEARCH AND HUMAN RETROVIRUSES 2003 19 503-510
ELRRTLKEV	1	A*0201	HLA-A2	CLASS-I	HUMAN	CANCER	Q01726	CANCER RESEARCH 1997 57 4348-4355
ELRSLYNTV	2	n/a	HLA-A2	CLASS-I	HUMAN	VIRAL	P05888	JOURNAL OF IMMUNOLOGY 1992 149 3580-3587
		n/a	HLA-A2	CLASS-I	HUMAN	VIRAL	P05888	JOURNAL OF IMMUNOLOGY 1994 152 163-175
ELRSRYWAI	12	A*0101	HLA-A1	CLASS-I	HUMAN	VIRAL	P03467	JOURNAL OF IMMUNOLOGY 1995 154 247-259
		A*0101	HLA-A1	CLASS-I	HUMAN	VIRAL	P03467	MOLECULAR IMMUNOLOGY 1994 31 813-822
		n/a	HLA-A2	CLASS-I	HUMAN	VIRAL	P03467	JOURNAL OF IMMUNOLOGY 1994 152 163-175
		n/a	HLA-B27	CLASS-I	HUMAN	VIRAL	P03467	JOURNAL OF IMMUNOLOGY 1995 154 247-259
		A*0201	HLA-A2	CLASS-I	HUMAN	VIRAL	P03467	MOLECULAR IMMUNOLOGY 1994 31 813-822
		A*0201	HLA-A2	CLASS-I	HUMAN	VIRAL	P03467	JOURNAL OF IMMUNOLOGY 1995 154 247-259
		A*1101	HLA-A11	CLASS-I	HUMAN	VIRAL	P03467	MOLECULAR IMMUNOLOGY 1994 31 813-822
		A*2401	HLA-A24	CLASS-I	HUMAN	VIRAL	P03467	MOLECULAR IMMUNOLOGY 1994 31 813-822
		A*0301	HLA-A3	CLASS-I	HUMAN	VIRAL	P03467	MOLECULAR IMMUNOLOGY 1994 31 813-822
		A*0302	HLA-A3	CLASS-I	HUMAN	VIRAL	P03467	JOURNAL OF IMMUNOLOGY 1995 154 247-259
		B*2705	HLA-B27	CLASS-I	HUMAN	VIRAL	P03467	JOURNAL OF IMMUNOLOGY 1995 154 247-259
		B*0801	HLA-B8	CLASS-I	HUMAN	VIRAL	P03467	JOURNAL OF IMMUNOLOGY 1995 154 247-259
ELTEVFEFA	1	A*0201	HLA-A2	CLASS-I	HUMAN	VIRAL	P06463	CLINICAL CANCER RESEARCH 2001 7 SUPP. 788-795
ELVNQIIEQL	1	A*0201	HLA-A2	CLASS-I	HUMAN	VIRAL	P20892	JOURNAL OF IMMUNOLOGICAL METHODS 1997 205 201-209
ELVSEFSRV	1	n/a	HLA-A2	CLASS-I	HUMAN	CANCER	P04626	JOURNAL OF BIOLOGICAL CHEMISTRY 1999 274 36422-36427
ELYPLTSLR	1	A*3303	HLA-A33	CLASS-I	HUMAN	VIRAL	P20873	AIDS RESEARCH AND HUMAN RETROVIRUSES 2003 19 503-510
EMEKEGKISK	1	A*0301	HLA-A3	CLASS-I	HUMAN	VIRAL	P20892	JOURNAL OF IMMUNOLOGICAL METHODS 1997 205 201-209
EMMTACQGV	1	A*0204	HLA-A2	CLASS-I	HUMAN	VIRAL	P20873	JOURNAL OF GENERAL VIROLOGY 2003 84 2409-2421
ENILYKVCL	1	H-2Kb	H-2b	CLASS-I	MOUSE	VIRAL	P09991	VIROLOGY 1998 240 158-167
ENITSGFL	1	H-2Kb	H-2b	CLASS-I	MOUSE	VIRAL	P17397	JOURNAL OF IMMUNOLOGY 2001 166 1389-1397
EPAAPWM	1	H-2Ld	H-2d	CLASS-I	MOUSE	SELF PEPTIDE	P01897	JOURNAL OF IMMUNOLOGY 2000 165 5656-5663
EPAGIGILTV	1	B*3501	HLA-B35	CLASS-I	HUMAN	SELF PEPTIDE	Q16655	JOURNAL OF IMMUNOLOGY 2003 171 6283-6289
EPAGIGILTY	1	B*3501	HLA-B35	CLASS-I	HUMAN	SELF PEPTIDE	Q16655	JOURNAL OF IMMUNOLOGY 2003 171 6283-6289
EPEPDVAVL	2	B*3501	HLA-B35	CLASS-I	HUMAN	VIRAL	P26663	IMMUNOGENETICS 1998 47 256-263
		B*3501	HLA-B35	CLASS-I	HUMAN	VIRAL	P26663	JOURNAL OF GENERAL VIROLOGY 1998 79 1735-1744
EPFKNLKTGKY	1	B*3501	HLA-B35	CLASS-I	HUMAN	VIRAL	P05959	AIDS 1996 10 1075-1083
EPFRDYVDRFY	1	B*3501	HLA-B35	CLASS-I	HUMAN	VIRAL	P05888	AIDS 1996 10 1075-1083
EPGPVTAQV	5	n/a	HLA-B51	CLASS-I	HUMAN	CANCER	P40967	JOURNAL OF IMMUNOLOGY 1996 157 3480-3490
		B*3501	HLA-B35	CLASS-I	HUMAN	CANCER	P40967	JOURNAL OF IMMUNOLOGY 1996 157 3480-3490
		B*5301	HLA-B53	CLASS-I	HUMAN	CANCER	P40967	JOURNAL OF IMMUNOLOGY 1996 157 3480-3490
		B*5401	HLA-B54	CLASS-I	HUMAN	CANCER	P40967	JOURNAL OF IMMUNOLOGY 1996 157 3480-3490
		B*0702	HLA-B7	CLASS-I	HUMAN	CANCER	P40967	JOURNAL OF IMMUNOLOGY 1996 157 3480-3490
EPIDKELY	1	B*3501	HLA-B35	CLASS-I	HUMAN	VIRAL	P05888	AIDS 1996 10 1075-1083
EPILCPCFM	1	B*3501	HLA-B35	CLASS-I	HUMAN	SELF PEPTIDE	P78395	HUMAN IMMUNOLOGY 2003 64 245-255
EPILRSLAY	1	B*3501	HLA-B35	CLASS-I	HUMAN	VIRAL	P03383	IMMUNOGENETICS 1998 47 256-263
EPIVGAETF	1	B*3501	HLA-B35	CLASS-I	HUMAN	VIRAL	P03368	IMMUNOGENETICS 1999 49 819-822
EPIVGAETFY	1	B*3501	HLA-B35	CLASS-I	HUMAN	VIRAL	P03368	IMMUNOGENETICS 1999 49 819-822
EPLDLPQII	4	B*5102	HLA-B51	CLASS-I	HUMAN	VIRAL	P26663	IMMUNOGENETICS 1996 43 268-276
		B*5103	HLA-B51	CLASS-I	HUMAN	VIRAL	P26663	IMMUNOGENETICS 1996 43 268-276
		B*3501	HLA-B35	CLASS-I	HUMAN	VIRAL	P26663	JOURNAL OF GENERAL VIROLOGY 1998 79 1735-1744
		B*5101	HLA-B51	CLASS-I	HUMAN	VIRAL	P26663	IMMUNOGENETICS 1996 43 268-276
EPPFLWMGY	1	B*3501	HLA-B35	CLASS-I	HUMAN	VIRAL	P05959	AIDS 1996 10 1075-1083
EPQAAWM	1	H-2Ld	H-2d	CLASS-I	MOUSE	SELF PEPTIDE	P01897	JOURNAL OF IMMUNOLOGY 2000 165 5656-5663
EPQAPAM	1	H-2Ld	H-2d	CLASS-I	MOUSE	SELF PEPTIDE	P01897	JOURNAL OF IMMUNOLOGY 2000 165 5656-5663
EPQAPWA	1	H-2Ld	H-2d	CLASS-I	MOUSE	SELF PEPTIDE	P01897	JOURNAL OF IMMUNOLOGY 2000 165 5656-5663
EPQAPWM	1	H-2Ld	H-2d	CLASS-I	MOUSE	SELF PEPTIDE	P01897	JOURNAL OF IMMUNOLOGY 2000 165 5656-5663
EPQAPWME	1	H-2Ld	H-2d	CLASS-I	MOUSE	SELF PEPTIDE	P01897	JOURNAL OF IMMUNOLOGY 2000 165 5656-5663
EPQAPWMEQ	1	H-2Ld	H-2d	CLASS-I	MOUSE	SELF PEPTIDE	P01897	JOURNAL OF IMMUNOLOGY 2000 165 5656-5663
EPQAPWMEQE	1	H-2Ld	H-2d	CLASS-I	MOUSE	SELF PEPTIDE	P01897	JOURNAL OF IMMUNOLOGY 2000 165 5656-5663
EPQARWM	1	H-2Ld	H-2d	CLASS-I	MOUSE	SELF PEPTIDE	P01897	JOURNAL OF IMMUNOLOGY 2000 165 5656-5663
EPRAPWM	1	H-2Ld	H-2d	CLASS-I	MOUSE	SELF PEPTIDE	P01897	JOURNAL OF IMMUNOLOGY 2000 165 5656-5663
EPRDLDQRPY	1	B*3501	HLA-B35	CLASS-I	HUMAN	VIRAL	Q00269http://us.expasy.org/cgi-bin/get-sprot-entry	JOURNAL OF GENERAL VIROLOGY 1998 79 1735-1744
EPRYTYWQL	1	n/a	HLA-B7	CLASS-I	HUMAN	VIRAL	P03227	JOURNAL OF MEDICAL VIROLOGY 2004 72 635-645
EPVHEVYY	1	B*3501	HLA-B35	CLASS-I	HUMAN	VIRAL	P03369	AIDS 1996 10 1075-1083
EPYTTGGTHGRAAHG	1	n/a	HLA-A2	CLASS-I	HUMAN	VIRAL	O72264	JOURNAL OF HEPATOLOGY 2001 34 321-329
ERMASCRPIDQFDQG	1	n/a	HLA-A2	CLASS-I	HUMAN	VIRAL	Q01404	JOURNAL OF HEPATOLOGY 2001 34 321-329
ERYLKDQQL	2	n/a	Gogo-B*0101	CLASS-I	GORILLA	VIRAL	P20871	JOURNAL OF IMMUNOLOGY 2001 166 3334-3344
		n/a	HLA-A2	CLASS-I	HUMAN	VIRAL	P20871	JOURNAL OF IMMUNOLOGY 1994 152 163-175
ERYWAIRTR	2	B*2703	HLA-B27	CLASS-I	HUMAN	VIRAL	P18277	JOURNAL OF IMMUNOLOGY 1997 159 4887-4897
		B*2705	HLA-B27	CLASS-I	HUMAN	VIRAL	P18277	JOURNAL OF IMMUNOLOGY 1997 159 4887-4897
ESEDFSSL	1	H-2Kb	H-2b	CLASS-I	MOUSE	SELF PEPTIDE	P35689	SCAND.JOURNAL OF IMMUNOLOGY 2003 57 21-27
ESLFRAVITK	9	n/a	HLA-A11	CLASS-I	HUMAN	CANCER	P43355	JOURNAL OF IMMUNOLOGY 1997 159 4753-4761
		A*1101	HLA-A11	CLASS-I	HUMAN	CANCER	P43355	TISSUE ANTIGENS 2002 59 251-258
		A*1101	HLA-A11	CLASS-I	HUMAN	CANCER	P43355	MOLECULAR IMMUNOLOGY 1994 31 1423-1430
		A*1101	HLA-A11	CLASS-I	HUMAN	CANCER	P43355	JOURNAL OF IMMUNOLOGY 1997 159 1648-1657
		A*0301	HLA-A3	CLASS-I	HUMAN	CANCER	P43355	JOURNAL OF IMMUNOLOGY 1997 159 1648-1657
		A*0302	HLA-A3	CLASS-I	HUMAN	CANCER	P43355	MOLECULAR IMMUNOLOGY 1994 31 1423-1430
		A*3101	HLA-A31	CLASS-I	HUMAN	CANCER	P43355	JOURNAL OF IMMUNOLOGY 1997 159 1648-1657
		A*3301	HLA-A33	CLASS-I	HUMAN	CANCER	P43355	JOURNAL OF IMMUNOLOGY 1997 159 1648-1657
		A*6801	HLA-A68	CLASS-I	HUMAN	CANCER	P43355	JOURNAL OF IMMUNOLOGY 1997 159 1648-1657
ETDIIIDRSEY	1	A*0101	HLA-A1	CLASS-I	HUMAN	SYNTHETIC	not applicable	JOURNAL OF IMMUNOLOGY 1994 152 3913-3924
ETDIILDRSEY	1	A*0101	HLA-A1	CLASS-I	HUMAN	SYNTHETIC	not applicable	JOURNAL OF IMMUNOLOGY 1994 152 3913-3924
ETDILIDRSEY	1	A*0101	HLA-A1	CLASS-I	HUMAN	SYNTHETIC	not applicable	JOURNAL OF IMMUNOLOGY 1994 152 3913-3924
ETDILLDRSEY	1	A*0101	HLA-A1	CLASS-I	HUMAN	SYNTHETIC	not applicable	JOURNAL OF IMMUNOLOGY 1994 152 3913-3924
ETDLIIDRSEY	1	A*0101	HLA-A1	CLASS-I	HUMAN	SYNTHETIC	not applicable	JOURNAL OF IMMUNOLOGY 1994 152 3913-3924
ETDLILDRSEY	1	A*0101	HLA-A1	CLASS-I	HUMAN	SYNTHETIC	not applicable	JOURNAL OF IMMUNOLOGY 1994 152 3913-3924
ETDLLIDRSEY	1	A*0101	HLA-A1	CLASS-I	HUMAN	SYNTHETIC	not applicable	JOURNAL OF IMMUNOLOGY 1994 152 3913-3924
ETDLLLDRSEY	1	A*0101	HLA-A1	CLASS-I	HUMAN	SYNTHETIC	not applicable	JOURNAL OF IMMUNOLOGY 1994 152 3913-3924
ETFKAVLDGL	1	A*0201	HLA-A2	CLASS-I	HUMAN	CANCER	P78395	JOURNAL OF EXPERIMENTAL MEDICINE 2001 193 73-88
ETFSGVYKK	1	A*1101	HLA-A11	CLASS-I	HUMAN	n/a	not applicable	TISSUE ANTIGENS 2002 59 251-258
ETIIPDWSY	1	A*0101	HLA-A1	CLASS-I	HUMAN	SYNTHETIC	not applicable	JOURNAL OF IMMUNOLOGY 1994 152 3913-3924
ETILPDWSY	1	A*0101	HLA-A1	CLASS-I	HUMAN	SYNTHETIC	not applicable	JOURNAL OF IMMUNOLOGY 1994 152 3913-3924
ETKLGKAGY	1	A*0101	HLA-A1	CLASS-I	HUMAN	VIRAL	P05961	IMMUNOGENETICS 1997 45 249-258
ETKLGKAGYV	1	A*0201	HLA-A2	CLASS-I	HUMAN	VIRAL	P20892	JOURNAL OF IMMUNOLOGICAL METHODS 1997 205 201-209
ETLEEITGY	1	A*0101	HLA-A1	CLASS-I	HUMAN	CANCER	P04626	IMMUNOGENETICS 1997 45 249-258
ETLIPDWSY	1	A*0101	HLA-A1	CLASS-I	HUMAN	SYNTHETIC	not applicable	JOURNAL OF IMMUNOLOGY 1994 152 3913-3924
ETLSITNCRL	1	A*0201	HLA-A2	CLASS-I	HUMAN	CANCER	P78395	JOURNAL OF EXPERIMENTAL MEDICINE 2001 193 73-88
ETLSPTCTY	2	n/a	HLA-A1	CLASS-I	HUMAN	SELF PEPTIDE	P01781	CANCER RESEARCH 2001 61 5145-5152
		n/a	HLA-A1	CLASS-I	HUMAN	SELF PEPTIDE	P01781	CANCER RESEARCH 2001 61 5145-5152
ETPGIRYQY	4	A*0101	HLA-A1	CLASS-I	HUMAN	VIRAL	P03368	IMMUNOGENETICS 1997 45 249-258
		A*2601	HLA-A26	CLASS-I	HUMAN	VIRAL	P03368	TISSUE ANTIGENS 1999 54 325-332
		A*2602	HLA-A26	CLASS-I	HUMAN	VIRAL	P03368	TISSUE ANTIGENS 1999 54 325-332
		A*2603	HLA-A26	CLASS-I	HUMAN	VIRAL	P03368	TISSUE ANTIGENS 1999 54 325-332
ETSYVKVLEY	1	A*0101	HLA-A1	CLASS-I	HUMAN	CANCER	P43355	MOLECULAR IMMUNOLOGY 1994 31 1423-1430
ETTDLYCY	1	A*0101	HLA-A1	CLASS-I	HUMAN	VIRAL	P03129	JOURNAL OF IMMUNOLOGY 1994 152 3904-3912
ETWETWWTEY	1	A*0301	HLA-A3	CLASS-I	HUMAN	VIRAL	P20892	JOURNAL OF IMMUNOLOGICAL METHODS 1997 205 201-209
EVAPPEYHR	1	B*2705	HLA-B27	CLASS-I	HUMAN	SELF PEPTIDE	Q9UBU8	JOURNAL OF IMMUNOLOGY 2000 165 5680-5685
EVAPPEYHRK	1	n/a	HLA-A68	CLASS-I	HUMAN	VIRAL	P21433	JOURNAL OF IMMUNOLOGY 1999 162 331-337
EVDPIGHLY	2	n/a	HLA-A1	CLASS-I	HUMAN	CANCER	P43357	PROC.NATL.ACAD.SCI. USA 1994 91 2105-2109
		B*3501	HLA-B35	CLASS-I	HUMAN	SELF PEPTIDE	P43357	JOURNAL OF IMMUNOLOGY 2003 171 6283-6289
EVDPIGHVY	1	B*3501	HLA-B35	CLASS-I	HUMAN	SELF PEPTIDE	P43360	JOURNAL OF IMMUNOLOGY 2003 171 6283-6289
EVFCVQPEK	1	n/a	HLA-A11	CLASS-I	HUMAN	VIRAL	P27958	INTERNATIONAL IMMUNOLOGY 1996 8 651-659
EVIPMFSAL	3	A*2601	HLA-A26	CLASS-I	HUMAN	VIRAL	P03350	TISSUE ANTIGENS 1999 54 325-332
		A*2602	HLA-A26	CLASS-I	HUMAN	VIRAL	P03350	TISSUE ANTIGENS 1999 54 325-332
		A*2603	HLA-A26	CLASS-I	HUMAN	VIRAL	P03350	TISSUE ANTIGENS 1999 54 325-332
EVNIVTDSQY	1	A*0301	HLA-A3	CLASS-I	HUMAN	VIRAL	P20892	JOURNAL OF IMMUNOLOGICAL METHODS 1997 205 201-209
EVYDFAFR	1	n/a	n/a	CLASS-I	HUMAN	VIRAL	P03126	IMMUNOLOGY LETTERS 1995 47 1-8
EVYDFAFRD	1	n/a	n/a	CLASS-I	HUMAN	VIRAL	P03126	IMMUNOLOGY LETTERS 1995 47 1-8
EVYDFAFRDL	1	n/a	n/a	CLASS-I	HUMAN	VIRAL	P03126	IMMUNOLOGY LETTERS 1995 47 1-8
EVYDFAFRDLA	1	n/a	n/a	CLASS-I	HUMAN	VIRAL	P03126	IMMUNOLOGY LETTERS 1995 47 1-8
EWFRNVLSI	1	H-2Db	H-2b	CLASS-I	MOUSE	VIRAL	P26121	MOLECULAR IMMUNOLOGY 1996 33 1323-1333
EYLQLVFGI	1	n/a	HLA-A24	CLASS-I	HUMAN	CANCER	P43356	CLINICAL CANCER RESEARCH 1999 5 2236-2241
EYWQATWI	1	A*2402	HLA-A24	CLASS-I	HUMAN	VIRAL	P03368	JOURNAL OF IMMUNOLOGY 1997 159 6242-6252
EYWQATWIPE	1	A*0201	HLA-A2	CLASS-I	HUMAN	VIRAL	P20892	JOURNAL OF IMMUNOLOGICAL METHODS 1997 205 201-209
FAAPQFSLW	1	n/a	Mamu-B*17	CLASS-I	CHIMPANZEE	VIRAL	P05897	JOURNAL OF IMMUNOLOGY 2002 168 210-219
FACSAVPVYI	1	A*0201	HLA-A2	CLASS-I	HUMAN	SELF PEPTIDE	P06905	JOURNAL OF IMMUNOLOGY 1997 159 4943-4951
FAFGFFPVL	1	A*0201	HLA-A2	CLASS-I	HUMAN	SYNTHETIC	not applicable	JOURNAL OF BIOLOGICAL CHEMISTRY 2001 276 47320-47328
FAFGFFPYL	1	A*0201	HLA-A2	CLASS-I	HUMAN	SYNTHETIC	not applicable	JOURNAL OF BIOLOGICAL CHEMISTRY 2001 276 47320-47328
FAFKDLFVV	1	A*0201	HLA-A2	CLASS-I	HUMAN	VIRAL	P06463	CLINICAL CANCER RESEARCH 2001 7 SUPP. 788-795
FAFKYAAAF	1	n/a	Mamu-B*17	CLASS-I	CHIMPANZEE	SYNTHETIC	not applicable	JOURNAL OF IMMUNOLOGY 2002 168 210-219
FAFPGELL	1	H-2Kk	H-2k	CLASS-I	MOUSE	SYNTHETIC	not applicable	TISSUE ANTIGENS 2001 57 405-414
FAFRDLCIV	5	A*0201	HLA-A2	CLASS-I	HUMAN	VIRAL	P03126	JOURNAL OF IMMUNOLOGY 1996 156 3308-3314
		A*0201	HLA-A2	CLASS-I	HUMAN	VIRAL	P03126	JOURNAL OF IMMUNOLOGY 1996 156 3308-3314
		A*0201	HLA-A2	CLASS-I	HUMAN	VIRAL	P03126	JOURNAL OF IMMUNOLOGY 1994 152 3904-3912
		A*0201	HLA-A2	CLASS-I	HUMAN	VIRAL	P03126	JOURNAL OF IMMUNOLOGY 1995 154 5934-5943
		A*0201	HLA-A2	CLASS-I	HUMAN	VIRAL	P03126	EURO.JOURNAL OF IMMUNOLOGY 1996 26 97-101
FAFWAFVV	1	H-2Kk	H-2k	CLASS-I	MOUSE	SYNTHETIC	not applicable	TISSUE ANTIGENS 2001 57 405-414
FALGFFPYL	1	A*0201	HLA-A2	CLASS-I	HUMAN	SYNTHETIC	not applicable	JOURNAL OF BIOLOGICAL CHEMISTRY 2001 276 47320-47328
FALISFLL	1	H-2Dd	H-2d	CLASS-I	MOUSE	VIRAL	P09991	JOURNAL OF IMMUNOLOGY 1996 157 5543-5554
FAMPNFQTL	2	Cw*0401	HLA-Cw4	CLASS-I	HUMAN	MISCELLANEOUS	not applicable	JOURNAL OF IMMUNOLOGY 1995 154 247-259
		Cw*0702	HLA-Cw7	CLASS-I	HUMAN	MISCELLANEOUS	not applicable	JOURNAL OF IMMUNOLOGY 1995 154 247-259
FAPGFFPYL	2	A*0201	HLA-A2	CLASS-I	HUMAN	SELF PEPTIDE	Q9NPA0	JOURNAL OF BIOLOGICAL CHEMISTRY 2001 276 47320-47328
		A*0201	HLA-A2	CLASS-I	HUMAN	SYNTHETIC	not applicable	JOURNAL OF BIOLOGICAL CHEMISTRY 2001 276 47320-47328
FAPGKYPAL	1	H-2Kb	H-2b	CLASS-I	MOUSE	VIRAL	P04857	JOURNAL OF IMMUNOLOGY 1999 162 3388-3394
FAPGNYPAL	13	H-2Db	H-2b	CLASS-I	MOUSE	VIRAL	P04857	JOURNAL OF BIOLOGICAL CHEMISTRY 1996 271 17829-17836
		H-2Db	H-2b	CLASS-I	MOUSE	VIRAL	P04857	JOURNAL OF BIOLOGICAL CHEMISTRY 1996 271 17829-17836
		H-2Db	H-2b	CLASS-I	MOUSE	VIRAL	P04857	BIOCHEMISTRY 1998 37 3001-3012
		H-2Db	H-2b	CLASS-I	MOUSE	VIRAL	P04857	BIOCHEMISTRY 1998 37 3001-3012
		H-2Db	H-2b	CLASS-I	MOUSE	VIRAL	P04857	BIOCHEMISTRY 1998 37 3001-3012
		H-2Db	H-2b	CLASS-I	MOUSE	VIRAL	P04857	BIOCHEMISTRY 1998 37 3001-3012
		H-2Db	H-2b	CLASS-I	MOUSE	VIRAL	P04857	EURO.JOURNAL OF IMMUNOLOGY 2001 31 2986-2996
		H-2Kb	H-2b	CLASS-I	MOUSE	VIRAL	P06161	IMMUNITY 2001 14 231-242
		H-2Kb	H-2b	CLASS-I	MOUSE	VIRAL	P06161	IMMUNITY 2001 14 231-242
		H-2Kb	H-2b	CLASS-I	MOUSE	VIRAL	P04857	JOURNAL OF MOLECULAR BIOLOGY 2002 318 1293-1305
		H-2Kb	H-2b	CLASS-I	MOUSE	VIRAL	P04857	JOURNAL OF MOLECULAR BIOLOGY 2002 318 1293-1305
		H-2Kb	H-2b	CLASS-I	MOUSE	VIRAL	P04857	JOURNAL OF MOLECULAR BIOLOGY 2002 318 1293-1305
		H-2Kb	H-2b	CLASS-I	MOUSE	VIRAL	P06161	IMMUNITY 2001 14 231-242
FAPQNGQFI	2	H-2Db	H-2b	CLASS-I	MOUSE	VIRAL	P09991	JOURNAL OF BIOLOGICAL CHEMISTRY 2001 276 19396-19403
		H-2Db	H-2b	CLASS-I	MOUSE	VIRAL	P09992	JOURNAL OF BIOLOGICAL CHEMISTRY 2001 276 19396-19403
FASTGNLI	1	H-2Kk	H-2k	CLASS-I	MOUSE	VIRAL	P03451	PROC.NATL.ACAD.SCI. USA 1996 93 10338-10342
FATCLGLSY	1	n/a	HLA-A1	CLASS-I	HUMAN	CANCER	P43357	PROC.NATL.ACAD.SCI. USA 1994 91 2105-2109
FAVDGAANR	1	A*3303	HLA-A33	CLASS-I	HUMAN	VIRAL	P03366	TISSUE ANTIGENS 2000 55 296-302
FAVRPQVPL	6	n/a	HLA-B51	CLASS-I	HUMAN	VIRAL	P03405	JOURNAL OF IMMUNOLOGY 1996 157 3480-3490
		n/a	HLA-B51	CLASS-I	HUMAN	VIRAL	P24741	JOURNAL OF IMMUNOLOGY 1996 157 3480-3490
		B*3501	HLA-B35	CLASS-I	HUMAN	VIRAL	P24741	JOURNAL OF IMMUNOLOGY 1996 157 3480-3490
		B*5301	HLA-B53	CLASS-I	HUMAN	VIRAL	P24741	JOURNAL OF IMMUNOLOGY 1996 157 3480-3490
		B*5401	HLA-B54	CLASS-I	HUMAN	VIRAL	P24741	JOURNAL OF IMMUNOLOGY 1996 157 3480-3490
		B*0702	HLA-B7	CLASS-I	HUMAN	VIRAL	P24741	JOURNAL OF IMMUNOLOGY 1996 157 3480-3490
FAVRPQVPM	1	B*3501	HLA-B35	CLASS-I	HUMAN	VIRAL	P03405	JOURNAL OF IMMUNOLOGY 1996 157 3480-3490
FAVRPQVPV	1	B*5401	HLA-B54	CLASS-I	HUMAN	VIRAL	P03405	JOURNAL OF IMMUNOLOGY 1996 157 3480-3490
FAVRPQVPW	1	B*5301	HLA-B53	CLASS-I	HUMAN	VIRAL	P03405	JOURNAL OF IMMUNOLOGY 1996 157 3480-3490
FAWGFFPVL	1	A*0201	HLA-A2	CLASS-I	HUMAN	SYNTHETIC	not applicable	JOURNAL OF BIOLOGICAL CHEMISTRY 2001 276 47320-47328
FAWGFFPYL	1	A*0201	HLA-A2	CLASS-I	HUMAN	SYNTHETIC	not applicable	JOURNAL OF BIOLOGICAL CHEMISTRY 2001 276 47320-47328
FCGVNSDTV	1	H-2Db	H-2b	CLASS-I	MOUSE	VIRAL	P03468	JOURNAL OF IMMUNOLOGY 1996 157 5555-5562
FDEKNQDKY	1	A*0101	HLA-A1	CLASS-I	HUMAN	BACTERIAL	Q06379	IMMUNOGENETICS 1997 45 249-258
FDFKYAAAF	1	n/a	Mamu-B*17	CLASS-I	CHIMPANZEE	SYNTHETIC	not applicable	JOURNAL OF IMMUNOLOGY 2002 168 210-219
FDPSDYFPSV	2	A*0201	HLA-A2	CLASS-I	HUMAN	VIRAL	Q05495	HUMAN IMMUNOLOGY 1997 58 12-20
		A*0207	HLA-A2	CLASS-I	HUMAN	VIRAL	Q05495	HUMAN IMMUNOLOGY 1997 58 12-20
FDSTGNLI	1	H-2Kk	H-2k	CLASS-I	MOUSE	VIRAL	P03451	PROC.NATL.ACAD.SCI. USA 1996 93 10338-10342
FDVDGAANR	1	A*3303	HLA-A33	CLASS-I	HUMAN	VIRAL	P04589	TISSUE ANTIGENS 2000 55 296-302
FDVRPQVPL	5	n/a	HLA-B51	CLASS-I	HUMAN	VIRAL	P24741	JOURNAL OF IMMUNOLOGY 1996 157 3480-3490
		B*3501	HLA-B35	CLASS-I	HUMAN	VIRAL	P24741	JOURNAL OF IMMUNOLOGY 1996 157 3480-3490
		B*5301	HLA-B53	CLASS-I	HUMAN	VIRAL	P24741	JOURNAL OF IMMUNOLOGY 1996 157 3480-3490
		B*5401	HLA-B54	CLASS-I	HUMAN	VIRAL	P24741	JOURNAL OF IMMUNOLOGY 1996 157 3480-3490
		B*0702	HLA-B7	CLASS-I	HUMAN	VIRAL	P24741	JOURNAL OF IMMUNOLOGY 1996 157 3480-3490
FEANGNLI	1	H-2Kk	H-2k	CLASS-I	MOUSE	VIRAL	P03452	JOURNAL OF IMMUNOLOGY 1994 153 3079-3092
FEATGNLN	1	H-2Kk	H-2k	CLASS-I	MOUSE	VIRAL	P03451	PROC.NATL.ACAD.SCI. USA 1996 93 10338-10342
FEDPTRRPY	1	A*0101	HLA-A1	CLASS-I	HUMAN	VIRAL	P03126	IMMUNOGENETICS 1997 45 249-258
FEDTGNLN	1	H-2Kk	H-2k	CLASS-I	MOUSE	VIRAL	P03451	PROC.NATL.ACAD.SCI. USA 1996 93 10338-10342
FEETGNLN	1	H-2Kk	H-2k	CLASS-I	MOUSE	VIRAL	P03451	PROC.NATL.ACAD.SCI. USA 1996 93 10338-10342
FEFTGNLN	1	H-2Kk	H-2k	CLASS-I	MOUSE	VIRAL	P03451	PROC.NATL.ACAD.SCI. USA 1996 93 10338-10342
FEGTGNLN	1	H-2Kk	H-2k	CLASS-I	MOUSE	VIRAL	P03451	PROC.NATL.ACAD.SCI. USA 1996 93 10338-10342
FEHTGNLN	1	H-2Kk	H-2k	CLASS-I	MOUSE	VIRAL	P03451	PROC.NATL.ACAD.SCI. USA 1996 93 10338-10342
FEITGNLN	1	H-2Kk	H-2k	CLASS-I	MOUSE	VIRAL	P03451	PROC.NATL.ACAD.SCI. USA 1996 93 10338-10342
FEKTGNLN	1	H-2Kk	H-2k	CLASS-I	MOUSE	VIRAL	P03451	PROC.NATL.ACAD.SCI. USA 1996 93 10338-10342
FELRFKQYL	1	H-2Kb	H-2b	CLASS-I	MOUSE	SELF PEPTIDE	P98083	SCAND.JOURNAL OF IMMUNOLOGY 2003 57 21-27
FELTGNLN	1	H-2Kk	H-2k	CLASS-I	MOUSE	VIRAL	P03451	PROC.NATL.ACAD.SCI. USA 1996 93 10338-10342
FEMTGNLN	1	H-2Kk	H-2k	CLASS-I	MOUSE	VIRAL	P03451	PROC.NATL.ACAD.SCI. USA 1996 93 10338-10342
FENTGNLN	1	H-2Kk	H-2k	CLASS-I	MOUSE	VIRAL	P03451	PROC.NATL.ACAD.SCI. USA 1996 93 10338-10342
FEPTGNLN	1	H-2Kk	H-2k	CLASS-I	MOUSE	VIRAL	P03451	PROC.NATL.ACAD.SCI. USA 1996 93 10338-10342
FEQTGNLN	1	H-2Kk	H-2k	CLASS-I	MOUSE	VIRAL	P03451	PROC.NATL.ACAD.SCI. USA 1996 93 10338-10342
FERTGNLN	1	H-2Kk	H-2k	CLASS-I	MOUSE	VIRAL	P03451	PROC.NATL.ACAD.SCI. USA 1996 93 10338-10342
FESAGNLI	1	H-2Kk	H-2k	CLASS-I	MOUSE	VIRAL	P03451	PROC.NATL.ACAD.SCI. USA 1996 93 10338-10342
FESDGNLI	1	H-2Kk	H-2k	CLASS-I	MOUSE	VIRAL	P03451	PROC.NATL.ACAD.SCI. USA 1996 93 10338-10342
FESEGNLI	1	H-2Kk	H-2k	CLASS-I	MOUSE	VIRAL	P03451	PROC.NATL.ACAD.SCI. USA 1996 93 10338-10342
FESFGNLI	1	H-2Kk	H-2k	CLASS-I	MOUSE	VIRAL	P03451	PROC.NATL.ACAD.SCI. USA 1996 93 10338-10342
FESGGNLI	1	H-2Kk	H-2k	CLASS-I	MOUSE	VIRAL	P03451	PROC.NATL.ACAD.SCI. USA 1996 93 10338-10342
FESHGNLI	1	H-2Kk	H-2k	CLASS-I	MOUSE	VIRAL	P03451	PROC.NATL.ACAD.SCI. USA 1996 93 10338-10342
FESIGNLI	1	H-2Kk	H-2k	CLASS-I	MOUSE	VIRAL	P03451	PROC.NATL.ACAD.SCI. USA 1996 93 10338-10342
FESKGNLI	1	H-2Kk	H-2k	CLASS-I	MOUSE	VIRAL	P03451	PROC.NATL.ACAD.SCI. USA 1996 93 10338-10342
FESLGNLI	1	H-2Kk	H-2k	CLASS-I	MOUSE	VIRAL	P03451	PROC.NATL.ACAD.SCI. USA 1996 93 10338-10342
FESMGNLI	1	H-2Kk	H-2k	CLASS-I	MOUSE	VIRAL	P03451	PROC.NATL.ACAD.SCI. USA 1996 93 10338-10342
FESNGNLI	1	H-2Kk	H-2k	CLASS-I	MOUSE	VIRAL	P03451	PROC.NATL.ACAD.SCI. USA 1996 93 10338-10342
FESPGNLI	1	H-2Kk	H-2k	CLASS-I	MOUSE	VIRAL	P03451	PROC.NATL.ACAD.SCI. USA 1996 93 10338-10342
FESQGNLI	1	H-2Kk	H-2k	CLASS-I	MOUSE	VIRAL	P03451	PROC.NATL.ACAD.SCI. USA 1996 93 10338-10342
FESRGNLI	1	H-2Kk	H-2k	CLASS-I	MOUSE	VIRAL	P03451	PROC.NATL.ACAD.SCI. USA 1996 93 10338-10342
FESSGNLI	1	H-2Kk	H-2k	CLASS-I	MOUSE	VIRAL	P03451	PROC.NATL.ACAD.SCI. USA 1996 93 10338-10342
FESTANLI	1	H-2Kk	H-2k	CLASS-I	MOUSE	VIRAL	P03451	PROC.NATL.ACAD.SCI. USA 1996 93 10338-10342
FESTDNLI	1	H-2Kk	H-2k	CLASS-I	MOUSE	VIRAL	P03451	PROC.NATL.ACAD.SCI. USA 1996 93 10338-10342
FESTENLI	1	H-2Kk	H-2k	CLASS-I	MOUSE	VIRAL	P03451	PROC.NATL.ACAD.SCI. USA 1996 93 10338-10342
FESTFNLI	1	H-2Kk	H-2k	CLASS-I	MOUSE	VIRAL	P03451	PROC.NATL.ACAD.SCI. USA 1996 93 10338-10342
FESTGALI	1	H-2Kk	H-2k	CLASS-I	MOUSE	VIRAL	P03451	PROC.NATL.ACAD.SCI. USA 1996 93 10338-10342
FESTGDLI	1	H-2Kk	H-2k	CLASS-I	MOUSE	VIRAL	P03451	PROC.NATL.ACAD.SCI. USA 1996 93 10338-10342
FESTGELI	1	H-2Kk	H-2k	CLASS-I	MOUSE	VIRAL	P03451	PROC.NATL.ACAD.SCI. USA 1996 93 10338-10342
FESTGFLI	1	H-2Kk	H-2k	CLASS-I	MOUSE	VIRAL	P03451	PROC.NATL.ACAD.SCI. USA 1996 93 10338-10342
FESTGGLI	1	H-2Kk	H-2k	CLASS-I	MOUSE	VIRAL	P03451	PROC.NATL.ACAD.SCI. USA 1996 93 10338-10342
FESTGHLI	1	H-2Kk	H-2k	CLASS-I	MOUSE	VIRAL	P03451	PROC.NATL.ACAD.SCI. USA 1996 93 10338-10342
FESTGILI	1	H-2Kk	H-2k	CLASS-I	MOUSE	VIRAL	P03451	PROC.NATL.ACAD.SCI. USA 1996 93 10338-10342
FESTGKLI	1	H-2Kk	H-2k	CLASS-I	MOUSE	VIRAL	P03451	PROC.NATL.ACAD.SCI. USA 1996 93 10338-10342
FESTGLLI	1	H-2Kk	H-2k	CLASS-I	MOUSE	VIRAL	P03451	PROC.NATL.ACAD.SCI. USA 1996 93 10338-10342
FESTGMLI	1	H-2Kk	H-2k	CLASS-I	MOUSE	VIRAL	P03451	PROC.NATL.ACAD.SCI. USA 1996 93 10338-10342
FESTGNAI	1	H-2Kk	H-2k	CLASS-I	MOUSE	VIRAL	P03451	PROC.NATL.ACAD.SCI. USA 1996 93 10338-10342
FESTGNDI	1	H-2Kk	H-2k	CLASS-I	MOUSE	VIRAL	P03451	PROC.NATL.ACAD.SCI. USA 1996 93 10338-10342
FESTGNEI	1	H-2Kk	H-2k	CLASS-I	MOUSE	VIRAL	P03451	PROC.NATL.ACAD.SCI. USA 1996 93 10338-10342
FESTGNFI	1	H-2Kk	H-2k	CLASS-I	MOUSE	VIRAL	P03451	PROC.NATL.ACAD.SCI. USA 1996 93 10338-10342
FESTGNGI	1	H-2Kk	H-2k	CLASS-I	MOUSE	VIRAL	P03451	PROC.NATL.ACAD.SCI. USA 1996 93 10338-10342
FESTGNHI	1	H-2Kk	H-2k	CLASS-I	MOUSE	VIRAL	P03451	PROC.NATL.ACAD.SCI. USA 1996 93 10338-10342
FESTGNII	1	H-2Kk	H-2k	CLASS-I	MOUSE	VIRAL	P03451	PROC.NATL.ACAD.SCI. USA 1996 93 10338-10342
FESTGNKI	1	H-2Kk	H-2k	CLASS-I	MOUSE	VIRAL	P03451	PROC.NATL.ACAD.SCI. USA 1996 93 10338-10342
FESTGNLA	1	H-2Kk	H-2k	CLASS-I	MOUSE	VIRAL	P03451	PROC.NATL.ACAD.SCI. USA 1996 93 10338-10342
FESTGNLD	1	H-2Kk	H-2k	CLASS-I	MOUSE	VIRAL	P03451	PROC.NATL.ACAD.SCI. USA 1996 93 10338-10342
FESTGNLE	1	H-2Kk	H-2k	CLASS-I	MOUSE	VIRAL	P03451	PROC.NATL.ACAD.SCI. USA 1996 93 10338-10342
FESTGNLF	1	H-2Kk	H-2k	CLASS-I	MOUSE	VIRAL	P03451	PROC.NATL.ACAD.SCI. USA 1996 93 10338-10342
FESTGNLG	1	H-2Kk	H-2k	CLASS-I	MOUSE	VIRAL	P03451	PROC.NATL.ACAD.SCI. USA 1996 93 10338-10342
FESTGNLH	1	H-2Kk	H-2k	CLASS-I	MOUSE	VIRAL	P03451	PROC.NATL.ACAD.SCI. USA 1996 93 10338-10342
FESTGNLI	1	H-2Kk	H-2k	CLASS-I	MOUSE	VIRAL	P03451	PROC.NATL.ACAD.SCI. USA 1996 93 10338-10342
FESTGNLK	1	H-2Kk	H-2k	CLASS-I	MOUSE	VIRAL	P03451	PROC.NATL.ACAD.SCI. USA 1996 93 10338-10342
FESTGNLL	1	H-2Kk	H-2k	CLASS-I	MOUSE	VIRAL	P03451	PROC.NATL.ACAD.SCI. USA 1996 93 10338-10342
FESTGNLM	1	H-2Kk	H-2k	CLASS-I	MOUSE	VIRAL	P03451	PROC.NATL.ACAD.SCI. USA 1996 93 10338-10342
FESTGNLN	1	H-2Kk	H-2k	CLASS-I	MOUSE	VIRAL	P03451	PROC.NATL.ACAD.SCI. USA 1996 93 10338-10342
FESTGNLP	1	H-2Kk	H-2k	CLASS-I	MOUSE	VIRAL	P03451	PROC.NATL.ACAD.SCI. USA 1996 93 10338-10342
FESTGNLQ	1	H-2Kk	H-2k	CLASS-I	MOUSE	VIRAL	P03451	PROC.NATL.ACAD.SCI. USA 1996 93 10338-10342
FESTGNLR	1	H-2Kk	H-2k	CLASS-I	MOUSE	VIRAL	P03451	PROC.NATL.ACAD.SCI. USA 1996 93 10338-10342
FESTGNLS	1	H-2Kk	H-2k	CLASS-I	MOUSE	VIRAL	P03451	PROC.NATL.ACAD.SCI. USA 1996 93 10338-10342
FESTGNLT	1	H-2Kk	H-2k	CLASS-I	MOUSE	VIRAL	P03451	PROC.NATL.ACAD.SCI. USA 1996 93 10338-10342
FESTGNLV	1	H-2Kk	H-2k	CLASS-I	MOUSE	VIRAL	P03451	PROC.NATL.ACAD.SCI. USA 1996 93 10338-10342
FESTGNLW	1	H-2Kk	H-2k	CLASS-I	MOUSE	VIRAL	P03451	PROC.NATL.ACAD.SCI. USA 1996 93 10338-10342
FESTGNLY	1	H-2Kk	H-2k	CLASS-I	MOUSE	VIRAL	P03451	PROC.NATL.ACAD.SCI. USA 1996 93 10338-10342
FESTGNMI	1	H-2Kk	H-2k	CLASS-I	MOUSE	VIRAL	P03451	PROC.NATL.ACAD.SCI. USA 1996 93 10338-10342
FESTGNNI	1	H-2Kk	H-2k	CLASS-I	MOUSE	VIRAL	P03451	PROC.NATL.ACAD.SCI. USA 1996 93 10338-10342
FESTGNPI	1	H-2Kk	H-2k	CLASS-I	MOUSE	VIRAL	P03451	PROC.NATL.ACAD.SCI. USA 1996 93 10338-10342
FESTGNQI	1	H-2Kk	H-2k	CLASS-I	MOUSE	VIRAL	P03451	PROC.NATL.ACAD.SCI. USA 1996 93 10338-10342
FESTGNRI	1	H-2Kk	H-2k	CLASS-I	MOUSE	VIRAL	P03451	PROC.NATL.ACAD.SCI. USA 1996 93 10338-10342
FESTGNSI	1	H-2Kk	H-2k	CLASS-I	MOUSE	VIRAL	P03451	PROC.NATL.ACAD.SCI. USA 1996 93 10338-10342
FESTGNTI	1	H-2Kk	H-2k	CLASS-I	MOUSE	VIRAL	P03451	PROC.NATL.ACAD.SCI. USA 1996 93 10338-10342
FESTGNVI	1	H-2Kk	H-2k	CLASS-I	MOUSE	VIRAL	P03451	PROC.NATL.ACAD.SCI. USA 1996 93 10338-10342
FESTGNWI	1	H-2Kk	H-2k	CLASS-I	MOUSE	VIRAL	P03451	PROC.NATL.ACAD.SCI. USA 1996 93 10338-10342
FESTGNYI	1	H-2Kk	H-2k	CLASS-I	MOUSE	VIRAL	P03451	PROC.NATL.ACAD.SCI. USA 1996 93 10338-10342
FESTGPLI	1	H-2Kk	H-2k	CLASS-I	MOUSE	VIRAL	P03451	PROC.NATL.ACAD.SCI. USA 1996 93 10338-10342
FESTGQLI	1	H-2Kk	H-2k	CLASS-I	MOUSE	VIRAL	P03451	PROC.NATL.ACAD.SCI. USA 1996 93 10338-10342
FESTGRLI	1	H-2Kk	H-2k	CLASS-I	MOUSE	VIRAL	P03451	PROC.NATL.ACAD.SCI. USA 1996 93 10338-10342
FESTGSLI	1	H-2Kk	H-2k	CLASS-I	MOUSE	VIRAL	P03451	PROC.NATL.ACAD.SCI. USA 1996 93 10338-10342
FESTGTLI	1	H-2Kk	H-2k	CLASS-I	MOUSE	VIRAL	P03451	PROC.NATL.ACAD.SCI. USA 1996 93 10338-10342
FESTGVLI	1	H-2Kk	H-2k	CLASS-I	MOUSE	VIRAL	P03451	PROC.NATL.ACAD.SCI. USA 1996 93 10338-10342
FESTGWLI	1	H-2Kk	H-2k	CLASS-I	MOUSE	VIRAL	P03451	PROC.NATL.ACAD.SCI. USA 1996 93 10338-10342
FESTGYLI	1	H-2Kk	H-2k	CLASS-I	MOUSE	VIRAL	P03451	PROC.NATL.ACAD.SCI. USA 1996 93 10338-10342
FESTHNLI	1	H-2Kk	H-2k	CLASS-I	MOUSE	VIRAL	P03451	PROC.NATL.ACAD.SCI. USA 1996 93 10338-10342
FESTINLI	1	H-2Kk	H-2k	CLASS-I	MOUSE	VIRAL	P03451	PROC.NATL.ACAD.SCI. USA 1996 93 10338-10342
FESTKNLI	1	H-2Kk	H-2k	CLASS-I	MOUSE	VIRAL	P03451	PROC.NATL.ACAD.SCI. USA 1996 93 10338-10342
FESTLNLI	1	H-2Kk	H-2k	CLASS-I	MOUSE	VIRAL	P03451	PROC.NATL.ACAD.SCI. USA 1996 93 10338-10342
FESTMNLI	1	H-2Kk	H-2k	CLASS-I	MOUSE	VIRAL	P03451	PROC.NATL.ACAD.SCI. USA 1996 93 10338-10342
FESTNNLI	1	H-2Kk	H-2k	CLASS-I	MOUSE	VIRAL	P03451	PROC.NATL.ACAD.SCI. USA 1996 93 10338-10342
FESTPNLI	1	H-2Kk	H-2k	CLASS-I	MOUSE	VIRAL	P03451	PROC.NATL.ACAD.SCI. USA 1996 93 10338-10342
FESTQNLI	1	H-2Kk	H-2k	CLASS-I	MOUSE	VIRAL	P03451	PROC.NATL.ACAD.SCI. USA 1996 93 10338-10342
FESTRNLI	1	H-2Kk	H-2k	CLASS-I	MOUSE	VIRAL	P03451	PROC.NATL.ACAD.SCI. USA 1996 93 10338-10342
FESTSNLI	1	H-2Kk	H-2k	CLASS-I	MOUSE	VIRAL	P03451	PROC.NATL.ACAD.SCI. USA 1996 93 10338-10342
FESTTNLI	1	H-2Kk	H-2k	CLASS-I	MOUSE	VIRAL	P03451	PROC.NATL.ACAD.SCI. USA 1996 93 10338-10342
FESTVNLI	1	H-2Kk	H-2k	CLASS-I	MOUSE	VIRAL	P03451	PROC.NATL.ACAD.SCI. USA 1996 93 10338-10342
FESTWNLI	1	H-2Kk	H-2k	CLASS-I	MOUSE	VIRAL	P03451	PROC.NATL.ACAD.SCI. USA 1996 93 10338-10342
FESTYNLI	1	H-2Kk	H-2k	CLASS-I	MOUSE	VIRAL	P03451	PROC.NATL.ACAD.SCI. USA 1996 93 10338-10342
FESVGNLI	1	H-2Kk	H-2k	CLASS-I	MOUSE	VIRAL	P03451	PROC.NATL.ACAD.SCI. USA 1996 93 10338-10342
FESWGNLI	1	H-2Kk	H-2k	CLASS-I	MOUSE	VIRAL	P03451	PROC.NATL.ACAD.SCI. USA 1996 93 10338-10342
FESYGNLI	1	H-2Kk	H-2k	CLASS-I	MOUSE	VIRAL	P03451	PROC.NATL.ACAD.SCI. USA 1996 93 10338-10342
FETTGNLN	1	H-2Kk	H-2k	CLASS-I	MOUSE	VIRAL	P03451	PROC.NATL.ACAD.SCI. USA 1996 93 10338-10342
FEVTGNLN	1	H-2Kk	H-2k	CLASS-I	MOUSE	VIRAL	P03451	PROC.NATL.ACAD.SCI. USA 1996 93 10338-10342
FEWTGNLN	1	H-2Kk	H-2k	CLASS-I	MOUSE	VIRAL	P03451	PROC.NATL.ACAD.SCI. USA 1996 93 10338-10342
FEYTGNLN	1	H-2Kk	H-2k	CLASS-I	MOUSE	VIRAL	P03451	PROC.NATL.ACAD.SCI. USA 1996 93 10338-10342
FFPSDYFPSV	2	A*0201	HLA-A2	CLASS-I	HUMAN	VIRAL	Q05495	HUMAN IMMUNOLOGY 1997 58 12-20
		A*0207	HLA-A2	CLASS-I	HUMAN	VIRAL	Q05495	HUMAN IMMUNOLOGY 1997 58 12-20
FFSTGNLI	1	H-2Kk	H-2k	CLASS-I	MOUSE	VIRAL	P03451	PROC.NATL.ACAD.SCI. USA 1996 93 10338-10342
FFVDGAANR	1	A*3303	HLA-A33	CLASS-I	HUMAN	VIRAL	P03366	TISSUE ANTIGENS 2000 55 296-302
FFVRPQVPL	5	n/a	HLA-B51	CLASS-I	HUMAN	VIRAL	P24741	JOURNAL OF IMMUNOLOGY 1996 157 3480-3490
		B*3501	HLA-B35	CLASS-I	HUMAN	VIRAL	P24741	JOURNAL OF IMMUNOLOGY 1996 157 3480-3490
		B*5301	HLA-B53	CLASS-I	HUMAN	VIRAL	P24741	JOURNAL OF IMMUNOLOGY 1996 157 3480-3490
		B*5401	HLA-B54	CLASS-I	HUMAN	VIRAL	P24741	JOURNAL OF IMMUNOLOGY 1996 157 3480-3490
		B*0702	HLA-B7	CLASS-I	HUMAN	VIRAL	P24741	JOURNAL OF IMMUNOLOGY 1996 157 3480-3490
FGIDNFEFI	2	H-2Db	H-2b	CLASS-I	MOUSE	SELF PEPTIDE	P23298	JOURNAL OF BIOLOGICAL CHEMISTRY 2001 276 19396-19403
		H-2Db	H-2b	CLASS-I	MOUSE	SELF PEPTIDE	P23298	JOURNAL OF BIOLOGICAL CHEMISTRY 2001 276 19396-19403
FGPQDIDEL	1	H-2Db	H-2b	CLASS-I	MOUSE	SELF PEPTIDE	P54279	SCAND.JOURNAL OF IMMUNOLOGY 2003 57 21-27
FGPSNWHFM	2	H-2Db	H-2b	CLASS-I	MOUSE	CANCER	P25118	JOURNAL OF BIOLOGICAL CHEMISTRY 2001 276 19396-19403
		H-2Db	H-2b	CLASS-I	MOUSE	SELF PEPTIDE	P25118	JOURNAL OF BIOLOGICAL CHEMISTRY 2001 276 19396-19403
FGSTGNLI	1	H-2Kk	H-2k	CLASS-I	MOUSE	VIRAL	P03451	PROC.NATL.ACAD.SCI. USA 1996 93 10338-10342
FGVRPQVPL	5	n/a	HLA-B51	CLASS-I	HUMAN	VIRAL	P24741	JOURNAL OF IMMUNOLOGY 1996 157 3480-3490
		B*3501	HLA-B35	CLASS-I	HUMAN	VIRAL	P24741	JOURNAL OF IMMUNOLOGY 1996 157 3480-3490
		B*5301	HLA-B53	CLASS-I	HUMAN	VIRAL	P24741	JOURNAL OF IMMUNOLOGY 1996 157 3480-3490
		B*5401	HLA-B54	CLASS-I	HUMAN	VIRAL	P24741	JOURNAL OF IMMUNOLOGY 1996 157 3480-3490
		B*0702	HLA-B7	CLASS-I	HUMAN	VIRAL	P24741	JOURNAL OF IMMUNOLOGY 1996 157 3480-3490
FHEAVQAVW	1	n/a	Mamu-B*17	CLASS-I	CHIMPANZEE	VIRAL	P05884	JOURNAL OF IMMUNOLOGY 2002 168 210-219
FHFKYAAAF	1	n/a	Mamu-B*17	CLASS-I	CHIMPANZEE	SYNTHETIC	not applicable	JOURNAL OF IMMUNOLOGY 2002 168 210-219
FHLPVEKDVW	1	n/a	Mamu-B*17	CLASS-I	CHIMPANZEE	VIRAL	P05897	JOURNAL OF IMMUNOLOGY 2002 168 210-219
FHSTGNLI	1	H-2Kk	H-2k	CLASS-I	MOUSE	VIRAL	P03451	PROC.NATL.ACAD.SCI. USA 1996 93 10338-10342
FIAGNSAYE	1	n/a	HLA-A2	CLASS-I	HUMAN	VIRAL	P13201	JOURNAL OF IMMUNOLOGY 1992 149 3580-3587
FIDSYICQV	1	A*0201	HLA-A2	CLASS-I	HUMAN	SELF PEPTIDE	not applicable	IMMUNITY 1997 6 273-281
FIFQSSMTK	5	A*1101	HLA-A11	CLASS-I	HUMAN	VIRAL	P03369	JOURNAL OF IMMUNOLOGY 1997 159 1648-1657
		A*0301	HLA-A3	CLASS-I	HUMAN	VIRAL	P03369	JOURNAL OF IMMUNOLOGY 1997 159 1648-1657
		A*3101	HLA-A31	CLASS-I	HUMAN	VIRAL	P03369	JOURNAL OF IMMUNOLOGY 1997 159 1648-1657
		A*3301	HLA-A33	CLASS-I	HUMAN	VIRAL	P03369	JOURNAL OF IMMUNOLOGY 1997 159 1648-1657
		A*6801	HLA-A68	CLASS-I	HUMAN	VIRAL	P03369	JOURNAL OF IMMUNOLOGY 1997 159 1648-1657
FIIFLFIL	1	H-2Kb	H-2b	CLASS-I	MOUSE	VIRAL	P03140	JOURNAL OF IMMUNOLOGY 2001 166 1389-1397
FILLLCLIFL	2	A*0201	HLA-A2	CLASS-I	HUMAN	VIRAL	P24025	JOURNAL OF IMMUNOLOGY 1994 153 5586-5592
		A*0201	HLA-A2	CLASS-I	HUMAN	VIRAL	Q02317	JOURNAL OF IMMUNOLOGY 1994 153 5586-5592
FILVNLLIFH	5	A*1101	HLA-A11	CLASS-I	HUMAN	PARASITE	not applicable	IMMUNITY 1997 7 97-112
		A*0301	HLA-A3	CLASS-I	HUMAN	PARASITE	not applicable	IMMUNITY 1997 7 97-112
		A*3101	HLA-A31	CLASS-I	HUMAN	PARASITE	not applicable	IMMUNITY 1997 7 97-112
		A*3301	HLA-A33	CLASS-I	HUMAN	PARASITE	not applicable	IMMUNITY 1997 7 97-112
		A*6801	HLA-A68	CLASS-I	HUMAN	PARASITE	not applicable	IMMUNITY 1997 7 97-112
FIMIVGGLV	1	A*0201	HLA-A2	CLASS-I	HUMAN	VIRAL	P19550	AIDS RESEARCH HUMAN RETROVIRUSES 1998 14 1669-1678
FIPSDYFPSV	2	A*0201	HLA-A2	CLASS-I	HUMAN	VIRAL	Q05495	HUMAN IMMUNOLOGY 1997 58 12-20
		*0207	HLA-A2	CLASS-I	HUMAN	VIRAL	Q05495	HUMAN IMMUNOLOGY 1997 58 12-20
FIPVEVLVDL	1	A*0201	HLA-A2	CLASS-I	HUMAN	CANCER	P78395	JOURNAL OF EXPERIMENTAL MEDICINE 2001 193 73-88
FISTGNLI	1	H-2Kk	H-2k	CLASS-I	MOUSE	VIRAL	P03451	PROC.NATL.ACAD.SCI. USA 1996 93 10338-10342
FIYAGSLSA	1	A*0201	HLA-A2	CLASS-I	HUMAN	BACTERIAL	P31952	JOURNAL OF IMMUNOLOGY 2000 165 6463-6471
FIYAGSLSAL	1	A*0201	HLA-A2	CLASS-I	HUMAN	BACTERIAL	P31952	JOURNAL OF IMMUNOLOGY 2000 165 6463-6471
FKDLFVVYR	4	A*0101	HLA-A1	CLASS-I	HUMAN	VIRAL	P06463	CLINICAL CANCER RESEARCH 2001 7 SUPP. 788-795
		A*0201	HLA-A2	CLASS-I	HUMAN	VIRAL	P06463	CLINICAL CANCER RESEARCH 2001 7 SUPP. 788-795
		A*1102	HLA-A11	CLASS-I	HUMAN	VIRAL	P06463	CLINICAL CANCER RESEARCH 2001 7 SUPP. 788-795
		A*0302	HLA-A3	CLASS-I	HUMAN	VIRAL	P06463	CLINICAL CANCER RESEARCH 2001 7 SUPP. 788-795
FKFKYAAAF	1	n/a	Mamu-B*17	CLASS-I	CHIMPANZEE	SYNTHETIC	not applicable	JOURNAL OF IMMUNOLOGY 2002 168 210-219
FKPSDYFPSV	10	A*0205	HLA-A2	CLASS-I	HUMAN	VIRAL	P03146	HUMAN IMMUNOLOGY 2001 62 1200-1216
		A*0201	HLA-A2	CLASS-I	HUMAN	VIRAL	Q05495	HUMAN IMMUNOLOGY 1997 58 12-20
		A*0201	HLA-A2	CLASS-I	HUMAN	VIRAL	Q05495	HUMAN IMMUNOLOGY 1997 58 12-20
		A*0201	HLA-A2	CLASS-I	HUMAN	VIRAL	P03146	HUMAN IMMUNOLOGY 2001 62 1200-1216
		A*0202	HLA-A2	CLASS-I	HUMAN	VIRAL	P03146	HUMAN IMMUNOLOGY 2001 62 1200-1216
		A*0203	HLA-A2	CLASS-I	HUMAN	VIRAL	P03146	HUMAN IMMUNOLOGY 2001 62 1200-1216
		A*0206	HLA-A2	CLASS-I	HUMAN	VIRAL	P03146	HUMAN IMMUNOLOGY 2001 62 1200-1216
		A*0207	HLA-A2	CLASS-I	HUMAN	VIRAL	P03146	HUMAN IMMUNOLOGY 2001 62 1200-1216
		A*0207	HLA-A2	CLASS-I	HUMAN	VIRAL	Q05495	HUMAN IMMUNOLOGY 1997 58 12-20
		A*0207	HLA-A2	CLASS-I	HUMAN	VIRAL	Q05495	HUMAN IMMUNOLOGY 1997 58 12-20
FKQSSKALQR	2	n/a	HLA-A11	CLASS-I	HUMAN	CANCER	P11274	BLOOD 1995 85 2680-2684
		A*0302	HLA-A3	CLASS-I	HUMAN	CANCER	P11274	BLOOD 1995 85 2680-2684
FKSTGNLI	1	H-2Kk	H-2k	CLASS-I	MOUSE	VIRAL	P03451	PROC.NATL.ACAD.SCI. USA 1996 93 10338-10342
FKVRPQVPL	5	n/a	HLA-B51	CLASS-I	HUMAN	VIRAL	P24741	JOURNAL OF IMMUNOLOGY 1996 157 3480-3490
		B*3501	HLA-B35	CLASS-I	HUMAN	VIRAL	P24741	JOURNAL OF IMMUNOLOGY 1996 157 3480-3490
		B*5301	HLA-B53	CLASS-I	HUMAN	VIRAL	P24741	JOURNAL OF IMMUNOLOGY 1996 157 3480-3490
		B*5401	HLA-B54	CLASS-I	HUMAN	VIRAL	P24741	JOURNAL OF IMMUNOLOGY 1996 157 3480-3490
		B*0702	HLA-B7	CLASS-I	HUMAN	VIRAL	P24741	JOURNAL OF IMMUNOLOGY 1996 157 3480-3490
FLAGALLLA	1	A*0201	HLA-A2	CLASS-I	HUMAN	SELF PEPTIDE	P06905	JOURNAL OF IMMUNOLOGY 1997 159 4943-4951
FLALIICNA	2	A*0201	HLA-A2	CLASS-I	HUMAN	CANCER	Q01726	CANCER RESEARCH 1997 57 4348-4355
		A*0201	HLA-A2	CLASS-I	HUMAN	CANCER	Q01726	CANCER RESEARCH 1997 57 4348-4355
FLAMLVLMA	1	A*0201	HLA-A2	CLASS-I	HUMAN	CANCER	Q01726	CANCER RESEARCH 1997 57 4348-4355
FLCKQYLNL	4	A*0201	HLA-A2	CLASS-I	HUMAN	VIRAL	P03155	JOURNAL OF IMMUNOLOGY 1994 153 5586-5592
		A*0201	HLA-A2	CLASS-I	HUMAN	VIRAL	P03155	EURO.JOURNAL OF IMMUNOLOGY 1997 27 671-678
		A*0201	HLA-A2	CLASS-I	HUMAN	VIRAL	P03156	JOURNAL OF IMMUNOLOGY 1994 153 5586-5592
		A*0201	HLA-A2	CLASS-I	HUMAN	VIRAL	P03156	EURO.JOURNAL OF IMMUNOLOGY 1997 27 671-678
FLCWGPFFL	2	A*0201	HLA-A2	CLASS-I	HUMAN	CANCER	Q01726	CANCER RESEARCH 1997 57 4348-4355
		A*0201	HLA-A2	CLASS-I	HUMAN	CANCER	Q01726	JOURNAL OF IMMUNOLOGY 1998 161 6970-6976
FLDEVPFSV	1	A*0201	HLA-A2	CLASS-I	HUMAN	SYNTHETIC	not applicable	CANCER IMMUNOLOGY IMMUNOTHERAPY 2003 52 199-206
FLDPRPLTV	1	A*0201	HLA-A2	CLASS-I	HUMAN	SELF PEPTIDE	Q16678	BLOOD 2003 102 3287-3294
FLDQVPFSV	2	A*0201	HLA-A2	CLASS-I	HUMAN	SYNTHETIC	not applicable	CANCER IMMUNOLOGY IMMUNOTHERAPY 2003 52 199-206
		A*0201	HLA-A2	CLASS-I	HUMAN	CANCER	P40967	JOURNAL OF IMMUNOLOGY 1996 157 2539-2548
FLDQWWTEY	1	A*0101	HLA-A1	CLASS-I	HUMAN	BACTERIAL	P46081	IMMUNOGENETICS 1997 45 249-258
FLENFVRSSNL	1	A*0201	HLA-A2	CLASS-I	HUMAN	BACTERIAL	P31952	JOURNAL OF IMMUNOLOGY 2000 165 6463-6471
FLEPGPVTA	1	A*0201	HLA-A2	CLASS-I	HUMAN	CANCER	P40967	JOURNAL OF IMMUNOLOGY 1996 157 2539-2548
FLFESLAFL	1	A*0201	HLA-A2	CLASS-I	HUMAN	SELF PEPTIDE	P04626	CANCER IMMUNOLOGY IMMUNOTHER 2004 53 307-314
FLFEVPFSV	1	A*0201	HLA-A2	CLASS-I	HUMAN	SYNTHETIC	not applicable	CANCER IMMUNOLOGY IMMUNOTHERAPY 2003 52 199-206
FLFGSLAFL	1	A*0201	HLA-A2	CLASS-I	HUMAN	SELF PEPTIDE	P04626	CANCER IMMUNOLOGY IMMUNOTHER 2004 53 307-314
FLGGTPVCL	2	A*0201	HLA-A2	CLASS-I	HUMAN	VIRAL	P03140	JOURNAL OF IMMUNOLOGY 1994 153 5586-5592
		A*0201	HLA-A2	CLASS-I	HUMAN	VIRAL	P17399	JOURNAL OF IMMUNOLOGY 1994 153 5586-5592
FLGKIWPS	1	A*0204	HLA-A2	CLASS-I	HUMAN	VIRAL	P20873	JOURNAL OF GENERAL VIROLOGY 2003 84 2409-2421
FLGKIWPSY	3	A*2601	HLA-A26	CLASS-I	HUMAN	VIRAL	P03349	TISSUE ANTIGENS 1999 54 325-332
		A*2602	HLA-A26	CLASS-I	HUMAN	VIRAL	P03349	TISSUE ANTIGENS 1999 54 325-332
		A*2603	HLA-A26	CLASS-I	HUMAN	VIRAL	P03349	TISSUE ANTIGENS 1999 54 325-332
FLHLTLIVL	1	A*0201	HLA-A2	CLASS-I	HUMAN	CANCER	Q01726	CANCER RESEARCH 1997 57 4348-4355
FLHPSMPV	1	H-2Kk	H-2k	CLASS-I	MOUSE	VIRAL	Q8XBW0	TISSUE ANTIGENS 2001 57 405-414
FLIFFDLFLV	5	A*0201	HLA-A2	CLASS-I	HUMAN	BACTERIAL	P16893	IMMUNITY 1997 7 97-112
		A*0202	HLA-A2	CLASS-I	HUMAN	BACTERIAL	P16893	IMMUNITY 1997 7 97-112
		A*0203	HLA-A2	CLASS-I	HUMAN	BACTERIAL	P16893	IMMUNITY 1997 7 97-112
		A*0206	HLA-A2	CLASS-I	HUMAN	BACTERIAL	P16893	IMMUNITY 1997 7 97-112
		A*6802	HLA-A68	CLASS-I	HUMAN	BACTERIAL	P16893	IMMUNITY 1997 7 97-112
FLIIVLVMIA	1	A*0302	HLA-A3	CLASS-I	HUMAN	CANCER	P43355	MOLECULAR IMMUNOLOGY 1994 31 1423-1430
FLKEGACDEL	1	A*0201	HLA-A2	CLASS-I	HUMAN	CANCER	P78395	JOURNAL OF EXPERIMENTAL MEDICINE 2001 193 73-88
FLKENKLNK	5	A*1101	HLA-A11	CLASS-I	HUMAN	PARASITE	not applicable	IMMUNITY 1997 7 97-112
		A*0301	HLA-A3	CLASS-I	HUMAN	PARASITE	not applicable	IMMUNITY 1997 7 97-112
		A*3101	HLA-A31	CLASS-I	HUMAN	PARASITE	not applicable	IMMUNITY 1997 7 97-112
		A*3301	HLA-A33	CLASS-I	HUMAN	PARASITE	not applicable	IMMUNITY 1997 7 97-112
		A*6801	HLA-A68	CLASS-I	HUMAN	PARASITE	not applicable	IMMUNITY 1997 7 97-112
FLKSDYFPSV	8	A*0205	HLA-A2	CLASS-I	HUMAN	VIRAL	P03146	HUMAN IMMUNOLOGY 2001 62 1200-1216
		A*0201	HLA-A2	CLASS-I	HUMAN	VIRAL	Q05495	HUMAN IMMUNOLOGY 1997 58 12-20
		A*0201	HLA-A2	CLASS-I	HUMAN	VIRAL	P03146	HUMAN IMMUNOLOGY 2001 62 1200-1216
		A*0202	HLA-A2	CLASS-I	HUMAN	VIRAL	P03146	HUMAN IMMUNOLOGY 2001 62 1200-1216
		A*0203	HLA-A2	CLASS-I	HUMAN	VIRAL	P03146	HUMAN IMMUNOLOGY 2001 62 1200-1216
		A*0206	HLA-A2	CLASS-I	HUMAN	VIRAL	P03146	HUMAN IMMUNOLOGY 2001 62 1200-1216
		A*0207	HLA-A2	CLASS-I	HUMAN	VIRAL	Q05495	HUMAN IMMUNOLOGY 1997 58 12-20
		A*0207	HLA-A2	CLASS-I	HUMAN	VIRAL	P03146	HUMAN IMMUNOLOGY 2001 62 1200-1216
FLLADERVRV	1	A*0201	HLA-A2	CLASS-I	HUMAN	BACTERIAL	P46401	PROC.NATL.ACAD.SCI. USA 2000 97 12210-12215
FLLAQFTSAI	3	A*0201	HLA-A2	CLASS-I	HUMAN	VIRAL	P03159	JOURNAL OF EXPERIMENTAL MEDICINE 1995 181 1047-1058
		A*0201	HLA-A2	CLASS-I	HUMAN	VIRAL	P03156	JOURNAL OF IMMUNOLOGY 1994 153 5586-5592
		A*0201	HLA-A2	CLASS-I	HUMAN	VIRAL	P03156	JOURNAL OF IMMUNOLOGY 1994 153 5586-5592
FLLFFEFLLV	1	H-2Kb	H-2b	CLASS-I	MOUSE	SYNTHETIC	Q9Z7H7	JOURNAL OF IMMUNOLOGY 2002 169 2524-2535
FLLLADARV	8	A*0201	HLA-A2	CLASS-I	HUMAN	VIRAL	P27958	INTERNATIONAL IMMUNOLOGY 1996 8 651-659
		A*0201	HLA-A2	CLASS-I	HUMAN	VIRAL	P27958	JOURNAL OF IMMUNOLOGY 1999 162 6681-6689
		A*0201	HLA-A2	CLASS-I	HUMAN	VIRAL	P27958	JOURNAL OF VIROLOGY 1995 69 2462-2470
		A*0201	HLA-A2	CLASS-I	HUMAN	VIRAL	P27958	EURO.JOURNAL OF IMMUNOLOGY 1996 26 97-101
		A*0202	HLA-A2	CLASS-I	HUMAN	VIRAL	P27958	JOURNAL OF IMMUNOLOGY 1999 162 6681-6689
		A*0203	HLA-A2	CLASS-I	HUMAN	VIRAL	P27958	JOURNAL OF IMMUNOLOGY 1999 162 6681-6689
		A*0206	HLA-A2	CLASS-I	HUMAN	VIRAL	P27958	JOURNAL OF IMMUNOLOGY 1999 162 6681-6689
		A*6802	HLA-A68	CLASS-I	HUMAN	VIRAL	P27958	JOURNAL OF IMMUNOLOGY 1999 162 6681-6689
FLLLGLWGFA	1	A*0201	HLA-A2	CLASS-I	HUMAN	PARASITE	P18269	JOURNAL OF CLINICAL INVESTIGATION 1998 102 1062-1071
FLLMWITQV	1	A*0201	HLA-A2	CLASS-I	HUMAN	CANCER	P78358	JOURNAL OF IMMUNOTHERAPY 2001 24 1-9
FLLPDAQSI	1	A*0201	HLA-A2	CLASS-I	HUMAN	BACTERIAL	P15712	PROC.NATL.ACAD.SCI. USA 2000 97 12210-12215
FLLRWEQEI	1	A*0201	HLA-A2	CLASS-I	HUMAN	SELF PEPTIDE	P14679	JOURNAL OF IMMUNOLOGY 1998 161 6970-6976
FLLSLGIHL	12	A*0201	HLA-A2	CLASS-I	HUMAN	VIRAL	P03159	JOURNAL OF EXPERIMENTAL MEDICINE 1995 181 1047-1058
		A*0201	HLA-A2	CLASS-I	HUMAN	VIRAL	P03156	EURO.JOURNAL OF IMMUNOLOGY 1997 27 671-678
		A*0201	HLA-A2	CLASS-I	HUMAN	VIRAL	P03156	JOURNAL OF CLINICAL INVESTIGATION 1997 100 503-513
		A*0201	HLA-A2	CLASS-I	HUMAN	VIRAL	P03156	EURO.JOURNAL OF IMMUNOLOGY 1996 26 97-101
		A*0201	HLA-A2	CLASS-I	HUMAN	VIRAL	P03156	JOURNAL OF IMMUNOLOGY 1994 153 5586-5592
		A*0201	HLA-A2	CLASS-I	HUMAN	VIRAL	P03156	JOURNAL OF IMMUNOLOGY 1994 153 5586-5592
		A*0201	HLA-A2	CLASS-I	HUMAN	VIRAL	P03156	EURO.JOURNAL OF IMMUNOLOGY 1997 27 671-678
		A*0201	HLA-A2	CLASS-I	HUMAN	VIRAL	P03156	JOURNAL OF IMMUNOLOGY 1998 161 4447-4455
		A*0202	HLA-A2	CLASS-I	HUMAN	VIRAL	P03156	JOURNAL OF CLINICAL INVESTIGATION 1997 100 503-513
		A*0203	HLA-A2	CLASS-I	HUMAN	VIRAL	P03156	JOURNAL OF CLINICAL INVESTIGATION 1997 100 503-513
		A*0206	HLA-A2	CLASS-I	HUMAN	VIRAL	P03156	JOURNAL OF CLINICAL INVESTIGATION 1997 100 503-513
		A*6802	HLA-A68	CLASS-I	HUMAN	VIRAL	P03156	JOURNAL OF CLINICAL INVESTIGATION 1997 100 503-513
FLLTRILTI	7	A*0201	HLA-A2	CLASS-I	HUMAN	VIRAL	P17397	JOURNAL OF CLINICAL INVESTIGATION 1997 100 503-513
		A*0201	HLA-A2	CLASS-I	HUMAN	VIRAL	P17397	JOURNAL OF IMMUNOLOGY 1994 153 5586-5592
		A*0201	HLA-A2	CLASS-I	HUMAN	VIRAL	P03140	JOURNAL OF IMMUNOLOGY 1994 153 5586-5592
		A*0201	HLA-A2	CLASS-I	HUMAN	VIRAL	P17397	JOURNAL OF IMMUNOLOGY 1998 161 4447-4455
		A*0202	HLA-A2	CLASS-I	HUMAN	VIRAL	P03140	JOURNAL OF CLINICAL INVESTIGATION 1997 100 503-513
		A*0203	HLA-A2	CLASS-I	HUMAN	VIRAL	P03138	JOURNAL OF CLINICAL INVESTIGATION 1997 100 503-513
		A*0206	HLA-A2	CLASS-I	HUMAN	VIRAL	P03140	JOURNAL OF CLINICAL INVESTIGATION 1997 100 503-513
FLMPVEDVFI	1	A*0201	HLA-A2	CLASS-I	HUMAN	BACTERIAL	P31501	PROC.NATL.ACAD.SCI. USA 2000 97 12210-12215
FLNTLSFVC	1	A*0201	HLA-A2	CLASS-I	HUMAN	VIRAL	P06788	CLINICAL CANCER RESEARCH 2001 7 SUPP. 788-795
FLPADFFPSI	2	A*0201	HLA-A2	CLASS-I	HUMAN	VIRAL	P24023	JOURNAL OF EXPERIMENTAL MEDICINE 1994 180 933-943
		A*0201	HLA-A2	CLASS-I	HUMAN	VIRAL	P03146	NATURE 1994 369 6479 407-410
FLPADFFPSV	2	A*0201	HLA-A2	CLASS-I	HUMAN	VIRAL	P24023	JOURNAL OF EXPERIMENTAL MEDICINE 1994 180 933-943
		A*0201	HLA-A2	CLASS-I	HUMAN	VIRAL	P03146	NATURE 1994 369 6479 407-410
FLPKDYFPSV	8	A*0205	HLA-A2	CLASS-I	HUMAN	VIRAL	P03146	HUMAN IMMUNOLOGY 2001 62 1200-1216
		A*0201	HLA-A2	CLASS-I	HUMAN	VIRAL	P03146	HUMAN IMMUNOLOGY 2001 62 1200-1216
		A*0201	HLA-A2	CLASS-I	HUMAN	VIRAL	Q05495	HUMAN IMMUNOLOGY 1997 58 12-20
		A*0202	HLA-A2	CLASS-I	HUMAN	VIRAL	P03146	HUMAN IMMUNOLOGY 2001 62 1200-1216
		A*0203	HLA-A2	CLASS-I	HUMAN	VIRAL	P03146	HUMAN IMMUNOLOGY 2001 62 1200-1216
		A*0206	HLA-A2	CLASS-I	HUMAN	VIRAL	P03146	HUMAN IMMUNOLOGY 2001 62 1200-1216
		A*0207	HLA-A2	CLASS-I	HUMAN	VIRAL	Q05495	HUMAN IMMUNOLOGY 1997 58 12-20
		A*0207	HLA-A2	CLASS-I	HUMAN	VIRAL	P03146	HUMAN IMMUNOLOGY 2001 62 1200-1216
FLPNDFFPSA	2	A*0201	HLA-A2	CLASS-I	HUMAN	VIRAL	P24023	JOURNAL OF EXPERIMENTAL MEDICINE 1994 180 933-943
		A*0201	HLA-A2	CLASS-I	HUMAN	VIRAL	P03146	NATURE 1994 369 6479 407-410
FLPNDFFPSV	2	A*0201	HLA-A2	CLASS-I	HUMAN	VIRAL	P24023	JOURNAL OF EXPERIMENTAL MEDICINE 1994 180 933-943
		A*0201	HLA-A2	CLASS-I	HUMAN	VIRAL	P03146	NATURE 1994 369 6479 407-410
FLPRHRDTGI	1	*0201	HLA-A2	CLASS-I	HUMAN	SELF PEPTIDE	P02686	JOURNAL OF IMMUNOLOGY 1997 159 4943-4951
FLPRHRDTGIL	1	A*0201	HLA-A2	CLASS-I	HUMAN	SELF PEPTIDE	P06905	JOURNAL OF IMMUNOLOGY 1997 159 4943-4951
FLPSDCFPSV	3	A*0201	HLA-A2	CLASS-I	HUMAN	VIRAL	Q05495	CANCER RESEARCH 1999 59 5554-5559
		A*0201	HLA-A2	CLASS-I	HUMAN	VIRAL	Q05495	JOURNAL OF IMMUNOLOGICAL METHODS 1997 200 89-97
		A*0201	HLA-A2	CLASS-I	HUMAN	VIRAL	Q05495	CANCER RESEARCH 2000 60 6995-7001
FLPSDDFPSV	1	A*0201	HLA-A2	CLASS-I	HUMAN	VIRAL	Q05495	JOURNAL OF IMMUNOLOGY 1996 156 3308-3314
FLPSDFFP	1	A*0201	HLA-A2	CLASS-I	HUMAN	VIRAL	P24023	MOLECULAR IMMUNOLOGY 1994 31 813-822
FLPSDFFPEV	1	A*0201	HLA-A2	CLASS-I	HUMAN	VIRAL	P03146	JOURNAL OF IMMUNOLOGY 1999 162 3915-3925
FLPSDFFPS	1	A*0201	HLA-A2	CLASS-I	HUMAN	VIRAL	P24023	MOLECULAR IMMUNOLOGY 1994 31 813-822
FLPSDFFPSA	1	A*0201	HLA-A2	CLASS-I	HUMAN	VIRAL	P24023	JOURNAL OF EXPERIMENTAL MEDICINE 1994 180 933-943
FLPSDFFPSI	1	A*0201	HLA-A2	CLASS-I	HUMAN	VIRAL	P24023	JOURNAL OF EXPERIMENTAL MEDICINE 1994 180 933-943
FLPSDFFPSV	34	A*0101	HLA-A1	CLASS-I	HUMAN	VIRAL	P24023	MOLECULAR IMMUNOLOGY 1994 31 813-822
		A*0205	HLA-A2	CLASS-I	HUMAN	VIRAL	Q05495	JOURNAL OF IMMUNOLOGY 1995 154 685-693
		n/a	HLA-A2	CLASS-I	HUMAN	VIRAL	P17391	JOURNAL OF IMMUNOLOGY 2003 170 2977-2984
		A*0201	HLA-A2	CLASS-I	HUMAN	VIRAL	P24023	MOLECULAR IMMUNOLOGY 1994 31 813-822
		A*0201	HLA-A2	CLASS-I	HUMAN	VIRAL	P03146	HUMAN IMMUNOLOGY 1995 44 189-198
		*0201	HLA-A2	CLASS-I	HUMAN	VIRAL	P03146http://www.expasy.ch/cgi-bin/get-sprot-entry	HUMAN IMMUNOLOGY 1995 44 189-198
		A*0201	HLA-A2	CLASS-I	HUMAN	VIRAL	P03146	CANCER RESEARCH 2000 60 6448-6456
		A*0201	HLA-A2	CLASS-I	HUMAN	VIRAL	Q05495	JOURNAL OF EXPERIMENTAL MEDICINE 1995 181 1047-1058
		A*0201	HLA-A2	CLASS-I	HUMAN	VIRAL	P24023	MOLECULAR IMMUNOLOGY 1994 31 813-822
		A*0201	HLA-A2	CLASS-I	HUMAN	VIRAL	Q05495	HUMAN IMMUNOLOGY 1999 60 1013-1017
		A*0201	HLA-A2	CLASS-I	HUMAN	VIRAL	P03146	EURO.JOURNAL OF IMMUNOLOGY 1996 26 1683-1689
		A*0201	HLA-A2	CLASS-I	HUMAN	VIRAL	P24023	JOURNAL OF EXPERIMENTAL MEDICINE 1994 180 933-943
		A*0201	HLA-A2	CLASS-I	HUMAN	VIRAL	P03146	NATURE 1994 369 6479 407-410
		A*0201	HLA-A2	CLASS-I	HUMAN	VIRAL	P03146	JOURNAL OF IMMUNOLOGY 1995 154 685-693
		A*0201	HLA-A2	CLASS-I	HUMAN	VIRAL	Q05495	JOURNAL OF CLINICAL INVESTIGATION 1997 100 503-513
		A*0201	HLA-A2	CLASS-I	HUMAN	VIRAL	Q05495	JOURNAL OF IMMUNOLOGY 1994 152 2874-2881
		A*0201	HLA-A2	CLASS-I	HUMAN	VIRAL	P03146	JOURNAL OF IMMUNOLOGY 1994 153 5586-5592
		A*0201	HLA-A2	CLASS-I	HUMAN	VIRAL	P03146	EURO.JOURNAL OF IMMUNOLOGY 1996 26 97-101
		A*0201	HLA-A2	CLASS-I	HUMAN	VIRAL	P03146	JOURNAL OF IMMUNOLOGY 1994 153 5586-5592
		A*0201	HLA-A2	CLASS-I	HUMAN	VIRAL	Q05495	JOURNAL OF IMMUNOLOGY 1998 161 4447-4455
		A*0202	HLA-A2	CLASS-I	HUMAN	VIRAL	Q05495	JOURNAL OF CLINICAL INVESTIGATION 1997 100 503-513
		A*0202	HLA-A2	CLASS-I	HUMAN	VIRAL	P03146	JOURNAL OF IMMUNOLOGY 1995 154 685-693
		A*0202	HLA-A2	CLASS-I	HUMAN	VIRAL	Q05495	HUMAN IMMUNOLOGY 1999 60 1013-1017
		A*0203	HLA-A2	CLASS-I	HUMAN	VIRAL	Q05495	JOURNAL OF CLINICAL INVESTIGATION 1997 100 503-513
		A*0203	HLA-A2	CLASS-I	HUMAN	VIRAL	Q05495	HUMAN IMMUNOLOGY 1999 60 1013-1017
		A*1101	HLA-A11	CLASS-I	HUMAN	VIRAL	P24023	MOLECULAR IMMUNOLOGY 1994 31 813-822
		A*0206	HLA-A2	CLASS-I	HUMAN	VIRAL	Q05495	JOURNAL OF CLINICAL INVESTIGATION 1997 100 503-513
		A*0206	HLA-A2	CLASS-I	HUMAN	VIRAL	Q05495	HUMAN IMMUNOLOGY 1999 60 1013-1017
		A*0207	HLA-A2	CLASS-I	HUMAN	VIRAL	Q05495	HUMAN IMMUNOLOGY 1999 60 1013-1017
		A*2401	HLA-A24	CLASS-I	HUMAN	VIRAL	P24023	MOLECULAR IMMUNOLOGY 1994 31 813-822
		A*0301	HLA-A3	CLASS-I	HUMAN	VIRAL	P24023	MOLECULAR IMMUNOLOGY 1994 31 813-822
		A*6802	HLA-A68	CLASS-I	HUMAN	VIRAL	Q05495	HUMAN IMMUNOLOGY 1999 60 1013-1017
		A*6802	HLA-A68	CLASS-I	HUMAN	VIRAL	Q05495	JOURNAL OF CLINICAL INVESTIGATION 1997 100 503-513
		B*0702	HLA-B7	CLASS-I	HUMAN	VIRAL	Q05495	JOURNAL OF IMMUNOLOGY 1998 161 4447-4455
FLPSDFFPSVR	1	A*0201	HLA-A2	CLASS-I	HUMAN	VIRAL	P24023	MOLECULAR IMMUNOLOGY 1994 31 813-822
FLPSDFFPSVRD	1	A*0201	HLA-A2	CLASS-I	HUMAN	VIRAL	P24023	MOLECULAR IMMUNOLOGY 1994 31 813-822
FLPSDKFPSV	8	A*0205	HLA-A2	CLASS-I	HUMAN	VIRAL	P03146	HUMAN IMMUNOLOGY 2001 62 1200-1216
		A*0201	HLA-A2	CLASS-I	HUMAN	VIRAL	Q05495	HUMAN IMMUNOLOGY 1997 58 12-20
		A*0201	HLA-A2	CLASS-I	HUMAN	VIRAL	P03146	HUMAN IMMUNOLOGY 2001 62 1200-1216
		A*0202	HLA-A2	CLASS-I	HUMAN	VIRAL	P03146	HUMAN IMMUNOLOGY 2001 62 1200-1216
		A*0203	HLA-A2	CLASS-I	HUMAN	VIRAL	P03146	HUMAN IMMUNOLOGY 2001 62 1200-1216
		A*0206	HLA-A2	CLASS-I	HUMAN	VIRAL	P03146	HUMAN IMMUNOLOGY 2001 62 1200-1216
		A*0207	HLA-A2	CLASS-I	HUMAN	VIRAL	Q05495	HUMAN IMMUNOLOGY 1997 58 12-20
		A*0207	HLA-A2	CLASS-I	HUMAN	VIRAL	P03146	HUMAN IMMUNOLOGY 2001 62 1200-1216
FLPSDYFKSV	8	A*0205	HLA-A2	CLASS-I	HUMAN	VIRAL	P03146	HUMAN IMMUNOLOGY 2001 62 1200-1216
		A*0201	HLA-A2	CLASS-I	HUMAN	VIRAL	Q05495	HUMAN IMMUNOLOGY 1997 58 12-20
		A*0201	HLA-A2	CLASS-I	HUMAN	VIRAL	P03146	HUMAN IMMUNOLOGY 2001 62 1200-1216
		A*0202	HLA-A2	CLASS-I	HUMAN	VIRAL	P03146	HUMAN IMMUNOLOGY 2001 62 1200-1216
		A*0203	HLA-A2	CLASS-I	HUMAN	VIRAL	P03146	HUMAN IMMUNOLOGY 2001 62 1200-1216
		A*0206	HLA-A2	CLASS-I	HUMAN	VIRAL	P03146	HUMAN IMMUNOLOGY 2001 62 1200-1216
		A*0207	HLA-A2	CLASS-I	HUMAN	VIRAL	Q05495	HUMAN IMMUNOLOGY 1997 58 12-20
		A*0207	HLA-A2	CLASS-I	HUMAN	VIRAL	P03146	HUMAN IMMUNOLOGY 2001 62 1200-1216
FLPSDYFPKV	8	A*0205	HLA-A2	CLASS-I	HUMAN	VIRAL	P03146	HUMAN IMMUNOLOGY 2001 62 1200-1216
		A*0201	HLA-A2	CLASS-I	HUMAN	VIRAL	Q05495	HUMAN IMMUNOLOGY 1997 58 12-20
		A*0201	HLA-A2	CLASS-I	HUMAN	VIRAL	P03146	HUMAN IMMUNOLOGY 2001 62 1200-1216
		A*0202	HLA-A2	CLASS-I	HUMAN	VIRAL	P03146	HUMAN IMMUNOLOGY 2001 62 1200-1216
		A*0203	HLA-A2	CLASS-I	HUMAN	VIRAL	P03146	HUMAN IMMUNOLOGY 2001 62 1200-1216
		A*0206	HLA-A2	CLASS-I	HUMAN	VIRAL	P03146	HUMAN IMMUNOLOGY 2001 62 1200-1216
		A*0207	HLA-A2	CLASS-I	HUMAN	VIRAL	Q05495	HUMAN IMMUNOLOGY 1997 58 12-20
		A*0207	HLA-A2	CLASS-I	HUMAN	VIRAL	P03146	HUMAN IMMUNOLOGY 2001 62 1200-1216
FLPSDYFPSD	2	A*0201	HLA-A2	CLASS-I	HUMAN	VIRAL	Q05495	HUMAN IMMUNOLOGY 1997 58 12-20
		A*0207	HLA-A2	CLASS-I	HUMAN	VIRAL	P03146	HUMAN IMMUNOLOGY 1997 58 12-20
FLPSDYFPSF	2	A*0201	HLA-A2	CLASS-I	HUMAN	VIRAL	Q05495	HUMAN IMMUNOLOGY 1997 58 12-20
		A*0207	HLA-A2	CLASS-I	HUMAN	VIRAL	Q05495	HUMAN IMMUNOLOGY 1997 58 12-20
FLPSDYFPSI	2	A*0201	HLA-A2	CLASS-I	HUMAN	VIRAL	P03146	HUMAN IMMUNOLOGY 1997 58 12-20
		A*0207	HLA-A2	CLASS-I	HUMAN	VIRAL	Q05495	HUMAN IMMUNOLOGY 1997 58 12-20
FLPSDYFPSK	10	A*0205	HLA-A2	CLASS-I	HUMAN	VIRAL	P03146	HUMAN IMMUNOLOGY 2001 62 1200-1216
		A*0201	HLA-A2	CLASS-I	HUMAN	VIRAL	P03146	HUMAN IMMUNOLOGY 1997 58 12-20
		A*0201	HLA-A2	CLASS-I	HUMAN	VIRAL	Q05495	HUMAN IMMUNOLOGY 1997 58 12-20
		A*0201	HLA-A2	CLASS-I	HUMAN	VIRAL	P03146	HUMAN IMMUNOLOGY 2001 62 1200-1216
		A*0202	HLA-A2	CLASS-I	HUMAN	VIRAL	P03146	HUMAN IMMUNOLOGY 2001 62 1200-1216
		A*0203	HLA-A2	CLASS-I	HUMAN	VIRAL	P03146	HUMAN IMMUNOLOGY 2001 62 1200-1216
		A*0206	HLA-A2	CLASS-I	HUMAN	VIRAL	P03146	HUMAN IMMUNOLOGY 2001 62 1200-1216
		A*0207	HLA-A2	CLASS-I	HUMAN	VIRAL	P03146	HUMAN IMMUNOLOGY 2001 62 1200-1216
		A*0207	HLA-A2	CLASS-I	HUMAN	VIRAL	P03146	HUMAN IMMUNOLOGY 1997 58 12-20
		A*0207	HLA-A2	CLASS-I	HUMAN	VIRAL	Q05495	HUMAN IMMUNOLOGY 1997 58 12-20
FLPSDYFPSL	2	A*0201	HLA-A2	CLASS-I	HUMAN	VIRAL	Q05495	HUMAN IMMUNOLOGY 1997 58 12-20
		A*0207	HLA-A2	CLASS-I	HUMAN	VIRAL	Q05495	HUMAN IMMUNOLOGY 1997 58 12-20
FLPSDYFPSP	2	A*0201	HLA-A2	CLASS-I	HUMAN	VIRAL	Q05495	HUMAN IMMUNOLOGY 1997 58 12-20
		A*0207	HLA-A2	CLASS-I	HUMAN	VIRAL	Q05495	HUMAN IMMUNOLOGY 1997 58 12-20
FLPSDYFPSQ	2	A*0201	HLA-A2	CLASS-I	HUMAN	VIRAL	Q05495	HUMAN IMMUNOLOGY 1997 58 12-20
		A*0207	HLA-A2	CLASS-I	HUMAN	VIRAL	Q05495	HUMAN IMMUNOLOGY 1997 58 12-20
FLPSDYFPST	2	A*0201	HLA-A2	CLASS-I	HUMAN	VIRAL	Q05495	HUMAN IMMUNOLOGY 1997 58 12-20
		A*0207	HLA-A2	CLASS-I	HUMAN	VIRAL	Q05495	HUMAN IMMUNOLOGY 1997 58 12-20
FLPSDYFPSV	11	A*0205	HLA-A2	CLASS-I	HUMAN	VIRAL	P03146	HUMAN IMMUNOLOGY 2001 62 1200-1216
		A*0201	HLA-A2	CLASS-I	HUMAN	VIRAL	P17391	EURO.JOURNAL OF IMMUNOLOGY 2001 31 2986-2996
		A*0201	HLA-A2	CLASS-I	HUMAN	VIRAL	Q05495	HUMAN IMMUNOLOGY 1997 58 12-20
		A*0201	HLA-A2	CLASS-I	HUMAN	VIRAL	P03146	HUMAN IMMUNOLOGY 2001 62 1200-1216
		A*0201	HLA-A2	CLASS-I	HUMAN	VIRAL	Q05495	JOURNAL OF IMMUNOLOGY 1998 161 4447-4455
		A*0202	HLA-A2	CLASS-I	HUMAN	VIRAL	P03146	HUMAN IMMUNOLOGY 2001 62 1200-1216
		A*0203	HLA-A2	CLASS-I	HUMAN	VIRAL	P03146	HUMAN IMMUNOLOGY 2001 62 1200-1216
		A*0206	HLA-A2	CLASS-I	HUMAN	VIRAL	P03146	HUMAN IMMUNOLOGY 2001 62 1200-1216
		A*0207	HLA-A2	CLASS-I	HUMAN	VIRAL	Q05495	HUMAN IMMUNOLOGY 1997 58 12-20
		A*0207	HLA-A2	CLASS-I	HUMAN	VIRAL	P03146	HUMAN IMMUNOLOGY 2001 62 1200-1216
		B*0702	HLA-B7	CLASS-I	HUMAN	VIRAL	Q05495	JOURNAL OF IMMUNOLOGY 1998 161 4447-4455
FLPSDYKPSV	8	A*0205	HLA-A2	CLASS-I	HUMAN	VIRAL	P03146	HUMAN IMMUNOLOGY 2001 62 1200-1216
		A*0201	HLA-A2	CLASS-I	HUMAN	VIRAL	Q05495	HUMAN IMMUNOLOGY 1997 58 12-20
		A*0201	HLA-A2	CLASS-I	HUMAN	VIRAL	P03146	HUMAN IMMUNOLOGY 2001 62 1200-1216
		A*0202	HLA-A2	CLASS-I	HUMAN	VIRAL	P03146	HUMAN IMMUNOLOGY 2001 62 1200-1216
		A*0203	HLA-A2	CLASS-I	HUMAN	VIRAL	P03146	HUMAN IMMUNOLOGY 2001 62 1200-1216
		A*0206	HLA-A2	CLASS-I	HUMAN	VIRAL	P03146	HUMAN IMMUNOLOGY 2001 62 1200-1216
		A*0207	HLA-A2	CLASS-I	HUMAN	VIRAL	P03146	HUMAN IMMUNOLOGY 2001 62 1200-1216
		A*0207	HLA-A2	CLASS-I	HUMAN	VIRAL	Q05495	HUMAN IMMUNOLOGY 1997 58 12-20
FLPSKYFPSV	8	A*0205	HLA-A2	CLASS-I	HUMAN	VIRAL	P03146	HUMAN IMMUNOLOGY 2001 62 1200-1216
		A*0201	HLA-A2	CLASS-I	HUMAN	VIRAL	Q05495	HUMAN IMMUNOLOGY 1997 58 12-20
		A*0201	HLA-A2	CLASS-I	HUMAN	VIRAL	P03146	HUMAN IMMUNOLOGY 2001 62 1200-1216
		A*0202	HLA-A2	CLASS-I	HUMAN	VIRAL	P03146	HUMAN IMMUNOLOGY 2001 62 1200-1216
		A*0203	HLA-A2	CLASS-I	HUMAN	VIRAL	P03146	HUMAN IMMUNOLOGY 2001 62 1200-1216
		A*0206	HLA-A2	CLASS-I	HUMAN	VIRAL	P03146	HUMAN IMMUNOLOGY 2001 62 1200-1216
		A*0207	HLA-A2	CLASS-I	HUMAN	VIRAL	Q05495	HUMAN IMMUNOLOGY 1997 58 12-20
		A*0207	HLA-A2	CLASS-I	HUMAN	VIRAL	P03146	HUMAN IMMUNOLOGY 2001 62 1200-1216
FLPVDFFPSI	2	A*0201	HLA-A2	CLASS-I	HUMAN	VIRAL	P24023	JOURNAL OF EXPERIMENTAL MEDICINE 1994 180 933-943
		A*0201	HLA-A2	CLASS-I	HUMAN	VIRAL	P03146	NATURE 1994 369 6479 407-410
FLPVDFFPSV	2	A*0201	HLA-A2	CLASS-I	HUMAN	VIRAL	P24023	JOURNAL OF EXPERIMENTAL MEDICINE 1994 180 933-943
		A*0201	HLA-A2	CLASS-I	HUMAN	VIRAL	P03146	NATURE 1994 369 6479 407-410
FLPWHRLFL	1	A*0201	HLA-A2	CLASS-I	HUMAN	SELF PEPTIDE	P14679	JOURNAL OF IMMUNOLOGY 1998 161 6970-6976
FLPWHRLFLL	1	A*0201	HLA-A2	CLASS-I	HUMAN	SELF PEPTIDE	P14679	JOURNAL OF IMMUNOLOGY 1998 161 6970-6976
FLRGRAYGI	6	A*0101	HLA-A1	CLASS-I	HUMAN	VIRAL	P12977	JOURNAL OF IMMUNOLOGY 1995 154 247-259
		n/a	HLA-B7	CLASS-I	HUMAN	VIRAL	P12977	JOURNAL OF IMMUNOLOGY 1995 154 247-259
		A*0201	HLA-A2	CLASS-I	HUMAN	VIRAL	P12977	JOURNAL OF IMMUNOLOGY 1995 154 247-259
		A*0302	HLA-A3	CLASS-I	HUMAN	VIRAL	P12977	JOURNAL OF IMMUNOLOGY 1995 154 247-259
		B*2705	HLA-B27	CLASS-I	HUMAN	VIRAL	P12977	JOURNAL OF IMMUNOLOGY 1995 154 247-259
		B*0801	HLA-B8	CLASS-I	HUMAN	VIRAL	P12977	JOURNAL OF IMMUNOLOGY 1995 154 247-259
FLRGRLDQL	1	A*0201	HLA-A2	CLASS-I	HUMAN	CANCER	P78395	JOURNAL OF EXPERIMENTAL MEDICINE 2001 193 73-88
FLRGRLDQLL	1	A*0201	HLA-A2	CLASS-I	HUMAN	CANCER	P78395	JOURNAL OF EXPERIMENTAL MEDICINE 2001 193 73-88
FLRNQPLTFA	1	A*0201	HLA-A2	CLASS-I	HUMAN	CANCER	P40967	JOURNAL OF IMMUNOLOGY 1998 161 6970-6976
FLSFHISNL	1	A*0201	HLA-A2	CLASS-I	HUMAN	CANCER	P15941	INTERNATIONAL JOURNAL OF CANCER 2001 91 385-392
FLSLGLVSL	1	A*0201	HLA-A2	CLASS-I	HUMAN	CANCER	Q01726	CANCER RESEARCH 1997 57 4348-4355
FLSLQCLQA	1	A*0201	HLA-A2	CLASS-I	HUMAN	CANCER	P78395	JOURNAL OF EXPERIMENTAL MEDICINE 2001 193 73-88
FLSLQCLQAL	1	A*0201	HLA-A2	CLASS-I	HUMAN	CANCER	P78395	JOURNAL OF EXPERIMENTAL MEDICINE 2001 193 73-88
FLSTGNLI	1	H-2Kk	H-2k	CLASS-I	MOUSE	VIRAL	P03451	PROC.NATL.ACAD.SCI. USA 1996 93 10338-10342
FLTCDANLAV	1	A*0201	HLA-A2	CLASS-I	HUMAN	BACTERIAL	Q02251	PROC.NATL.ACAD.SCI. USA 2000 97 12210-12215
FLTSELPQWL	1	A*0201	HLA-A2	CLASS-I	HUMAN	BACTERIAL	P31952	JOURNAL OF IMMUNOLOGY 2000 165 6463-6471
FLVRPQVPL	5	n/a	HLA-B541	CLASS-I	HUMAN	VIRAL	P24741	JOURNAL OF IMMUNOLOGY 1996 157 3480-3490
		B*3501	HLA-B35	CLASS-I	HUMAN	VIRAL	P24741	JOURNAL OF IMMUNOLOGY 1996 157 3480-3490
		B*5301	HLA-B53	CLASS-I	HUMAN	VIRAL	P24741	JOURNAL OF IMMUNOLOGY 1996 157 3480-3490
		B*5401	HLA-B54	CLASS-I	HUMAN	VIRAL	P24741	JOURNAL OF IMMUNOLOGY 1996 157 3480-3490
		B*0702	HLA-B7	CLASS-I	HUMAN	VIRAL	P24741	JOURNAL OF IMMUNOLOGY 1996 157 3480-3490
FLWGFFPVL	1	A*0201	HLA-A2	CLASS-I	HUMAN	SELF PEPTIDE	Q9NPA0	JOURNAL OF BIOLOGICAL CHEMISTRY 2001 276 47320-47328
FLWGFFPYL	1	A*0201	HLA-A2	CLASS-I	HUMAN	SELF PEPTIDE	Q9NPA0	JOURNAL OF BIOLOGICAL CHEMISTRY 2001 276 47320-47328
FLWGPRALA	1	A*0201	HLA-A2	CLASS-I	HUMAN	CANCER	P43355	MOLECULAR IMMUNOLOGY 1994 31 1423-1430
FLWGPRALV	7	A*0201	HLA-A2	CLASS-I	HUMAN	CANCER	P43357	EURO.JOURNAL OF IMMUNOLOGY 1996 26 1683-1689
		A*0201	HLA-A2	CLASS-I	HUMAN	CANCER	P43357	JOURNAL OF IMMUNOLOGY 2001 167 787-796
		A*0201	HLA-A2	CLASS-I	HUMAN	CANCER	P43357	JOURNAL OF IMMUNOLOGY 1998 161 6970-6976
		A*0202	HLA-A2	CLASS-I	HUMAN	CANCER	P43357	JOURNAL OF IMMUNOLOGY 2001 167 787-796
		A*0203	HLA-A2	CLASS-I	HUMAN	CANCER	P43357	JOURNAL OF IMMUNOLOGY 2001 167 787-796
		A*0206	HLA-A2	CLASS-I	HUMAN	CANCER	P43357	JOURNAL OF IMMUNOLOGY 2001 167 787-796
		A*6802	HLA-A68	CLASS-I	HUMAN	CANCER	P43357	JOURNAL OF IMMUNOLOGY 2001 167 787-796
FLWGPRLV	1	A*0201	HLA-A2	CLASS-I	HUMAN	CANCER	P43357	JOURNAL OF MOLECULAR BIOLOGY 2001 310 1167-1176
FLYAALLLA	1	A*0201	HLA-A2	CLASS-I	HUMAN	SELF PEPTIDE	P06905	JOURNAL OF IMMUNOLOGY 1997 159 4943-4951
FLYGAALLA	1	A*0201	HLA-A2	CLASS-I	HUMAN	SELF PEPTIDE	P06905	JOURNAL OF IMMUNOLOGY 1997 159 4943-4951
FLYGALALA	1	A*0201	HLA-A2	CLASS-I	HUMAN	SELF PEPTIDE	P06905	JOURNAL OF IMMUNOLOGY 1997 159 4943-4951
FLYGALLAA	1	A*0201	HLA-A2	CLASS-I	HUMAN	SELF PEPTIDE	P06905	JOURNAL OF IMMUNOLOGY 1997 159 4943-4951
FLYGALLL	1	A*0201	HLA-A2	CLASS-I	HUMAN	SELF PEPTIDE	P06905	JOURNAL OF IMMUNOLOGY 1997 159 4943-4951
FLYGALLLA	2	A*0201	HLA-A2	CLASS-I	HUMAN	SELF PEPTIDE	P06905	JOURNAL OF IMMUNOLOGY 1997 159 4943-4951
		A*0201	HLA-A2	CLASS-I	HUMAN	SELF PEPTIDE	P06905	JOURNAL OF IMMUNOLOGY 1997 159 4943-4951
FLYGALRLA	1	A*0201	HLA-A2	CLASS-I	HUMAN	SELF PEPTIDE	P06905	JOURNAL OF IMMUNOLOGY 1997 159 4943-4951
FLYGALVLA	1	A*0201	HLA-A2	CLASS-I	HUMAN	SELF PEPTIDE	P06905	JOURNAL OF IMMUNOLOGY 1997 159 4943-4951
FLYGALYLA	1	A*0201	HLA-A2	CLASS-I	HUMAN	SELF PEPTIDE	P06905	JOURNAL OF IMMUNOLOGY 1997 159 4943-4951
FLYGGLLLA	1	A*0201	HLA-A2	CLASS-I	HUMAN	SELF PEPTIDE	P06905	JOURNAL OF IMMUNOLOGY 1997 159 4943-4951
FLYNRPLSV	2	A*0201	HLA-A2	CLASS-I	HUMAN	PARASITE	not applicable	JOURNAL OF CLINICAL INVESTIGATION 1998 102 1062-1071
		A*0201	HLA-A2	CLASS-I	HUMAN	PARASITE	P18269	JOURNAL OF CLINICAL INVESTIGATION 1998 102 1062-1071
FMDGTMSQV	2	A*0201	HLA-A2	CLASS-I	HUMAN	MOUSE	P11344	IMMUNOLOGICAL REVIEWS 2002 188 136-146
		A*0201	HLA-A2	CLASS-I	HUMAN	MOUSE	P11344	JOURNAL OF EXPERIMENTAL MEDICINE 2000 191 1221-1231
FMGAGSKAV	1	A*0201	HLA-A2	CLASS-I	HUMAN	PARASITE	not applicable	JOURNAL OF CLINICAL INVESTIGATION 1998 102 1062-1071
FMIAATYNFAV	1	A*0201	HLA-A2	CLASS-I	HUMAN	SELF PEPTIDE	P06905	JOURNAL OF IMMUNOLOGY 1997 159 4943-4951
FMPHFFKL	1	H-2Kb	H-2b	CLASS-I	MOUSE	SELF PEPTIDE	P22777	SCAND.JOURNAL OF IMMUNOLOGY 2003 57 21-27
FMSLAGFVRM	1	A*0201	HLA-A2	CLASS-I	HUMAN	BACTERIAL	Q06861	PROC.NATL.ACAD.SCI. USA 2000 97 12210-12215
FMSTGNLI	1	H-2Kk	H-2k	CLASS-I	MOUSE	VIRAL	P03451	PROC.NATL.ACAD.SCI. USA 1996 93 10338-10342
FMVDGAANR	1	A*3303	HLA-A33	CLASS-I	HUMAN	VIRAL	P03366	TISSUE ANTIGENS 2000 55 296-302
FNDPGPGTY	1	A*0101	HLA-A1	CLASS-I	HUMAN	BACTERIAL	Q60393	IMMUNOGENETICS 1997 45 249-258
FNSTGNLI	1	H-2Kk	H-2k	CLASS-I	MOUSE	VIRAL	P03451	PROC.NATL.ACAD.SCI. USA 1996 93 10338-10342
FNVRPQVPL	5	n/a	HLA-B51	CLASS-I	HUMAN	VIRAL	P24741	JOURNAL OF IMMUNOLOGY 1996 157 3480-3490
		B*3501	HLA-B35	CLASS-I	HUMAN	VIRAL	P24741	JOURNAL OF IMMUNOLOGY 1996 157 3480-3490
		B*5301	HLA-B53	CLASS-I	HUMAN	VIRAL	P24741	JOURNAL OF IMMUNOLOGY 1996 157 3480-3490
		B*5401	HLA-B54	CLASS-I	HUMAN	VIRAL	P24741	JOURNAL OF IMMUNOLOGY 1996 157 3480-3490
		B*0702	HLA-B7	CLASS-I	HUMAN	VIRAL	P24741	JOURNAL OF IMMUNOLOGY 1996 157 3480-3490
FPASFFIKL	5	n/a	HLA-B51	CLASS-I	HUMAN	CANCER	P04626	JOURNAL OF IMMUNOLOGY 1996 157 3480-3490
		B*3501	HLA-B35	CLASS-I	HUMAN	CANCER	P04626	JOURNAL OF IMMUNOLOGY 1996 157 3480-3490
		B*5301	HLA-B53	CLASS-I	HUMAN	CANCER	P04626	JOURNAL OF IMMUNOLOGY 1996 157 3480-3490
		B*5401	HLA-B54	CLASS-I	HUMAN	CANCER	P04626	JOURNAL OF IMMUNOLOGY 1996 157 3480-3490
		B*0702	HLA-B7	CLASS-I	HUMAN	CANCER	P04626	JOURNAL OF IMMUNOLOGY 1996 157 3480-3490
FPBRPQVPL	1
FPFCLAFSY	4	n/a	HLA-B51	CLASS-I	HUMAN	VIRAL	P03156	JOURNAL OF IMMUNOLOGY 1996 157 3480-3490
		B*3501	HLA-B35	CLASS-I	HUMAN	VIRAL	P03156	JOURNAL OF IMMUNOLOGY 1996 157 3480-3490
		B*5301	HLA-B53	CLASS-I	HUMAN	VIRAL	P03156	JOURNAL OF IMMUNOLOGY 1996 157 3480-3490
		B*5401	HLA-B54	CLASS-I	HUMAN	VIRAL	P03156	JOURNAL OF IMMUNOLOGY 1996 157 3480-3490
FPFDYAAAF	1	n/a	Mamu-B*17	CLASS-I	CHIMPANZEE	SYNTHETIC	not applicable	JOURNAL OF IMMUNOLOGY 2002 168 210-219
FPFKKAAAF	1	n/a	Mamu-B*17	CLASS-I	CHIMPANZEE	SYNTHETIC	not applicable	JOURNAL OF IMMUNOLOGY 2002 168 210-219
FPFKYAAAA	1	n/a	Mamu-B*17	CLASS-I	CHIMPANZEE	SYNTHETIC	not applicable	JOURNAL OF IMMUNOLOGY 2002 168 210-219
FPFKYAAAD	1	n/a	Mamu-B*17	CLASS-I	CHIMPANZEE	SYNTHETIC	not applicable	JOURNAL OF IMMUNOLOGY 2002 168 210-219
FPFKYAAAF	5	H-2Ld	H-2d	CLASS-I	MOUSE	n/a	not applicable	IMMUNOGENETICS 2003 54 830-841
		n/a	Mamu-B*17	CLASS-I	CHIMPANZEE	SYNTHETIC	not applicable	JOURNAL OF IMMUNOLOGY 2002 168 210-219
		A*0201	HLA-A2	CLASS-I	HUMAN	MISCELLANEOUS	not applicable	JOURNAL OF IMMUNOLOGY 1998 161 4447-4455
		B*0702	HLA-B7	CLASS-I	HUMAN	n/a	not applicable	IMMUNOGENETICS 2003 54 830-841
		B*0702	HLA-B7	CLASS-I	HUMAN	MISCELLANEOUS	not applicable	JOURNAL OF IMMUNOLOGY 1998 161 4447-4455
FPFKYAAAK	1	n/a	Mamu-B*17	CLASS-I	CHIMPANZEE	SYNTHETIC	not applicable	JOURNAL OF IMMUNOLOGY 2002 168 210-219
FPFKYAAAP	1	n/a	Mamu-B*17	CLASS-I	CHIMPANZEE	SYNTHETIC	not applicable	JOURNAL OF IMMUNOLOGY 2002 168 210-219
FPFKYAAAQ	1	n/a	Mamu-B*17	CLASS-I	CHIMPANZEE	SYNTHETIC	not applicable	JOURNAL OF IMMUNOLOGY 2002 168 210-219
FPFKYAAAT	1	n/a	Mamu-B*17	CLASS-I	CHIMPANZEE	SYNTHETIC	not applicable	JOURNAL OF IMMUNOLOGY 2002 168 210-219
FPFKYAAAV	1	n/a	Mamu-B*17	CLASS-I	CHIMPANZEE	SYNTHETIC	not applicable	JOURNAL OF IMMUNOLOGY 2002 168 210-219
FPFKYAAKA	1	n/a	Mamu-B*17	CLASS-I	CHIMPANZEE	SYNTHETIC	not applicable	JOURNAL OF IMMUNOLOGY 2002 168 210-219
FPFKYAKAF	1	n/a	Mamu-B*17	CLASS-I	CHIMPANZEE	SYNTHETIC	not applicable	JOURNAL OF IMMUNOLOGY 2002 168 210-219
FPFKYKAAF	1	n/a	Mamu-B*17	CLASS-I	CHIMPANZEE	SYNTHETIC	not applicable	JOURNAL OF IMMUNOLOGY 2002 168 210-219
FPFVLAAII	5	n/a	HLA-B51	CLASS-I	HUMAN	PARASITE	O13332	JOURNAL OF IMMUNOLOGY 1996 157 3480-3490
		B*3501	HLA-B35	CLASS-I	HUMAN	PARASITE	O13332	JOURNAL OF IMMUNOLOGY 1996 157 3480-3490
		B*5301	HLA-B53	CLASS-I	HUMAN	PARASITE	O13332	JOURNAL OF IMMUNOLOGY 1996 157 3480-3490
		B*5401	HLA-B54	CLASS-I	HUMAN	PARASITE	O13332	JOURNAL OF IMMUNOLOGY 1996 157 3480-3490
		B*0702	HLA-B7	CLASS-I	HUMAN	PARASITE	O13332	JOURNAL OF IMMUNOLOGY 1996 157 3480-3490
FPGCSFSIF	5	n/a	HLA-B51	CLASS-I	HUMAN	VIRAL	P27955	JOURNAL OF IMMUNOLOGY 1996 157 3480-3490
		B*3501	HLA-B35	CLASS-I	HUMAN	VIRAL	P27955	JOURNAL OF IMMUNOLOGY 1996 157 3480-3490
		B*5301	HLA-B53	CLASS-I	HUMAN	VIRAL	P27955	JOURNAL OF IMMUNOLOGY 1996 157 3480-3490
		B*5401	HLA-B54	CLASS-I	HUMAN	VIRAL	P27955	JOURNAL OF IMMUNOLOGY 1996 157 3480-3490
		B*0702	HLA-B7	CLASS-I	HUMAN	VIRAL	P27955	JOURNAL OF IMMUNOLOGY 1996 157 3480-3490
FPHCLAFSI	5	n/a	HLA-B51	CLASS-I	HUMAN	VIRAL	P03156	JOURNAL OF IMMUNOLOGY 1996 157 3480-3490
		B*3501	HLA-B35	CLASS-I	HUMAN	VIRAL	P03156	JOURNAL OF IMMUNOLOGY 1996 157 3480-3490
		B*5301	HLA-B53	CLASS-I	HUMAN	VIRAL	P03156	JOURNAL OF IMMUNOLOGY 1996 157 3480-3490
		B*5401	HLA-B54	CLASS-I	HUMAN	VIRAL	P03156	JOURNAL OF IMMUNOLOGY 1996 157 3480-3490
		B*0702	HLA-B7	CLASS-I	HUMAN	VIRAL	P03156	JOURNAL OF IMMUNOLOGY 1996 157 3480-3490
FPHCLAFSY	7	B*1301	HLA-B13	CLASS-I	HUMAN	VIRAL	P03156	JOURNAL OF IMMUNOLOGY 2000 165 4414-4422
		n/a	HLA-B51	CLASS-I	HUMAN	VIRAL	P03156	JOURNAL OF IMMUNOLOGY 1996 157 3480-3490
		B*3501	HLA-B35	CLASS-I	HUMAN	VIRAL	P03156	JOURNAL OF IMMUNOLOGY 1996 157 3480-3490
		B*5301	HLA-B53	CLASS-I	HUMAN	VIRAL	P03156	JOURNAL OF IMMUNOLOGY 1996 157 3480-3490
		B*5401	HLA-B54	CLASS-I	HUMAN	VIRAL	P03156	JOURNAL OF IMMUNOLOGY 1996 157 3480-3490
		B*0702	HLA-B7	CLASS-I	HUMAN	VIRAL	P03156	JOURNAL OF IMMUNOLOGY 2000 165 4414-4422
		B*0702	HLA-B7	CLASS-I	HUMAN	VIRAL	P03156	JOURNAL OF IMMUNOLOGY 1996 157 3480-3490
FPHCLAFSYM	11	B*0702	HLA-B7	CLASS-I	HUMAN	VIRAL	P12933	HUMAN IMMUNOLOGY 2003 64 211-223
		B*1301	HLA-B13	CLASS-I	HUMAN	VIRAL	P03156	JOURNAL OF IMMUNOLOGY 2000 165 4414-4422
		n/a	HLA-B51	CLASS-I	HUMAN	VIRAL	P03156	JOURNAL OF CLINICAL INVESTIGATION 1997 100 503-513
		H-2Ld	H-2d	CLASS-I	MOUSE	VIRAL	P12933	IMMUNOGENETICS 2003 54 830-841
		B*3501	HLA-B35	CLASS-I	HUMAN	VIRAL	P03156	JOURNAL OF CLINICAL INVESTIGATION 1997 100 503-513
		B*5301	HLA-B53	CLASS-I	HUMAN	VIRAL	P03156	JOURNAL OF CLINICAL INVESTIGATION 1997 100 503-513
		B*5401	HLA-B54	CLASS-I	HUMAN	VIRAL	P03156	JOURNAL OF CLINICAL INVESTIGATION 1997 100 503-513
		B*0702	HLA-B7	CLASS-I	HUMAN	VIRAL	P03156	JOURNAL OF IMMUNOLOGY 1998 161 4447-4455
		B*0702	HLA-B7	CLASS-I	HUMAN	VIRAL	P12933	IMMUNOGENETICS 2003 54 830-841
		B*0702	HLA-B7	CLASS-I	HUMAN	VIRAL	P03156	JOURNAL OF IMMUNOLOGY 2000 165 4414-4422
		B*0702	HLA-B7	CLASS-I	HUMAN	VIRAL	P03156	JOURNAL OF CLINICAL INVESTIGATION 1997 100 503-513
FPIPSSWAF	5	n/a	HLA-B51	CLASS-I	HUMAN	VIRAL	P24025	JOURNAL OF IMMUNOLOGY 1996 157 3480-3490
		B*3501	HLA-B35	CLASS-I	HUMAN	VIRAL	P24025	JOURNAL OF IMMUNOLOGY 1996 157 3480-3490
		B*5301	HLA-B53	CLASS-I	HUMAN	VIRAL	P24025	JOURNAL OF IMMUNOLOGY 1996 157 3480-3490
		B*5401	HLA-B54	CLASS-I	HUMAN	VIRAL	P24025	JOURNAL OF IMMUNOLOGY 1996 157 3480-3490
		B*0702	HLA-B7	CLASS-I	HUMAN	VIRAL	P24025	JOURNAL OF IMMUNOLOGY 1996 157 3480-3490
FPISHLYIL	5	n/a	HLA-B51	CLASS-I	HUMAN	CANCER	P43356	JOURNAL OF IMMUNOLOGY 1996 157 3480-3490
		B*3501	HLA-B35	CLASS-I	HUMAN	CANCER	P43356	JOURNAL OF IMMUNOLOGY 1996 157 3480-3490
		B*5301	HLA-B53	CLASS-I	HUMAN	CANCER	P43356	JOURNAL OF IMMUNOLOGY 1996 157 3480-3490
		B*5401	HLA-B54	CLASS-I	HUMAN	CANCER	P43356	JOURNAL OF IMMUNOLOGY 1996 157 3480-3490
		B*0702	HLA-B7	CLASS-I	HUMAN	CANCER	P43356	JOURNAL OF IMMUNOLOGY 1996 157 3480-3490
FPISPIETV	9	B*5102	HLA-B51	CLASS-I	HUMAN	VIRAL	P03368	IMMUNOGENETICS 1996 43 268-276
		B*5103	HLA-B51	CLASS-I	HUMAN	VIRAL	P03368	IMMUNOGENETICS 1996 43 268-276
		n/a	HLA-B51	CLASS-I	HUMAN	VIRAL	P03368	JOURNAL OF IMMUNOLOGY 1996 157 3480-3490
		B*3501	HLA-B35	CLASS-I	HUMAN	VIRAL	P03368	JOURNAL OF IMMUNOLOGY 1996 157 3480-3490
		B*5101	HLA-B51	CLASS-I	HUMAN	VIRAL	P03368	IMMUNOGENETICS 1996 43 268-276
		B*5101	HLA-B51	CLASS-I	HUMAN	VIRAL	P03368	HUMAN IMMUNOLOGY 1999 60 177-186
		B*5301	HLA-B53	CLASS-I	HUMAN	VIRAL	P03368	JOURNAL OF IMMUNOLOGY 1996 157 3480-3490
		B*5401	HLA-B54	CLASS-I	HUMAN	VIRAL	P03368	JOURNAL OF IMMUNOLOGY 1996 157 3480-3490
		B*0702	HLA-B7	CLASS-I	HUMAN	VIRAL	P03368	JOURNAL OF IMMUNOLOGY 1996 157 3480-3490
FPKAGLLII	5	n/a	HLA-B51	CLASS-I	HUMAN	CANCER	P43357	JOURNAL OF IMMUNOLOGY 1996 157 3480-3490
		B*3501	HLA-B35	CLASS-I	HUMAN	CANCER	P43357	JOURNAL OF IMMUNOLOGY 1996 157 3480-3490
		B*5301	HLA-B53	CLASS-I	HUMAN	CANCER	P43357	JOURNAL OF IMMUNOLOGY 1996 157 3480-3490
		B*5401	HLA-B54	CLASS-I	HUMAN	CANCER	P43357	JOURNAL OF IMMUNOLOGY 1996 157 3480-3490
		B*0702	HLA-B7	CLASS-I	HUMAN	CANCER	P43357	JOURNAL OF IMMUNOLOGY 1996 157 3480-3490
FPKKYAAAF	1	n/a	Mamu-B*17	CLASS-I	CHIMPANZEE	SYNTHETIC	not applicable	JOURNAL OF IMMUNOLOGY 2002 168 210-219
FPPEGVSIW	4	n/a	HLA-B51	CLASS-I	HUMAN	CANCER	P15309	JOURNAL OF IMMUNOLOGY 1996 157 3480-3490
		B*3501	HLA-B35	CLASS-I	HUMAN	CANCER	P15309	JOURNAL OF IMMUNOLOGY 1996 157 3480-3490
		B*5301	HLA-B53	CLASS-I	HUMAN	CANCER	P15309	JOURNAL OF IMMUNOLOGY 1996 157 3480-3490
		B*5401	HLA-B54	CLASS-I	HUMAN	CANCER	P15309	JOURNAL OF IMMUNOLOGY 1996 157 3480-3490
FPPLFMAAF	1	B*3501	HLA-B35	CLASS-I	HUMAN	SELF PEPTIDE	P78395	HUMAN IMMUNOLOGY 2003 64 245-255
FPPSDYFPSV	2	A*0201	HLA-A2	CLASS-I	HUMAN	VIRAL	Q05495	HUMAN IMMUNOLOGY 1997 58 12-20
		A*0207	HLA-A2	CLASS-I	HUMAN	VIRAL	Q05495	HUMAN IMMUNOLOGY 1997 58 12-20
FPRFKFVWV	5	n/a	HLA-B51	CLASS-I	HUMAN	PARASITE	O13332	JOURNAL OF IMMUNOLOGY 1996 157 3480-3490
		B*3501	HLA-B35	CLASS-I	HUMAN	PARASITE	O13332	JOURNAL OF IMMUNOLOGY 1996 157 3480-3490
		B*5301	HLA-B53	CLASS-I	HUMAN	PARASITE	O13332	JOURNAL OF IMMUNOLOGY 1996 157 3480-3490
		B*5401	HLA-B54	CLASS-I	HUMAN	PARASITE	O13332	JOURNAL OF IMMUNOLOGY 1996 157 3480-3490
		B*0702	HLA-B7	CLASS-I	HUMAN	PARASITE	O13332	JOURNAL OF IMMUNOLOGY 1996 157 3480-3490
FPRPWLHGL	1	A*0204	HLA-A2	CLASS-I	HUMAN	VIRAL	P20883	JOURNAL OF GENERAL VIROLOGY 2003 84 2409-2421
FPSDSWCYF	5	B*3501	HLA-B35	CLASS-I	HUMAN	SYNTHETIC	not applicable	JOURNAL OF EXPERIMENTAL MEDICINE 2001 193 1189-1198
		B*3501	HLA-B35	CLASS-I	HUMAN	n/a	not applicable	JOURNAL OF IMMUNOLOGY 2000 164 4130-4134
		B*3503	HLA-B35	CLASS-I	HUMAN	CANCER	not applicable	JOURNAL OF IMMUNOLOGY 2000 164 4130-4134
		B*3503	HLA-B35	CLASS-I	HUMAN	n/a	not applicable	JOURNAL OF IMMUNOLOGY 2000 164 4130-4134
		B*3503	HLA-B35	CLASS-I	HUMAN	n/a	not applicable	J.EXP.MED 2001 193 1189-1198
FPSTGNLI	1	H-2Kk	H-2k	CLASS-I	MOUSE	VIRAL	P03451	PROC.NATL.ACAD.SCI. USA 1996 93 10338-10342
FPVRPQVPA	5	n/a	HLA-B51	CLASS-I	HUMAN	VIRAL	P24741	JOURNAL OF IMMUNOLOGY 1996 157 3480-3490
		B*3501	HLA-B35	CLASS-I	HUMAN	VIRAL	P24741	JOURNAL OF IMMUNOLOGY 1996 157 3480-3490
		B*5301	HLA-B53	CLASS-I	HUMAN	VIRAL	P24741	JOURNAL OF IMMUNOLOGY 1996 157 3480-3490
		B*5401	HLA-B54	CLASS-I	HUMAN	VIRAL	P24741	JOURNAL OF IMMUNOLOGY 1996 157 3480-3490
		B*0702	HLA-B7	CLASS-I	HUMAN	VIRAL	P24741	JOURNAL OF IMMUNOLOGY 1996 157 3480-3490
FPVRPQVPC	5	n/a	HLA-B51	CLASS-I	HUMAN	VIRAL	P24741	JOURNAL OF IMMUNOLOGY 1996 157 3480-3490
		B*3501	HLA-B35	CLASS-I	HUMAN	VIRAL	P24741	JOURNAL OF IMMUNOLOGY 1996 157 3480-3490
		B*5301	HLA-B53	CLASS-I	HUMAN	VIRAL	P24741	JOURNAL OF IMMUNOLOGY 1996 157 3480-3490
		B*5401	HLA-B54	CLASS-I	HUMAN	VIRAL	P24741	JOURNAL OF IMMUNOLOGY 1996 157 3480-3490
		B*0702	HLA-B7	CLASS-I	HUMAN	VIRAL	P24741	JOURNAL OF IMMUNOLOGY 1996 157 3480-3490
FPVRPQVPD	5	n/a	HLA-B51	CLASS-I	HUMAN	VIRAL	P24741	JOURNAL OF IMMUNOLOGY 1996 157 3480-3490
		B*3501	HLA-B35	CLASS-I	HUMAN	VIRAL	P24741	JOURNAL OF IMMUNOLOGY 1996 157 3480-3490
		B*5301	HLA-B53	CLASS-I	HUMAN	VIRAL	P24741	JOURNAL OF IMMUNOLOGY 1996 157 3480-3490
		B*5401	HLA-B54	CLASS-I	HUMAN	VIRAL	P24741	JOURNAL OF IMMUNOLOGY 1996 157 3480-3490
		B*0702	HLA-B7	CLASS-I	HUMAN	VIRAL	P24741	JOURNAL OF IMMUNOLOGY 1996 157 3480-3490
FPVRPQVPF	5	n/a	HLA-B51	CLASS-I	HUMAN	VIRAL	P24741	JOURNAL OF IMMUNOLOGY 1996 157 3480-3490
		B*3501	HLA-B35	CLASS-I	HUMAN	VIRAL	P24741	JOURNAL OF IMMUNOLOGY 1996 157 3480-3490
		B*5301	HLA-B53	CLASS-I	HUMAN	VIRAL	P24741	JOURNAL OF IMMUNOLOGY 1996 157 3480-3490
		B*5401	HLA-B54	CLASS-I	HUMAN	VIRAL	P24741	JOURNAL OF IMMUNOLOGY 1996 157 3480-3490
		B*0702	HLA-B7	CLASS-I	HUMAN	VIRAL	P24741	JOURNAL OF IMMUNOLOGY 1996 157 3480-3490
FPVRPQVPH	5	n/a	HLA-B51	CLASS-I	HUMAN	VIRAL	P24741	JOURNAL OF IMMUNOLOGY 1996 157 3480-3490
		B*3501	HLA-B35	CLASS-I	HUMAN	VIRAL	P24741	JOURNAL OF IMMUNOLOGY 1996 157 3480-3490
		B*5301	HLA-B53	CLASS-I	HUMAN	VIRAL	P24741	JOURNAL OF IMMUNOLOGY 1996 157 3480-3490
		B*5401	HLA-B54	CLASS-I	HUMAN	VIRAL	P24741	JOURNAL OF IMMUNOLOGY 1996 157 3480-3490
		B*0702	HLA-B7	CLASS-I	HUMAN	VIRAL	P24741	JOURNAL OF IMMUNOLOGY 1996 157 3480-3490
FPVRPQVPI	5	n/a	HLA-B51	CLASS-I	HUMAN	VIRAL	P24741	JOURNAL OF IMMUNOLOGY 1996 157 3480-3490
		B*3501	HLA-B35	CLASS-I	HUMAN	VIRAL	P24741	JOURNAL OF IMMUNOLOGY 1996 157 3480-3490
		B*5301	HLA-B53	CLASS-I	HUMAN	VIRAL	P24741	JOURNAL OF IMMUNOLOGY 1996 157 3480-3490
		B*5401	HLA-B54	CLASS-I	HUMAN	VIRAL	P24741	JOURNAL OF IMMUNOLOGY 1996 157 3480-3490
		B*0702	HLA-B7	CLASS-I	HUMAN	VIRAL	P24741	JOURNAL OF IMMUNOLOGY 1996 157 3480-3490
FPVRPQVPK	5	n/a	HLA-B51	CLASS-I	HUMAN	VIRAL	P24741	JOURNAL OF IMMUNOLOGY 1996 157 3480-3490
		B*3501	HLA-B35	CLASS-I	HUMAN	VIRAL	P24741	JOURNAL OF IMMUNOLOGY 1996 157 3480-3490
		B*5301	HLA-B53	CLASS-I	HUMAN	VIRAL	P24741	JOURNAL OF IMMUNOLOGY 1996 157 3480-3490
		B*5401	HLA-B54	CLASS-I	HUMAN	VIRAL	P24741	JOURNAL OF IMMUNOLOGY 1996 157 3480-3490
		B*0702	HLA-B7	CLASS-I	HUMAN	VIRAL	P24741	JOURNAL OF IMMUNOLOGY 1996 157 3480-3490
FPVRPQVPL	29	B*5102	HLA-B51	CLASS-I	HUMAN	VIRAL	P03405	IMMUNOGENETICS 1996 43 268-276
		B*5103	HLA-B51	CLASS-I	HUMAN	VIRAL	P03405	IMMUNOGENETICS 1996 43 268-276
		n/a	HLA-B51	CLASS-I	HUMAN	VIRAL	P03405	JOURNAL OF IMMUNOLOGY 1996 157 3480-3490
		n/a	HLA-B51	CLASS-I	HUMAN	VIRAL	P24741	JOURNAL OF IMMUNOLOGY 1996 157 3480-3490
		H-2Ld	H-2d	CLASS-I	MOUSE	VIRAL	P12478	IMMUNOGENETICS 2003 54 830-841
		A*0201	HLA-A2	CLASS-I	HUMAN	VIRAL	P03405	JOURNAL OF IMMUNOLOGY 1998 161 4447-4455
		B*3501	HLA-B35	CLASS-I	HUMAN	VIRAL	P24741	JOURNAL OF IMMUNOLOGY 1996 157 3480-3490
		B*3501	HLA-B35	CLASS-I	HUMAN	VIRAL	P24741	JOURNAL OF IMMUNOLOGY 1996 157 3480-3490
		B*3501	HLA-B35	CLASS-I	HUMAN	VIRAL	P04604	JOURNAL OF IMMUNOLOGY 1996 157 3480-3490
		B*3501	HLA-B35	CLASS-I	HUMAN	VIRAL	P24741	IMMUNOGENETICS 1999 49 819-822
		B*3501	HLA-B35	CLASS-I	HUMAN	VIRAL	P03407	JOURNAL OF IMMUNOLOGY 2003 171 5611-5623
		B*5101	HLA-B51	CLASS-I	HUMAN	VIRAL	P03405	HUMAN IMMUNOLOGY 1999 60 177-186
		B*5101	HLA-B51	CLASS-I	HUMAN	VIRAL	P03405	IMMUNOGENETICS 1996 43 268-276
		B*5101	HLA-B51	CLASS-I	HUMAN	VIRAL	P03407	JOURNAL OF IMMUNOLOGY 2003 171 5611-5623
		B*5301	HLA-B53	CLASS-I	HUMAN	VIRAL	P03407	JOURNAL OF IMMUNOLOGY 2003 171 5611-5623
		B*5301	HLA-B53	CLASS-I	HUMAN	VIRAL	P24741	JOURNAL OF IMMUNOLOGY 1996 157 3480-3490
		B*5301	HLA-B53	CLASS-I	HUMAN	VIRAL	P24741	JOURNAL OF IMMUNOLOGY 1996 157 3480-3490
		B*5301	HLA-B53	CLASS-I	HUMAN	VIRAL	P03405	JOURNAL OF IMMUNOLOGY 1996 157 3480-3490
		B*5401	HLA-B54	CLASS-I	HUMAN	VIRAL	P03405	JOURNAL OF IMMUNOLOGY 1996 157 3480-3490
		B*5401	HLA-B54	CLASS-I	HUMAN	VIRAL	P24741	JOURNAL OF IMMUNOLOGY 1996 157 3480-3490
		B*5401	HLA-B54	CLASS-I	HUMAN	VIRAL	P24741	JOURNAL OF IMMUNOLOGY 1996 157 3480-3490
		B*5401	HLA-B54	CLASS-I	HUMAN	VIRAL	P03407	JOURNAL OF IMMUNOLOGY 2003 171 5611-5623
		B*0702	HLA-B7	CLASS-I	HUMAN	VIRAL	P24741	JOURNAL OF IMMUNOLOGY 1996 157 3480-3490
		B*0702	HLA-B7	CLASS-I	HUMAN	VIRAL	P24741	JOURNAL OF IMMUNOLOGY 1996 157 3480-3490
		B*0702	HLA-B7	CLASS-I	HUMAN	VIRAL	P12478	HUMAN IMMUNOLOGY 2003 64 211-223
		B*0702	HLA-B7	CLASS-I	HUMAN	VIRAL	P03407	JOURNAL OF IMMUNOLOGY 2003 171 5611-5623
		B*0702	HLA-B7	CLASS-I	HUMAN	VIRAL	P12478	IMMUNOGENETICS 2003 54 830-841
		B*0702	HLA-B7	CLASS-I	HUMAN	VIRAL	P03405	JOURNAL OF IMMUNOLOGY 1996 157 3480-3490
		B*0702	HLA-B7	CLASS-I	HUMAN	VIRAL	P03405	JOURNAL OF IMMUNOLOGY 1998 161 4447-4455
FPVRPQVPM	5	B*3501	HLA-B35	CLASS-I	HUMAN	VIRAL	P24741	JOURNAL OF IMMUNOLOGY 1996 157 3480-3490
		B*5101	HLA-B51	CLASS-I	HUMAN	VIRAL	P24741	JOURNAL OF IMMUNOLOGY 1996 157 3480-3490
		B*5301	HLA-B53	CLASS-I	HUMAN	VIRAL	P24741	JOURNAL OF IMMUNOLOGY 1996 157 3480-3490
		B*5401	HLA-B54	CLASS-I	HUMAN	VIRAL	P24741	JOURNAL OF IMMUNOLOGY 1996 157 3480-3490
		B*0702	HLA-B7	CLASS-I	HUMAN	VIRAL	P24741	JOURNAL OF IMMUNOLOGY 1996 157 3480-3490
FPVRPQVPN	5	n/a	HLA-B51	CLASS-I	HUMAN	VIRAL	P24741	JOURNAL OF IMMUNOLOGY 1996 157 3480-3490
		B*3501	HLA-B35	CLASS-I	HUMAN	VIRAL	P24741	JOURNAL OF IMMUNOLOGY 1996 157 3480-3490
		B*5301	HLA-B53	CLASS-I	HUMAN	VIRAL	P24741	JOURNAL OF IMMUNOLOGY 1996 157 3480-3490
		B*5401	HLA-B54	CLASS-I	HUMAN	VIRAL	P24741	JOURNAL OF IMMUNOLOGY 1996 157 3480-3490
		B*0702	HLA-B7	CLASS-I	HUMAN	VIRAL	P24741	JOURNAL OF IMMUNOLOGY 1996 157 3480-3490
FPVRPQVPQ	5	n/a	HLA-B51	CLASS-I	HUMAN	VIRAL	P24741	JOURNAL OF IMMUNOLOGY 1996 157 3480-3490
		B*3501	HLA-B35	CLASS-I	HUMAN	VIRAL	P24741	JOURNAL OF IMMUNOLOGY 1996 157 3480-3490
		B*5301	HLA-B53	CLASS-I	HUMAN	VIRAL	P24741	JOURNAL OF IMMUNOLOGY 1996 157 3480-3490
		B*5401	HLA-B54	CLASS-I	HUMAN	VIRAL	P24741	JOURNAL OF IMMUNOLOGY 1996 157 3480-3490
		B*0702	HLA-B7	CLASS-I	HUMAN	VIRAL	P24741	JOURNAL OF IMMUNOLOGY 1996 157 3480-3490
FPVRPQVPT	5	n/a	HLA-B51	CLASS-I	HUMAN	VIRAL	P24741	JOURNAL OF IMMUNOLOGY 1996 157 3480-3490
		B*3501	HLA-B35	CLASS-I	HUMAN	VIRAL	P24741	JOURNAL OF IMMUNOLOGY 1996 157 3480-3490
		B*5301	HLA-B53	CLASS-I	HUMAN	VIRAL	P24741	JOURNAL OF IMMUNOLOGY 1996 157 3480-3490
		B*5401	HLA-B54	CLASS-I	HUMAN	VIRAL	P24741	JOURNAL OF IMMUNOLOGY 1996 157 3480-3490
		B*0702	HLA-B7	CLASS-I	HUMAN	VIRAL	P24741	JOURNAL OF IMMUNOLOGY 1996 157 3480-3490
FPVRPQVPV	5	B*3501	HLA-B35	CLASS-I	HUMAN	VIRAL	P24741	JOURNAL OF IMMUNOLOGY 1996 157 3480-3490
		B*5101	HLA-B51	CLASS-I	HUMAN	VIRAL	P24741	JOURNAL OF IMMUNOLOGY 1996 157 3480-3490
		B*5301	HLA-B53	CLASS-I	HUMAN	VIRAL	P24741	JOURNAL OF IMMUNOLOGY 1996 157 3480-3490
		B*5401	HLA-B54	CLASS-I	HUMAN	VIRAL	P24741	JOURNAL OF IMMUNOLOGY 1996 157 3480-3490
		B*0702	HLA-B7	CLASS-I	HUMAN	VIRAL	P24741	JOURNAL OF IMMUNOLOGY 1996 157 3480-3490
FPVRPQVPW	5	n/a	HLA-B51	CLASS-I	HUMAN	VIRAL	P24741	JOURNAL OF IMMUNOLOGY 1996 157 3480-3490
		B*3501	HLA-B35	CLASS-I	HUMAN	VIRAL	P24741	JOURNAL OF IMMUNOLOGY 1996 157 3480-3490
		B*5301	HLA-B53	CLASS-I	HUMAN	VIRAL	P24741	JOURNAL OF IMMUNOLOGY 1996 157 3480-3490
		B*5401	HLA-B54	CLASS-I	HUMAN	VIRAL	P24741	JOURNAL OF IMMUNOLOGY 1996 157 3480-3490
		B*0702	HLA-B7	CLASS-I	HUMAN	VIRAL	P24741	JOURNAL OF IMMUNOLOGY 1996 157 3480-3490
FPVRPQVPY	5	n/a	HLA-B51	CLASS-I	HUMAN	VIRAL	P24741	JOURNAL OF IMMUNOLOGY 1996 157 3480-3490
		B*3501	HLA-B35	CLASS-I	HUMAN	VIRAL	P24741	JOURNAL OF IMMUNOLOGY 1996 157 3480-3490
		B*5301	HLA-B53	CLASS-I	HUMAN	VIRAL	P24741	JOURNAL OF IMMUNOLOGY 1996 157 3480-3490
		B*5401	HLA-B54	CLASS-I	HUMAN	VIRAL	P24741	JOURNAL OF IMMUNOLOGY 1996 157 3480-3490
		B*0702	HLA-B7	CLASS-I	HUMAN	VIRAL	P24741	JOURNAL OF IMMUNOLOGY 1996 157 3480-3490
FPVTPRVPL	1	B*3501	HLA-B35	CLASS-I	HUMAN	VIRAL	P05860	JOURNAL OF INFECTIOUS DISEASES 2001 183 928-934
FPYLVAYQA	5	n/a	HLA-B51	CLASS-I	HUMAN	VIRAL	P29846	JOURNAL OF IMMUNOLOGY 1996 157 3480-3490
		B*3501	HLA-B35	CLASS-I	HUMAN	VIRAL	P29846	JOURNAL OF IMMUNOLOGY 1996 157 3480-3490
		B*5301	HLA-B53	CLASS-I	HUMAN	VIRAL	P29846	JOURNAL OF IMMUNOLOGY 1996 157 3480-3490
		B*5401	HLA-B54	CLASS-I	HUMAN	VIRAL	P29846	JOURNAL OF IMMUNOLOGY 1996 157 3480-3490
		B*0702	HLA-B7	CLASS-I	HUMAN	VIRAL	P29846	JOURNAL OF IMMUNOLOGY 1996 157 3480-3490
FQAQNGQFI	2	H-2Db	H-2b	CLASS-I	MOUSE	VIRAL	P09991	JOURNAL OF BIOLOGICAL CHEMISTRY 2001 276 19396-19403
		H-2Db	H-2b	CLASS-I	MOUSE	VIRAL	P09992	JOURNAL OF BIOLOGICAL CHEMISTRY 2001 276 19396-19403
FQDPQERPRK	1	A*1101	HLA-A11	CLASS-I	HUMAN	VIRAL	P03126	JOURNAL OF IMMUNOLOGY 1994 152 3904-3912
FQFKYAAAF	1	n/a	Mamu-B*17	CLASS-I	CHIMPANZEE	SYNTHETIC	not applicable	JOURNAL OF IMMUNOLOGY 2002 168 210-219
FQLCNSYDL	1	H-2Db	H-2b	CLASS-I	MOUSE	SYNTHETIC	Q9Z752	JOURNAL OF IMMUNOLOGY 2002 169 2524-2535
FQPANGQFI	2	H-2Db	H-2b	CLASS-I	MOUSE	VIRAL	P09991	JOURNAL OF BIOLOGICAL CHEMISTRY 2001 276 19396-19403
		H-2Db	H-2b	CLASS-I	MOUSE	VIRAL	P09992	JOURNAL OF BIOLOGICAL CHEMISTRY 2001 276 19396-19403
FQPQAGQFI	2	H-2Db	H-2b	CLASS-I	MOUSE	VIRAL	P09991	JOURNAL OF BIOLOGICAL CHEMISTRY 2001 276 19396-19403
		H-2Db	H-2b	CLASS-I	MOUSE	VIRAL	P09992	JOURNAL OF BIOLOGICAL CHEMISTRY 2001 276 19396-19403
FQPQNAQFI	2	H-2Db	H-2b	CLASS-I	MOUSE	VIRAL	P09991	JOURNAL OF BIOLOGICAL CHEMISTRY 2001 276 19396-19403
		H-2Db	H-2b	CLASS-I	MOUSE	VIRAL	P09992	JOURNAL OF BIOLOGICAL CHEMISTRY 2001 276 19396-19403
FQPQNGAFI	2	H-2Db	H-2b	CLASS-I	MOUSE	VIRAL	P09991	JOURNAL OF BIOLOGICAL CHEMISTRY 2001 276 19396-19403
		H-2Db	H-2b	CLASS-I	MOUSE	VIRAL	P09992	JOURNAL OF BIOLOGICAL CHEMISTRY 2001 276 19396-19403
FQPQNGQAI	2	H-2Db	H-2b	CLASS-I	MOUSE	VIRAL	P09991	JOURNAL OF BIOLOGICAL CHEMISTRY 2001 276 19396-19403
		H-2Db	H-2b	CLASS-I	MOUSE	VIRAL	P09992	JOURNAL OF BIOLOGICAL CHEMISTRY 2001 276 19396-19403
FQPQNGQF	2	H-2Db	H-2b	CLASS-I	MOUSE	VIRAL	P09991	JOURNAL OF VIROLOGY 1995 69 2297-2305
		H-2Db	H-2b	CLASS-I	MOUSE	VIRAL	P09991	JOURNAL OF VIROLOGY 1995 69 2297-2305
FQPQNGQFA	2	H-2Db	H-2b	CLASS-I	MOUSE	VIRAL	P09991	JOURNAL OF BIOLOGICAL CHEMISTRY 2001 276 19396-19403
		H-2Db	H-2b	CLASS-I	MOUSE	VIRAL	P09992	JOURNAL OF BIOLOGICAL CHEMISTRY 2001 276 19396-19403
FQPQNGQFI	14	H-2Db	H-2b	CLASS-I	MOUSE	VIRAL	P09991	JOURNAL OF IMMUNOLOGY 1996 157 5555-5562
		H-2Db	H-2b	CLASS-I	MOUSE	VIRAL	P09992	VIROLOGY 1998 240 158-167
		H-2Db	H-2b	CLASS-I	MOUSE	VIRAL	P09991	JOURNAL OF VIROLOGY 1995 69 2297-2305
		H-2Db	H-2b	CLASS-I	MOUSE	VIRAL	P09991	JOURNAL OF BIOLOGICAL CHEMISTRY 1996 271 17829-17836
		H-2Db	H-2b	CLASS-I	MOUSE	VIRAL	P09991	JOURNAL OF BIOLOGICAL CHEMISTRY 1996 271 17829-17836
		H-2Db	H-2b	CLASS-I	MOUSE	VIRAL	P09991	JOURNAL OF VIROLOGY 1995 69 2297-2305
		H-2Db	H-2b	CLASS-I	MOUSE	VIRAL	P09991	JOURNAL OF IMMUNOLOGY 1998 161 5087-5096
		H-2Db	H-2b	CLASS-I	MOUSE	VIRAL	P09991	VIROLOGY 1999 256 246-257
		H-2Db	H-2b	CLASS-I	MOUSE	VIRAL	P09991	JOURNAL OF BIOLOGICAL CHEMISTRY 2001 276 19396-19403
		H-2Db	H-2b	CLASS-I	MOUSE	VIRAL	P09991	JOURNAL OF BIOLOGICAL CHEMISTRY 2001 276 19396-19403
		H-2Db	H-2b	CLASS-I	MOUSE	VIRAL	P09992	JOURNAL OF BIOLOGICAL CHEMISTRY 2001 276 19396-19403
		H-2Db	H-2b	CLASS-I	MOUSE	VIRAL	P09992	JOURNAL OF BIOLOGICAL CHEMISTRY 2001 276 19396-19403
		H-2Kb	H-2b	CLASS-I	MOUSE	VIRAL	P09992	JOURNAL OF IMMUNOLOGY 1996 157 5555-5562
		H-2Kb	H-2b	CLASS-I	MOUSE	VIRAL	P09991	JOURNAL OF IMMUNOLOGY 1998 161 5087-5096
FQPQNGQFIH	2	H-2Db	H-2b	CLASS-I	MOUSE	VIRAL	P09991	JOURNAL OF VIROLOGY 1995 69 2297-2305
		H-2Db	H-2b	CLASS-I	MOUSE	VIRAL	P09991	JOURNAL OF VIROLOGY 1995 69 2297-2305
FQPQNGQFIHF	2	H-2Db	H-2b	CLASS-I	MOUSE	VIRAL	P09991	JOURNAL OF VIROLOGY 1995 69 2297-2305
		H-2Db	H-2b	CLASS-I	MOUSE	VIRAL	P09991	JOURNAL OF VIROLOGY 1995 69 2297-2305
FQPQNGQFIHFY	2	H-2Db	H-2b	CLASS-I	MOUSE	VIRAL	P09991	JOURNAL OF VIROLOGY 1995 69 2297-2305
		H-2Db	H-2b	CLASS-I	MOUSE	VIRAL	P09991	JOURNAL OF VIROLOGY 1995 69 2297-2305
FQQLFLNTL	1	A*0201	HLA-A2	CLASS-I	HUMAN	VIRAL	P06788	CLINICAL CANCER RESEARCH 2001 7 SUPP. 788-795
FQSTGNLI	1	H-2Kk	H-2k	CLASS-I	MOUSE	VIRAL	P03451	PROC.NATL.ACAD.SCI. USA 1996 93 10338-10342
FQVRPQVPL	5	n/a	HLA-B51	CLASS-I	HUMAN	VIRAL	P24741	JOURNAL OF IMMUNOLOGY 1996 157 3480-3490
		B*3501	HLA-B35	CLASS-I	HUMAN	VIRAL	P24741	JOURNAL OF IMMUNOLOGY 1996 157 3480-3490
		B*5301	HLA-B53	CLASS-I	HUMAN	VIRAL	P24741	JOURNAL OF IMMUNOLOGY 1996 157 3480-3490
		B*5401	HLA-B54	CLASS-I	HUMAN	VIRAL	P24741	JOURNAL OF IMMUNOLOGY 1996 157 3480-3490
		B*0702	HLA-B7	CLASS-I	HUMAN	VIRAL	P24741	JOURNAL OF IMMUNOLOGY 1996 157 3480-3490
FQWMGYELW	1	n/a	Mamu-B*17	CLASS-I	CHIMPANZEE	VIRAL	P05897	JOURNAL OF IMMUNOLOGY 2002 168 210-219
FRDYVDRFY	1	B*3501	HLA-B35	CLASS-I	HUMAN	VIRAL	P05888	AIDS 1996 10 1075-1083
FRFKYAAAF	1	n/a	Mamu-B*17	CLASS-I	CHIMPANZEE	SYNTHETIC	not applicable	JOURNAL OF IMMUNOLOGY 2002 168 210-219
FRFPKTFGW	1	n/a	Mamu-B*17	CLASS-I	CHIMPANZEE	VIRAL	P05861	JOURNAL OF IMMUNOLOGY 2002 168 210-219
FRGPNVVTL	3	H-2Db	H-2b	CLASS-I	MOUSE	VIRAL	P09992	VIROLOGY 1998 240 158-167
		H-2Db	H-2b	CLASS-I	MOUSE	VIRAL	P09991	JOURNAL OF BIOLOGICAL CHEMISTRY 1996 271 17829-17836
		H-2Db	H-2b	CLASS-I	MOUSE	VIRAL	P09991	JOURNAL OF BIOLOGICAL CHEMISTRY 1996 271 17829-17836
FRSTGNLI	1	H-2Kk	H-2k	CLASS-I	MOUSE	VIRAL	P03451	PROC.NATL.ACAD.SCI. USA 1996 93 10338-10342
FRVDGAANR	1	A*3303	HLA-A33	CLASS-I	HUMAN	SYNTHETIC	not applicable	TISSUE ANTIGENS 2000 55 296-302
FRYNGLIHR	12	A*0101	HLA-A1	CLASS-I	HUMAN	SELF PEPTIDE	P08526	JOURNAL OF IMMUNOLOGY 1995 154 247-259
		B*2703	HLA-B27	CLASS-I	HUMAN	SELF PEPTIDE	P46779	JOURNAL OF IMMUNOLOGY 1997 159 4887-4897
		B*2704	HLA-B27	CLASS-I	HUMAN	SELF PEPTIDE	P46779	TISSUE ANTIGENS 1996 48 509-518
		n/a	HLA-A2	CLASS-I	HUMAN	SELF PEPTIDE	P08526	JOURNAL OF IMMUNOLOGY 1992 149 1896-1904
		n/a	HLA-B7	CLASS-I	HUMAN	SELF PEPTIDE	P08526	JOURNAL OF IMMUNOLOGY 1995 154 247-259
		A*0201	HLA-A2	CLASS-I	HUMAN	SELF PEPTIDE	P08526	JOURNAL OF IMMUNOLOGY 1995 154 247-259
[truncated: 5,307 more rows]
