# Supplementary material for: The VHSE-Based Prediction of Proteasomal Cleavage Sites
Source: PLoS One. 2013 Sep 9;8(9):e74506. doi: 10.1371/journal.pone.0074506 (PMC3767653; doi:10.1371/journal.pone.0074506)
Supplement: Dataset S2 — The resulting VHSE descriptors of 5087 in vivo samples used for SVM modeling. (XLS) [file pone.0074506.s002.xls]

## Sheet: Sheet1
Sequence	Name	Activity	VHSE11	VHSE12	VHSE13	VHSE14	VHSE15	VHSE16	VHSE17	VHSE18	VHSE21	VHSE22	VHSE23	VHSE24	VHSE25	VHSE26	VHSE27	VHSE28	VHSE31	VHSE32	VHSE33	VHSE34	VHSE35	VHSE36	VHSE37	VHSE38	VHSE41	VHSE42	VHSE43	VHSE44	VHSE45	VHSE46	VHSE47	VHSE48	VHSE51	VHSE52	VHSE53	VHSE54	VHSE55	VHSE56	VHSE57	VHSE58	VHSE61	VHSE62	VHSE63	VHSE64	VHSE65	VHSE66	VHSE67
AAAFCSAMYVGDLCGSVELVGQLFTFSP	cv-1	1	0.15	-1.11	-1.35	-0.92	0.02	-0.91	0.36	-0.48	0.15	-1.11	-1.35	-0.92	0.02	-0.91	0.36	-0.48	0.15	-1.11	-1.35	-0.92	0.02	-0.91	0.36	-0.48	1.52	0.61	0.96	-0.16	0.25	0.28	-1.33	-0.2	0.18	-1.67	-0.46	-0.21	0	1.2	-1.61	-0.19	-0.67	-0.86	-1.07	-0.41	-0.32	0.27	-0.64
AACHKCIDFYSRIRELRHYSDSVYGDTL	cv-2	1	0.15	-1.11	-1.35	-0.92	0.02	-0.91	0.36	-0.48	0.15	-1.11	-1.35	-0.92	0.02	-0.91	0.36	-0.48	0.18	-1.67	-0.46	-0.21	0	1.2	-1.61	-0.19	-0.43	-0.25	0.37	0.19	0.51	1.28	0.93	0.65	-1.17	0.7	0.7	0.8	1.64	0.67	1.63	0.13	0.18	-1.67	-0.46	-0.21	0	1.2	-1.61
AACRAAGLQDCTMLVNGDDLVVICESAG	cv-3	1	0.15	-1.11	-1.35	-0.92	0.02	-0.91	0.36	-0.48	0.15	-1.11	-1.35	-0.92	0.02	-0.91	0.36	-0.48	0.18	-1.67	-0.46	-0.21	0	1.2	-1.61	-0.19	-1.47	1.45	1.24	1.27	1.55	1.47	1.3	0.83	0.15	-1.11	-1.35	-0.92	0.02	-0.91	0.36	-0.48	0.15	-1.11	-1.35	-0.92	0.02	-0.91	0.36
AAGIGILTVILGVLLLIGCWYCRRRNGY	cv-4	1	0.15	-1.11	-1.35	-0.92	0.02	-0.91	0.36	-0.48	0.15	-1.11	-1.35	-0.92	0.02	-0.91	0.36	-0.48	-0.2	-1.53	-2.63	2.28	-0.53	-1.18	2.01	-1.34	1.27	-0.14	0.3	-1.8	0.3	-1.61	-0.16	-0.13	-0.2	-1.53	-2.63	2.28	-0.53	-1.18	2.01	-1.34	1.27	-0.14	0.3	-1.8	0.3	-1.61	-0.16
AAIGLSMAGSSAMILAAYHPQQFIYAGS	cv-5	1	0.15	-1.11	-1.35	-0.92	0.02	-0.91	0.36	-0.48	0.15	-1.11	-1.35	-0.92	0.02	-0.91	0.36	-0.48	1.27	-0.14	0.3	-1.8	0.3	-1.61	-0.16	-0.13	-0.2	-1.53	-2.63	2.28	-0.53	-1.18	2.01	-1.34	1.36	0.07	0.26	-0.8	0.22	-1.37	0.08	-0.62	-0.67	-0.86	-1.07	-0.41	-0.32	0.27	-0.64
AAKDASIPTATIRRHVDLLVGAATLCSA	cv-6	1	0.15	-1.11	-1.35	-0.92	0.02	-0.91	0.36	-0.48	0.15	-1.11	-1.35	-0.92	0.02	-0.91	0.36	-0.48	-1.17	0.7	0.7	0.8	1.64	0.67	1.63	0.13	-1.15	0.67	-0.41	-0.01	-2.68	1.31	0.03	0.56	0.15	-1.11	-1.35	-0.92	0.02	-0.91	0.36	-0.48	-0.67	-0.86	-1.07	-0.41	-0.32	0.27	-0.64
AALELLPRELFPPLFMAAFDGRHSQTLK	cv-7	1	0.15	-1.11	-1.35	-0.92	0.02	-0.91	0.36	-0.48	0.15	-1.11	-1.35	-0.92	0.02	-0.91	0.36	-0.48	1.36	0.07	0.26	-0.8	0.22	-1.37	0.08	-0.62	-1.18	0.4	0.1	0.36	-2.16	-0.17	0.91	0.02	1.36	0.07	0.26	-0.8	0.22	-1.37	0.08	-0.62	1.36	0.07	0.26	-0.8	0.22	-1.37	0.08
AALSRKVAEIVHFLLLKYRAREPVTKAE	cv-8	1	0.15	-1.11	-1.35	-0.92	0.02	-0.91	0.36	-0.48	0.15	-1.11	-1.35	-0.92	0.02	-0.91	0.36	-0.48	1.36	0.07	0.26	-0.8	0.22	-1.37	0.08	-0.62	-0.67	-0.86	-1.07	-0.41	-0.32	0.27	-0.64	0.11	-1.47	1.45	1.24	1.27	1.55	1.47	1.3	0.83	-1.17	0.7	0.7	0.8	1.64	0.67	1.63
AALSRKVAELVHFLLLKYRAREPVTKAE	cv-9	1	0.15	-1.11	-1.35	-0.92	0.02	-0.91	0.36	-0.48	0.15	-1.11	-1.35	-0.92	0.02	-0.91	0.36	-0.48	1.36	0.07	0.26	-0.8	0.22	-1.37	0.08	-0.62	-0.67	-0.86	-1.07	-0.41	-0.32	0.27	-0.64	0.11	-1.47	1.45	1.24	1.27	1.55	1.47	1.3	0.83	-1.17	0.7	0.7	0.8	1.64	0.67	1.63
AALSRKVAELVWFLLLKYRAREPVTKAE	cv-10	1	0.15	-1.11	-1.35	-0.92	0.02	-0.91	0.36	-0.48	0.15	-1.11	-1.35	-0.92	0.02	-0.91	0.36	-0.48	1.36	0.07	0.26	-0.8	0.22	-1.37	0.08	-0.62	-0.67	-0.86	-1.07	-0.41	-0.32	0.27	-0.64	0.11	-1.47	1.45	1.24	1.27	1.55	1.47	1.3	0.83	-1.17	0.7	0.7	0.8	1.64	0.67	1.63
AANWILRGTSFVYVPSALNPADDPSRGR	cv-11	1	0.15	-1.11	-1.35	-0.92	0.02	-0.91	0.36	-0.48	0.15	-1.11	-1.35	-0.92	0.02	-0.91	0.36	-0.48	-0.99	0	-0.37	0.69	-0.55	0.85	0.73	-0.8	1.5	2.06	1.79	0.75	0.75	-0.13	-1.01	-0.85	1.27	-0.14	0.3	-1.8	0.3	-1.61	-0.16	-0.13	1.36	0.07	0.26	-0.8	0.22	-1.37	0.08
AAQPMTKKRKVDGLSTEAEQPFIPVEVL	cv-12	1	0.15	-1.11	-1.35	-0.92	0.02	-0.91	0.36	-0.48	0.15	-1.11	-1.35	-0.92	0.02	-0.91	0.36	-0.48	-0.96	0.12	0.18	0.16	0.09	0.42	-0.2	-0.41	0.22	-0.17	-0.5	0.05	-0.01	-1.34	-0.19	3.56	1.01	-0.53	0.43	0	0.23	0.1	-0.86	-0.68	-0.34	-0.51	-0.55	-1.06	-0.06	-0.01	-0.79
AARNVLVKSPNHVKITDFGLARLLDIDE	cv-13	1	0.15	-1.11	-1.35	-0.92	0.02	-0.91	0.36	-0.48	0.15	-1.11	-1.35	-0.92	0.02	-0.91	0.36	-0.48	-1.47	1.45	1.24	1.27	1.55	1.47	1.3	0.83	-0.99	0	-0.37	0.69	-0.55	0.85	0.73	-0.8	0.76	-0.92	-0.17	-1.91	0.22	-1.4	-0.24	-0.03	1.36	0.07	0.26	-0.8	0.22	-1.37	0.08
AASIAGLFLTTEAVVADKPEKEKASVPG	cv-14	1	0.15	-1.11	-1.35	-0.92	0.02	-0.91	0.36	-0.48	0.15	-1.11	-1.35	-0.92	0.02	-0.91	0.36	-0.48	-0.67	-0.86	-1.07	-0.41	-0.32	0.27	-0.64	0.11	1.27	-0.14	0.3	-1.8	0.3	-1.61	-0.16	-0.13	0.15	-1.11	-1.35	-0.92	0.02	-0.91	0.36	-0.48	-0.2	-1.53	-2.63	2.28	-0.53	-1.18	2.01
AASRYNLTISDVSVSDVPFPFSAQSGAG	cv-15	1	0.15	-1.11	-1.35	-0.92	0.02	-0.91	0.36	-0.48	0.15	-1.11	-1.35	-0.92	0.02	-0.91	0.36	-0.48	-0.67	-0.86	-1.07	-0.41	-0.32	0.27	-0.64	0.11	-1.47	1.45	1.24	1.27	1.55	1.47	1.3	0.83	0.61	1.6	1.17	0.73	0.53	0.25	-0.96	-0.52	-0.99	0	-0.37	0.69	-0.55	0.85	0.73
AATLEEMMTACQGVGGPGHKARVLAEAM	cv-16	1	0.15	-1.11	-1.35	-0.92	0.02	-0.91	0.36	-0.48	0.15	-1.11	-1.35	-0.92	0.02	-0.91	0.36	-0.48	-0.34	-0.51	-0.55	-1.06	-0.06	-0.01	-0.79	0.39	1.36	0.07	0.26	-0.8	0.22	-1.37	0.08	-0.62	-1.18	0.4	0.1	0.36	-2.16	-0.17	0.91	0.02	-1.18	0.4	0.1	0.36	-2.16	-0.17	0.91
AATLVSLLTFMIAATYNFAVLKLMGRGT	cv-17	1	0.15	-1.11	-1.35	-0.92	0.02	-0.91	0.36	-0.48	0.15	-1.11	-1.35	-0.92	0.02	-0.91	0.36	-0.48	-0.34	-0.51	-0.55	-1.06	-0.06	-0.01	-0.79	0.39	1.36	0.07	0.26	-0.8	0.22	-1.37	0.08	-0.62	0.76	-0.92	-0.17	-1.91	0.22	-1.4	-0.24	-0.03	-0.67	-0.86	-1.07	-0.41	-0.32	0.27	-0.64
ACRAAGLQDCTMLVNGDDLVVICESAGT	cv-18	1	0.15	-1.11	-1.35	-0.92	0.02	-0.91	0.36	-0.48	0.18	-1.67	-0.46	-0.21	0	1.2	-1.61	-0.19	-1.47	1.45	1.24	1.27	1.55	1.47	1.3	0.83	0.15	-1.11	-1.35	-0.92	0.02	-0.91	0.36	-0.48	0.15	-1.11	-1.35	-0.92	0.02	-0.91	0.36	-0.48	-0.2	-1.53	-2.63	2.28	-0.53	-1.18	2.01
ACSHEGKSSFYRNLLWLTEKEGSYPKLK	cv-19	1	0.15	-1.11	-1.35	-0.92	0.02	-0.91	0.36	-0.48	0.18	-1.67	-0.46	-0.21	0	1.2	-1.61	-0.19	-0.67	-0.86	-1.07	-0.41	-0.32	0.27	-0.64	0.11	-0.43	-0.25	0.37	0.19	0.51	1.28	0.93	0.65	-1.18	0.4	0.1	0.36	-2.16	-0.17	0.91	0.02	-0.2	-1.53	-2.63	2.28	-0.53	-1.18	2.01
ACVPTDPNPQEVVLVNVTENFDMWKNDM	cv-20	1	0.15	-1.11	-1.35	-0.92	0.02	-0.91	0.36	-0.48	0.18	-1.67	-0.46	-0.21	0	1.2	-1.61	-0.19	0.76	-0.92	-0.17	-1.91	0.22	-1.4	-0.24	-0.03	0.22	-0.17	-0.5	0.05	-0.01	-1.34	-0.19	3.56	-0.34	-0.51	-0.55	-1.06	-0.06	-0.01	-0.79	0.39	-1.15	0.67	-0.41	-0.01	-2.68	1.31	0.03
ACYSIEPLDLPQIIERLHGLSAFSLHSY	cv-21	1	0.15	-1.11	-1.35	-0.92	0.02	-0.91	0.36	-0.48	0.18	-1.67	-0.46	-0.21	0	1.2	-1.61	-0.19	0.61	1.6	1.17	0.73	0.53	0.25	-0.96	-0.52	-0.67	-0.86	-1.07	-0.41	-0.32	0.27	-0.64	0.11	1.27	-0.14	0.3	-1.8	0.3	-1.61	-0.16	-0.13	-1.18	0.4	0.1	0.36	-2.16	-0.17	0.91
ADMIMHTPGCVPCVRESNFSRCWVALTP	cv-22	1	0.15	-1.11	-1.35	-0.92	0.02	-0.91	0.36	-0.48	-1.15	0.67	-0.41	-0.01	-2.68	1.31	0.03	0.56	1.01	-0.53	0.43	0	0.23	0.1	-0.86	-0.68	1.27	-0.14	0.3	-1.8	0.3	-1.61	-0.16	-0.13	1.01	-0.53	0.43	0	0.23	0.1	-0.86	-0.68	-0.43	-0.25	0.37	0.19	0.51	1.28	0.93
AEAVGLPSIPVHPIGYYDAQKLLEKMGG	cv-23	1	0.15	-1.11	-1.35	-0.92	0.02	-0.91	0.36	-0.48	-1.18	0.4	0.1	0.36	-2.16	-0.17	0.91	0.02	0.15	-1.11	-1.35	-0.92	0.02	-0.91	0.36	-0.48	0.76	-0.92	-0.17	-1.91	0.22	-1.4	-0.24	-0.03	-0.2	-1.53	-2.63	2.28	-0.53	-1.18	2.01	-1.34	1.36	0.07	0.26	-0.8	0.22	-1.37	0.08
AEEAAGIGILTVILGVLLLIGCWYCRRR	cv-24	1	0.15	-1.11	-1.35	-0.92	0.02	-0.91	0.36	-0.48	-1.18	0.4	0.1	0.36	-2.16	-0.17	0.91	0.02	-1.18	0.4	0.1	0.36	-2.16	-0.17	0.91	0.02	0.15	-1.11	-1.35	-0.92	0.02	-0.91	0.36	-0.48	0.15	-1.11	-1.35	-0.92	0.02	-0.91	0.36	-0.48	-0.2	-1.53	-2.63	2.28	-0.53	-1.18	2.01
AEGTDRVIEVLQRACRAIRHIPRRIRQG	cv-25	1	0.15	-1.11	-1.35	-0.92	0.02	-0.91	0.36	-0.48	-1.18	0.4	0.1	0.36	-2.16	-0.17	0.91	0.02	-0.2	-1.53	-2.63	2.28	-0.53	-1.18	2.01	-1.34	-0.34	-0.51	-0.55	-1.06	-0.06	-0.01	-0.79	0.39	-1.15	0.67	-0.41	-0.01	-2.68	1.31	0.03	0.56	-1.47	1.45	1.24	1.27	1.55	1.47	1.3
AEGTDRVIEVLQRAFRAVLHIPVRIRQG	cv-26	1	0.15	-1.11	-1.35	-0.92	0.02	-0.91	0.36	-0.48	-1.18	0.4	0.1	0.36	-2.16	-0.17	0.91	0.02	-0.2	-1.53	-2.63	2.28	-0.53	-1.18	2.01	-1.34	-0.34	-0.51	-0.55	-1.06	-0.06	-0.01	-0.79	0.39	-1.15	0.67	-0.41	-0.01	-2.68	1.31	0.03	0.56	-1.47	1.45	1.24	1.27	1.55	1.47	1.3
AEHLKTAVQMAVFIHNFKRKGGIGGYSA	cv-27	1	0.15	-1.11	-1.35	-0.92	0.02	-0.91	0.36	-0.48	-1.18	0.4	0.1	0.36	-2.16	-0.17	0.91	0.02	-0.43	-0.25	0.37	0.19	0.51	1.28	0.93	0.65	1.36	0.07	0.26	-0.8	0.22	-1.37	0.08	-0.62	-1.17	0.7	0.7	0.8	1.64	0.67	1.63	0.13	-0.34	-0.51	-0.55	-1.06	-0.06	-0.01	-0.79
AEKLRHLNEKRRFHNIAGHYRGQCHSCC	cv-28	1	0.15	-1.11	-1.35	-0.92	0.02	-0.91	0.36	-0.48	-1.18	0.4	0.1	0.36	-2.16	-0.17	0.91	0.02	-1.17	0.7	0.7	0.8	1.64	0.67	1.63	0.13	1.36	0.07	0.26	-0.8	0.22	-1.37	0.08	-0.62	-1.47	1.45	1.24	1.27	1.55	1.47	1.3	0.83	-0.43	-0.25	0.37	0.19	0.51	1.28	0.93
AEMEILGQFNLGFIVTKLKEDLFLVDQH	cv-29	1	0.15	-1.11	-1.35	-0.92	0.02	-0.91	0.36	-0.48	-1.18	0.4	0.1	0.36	-2.16	-0.17	0.91	0.02	1.01	-0.53	0.43	0	0.23	0.1	-0.86	-0.68	-1.18	0.4	0.1	0.36	-2.16	-0.17	0.91	0.02	1.27	-0.14	0.3	-1.8	0.3	-1.61	-0.16	-0.13	1.36	0.07	0.26	-0.8	0.22	-1.37	0.08
AENPRYEPQAPWMEQEGPEYWERITQIA	cv-30	1	0.15	-1.11	-1.35	-0.92	0.02	-0.91	0.36	-0.48	-1.18	0.4	0.1	0.36	-2.16	-0.17	0.91	0.02	-0.99	0	-0.37	0.69	-0.55	0.85	0.73	-0.8	0.22	-0.17	-0.5	0.05	-0.01	-1.34	-0.19	3.56	-1.47	1.45	1.24	1.27	1.55	1.47	1.3	0.83	0.61	1.6	1.17	0.73	0.53	0.25	-0.96
AENREILHEPVHGVYYDPSKDLIAEIQK	cv-31	1	0.15	-1.11	-1.35	-0.92	0.02	-0.91	0.36	-0.48	-1.18	0.4	0.1	0.36	-2.16	-0.17	0.91	0.02	-0.99	0	-0.37	0.69	-0.55	0.85	0.73	-0.8	-1.47	1.45	1.24	1.27	1.55	1.47	1.3	0.83	-1.18	0.4	0.1	0.36	-2.16	-0.17	0.91	0.02	1.27	-0.14	0.3	-1.8	0.3	-1.61	-0.16
AENREILKEPVHGVYYDPSKDLIAEIQK	cv-32	1	0.15	-1.11	-1.35	-0.92	0.02	-0.91	0.36	-0.48	-1.18	0.4	0.1	0.36	-2.16	-0.17	0.91	0.02	-0.99	0	-0.37	0.69	-0.55	0.85	0.73	-0.8	-1.47	1.45	1.24	1.27	1.55	1.47	1.3	0.83	-1.18	0.4	0.1	0.36	-2.16	-0.17	0.91	0.02	1.27	-0.14	0.3	-1.8	0.3	-1.61	-0.16
AENREILKEPVHGVYYDPSKDLIAELQK	cv-33	1	0.15	-1.11	-1.35	-0.92	0.02	-0.91	0.36	-0.48	-1.18	0.4	0.1	0.36	-2.16	-0.17	0.91	0.02	-0.99	0	-0.37	0.69	-0.55	0.85	0.73	-0.8	-1.47	1.45	1.24	1.27	1.55	1.47	1.3	0.83	-1.18	0.4	0.1	0.36	-2.16	-0.17	0.91	0.02	1.27	-0.14	0.3	-1.8	0.3	-1.61	-0.16
AENREILKEPVHGVYYDPSKDLVAELQK	cv-34	1	0.15	-1.11	-1.35	-0.92	0.02	-0.91	0.36	-0.48	-1.18	0.4	0.1	0.36	-2.16	-0.17	0.91	0.02	-0.99	0	-0.37	0.69	-0.55	0.85	0.73	-0.8	-1.47	1.45	1.24	1.27	1.55	1.47	1.3	0.83	-1.18	0.4	0.1	0.36	-2.16	-0.17	0.91	0.02	1.27	-0.14	0.3	-1.8	0.3	-1.61	-0.16
AEPDRAHYNIVTFCCKCDSTLRLCVQST	cv-35	1	0.15	-1.11	-1.35	-0.92	0.02	-0.91	0.36	-0.48	-1.18	0.4	0.1	0.36	-2.16	-0.17	0.91	0.02	0.22	-0.17	-0.5	0.05	-0.01	-1.34	-0.19	3.56	-1.15	0.67	-0.41	-0.01	-2.68	1.31	0.03	0.56	-1.47	1.45	1.24	1.27	1.55	1.47	1.3	0.83	0.15	-1.11	-1.35	-0.92	0.02	-0.91	0.36
AEPQRHTMLCMCCKCEARIKLVVESSAD	cv-36	1	0.15	-1.11	-1.35	-0.92	0.02	-0.91	0.36	-0.48	-1.18	0.4	0.1	0.36	-2.16	-0.17	0.91	0.02	0.22	-0.17	-0.5	0.05	-0.01	-1.34	-0.19	3.56	-0.96	0.12	0.18	0.16	0.09	0.42	-0.2	-0.41	-1.47	1.45	1.24	1.27	1.55	1.47	1.3	0.83	-0.43	-0.25	0.37	0.19	0.51	1.28	0.93
AEQPFIPVEVLVDLFLKEGACDELFSYL	cv-37	1	0.15	-1.11	-1.35	-0.92	0.02	-0.91	0.36	-0.48	-1.18	0.4	0.1	0.36	-2.16	-0.17	0.91	0.02	-0.96	0.12	0.18	0.16	0.09	0.42	-0.2	-0.41	0.22	-0.17	-0.5	0.05	-0.01	-1.34	-0.19	3.56	1.52	0.61	0.96	-0.16	0.25	0.28	-1.33	-0.2	1.27	-0.14	0.3	-1.8	0.3	-1.61	-0.16
AESRLVVDFSQFSRGNYRVSWPKFAVPN	cv-38	1	0.15	-1.11	-1.35	-0.92	0.02	-0.91	0.36	-0.48	-1.18	0.4	0.1	0.36	-2.16	-0.17	0.91	0.02	-0.67	-0.86	-1.07	-0.41	-0.32	0.27	-0.64	0.11	-1.47	1.45	1.24	1.27	1.55	1.47	1.3	0.83	1.36	0.07	0.26	-0.8	0.22	-1.37	0.08	-0.62	0.76	-0.92	-0.17	-1.91	0.22	-1.4	-0.24
AETSYVKVLEYVIKVSARVRFFFPSLRE	cv-39	1	0.15	-1.11	-1.35	-0.92	0.02	-0.91	0.36	-0.48	-1.18	0.4	0.1	0.36	-2.16	-0.17	0.91	0.02	-0.34	-0.51	-0.55	-1.06	-0.06	-0.01	-0.79	0.39	-0.67	-0.86	-1.07	-0.41	-0.32	0.27	-0.64	0.11	0.61	1.6	1.17	0.73	0.53	0.25	-0.96	-0.52	0.76	-0.92	-0.17	-1.91	0.22	-1.4	-0.24
AFLTKVPLKRLEELLYKMFLHTGTVIVL	cv-40	1	0.15	-1.11	-1.35	-0.92	0.02	-0.91	0.36	-0.48	1.52	0.61	0.96	-0.16	0.25	0.28	-1.33	-0.2	1.36	0.07	0.26	-0.8	0.22	-1.37	0.08	-0.62	-0.34	-0.51	-0.55	-1.06	-0.06	-0.01	-0.79	0.39	-1.17	0.7	0.7	0.8	1.64	0.67	1.63	0.13	0.76	-0.92	-0.17	-1.91	0.22	-1.4	-0.24
AFMLYMKEMKAKVIAECTLKESAAINQI	cv-41	1	0.15	-1.11	-1.35	-0.92	0.02	-0.91	0.36	-0.48	1.52	0.61	0.96	-0.16	0.25	0.28	-1.33	-0.2	1.01	-0.53	0.43	0	0.23	0.1	-0.86	-0.68	1.36	0.07	0.26	-0.8	0.22	-1.37	0.08	-0.62	0.61	1.6	1.17	0.73	0.53	0.25	-0.96	-0.52	1.01	-0.53	0.43	0	0.23	0.1	-0.86
AFNKKTFDHTLMSIVSSLHLSIRGNSNY	cv-42	1	0.15	-1.11	-1.35	-0.92	0.02	-0.91	0.36	-0.48	1.52	0.61	0.96	-0.16	0.25	0.28	-1.33	-0.2	-0.99	0	-0.37	0.69	-0.55	0.85	0.73	-0.8	-1.17	0.7	0.7	0.8	1.64	0.67	1.63	0.13	-1.17	0.7	0.7	0.8	1.64	0.67	1.63	0.13	-0.34	-0.51	-0.55	-1.06	-0.06	-0.01	-0.79
AFPGKVCGSNLLSICKTAEFQMTFHLFI	cv-43	1	0.15	-1.11	-1.35	-0.92	0.02	-0.91	0.36	-0.48	1.52	0.61	0.96	-0.16	0.25	0.28	-1.33	-0.2	0.22	-0.17	-0.5	0.05	-0.01	-1.34	-0.19	3.56	-0.2	-1.53	-2.63	2.28	-0.53	-1.18	2.01	-1.34	-1.17	0.7	0.7	0.8	1.64	0.67	1.63	0.13	0.76	-0.92	-0.17	-1.91	0.22	-1.4	-0.24
AFSRPGLPVEYLQVPSPSMGRDIKVQFQ	cv-44	1	0.15	-1.11	-1.35	-0.92	0.02	-0.91	0.36	-0.48	1.52	0.61	0.96	-0.16	0.25	0.28	-1.33	-0.2	-0.67	-0.86	-1.07	-0.41	-0.32	0.27	-0.64	0.11	-1.47	1.45	1.24	1.27	1.55	1.47	1.3	0.83	0.22	-0.17	-0.5	0.05	-0.01	-1.34	-0.19	3.56	-0.2	-1.53	-2.63	2.28	-0.53	-1.18	2.01
AGELIRILQRALFMHFRGGCNHSRIGQP	cv-45	1	0.15	-1.11	-1.35	-0.92	0.02	-0.91	0.36	-0.48	-0.2	-1.53	-2.63	2.28	-0.53	-1.18	2.01	-1.34	-1.18	0.4	0.1	0.36	-2.16	-0.17	0.91	0.02	1.36	0.07	0.26	-0.8	0.22	-1.37	0.08	-0.62	1.27	-0.14	0.3	-1.8	0.3	-1.61	-0.16	-0.13	-1.47	1.45	1.24	1.27	1.55	1.47	1.3
AGGGVTLLQAAPTLDELKLEGDEATGAN	cv-46	1	0.15	-1.11	-1.35	-0.92	0.02	-0.91	0.36	-0.48	-0.2	-1.53	-2.63	2.28	-0.53	-1.18	2.01	-1.34	-0.2	-1.53	-2.63	2.28	-0.53	-1.18	2.01	-1.34	-0.2	-1.53	-2.63	2.28	-0.53	-1.18	2.01	-1.34	0.76	-0.92	-0.17	-1.91	0.22	-1.4	-0.24	-0.03	-0.34	-0.51	-0.55	-1.06	-0.06	-0.01	-0.79
AGGLALLACAGLAYKFVVPGAATPYAGE	cv-47	1	0.15	-1.11	-1.35	-0.92	0.02	-0.91	0.36	-0.48	-0.2	-1.53	-2.63	2.28	-0.53	-1.18	2.01	-1.34	-0.2	-1.53	-2.63	2.28	-0.53	-1.18	2.01	-1.34	1.36	0.07	0.26	-0.8	0.22	-1.37	0.08	-0.62	0.15	-1.11	-1.35	-0.92	0.02	-0.91	0.36	-0.48	1.36	0.07	0.26	-0.8	0.22	-1.37	0.08
AGGTSSVYIEVLHLTQGTCWEQMYTPGG	cv-48	1	0.15	-1.11	-1.35	-0.92	0.02	-0.91	0.36	-0.48	-0.2	-1.53	-2.63	2.28	-0.53	-1.18	2.01	-1.34	-0.2	-1.53	-2.63	2.28	-0.53	-1.18	2.01	-1.34	-0.34	-0.51	-0.55	-1.06	-0.06	-0.01	-0.79	0.39	-0.67	-0.86	-1.07	-0.41	-0.32	0.27	-0.64	0.11	-0.67	-0.86	-1.07	-0.41	-0.32	0.27	-0.64
AGHYRGQCHSCCNRARQERLQRRRETQV	cv-49	1	0.15	-1.11	-1.35	-0.92	0.02	-0.91	0.36	-0.48	-0.2	-1.53	-2.63	2.28	-0.53	-1.18	2.01	-1.34	-0.43	-0.25	0.37	0.19	0.51	1.28	0.93	0.65	0.61	1.6	1.17	0.73	0.53	0.25	-0.96	-0.52	-1.47	1.45	1.24	1.27	1.55	1.47	1.3	0.83	-0.2	-1.53	-2.63	2.28	-0.53	-1.18	2.01
AGIGILTVILGVLLLIGCWYCRRRNGYR	cv-50	1	0.15	-1.11	-1.35	-0.92	0.02	-0.91	0.36	-0.48	-0.2	-1.53	-2.63	2.28	-0.53	-1.18	2.01	-1.34	1.27	-0.14	0.3	-1.8	0.3	-1.61	-0.16	-0.13	-0.2	-1.53	-2.63	2.28	-0.53	-1.18	2.01	-1.34	1.27	-0.14	0.3	-1.8	0.3	-1.61	-0.16	-0.13	1.36	0.07	0.26	-0.8	0.22	-1.37	0.08
AGIRKVLFLDGIDKAQDEHEKYHSNWRA	cv-51	1	0.15	-1.11	-1.35	-0.92	0.02	-0.91	0.36	-0.48	-0.2	-1.53	-2.63	2.28	-0.53	-1.18	2.01	-1.34	1.27	-0.14	0.3	-1.8	0.3	-1.61	-0.16	-0.13	-1.47	1.45	1.24	1.27	1.55	1.47	1.3	0.83	-1.17	0.7	0.7	0.8	1.64	0.67	1.63	0.13	0.76	-0.92	-0.17	-1.91	0.22	-1.4	-0.24
AGIRKVLFLDGIDKAQEEHEKYHSNWRA	cv-52	1	0.15	-1.11	-1.35	-0.92	0.02	-0.91	0.36	-0.48	-0.2	-1.53	-2.63	2.28	-0.53	-1.18	2.01	-1.34	1.27	-0.14	0.3	-1.8	0.3	-1.61	-0.16	-0.13	-1.47	1.45	1.24	1.27	1.55	1.47	1.3	0.83	-1.17	0.7	0.7	0.8	1.64	0.67	1.63	0.13	0.76	-0.92	-0.17	-1.91	0.22	-1.4	-0.24
AGPPQVGLSYSQTMLLKDLMGGIDPNAP	cv-53	1	0.15	-1.11	-1.35	-0.92	0.02	-0.91	0.36	-0.48	-0.2	-1.53	-2.63	2.28	-0.53	-1.18	2.01	-1.34	0.22	-0.17	-0.5	0.05	-0.01	-1.34	-0.19	3.56	0.22	-0.17	-0.5	0.05	-0.01	-1.34	-0.19	3.56	-0.96	0.12	0.18	0.16	0.09	0.42	-0.2	-0.41	0.76	-0.92	-0.17	-1.91	0.22	-1.4	-0.24
AGQAEPDRAHYNIVTFCCKCDSTLRLCV	cv-54	1	0.15	-1.11	-1.35	-0.92	0.02	-0.91	0.36	-0.48	-0.2	-1.53	-2.63	2.28	-0.53	-1.18	2.01	-1.34	-0.96	0.12	0.18	0.16	0.09	0.42	-0.2	-0.41	0.15	-1.11	-1.35	-0.92	0.02	-0.91	0.36	-0.48	-1.18	0.4	0.1	0.36	-2.16	-0.17	0.91	0.02	0.22	-0.17	-0.5	0.05	-0.01	-1.34	-0.19
AGSHYAFSPMFEVLGQFVFEVRGSSRIY	cv-55	1	0.15	-1.11	-1.35	-0.92	0.02	-0.91	0.36	-0.48	-0.2	-1.53	-2.63	2.28	-0.53	-1.18	2.01	-1.34	-0.67	-0.86	-1.07	-0.41	-0.32	0.27	-0.64	0.11	-0.43	-0.25	0.37	0.19	0.51	1.28	0.93	0.65	0.61	1.6	1.17	0.73	0.53	0.25	-0.96	-0.52	0.15	-1.11	-1.35	-0.92	0.02	-0.91	0.36
AGTTSTLQEQIGWMTNNPPIPVGEIYKR	cv-56	1	0.15	-1.11	-1.35	-0.92	0.02	-0.91	0.36	-0.48	-0.2	-1.53	-2.63	2.28	-0.53	-1.18	2.01	-1.34	-0.34	-0.51	-0.55	-1.06	-0.06	-0.01	-0.79	0.39	-0.34	-0.51	-0.55	-1.06	-0.06	-0.01	-0.79	0.39	-0.67	-0.86	-1.07	-0.41	-0.32	0.27	-0.64	0.11	-0.34	-0.51	-0.55	-1.06	-0.06	-0.01	-0.79
AGVGSPYVSRLLGICLTSTVQLVTQLMP	cv-57	1	0.15	-1.11	-1.35	-0.92	0.02	-0.91	0.36	-0.48	-0.2	-1.53	-2.63	2.28	-0.53	-1.18	2.01	-1.34	0.76	-0.92	-0.17	-1.91	0.22	-1.4	-0.24	-0.03	-0.2	-1.53	-2.63	2.28	-0.53	-1.18	2.01	-1.34	-0.67	-0.86	-1.07	-0.41	-0.32	0.27	-0.64	0.11	0.22	-0.17	-0.5	0.05	-0.01	-1.34	-0.19
AGYGKKSWQEWNIYKKEFADKIKQHDNA	cv-58	1	0.15	-1.11	-1.35	-0.92	0.02	-0.91	0.36	-0.48	-0.2	-1.53	-2.63	2.28	-0.53	-1.18	2.01	-1.34	0.61	1.6	1.17	0.73	0.53	0.25	-0.96	-0.52	-0.2	-1.53	-2.63	2.28	-0.53	-1.18	2.01	-1.34	-1.17	0.7	0.7	0.8	1.64	0.67	1.63	0.13	-1.17	0.7	0.7	0.8	1.64	0.67	1.63
AHEAPAFLDWHRLFLLRWEQEIQKLTGD	cv-59	1	0.15	-1.11	-1.35	-0.92	0.02	-0.91	0.36	-0.48	-0.43	-0.25	0.37	0.19	0.51	1.28	0.93	0.65	-1.18	0.4	0.1	0.36	-2.16	-0.17	0.91	0.02	0.15	-1.11	-1.35	-0.92	0.02	-0.91	0.36	-0.48	0.22	-0.17	-0.5	0.05	-0.01	-1.34	-0.19	3.56	0.15	-1.11	-1.35	-0.92	0.02	-0.91	0.36
AHKHQSPSLQYLALRVVSHVRSQGENPT	cv-60	1	0.15	-1.11	-1.35	-0.92	0.02	-0.91	0.36	-0.48	-0.43	-0.25	0.37	0.19	0.51	1.28	0.93	0.65	-1.17	0.7	0.7	0.8	1.64	0.67	1.63	0.13	-0.43	-0.25	0.37	0.19	0.51	1.28	0.93	0.65	-0.96	0.12	0.18	0.16	0.09	0.42	-0.2	-0.41	-0.67	-0.86	-1.07	-0.41	-0.32	0.27	-0.64
AHKHQVPSLQYLALRVVSHVRSQGENPT	cv-61	1	0.15	-1.11	-1.35	-0.92	0.02	-0.91	0.36	-0.48	-0.43	-0.25	0.37	0.19	0.51	1.28	0.93	0.65	-1.17	0.7	0.7	0.8	1.64	0.67	1.63	0.13	-0.43	-0.25	0.37	0.19	0.51	1.28	0.93	0.65	-0.96	0.12	0.18	0.16	0.09	0.42	-0.2	-0.41	0.76	-0.92	-0.17	-1.91	0.22	-1.4	-0.24
AHQTQLRIDSFFRLAQQEKQDAKLIKSH	cv-62	1	0.15	-1.11	-1.35	-0.92	0.02	-0.91	0.36	-0.48	-0.43	-0.25	0.37	0.19	0.51	1.28	0.93	0.65	-0.96	0.12	0.18	0.16	0.09	0.42	-0.2	-0.41	-0.34	-0.51	-0.55	-1.06	-0.06	-0.01	-0.79	0.39	-0.96	0.12	0.18	0.16	0.09	0.42	-0.2	-0.41	1.36	0.07	0.26	-0.8	0.22	-1.37	0.08
AIAGFIEGGWTGMIDGMYGYHHQNEQGS	cv-63	1	0.15	-1.11	-1.35	-0.92	0.02	-0.91	0.36	-0.48	1.27	-0.14	0.3	-1.8	0.3	-1.61	-0.16	-0.13	0.15	-1.11	-1.35	-0.92	0.02	-0.91	0.36	-0.48	-0.2	-1.53	-2.63	2.28	-0.53	-1.18	2.01	-1.34	1.52	0.61	0.96	-0.16	0.25	0.28	-1.33	-0.2	1.27	-0.14	0.3	-1.8	0.3	-1.61	-0.16
AIERLKALGFPESLVIQAYFACEKNENL	cv-64	1	0.15	-1.11	-1.35	-0.92	0.02	-0.91	0.36	-0.48	1.27	-0.14	0.3	-1.8	0.3	-1.61	-0.16	-0.13	-1.18	0.4	0.1	0.36	-2.16	-0.17	0.91	0.02	-1.47	1.45	1.24	1.27	1.55	1.47	1.3	0.83	1.36	0.07	0.26	-0.8	0.22	-1.37	0.08	-0.62	-1.17	0.7	0.7	0.8	1.64	0.67	1.63
AIFQYTMRHVLEPFRKANPDVTLVQYMD	cv-65	1	0.15	-1.11	-1.35	-0.92	0.02	-0.91	0.36	-0.48	1.27	-0.14	0.3	-1.8	0.3	-1.61	-0.16	-0.13	1.52	0.61	0.96	-0.16	0.25	0.28	-1.33	-0.2	-0.96	0.12	0.18	0.16	0.09	0.42	-0.2	-0.41	0.61	1.6	1.17	0.73	0.53	0.25	-0.96	-0.52	-0.34	-0.51	-0.55	-1.06	-0.06	-0.01	-0.79
AIGLSMAGSSAMILAAYHPQQFIYAGSL	cv-66	1	0.15	-1.11	-1.35	-0.92	0.02	-0.91	0.36	-0.48	1.27	-0.14	0.3	-1.8	0.3	-1.61	-0.16	-0.13	-0.2	-1.53	-2.63	2.28	-0.53	-1.18	2.01	-1.34	1.36	0.07	0.26	-0.8	0.22	-1.37	0.08	-0.62	-0.67	-0.86	-1.07	-0.41	-0.32	0.27	-0.64	0.11	1.01	-0.53	0.43	0	0.23	0.1	-0.86
AIGTVLVGPTPVNIIGRNLLTQLGCTLN	cv-67	1	0.15	-1.11	-1.35	-0.92	0.02	-0.91	0.36	-0.48	1.27	-0.14	0.3	-1.8	0.3	-1.61	-0.16	-0.13	-0.2	-1.53	-2.63	2.28	-0.53	-1.18	2.01	-1.34	-0.34	-0.51	-0.55	-1.06	-0.06	-0.01	-0.79	0.39	0.76	-0.92	-0.17	-1.91	0.22	-1.4	-0.24	-0.03	1.36	0.07	0.26	-0.8	0.22	-1.37	0.08
AIPQLGLAANQTGARCLEVSISDGLFLS	cv-68	1	0.15	-1.11	-1.35	-0.92	0.02	-0.91	0.36	-0.48	1.27	-0.14	0.3	-1.8	0.3	-1.61	-0.16	-0.13	0.22	-0.17	-0.5	0.05	-0.01	-1.34	-0.19	3.56	-0.96	0.12	0.18	0.16	0.09	0.42	-0.2	-0.41	1.36	0.07	0.26	-0.8	0.22	-1.37	0.08	-0.62	-0.2	-1.53	-2.63	2.28	-0.53	-1.18	2.01
AIRCRYCAPPGYALLRCNDTNYSGFMPN	cv-69	1	0.15	-1.11	-1.35	-0.92	0.02	-0.91	0.36	-0.48	1.27	-0.14	0.3	-1.8	0.3	-1.61	-0.16	-0.13	-1.47	1.45	1.24	1.27	1.55	1.47	1.3	0.83	0.18	-1.67	-0.46	-0.21	0	1.2	-1.61	-0.19	-1.47	1.45	1.24	1.27	1.55	1.47	1.3	0.83	0.61	1.6	1.17	0.73	0.53	0.25	-0.96
AIRRLARFGGVKRISAMIYEETRGVLKT	cv-70	1	0.15	-1.11	-1.35	-0.92	0.02	-0.91	0.36	-0.48	1.27	-0.14	0.3	-1.8	0.3	-1.61	-0.16	-0.13	-1.47	1.45	1.24	1.27	1.55	1.47	1.3	0.83	-1.47	1.45	1.24	1.27	1.55	1.47	1.3	0.83	1.36	0.07	0.26	-0.8	0.22	-1.37	0.08	-0.62	0.15	-1.11	-1.35	-0.92	0.02	-0.91	0.36
AISNPTPGQGITQYSQLKRPMEPGDSST	cv-71	1	0.15	-1.11	-1.35	-0.92	0.02	-0.91	0.36	-0.48	1.27	-0.14	0.3	-1.8	0.3	-1.61	-0.16	-0.13	-0.67	-0.86	-1.07	-0.41	-0.32	0.27	-0.64	0.11	-0.99	0	-0.37	0.69	-0.55	0.85	0.73	-0.8	0.22	-0.17	-0.5	0.05	-0.01	-1.34	-0.19	3.56	-0.34	-0.51	-0.55	-1.06	-0.06	-0.01	-0.79
AISRKMVELVHFLLLKYRAREPVTKAEM	cv-72	1	0.15	-1.11	-1.35	-0.92	0.02	-0.91	0.36	-0.48	1.27	-0.14	0.3	-1.8	0.3	-1.61	-0.16	-0.13	-0.67	-0.86	-1.07	-0.41	-0.32	0.27	-0.64	0.11	-1.47	1.45	1.24	1.27	1.55	1.47	1.3	0.83	-1.17	0.7	0.7	0.8	1.64	0.67	1.63	0.13	1.01	-0.53	0.43	0	0.23	0.1	-0.86
AISRKMVELVHFLVLKYRAREPVTKAEM	cv-73	1	0.15	-1.11	-1.35	-0.92	0.02	-0.91	0.36	-0.48	1.27	-0.14	0.3	-1.8	0.3	-1.61	-0.16	-0.13	-0.67	-0.86	-1.07	-0.41	-0.32	0.27	-0.64	0.11	-1.47	1.45	1.24	1.27	1.55	1.47	1.3	0.83	-1.17	0.7	0.7	0.8	1.64	0.67	1.63	0.13	1.01	-0.53	0.43	0	0.23	0.1	-0.86
AKCNVNHDAEFCDMLRLIDYNKAALSKF	cv-74	1	0.15	-1.11	-1.35	-0.92	0.02	-0.91	0.36	-0.48	-1.17	0.7	0.7	0.8	1.64	0.67	1.63	0.13	0.18	-1.67	-0.46	-0.21	0	1.2	-1.61	-0.19	-0.99	0	-0.37	0.69	-0.55	0.85	0.73	-0.8	0.76	-0.92	-0.17	-1.91	0.22	-1.4	-0.24	-0.03	-0.99	0	-0.37	0.69	-0.55	0.85	0.73
AKGVILYSDPADYFAPGVKSYPDGWNLP	cv-75	1	0.15	-1.11	-1.35	-0.92	0.02	-0.91	0.36	-0.48	-1.17	0.7	0.7	0.8	1.64	0.67	1.63	0.13	-0.2	-1.53	-2.63	2.28	-0.53	-1.18	2.01	-1.34	0.76	-0.92	-0.17	-1.91	0.22	-1.4	-0.24	-0.03	1.27	-0.14	0.3	-1.8	0.3	-1.61	-0.16	-0.13	1.36	0.07	0.26	-0.8	0.22	-1.37	0.08
AKNSLYLQMNSLRVEDTALYYCARGWGG	cv-76	1	0.15	-1.11	-1.35	-0.92	0.02	-0.91	0.36	-0.48	-1.17	0.7	0.7	0.8	1.64	0.67	1.63	0.13	-0.99	0	-0.37	0.69	-0.55	0.85	0.73	-0.8	-0.67	-0.86	-1.07	-0.41	-0.32	0.27	-0.64	0.11	1.36	0.07	0.26	-0.8	0.22	-1.37	0.08	-0.62	0.61	1.6	1.17	0.73	0.53	0.25	-0.96
AKSVQHLESLFTAVTNFLLSLGIHLNPN	cv-77	1	0.15	-1.11	-1.35	-0.92	0.02	-0.91	0.36	-0.48	-1.17	0.7	0.7	0.8	1.64	0.67	1.63	0.13	-0.67	-0.86	-1.07	-0.41	-0.32	0.27	-0.64	0.11	0.76	-0.92	-0.17	-1.91	0.22	-1.4	-0.24	-0.03	-0.96	0.12	0.18	0.16	0.09	0.42	-0.2	-0.41	-0.43	-0.25	0.37	0.19	0.51	1.28	0.93
AKTVCALLSDWLPATTGDIIYADGGAHT	cv-78	1	0.15	-1.11	-1.35	-0.92	0.02	-0.91	0.36	-0.48	-1.17	0.7	0.7	0.8	1.64	0.67	1.63	0.13	-0.34	-0.51	-0.55	-1.06	-0.06	-0.01	-0.79	0.39	0.76	-0.92	-0.17	-1.91	0.22	-1.4	-0.24	-0.03	0.18	-1.67	-0.46	-0.21	0	1.2	-1.61	-0.19	0.15	-1.11	-1.35	-0.92	0.02	-0.91	0.36
ALAIAALELLPRELFPPLFMAAFDGRHS	cv-79	1	0.15	-1.11	-1.35	-0.92	0.02	-0.91	0.36	-0.48	1.36	0.07	0.26	-0.8	0.22	-1.37	0.08	-0.62	0.15	-1.11	-1.35	-0.92	0.02	-0.91	0.36	-0.48	1.27	-0.14	0.3	-1.8	0.3	-1.61	-0.16	-0.13	0.15	-1.11	-1.35	-0.92	0.02	-0.91	0.36	-0.48	0.15	-1.11	-1.35	-0.92	0.02	-0.91	0.36
ALELLPRELFPPLFMAAFDGRHSQTLKA	cv-80	1	0.15	-1.11	-1.35	-0.92	0.02	-0.91	0.36	-0.48	1.36	0.07	0.26	-0.8	0.22	-1.37	0.08	-0.62	-1.18	0.4	0.1	0.36	-2.16	-0.17	0.91	0.02	1.36	0.07	0.26	-0.8	0.22	-1.37	0.08	-0.62	1.36	0.07	0.26	-0.8	0.22	-1.37	0.08	-0.62	0.22	-0.17	-0.5	0.05	-0.01	-1.34	-0.19
ALGPAATLEEMMTACQGVGGPGHKARVL	cv-81	1	0.15	-1.11	-1.35	-0.92	0.02	-0.91	0.36	-0.48	1.36	0.07	0.26	-0.8	0.22	-1.37	0.08	-0.62	-0.2	-1.53	-2.63	2.28	-0.53	-1.18	2.01	-1.34	0.22	-0.17	-0.5	0.05	-0.01	-1.34	-0.19	3.56	0.15	-1.11	-1.35	-0.92	0.02	-0.91	0.36	-0.48	0.15	-1.11	-1.35	-0.92	0.02	-0.91	0.36
ALLPSLSHCSQLTTLSFYGNSISISALQ	cv-82	1	0.15	-1.11	-1.35	-0.92	0.02	-0.91	0.36	-0.48	1.36	0.07	0.26	-0.8	0.22	-1.37	0.08	-0.62	1.36	0.07	0.26	-0.8	0.22	-1.37	0.08	-0.62	0.22	-0.17	-0.5	0.05	-0.01	-1.34	-0.19	3.56	-0.67	-0.86	-1.07	-0.41	-0.32	0.27	-0.64	0.11	1.36	0.07	0.26	-0.8	0.22	-1.37	0.08
ALMDKSLHVGTQCALTRRCPQEGFDHRD	cv-83	1	0.15	-1.11	-1.35	-0.92	0.02	-0.91	0.36	-0.48	1.36	0.07	0.26	-0.8	0.22	-1.37	0.08	-0.62	1.01	-0.53	0.43	0	0.23	0.1	-0.86	-0.68	-1.15	0.67	-0.41	-0.01	-2.68	1.31	0.03	0.56	-1.17	0.7	0.7	0.8	1.64	0.67	1.63	0.13	-0.67	-0.86	-1.07	-0.41	-0.32	0.27	-0.64
ALPHSAANDPIFVVLHSFTDAIFDEWMK	cv-84	1	0.15	-1.11	-1.35	-0.92	0.02	-0.91	0.36	-0.48	1.36	0.07	0.26	-0.8	0.22	-1.37	0.08	-0.62	0.22	-0.17	-0.5	0.05	-0.01	-1.34	-0.19	3.56	-0.43	-0.25	0.37	0.19	0.51	1.28	0.93	0.65	-0.67	-0.86	-1.07	-0.41	-0.32	0.27	-0.64	0.11	0.15	-1.11	-1.35	-0.92	0.02	-0.91	0.36
ALPLKMLNIPSINVHHYPSAAERKHRHL	cv-85	1	0.15	-1.11	-1.35	-0.92	0.02	-0.91	0.36	-0.48	1.36	0.07	0.26	-0.8	0.22	-1.37	0.08	-0.62	0.22	-0.17	-0.5	0.05	-0.01	-1.34	-0.19	3.56	1.36	0.07	0.26	-0.8	0.22	-1.37	0.08	-0.62	-1.17	0.7	0.7	0.8	1.64	0.67	1.63	0.13	1.01	-0.53	0.43	0	0.23	0.1	-0.86
ALPVWARPDYNPPLLETWKKPDYEPPVV	cv-86	1	0.15	-1.11	-1.35	-0.92	0.02	-0.91	0.36	-0.48	1.36	0.07	0.26	-0.8	0.22	-1.37	0.08	-0.62	0.22	-0.17	-0.5	0.05	-0.01	-1.34	-0.19	3.56	0.76	-0.92	-0.17	-1.91	0.22	-1.4	-0.24	-0.03	1.5	2.06	1.79	0.75	0.75	-0.13	-1.01	-0.85	0.15	-1.11	-1.35	-0.92	0.02	-0.91	0.36
ALREIRRYQKSTELLIRKLPFQRLVREI	cv-87	1	0.15	-1.11	-1.35	-0.92	0.02	-0.91	0.36	-0.48	1.36	0.07	0.26	-0.8	0.22	-1.37	0.08	-0.62	-1.47	1.45	1.24	1.27	1.55	1.47	1.3	0.83	-1.18	0.4	0.1	0.36	-2.16	-0.17	0.91	0.02	1.27	-0.14	0.3	-1.8	0.3	-1.61	-0.16	-0.13	-1.47	1.45	1.24	1.27	1.55	1.47	1.3
ALSEGATPQDLNTMLNTVGGHQAAMQML	cv-88	1	0.15	-1.11	-1.35	-0.92	0.02	-0.91	0.36	-0.48	1.36	0.07	0.26	-0.8	0.22	-1.37	0.08	-0.62	-0.67	-0.86	-1.07	-0.41	-0.32	0.27	-0.64	0.11	-1.18	0.4	0.1	0.36	-2.16	-0.17	0.91	0.02	-0.2	-1.53	-2.63	2.28	-0.53	-1.18	2.01	-1.34	0.15	-1.11	-1.35	-0.92	0.02	-0.91	0.36
ALSEGCTPYDINQMLNCVGEHQAAMQII	cv-89	1	0.15	-1.11	-1.35	-0.92	0.02	-0.91	0.36	-0.48	1.36	0.07	0.26	-0.8	0.22	-1.37	0.08	-0.62	-0.67	-0.86	-1.07	-0.41	-0.32	0.27	-0.64	0.11	-1.18	0.4	0.1	0.36	-2.16	-0.17	0.91	0.02	-0.2	-1.53	-2.63	2.28	-0.53	-1.18	2.01	-1.34	0.18	-1.67	-0.46	-0.21	0	1.2	-1.61
ALSRKVAELVHFLLLKYRAREPVTKAEM	cv-90	1	0.15	-1.11	-1.35	-0.92	0.02	-0.91	0.36	-0.48	1.36	0.07	0.26	-0.8	0.22	-1.37	0.08	-0.62	-0.67	-0.86	-1.07	-0.41	-0.32	0.27	-0.64	0.11	-1.47	1.45	1.24	1.27	1.55	1.47	1.3	0.83	-1.17	0.7	0.7	0.8	1.64	0.67	1.63	0.13	0.76	-0.92	-0.17	-1.91	0.22	-1.4	-0.24
ALTVVWLLVFACSAVPVYIYFNTWTTCQ	cv-91	1	0.15	-1.11	-1.35	-0.92	0.02	-0.91	0.36	-0.48	1.36	0.07	0.26	-0.8	0.22	-1.37	0.08	-0.62	-0.34	-0.51	-0.55	-1.06	-0.06	-0.01	-0.79	0.39	0.76	-0.92	-0.17	-1.91	0.22	-1.4	-0.24	-0.03	0.76	-0.92	-0.17	-1.91	0.22	-1.4	-0.24	-0.03	1.5	2.06	1.79	0.75	0.75	-0.13	-1.01
ALVVSQLLRIPQAVVDMVAGAHWGVLAG	cv-92	1	0.15	-1.11	-1.35	-0.92	0.02	-0.91	0.36	-0.48	1.36	0.07	0.26	-0.8	0.22	-1.37	0.08	-0.62	0.76	-0.92	-0.17	-1.91	0.22	-1.4	-0.24	-0.03	0.76	-0.92	-0.17	-1.91	0.22	-1.4	-0.24	-0.03	-0.67	-0.86	-1.07	-0.41	-0.32	0.27	-0.64	0.11	-0.96	0.12	0.18	0.16	0.09	0.42	-0.2
ALYVDSLFFLRGRLDQLLRHVMNPLETL	cv-93	1	0.15	-1.11	-1.35	-0.92	0.02	-0.91	0.36	-0.48	1.36	0.07	0.26	-0.8	0.22	-1.37	0.08	-0.62	0.61	1.6	1.17	0.73	0.53	0.25	-0.96	-0.52	0.76	-0.92	-0.17	-1.91	0.22	-1.4	-0.24	-0.03	-1.15	0.67	-0.41	-0.01	-2.68	1.31	0.03	0.56	-0.67	-0.86	-1.07	-0.41	-0.32	0.27	-0.64
AMALLRLPLVLPAVQIAGRIVGKAIGTT	cv-94	1	0.15	-1.11	-1.35	-0.92	0.02	-0.91	0.36	-0.48	1.01	-0.53	0.43	0	0.23	0.1	-0.86	-0.68	0.15	-1.11	-1.35	-0.92	0.02	-0.91	0.36	-0.48	1.36	0.07	0.26	-0.8	0.22	-1.37	0.08	-0.62	1.36	0.07	0.26	-0.8	0.22	-1.37	0.08	-0.62	-1.47	1.45	1.24	1.27	1.55	1.47	1.3
AMASDFNLPPVVAKEIVASCDKCQLKGE	cv-95	1	0.15	-1.11	-1.35	-0.92	0.02	-0.91	0.36	-0.48	1.01	-0.53	0.43	0	0.23	0.1	-0.86	-0.68	0.15	-1.11	-1.35	-0.92	0.02	-0.91	0.36	-0.48	-0.67	-0.86	-1.07	-0.41	-0.32	0.27	-0.64	0.11	-1.15	0.67	-0.41	-0.01	-2.68	1.31	0.03	0.56	1.52	0.61	0.96	-0.16	0.25	0.28	-1.33
AMNIEAPRLPDDPIIVEDDDESEEIEAE	cv-96	1	0.15	-1.11	-1.35	-0.92	0.02	-0.91	0.36	-0.48	1.01	-0.53	0.43	0	0.23	0.1	-0.86	-0.68	-0.99	0	-0.37	0.69	-0.55	0.85	0.73	-0.8	1.27	-0.14	0.3	-1.8	0.3	-1.61	-0.16	-0.13	-1.18	0.4	0.1	0.36	-2.16	-0.17	0.91	0.02	0.15	-1.11	-1.35	-0.92	0.02	-0.91	0.36
AMPMQDIKMILKMVQLDSIEDLEVTCTW	cv-97	1	0.15	-1.11	-1.35	-0.92	0.02	-0.91	0.36	-0.48	1.01	-0.53	0.43	0	0.23	0.1	-0.86	-0.68	0.22	-0.17	-0.5	0.05	-0.01	-1.34	-0.19	3.56	1.01	-0.53	0.43	0	0.23	0.1	-0.86	-0.68	-0.96	0.12	0.18	0.16	0.09	0.42	-0.2	-0.41	-1.15	0.67	-0.41	-0.01	-2.68	1.31	0.03
AMQIVHSAEALQKYMREPVQVSEDSPVL	cv-98	1	0.15	-1.11	-1.35	-0.92	0.02	-0.91	0.36	-0.48	1.01	-0.53	0.43	0	0.23	0.1	-0.86	-0.68	-0.96	0.12	0.18	0.16	0.09	0.42	-0.2	-0.41	1.27	-0.14	0.3	-1.8	0.3	-1.61	-0.16	-0.13	0.76	-0.92	-0.17	-1.91	0.22	-1.4	-0.24	-0.03	-0.43	-0.25	0.37	0.19	0.51	1.28	0.93
AMVGAVLTALLAGLVSLLCRHKRKQLPE	cv-99	1	0.15	-1.11	-1.35	-0.92	0.02	-0.91	0.36	-0.48	1.01	-0.53	0.43	0	0.23	0.1	-0.86	-0.68	0.76	-0.92	-0.17	-1.91	0.22	-1.4	-0.24	-0.03	-0.2	-1.53	-2.63	2.28	-0.53	-1.18	2.01	-1.34	0.15	-1.11	-1.35	-0.92	0.02	-0.91	0.36	-0.48	0.76	-0.92	-0.17	-1.91	0.22	-1.4	-0.24
ANIIGTDNSVVLSRKYTSFPWLLGCAAN	cv-100	1	0.15	-1.11	-1.35	-0.92	0.02	-0.91	0.36	-0.48	-0.99	0	-0.37	0.69	-0.55	0.85	0.73	-0.8	1.27	-0.14	0.3	-1.8	0.3	-1.61	-0.16	-0.13	1.27	-0.14	0.3	-1.8	0.3	-1.61	-0.16	-0.13	-0.2	-1.53	-2.63	2.28	-0.53	-1.18	2.01	-1.34	-0.34	-0.51	-0.55	-1.06	-0.06	-0.01	-0.79
ANNTRLWVYCGNGTPNELGGANIPAEFL	cv-101	1	0.15	-1.11	-1.35	-0.92	0.02	-0.91	0.36	-0.48	-0.99	0	-0.37	0.69	-0.55	0.85	0.73	-0.8	-0.99	0	-0.37	0.69	-0.55	0.85	0.73	-0.8	-0.34	-0.51	-0.55	-1.06	-0.06	-0.01	-0.79	0.39	-1.47	1.45	1.24	1.27	1.55	1.47	1.3	0.83	1.36	0.07	0.26	-0.8	0.22	-1.37	0.08
ANRETKLGKAGYVTSRGRQKVVSLTDTT	cv-102	1	0.15	-1.11	-1.35	-0.92	0.02	-0.91	0.36	-0.48	-0.99	0	-0.37	0.69	-0.55	0.85	0.73	-0.8	-1.47	1.45	1.24	1.27	1.55	1.47	1.3	0.83	-1.18	0.4	0.1	0.36	-2.16	-0.17	0.91	0.02	-0.34	-0.51	-0.55	-1.06	-0.06	-0.01	-0.79	0.39	-1.17	0.7	0.7	0.8	1.64	0.67	1.63
ANSPALYLLDGLRAQDDFSGWDINTTAF	cv-103	1	0.15	-1.11	-1.35	-0.92	0.02	-0.91	0.36	-0.48	-0.99	0	-0.37	0.69	-0.55	0.85	0.73	-0.8	-0.67	-0.86	-1.07	-0.41	-0.32	0.27	-0.64	0.11	0.22	-0.17	-0.5	0.05	-0.01	-1.34	-0.19	3.56	0.15	-1.11	-1.35	-0.92	0.02	-0.91	0.36	-0.48	1.36	0.07	0.26	-0.8	0.22	-1.37	0.08
APDPKYQSSKALQRQSSEGSAKAPCILP	cv-104	1	0.15	-1.11	-1.35	-0.92	0.02	-0.91	0.36	-0.48	0.22	-0.17	-0.5	0.05	-0.01	-1.34	-0.19	3.56	-1.15	0.67	-0.41	-0.01	-2.68	1.31	0.03	0.56	0.22	-0.17	-0.5	0.05	-0.01	-1.34	-0.19	3.56	-1.17	0.7	0.7	0.8	1.64	0.67	1.63	0.13	0.61	1.6	1.17	0.73	0.53	0.25	-0.96
APILSTLPETTVVRRRGRSPRRRTPSPR	cv-105	1	0.15	-1.11	-1.35	-0.92	0.02	-0.91	0.36	-0.48	0.22	-0.17	-0.5	0.05	-0.01	-1.34	-0.19	3.56	1.27	-0.14	0.3	-1.8	0.3	-1.61	-0.16	-0.13	1.36	0.07	0.26	-0.8	0.22	-1.37	0.08	-0.62	-0.67	-0.86	-1.07	-0.41	-0.32	0.27	-0.64	0.11	-0.34	-0.51	-0.55	-1.06	-0.06	-0.01	-0.79
APPAHGVTASPDTRPAPGSTAPPAHGVT	cv-106	1	0.15	-1.11	-1.35	-0.92	0.02	-0.91	0.36	-0.48	0.22	-0.17	-0.5	0.05	-0.01	-1.34	-0.19	3.56	0.22	-0.17	-0.5	0.05	-0.01	-1.34	-0.19	3.56	0.15	-1.11	-1.35	-0.92	0.02	-0.91	0.36	-0.48	-0.43	-0.25	0.37	0.19	0.51	1.28	0.93	0.65	-0.2	-1.53	-2.63	2.28	-0.53	-1.18	2.01
APRMPEAAPPVAPAPAAPTPAAPAPAPS	cv-107	1	0.15	-1.11	-1.35	-0.92	0.02	-0.91	0.36	-0.48	0.22	-0.17	-0.5	0.05	-0.01	-1.34	-0.19	3.56	-1.47	1.45	1.24	1.27	1.55	1.47	1.3	0.83	1.01	-0.53	0.43	0	0.23	0.1	-0.86	-0.68	0.22	-0.17	-0.5	0.05	-0.01	-1.34	-0.19	3.56	-1.18	0.4	0.1	0.36	-2.16	-0.17	0.91
APRMPEALPPVAPVPAAPTPAAPAPAPS	cv-108	1	0.15	-1.11	-1.35	-0.92	0.02	-0.91	0.36	-0.48	0.22	-0.17	-0.5	0.05	-0.01	-1.34	-0.19	3.56	-1.47	1.45	1.24	1.27	1.55	1.47	1.3	0.83	1.01	-0.53	0.43	0	0.23	0.1	-0.86	-0.68	0.22	-0.17	-0.5	0.05	-0.01	-1.34	-0.19	3.56	-1.18	0.4	0.1	0.36	-2.16	-0.17	0.91
AQAGDKIHSAFSSLSSTINTPQGDYLLE	cv-109	1	0.15	-1.11	-1.35	-0.92	0.02	-0.91	0.36	-0.48	-0.96	0.12	0.18	0.16	0.09	0.42	-0.2	-0.41	0.15	-1.11	-1.35	-0.92	0.02	-0.91	0.36	-0.48	-0.2	-1.53	-2.63	2.28	-0.53	-1.18	2.01	-1.34	-1.15	0.67	-0.41	-0.01	-2.68	1.31	0.03	0.56	-1.17	0.7	0.7	0.8	1.64	0.67	1.63
AQGIARLHKRQRPVHQGFGLKGAVTLTI	cv-110	1	0.15	-1.11	-1.35	-0.92	0.02	-0.91	0.36	-0.48	-0.96	0.12	0.18	0.16	0.09	0.42	-0.2	-0.41	-0.2	-1.53	-2.63	2.28	-0.53	-1.18	2.01	-1.34	1.27	-0.14	0.3	-1.8	0.3	-1.61	-0.16	-0.13	0.15	-1.11	-1.35	-0.92	0.02	-0.91	0.36	-0.48	-1.47	1.45	1.24	1.27	1.55	1.47	1.3
AQGKRRYDRKQSGYGGQTKPIFRKKAKT	cv-111	1	0.15	-1.11	-1.35	-0.92	0.02	-0.91	0.36	-0.48	-0.96	0.12	0.18	0.16	0.09	0.42	-0.2	-0.41	-0.2	-1.53	-2.63	2.28	-0.53	-1.18	2.01	-1.34	-1.17	0.7	0.7	0.8	1.64	0.67	1.63	0.13	-1.47	1.45	1.24	1.27	1.55	1.47	1.3	0.83	-1.47	1.45	1.24	1.27	1.55	1.47	1.3
AQPGLYLSQIAVLLGYSEQSALNRSCRR	cv-112	1	0.15	-1.11	-1.35	-0.92	0.02	-0.91	0.36	-0.48	-0.96	0.12	0.18	0.16	0.09	0.42	-0.2	-0.41	0.22	-0.17	-0.5	0.05	-0.01	-1.34	-0.19	3.56	-0.2	-1.53	-2.63	2.28	-0.53	-1.18	2.01	-1.34	1.36	0.07	0.26	-0.8	0.22	-1.37	0.08	-0.62	0.61	1.6	1.17	0.73	0.53	0.25	-0.96
AQVATISANNDSEIGNLIAEAMEKVGKN	cv-113	1	0.15	-1.11	-1.35	-0.92	0.02	-0.91	0.36	-0.48	-0.96	0.12	0.18	0.16	0.09	0.42	-0.2	-0.41	0.76	-0.92	-0.17	-1.91	0.22	-1.4	-0.24	-0.03	0.15	-1.11	-1.35	-0.92	0.02	-0.91	0.36	-0.48	-0.34	-0.51	-0.55	-1.06	-0.06	-0.01	-0.79	0.39	1.27	-0.14	0.3	-1.8	0.3	-1.61	-0.16
ARELPIPEPEGPDASSIMSTESITGSLG	cv-114	1	0.15	-1.11	-1.35	-0.92	0.02	-0.91	0.36	-0.48	-1.47	1.45	1.24	1.27	1.55	1.47	1.3	0.83	-1.18	0.4	0.1	0.36	-2.16	-0.17	0.91	0.02	1.36	0.07	0.26	-0.8	0.22	-1.37	0.08	-0.62	0.22	-0.17	-0.5	0.05	-0.01	-1.34	-0.19	3.56	1.27	-0.14	0.3	-1.8	0.3	-1.61	-0.16
ARHGFLPRHRDTGILDSIGRFFGGDRGA	cv-115	1	0.15	-1.11	-1.35	-0.92	0.02	-0.91	0.36	-0.48	-1.47	1.45	1.24	1.27	1.55	1.47	1.3	0.83	-0.43	-0.25	0.37	0.19	0.51	1.28	0.93	0.65	-0.2	-1.53	-2.63	2.28	-0.53	-1.18	2.01	-1.34	1.52	0.61	0.96	-0.16	0.25	0.28	-1.33	-0.2	1.36	0.07	0.26	-0.8	0.22	-1.37	0.08
ARNINVYAKECTGLAWEWWRTVIDDRNL	cv-116	1	0.15	-1.11	-1.35	-0.92	0.02	-0.91	0.36	-0.48	-1.47	1.45	1.24	1.27	1.55	1.47	1.3	0.83	-0.99	0	-0.37	0.69	-0.55	0.85	0.73	-0.8	1.27	-0.14	0.3	-1.8	0.3	-1.61	-0.16	-0.13	-0.99	0	-0.37	0.69	-0.55	0.85	0.73	-0.8	0.76	-0.92	-0.17	-1.91	0.22	-1.4	-0.24
ARSALILRGSVAHKSCLPACVYGLAVAS	cv-117	1	0.15	-1.11	-1.35	-0.92	0.02	-0.91	0.36	-0.48	-1.47	1.45	1.24	1.27	1.55	1.47	1.3	0.83	-0.67	-0.86	-1.07	-0.41	-0.32	0.27	-0.64	0.11	0.15	-1.11	-1.35	-0.92	0.02	-0.91	0.36	-0.48	1.36	0.07	0.26	-0.8	0.22	-1.37	0.08	-0.62	1.27	-0.14	0.3	-1.8	0.3	-1.61	-0.16
ASAACRAAGLQDCTMLVNGDDLVVICES	cv-118	1	0.15	-1.11	-1.35	-0.92	0.02	-0.91	0.36	-0.48	-0.67	-0.86	-1.07	-0.41	-0.32	0.27	-0.64	0.11	0.15	-1.11	-1.35	-0.92	0.02	-0.91	0.36	-0.48	0.15	-1.11	-1.35	-0.92	0.02	-0.91	0.36	-0.48	0.18	-1.67	-0.46	-0.21	0	1.2	-1.61	-0.19	-1.47	1.45	1.24	1.27	1.55	1.47	1.3
ASAFPTTINFTRQRQPSEGSSSREEEGP	cv-119	1	0.15	-1.11	-1.35	-0.92	0.02	-0.91	0.36	-0.48	-0.67	-0.86	-1.07	-0.41	-0.32	0.27	-0.64	0.11	0.15	-1.11	-1.35	-0.92	0.02	-0.91	0.36	-0.48	1.52	0.61	0.96	-0.16	0.25	0.28	-1.33	-0.2	0.22	-0.17	-0.5	0.05	-0.01	-1.34	-0.19	3.56	-0.34	-0.51	-0.55	-1.06	-0.06	-0.01	-0.79
ASCAPPLEILNGEINGAKKVEYSHGEVV	cv-120	1	0.15	-1.11	-1.35	-0.92	0.02	-0.91	0.36	-0.48	-0.67	-0.86	-1.07	-0.41	-0.32	0.27	-0.64	0.11	0.18	-1.67	-0.46	-0.21	0	1.2	-1.61	-0.19	0.15	-1.11	-1.35	-0.92	0.02	-0.91	0.36	-0.48	0.22	-0.17	-0.5	0.05	-0.01	-1.34	-0.19	3.56	0.22	-0.17	-0.5	0.05	-0.01	-1.34	-0.19
ASDFNLPPVVAKEIVASCDKCQLKGEAM	cv-121	1	0.15	-1.11	-1.35	-0.92	0.02	-0.91	0.36	-0.48	-0.67	-0.86	-1.07	-0.41	-0.32	0.27	-0.64	0.11	-1.15	0.67	-0.41	-0.01	-2.68	1.31	0.03	0.56	1.52	0.61	0.96	-0.16	0.25	0.28	-1.33	-0.2	-0.99	0	-0.37	0.69	-0.55	0.85	0.73	-0.8	1.36	0.07	0.26	-0.8	0.22	-1.37	0.08
ASGQRVLSFNLGDMRPGDKKVFTVEFCP	cv-122	1	0.15	-1.11	-1.35	-0.92	0.02	-0.91	0.36	-0.48	-0.67	-0.86	-1.07	-0.41	-0.32	0.27	-0.64	0.11	-0.2	-1.53	-2.63	2.28	-0.53	-1.18	2.01	-1.34	-0.96	0.12	0.18	0.16	0.09	0.42	-0.2	-0.41	-1.47	1.45	1.24	1.27	1.55	1.47	1.3	0.83	0.76	-0.92	-0.17	-1.91	0.22	-1.4	-0.24
ASIAGLFLTTEAVVADKPEKEKASVPGG	cv-123	1	0.15	-1.11	-1.35	-0.92	0.02	-0.91	0.36	-0.48	-0.67	-0.86	-1.07	-0.41	-0.32	0.27	-0.64	0.11	1.27	-0.14	0.3	-1.8	0.3	-1.61	-0.16	-0.13	0.15	-1.11	-1.35	-0.92	0.02	-0.91	0.36	-0.48	-0.2	-1.53	-2.63	2.28	-0.53	-1.18	2.01	-1.34	1.36	0.07	0.26	-0.8	0.22	-1.37	0.08
ASPETHLDMLRHLYQGCQVVQGNLELTY	cv-124	1	0.15	-1.11	-1.35	-0.92	0.02	-0.91	0.36	-0.48	-0.67	-0.86	-1.07	-0.41	-0.32	0.27	-0.64	0.11	0.22	-0.17	-0.5	0.05	-0.01	-1.34	-0.19	3.56	-1.18	0.4	0.1	0.36	-2.16	-0.17	0.91	0.02	-0.34	-0.51	-0.55	-1.06	-0.06	-0.01	-0.79	0.39	-0.43	-0.25	0.37	0.19	0.51	1.28	0.93
ASPLTSIISAVVGILLVVVLGVVFGILI	cv-125	1	0.15	-1.11	-1.35	-0.92	0.02	-0.91	0.36	-0.48	-0.67	-0.86	-1.07	-0.41	-0.32	0.27	-0.64	0.11	0.22	-0.17	-0.5	0.05	-0.01	-1.34	-0.19	3.56	1.36	0.07	0.26	-0.8	0.22	-1.37	0.08	-0.62	-0.34	-0.51	-0.55	-1.06	-0.06	-0.01	-0.79	0.39	-0.67	-0.86	-1.07	-0.41	-0.32	0.27	-0.64
ASSFSTTINYTLWRQSDEGSSNQEEEGP	cv-126	1	0.15	-1.11	-1.35	-0.92	0.02	-0.91	0.36	-0.48	-0.67	-0.86	-1.07	-0.41	-0.32	0.27	-0.64	0.11	-0.67	-0.86	-1.07	-0.41	-0.32	0.27	-0.64	0.11	1.52	0.61	0.96	-0.16	0.25	0.28	-1.33	-0.2	-0.67	-0.86	-1.07	-0.41	-0.32	0.27	-0.64	0.11	-0.34	-0.51	-0.55	-1.06	-0.06	-0.01	-0.79
ASSISFCGVNSDTVDWSWPDGAELPFSI	cv-127	1	0.15	-1.11	-1.35	-0.92	0.02	-0.91	0.36	-0.48	-0.67	-0.86	-1.07	-0.41	-0.32	0.27	-0.64	0.11	-0.67	-0.86	-1.07	-0.41	-0.32	0.27	-0.64	0.11	1.27	-0.14	0.3	-1.8	0.3	-1.61	-0.16	-0.13	-0.67	-0.86	-1.07	-0.41	-0.32	0.27	-0.64	0.11	1.52	0.61	0.96	-0.16	0.25	0.28	-1.33
ASVGRMIDGIGRFYIQMCTELKLSDYEG	cv-128	1	0.15	-1.11	-1.35	-0.92	0.02	-0.91	0.36	-0.48	-0.67	-0.86	-1.07	-0.41	-0.32	0.27	-0.64	0.11	0.76	-0.92	-0.17	-1.91	0.22	-1.4	-0.24	-0.03	-0.2	-1.53	-2.63	2.28	-0.53	-1.18	2.01	-1.34	-1.47	1.45	1.24	1.27	1.55	1.47	1.3	0.83	1.01	-0.53	0.43	0	0.23	0.1	-0.86
ATGNLPGCSFSIFLLALLSCLTVPASAY	cv-129	1	0.15	-1.11	-1.35	-0.92	0.02	-0.91	0.36	-0.48	-0.34	-0.51	-0.55	-1.06	-0.06	-0.01	-0.79	0.39	-0.2	-1.53	-2.63	2.28	-0.53	-1.18	2.01	-1.34	-0.99	0	-0.37	0.69	-0.55	0.85	0.73	-0.8	1.36	0.07	0.26	-0.8	0.22	-1.37	0.08	-0.62	0.22	-0.17	-0.5	0.05	-0.01	-1.34	-0.19
ATGSNLLVFNYPGIMSSKGEAKRENLVK	cv-130	1	0.15	-1.11	-1.35	-0.92	0.02	-0.91	0.36	-0.48	-0.34	-0.51	-0.55	-1.06	-0.06	-0.01	-0.79	0.39	-0.2	-1.53	-2.63	2.28	-0.53	-1.18	2.01	-1.34	-0.67	-0.86	-1.07	-0.41	-0.32	0.27	-0.64	0.11	-0.99	0	-0.37	0.69	-0.55	0.85	0.73	-0.8	1.36	0.07	0.26	-0.8	0.22	-1.37	0.08
ATIMTDPEMADVTYIEPIMWQTVEKIIA	cv-131	1	0.15	-1.11	-1.35	-0.92	0.02	-0.91	0.36	-0.48	-0.34	-0.51	-0.55	-1.06	-0.06	-0.01	-0.79	0.39	1.27	-0.14	0.3	-1.8	0.3	-1.61	-0.16	-0.13	1.01	-0.53	0.43	0	0.23	0.1	-0.86	-0.68	-0.34	-0.51	-0.55	-1.06	-0.06	-0.01	-0.79	0.39	-1.15	0.67	-0.41	-0.01	-2.68	1.31	0.03
ATISNAPKTPDACLWIDSHPLYEEGASA	cv-132	1	0.15	-1.11	-1.35	-0.92	0.02	-0.91	0.36	-0.48	-0.34	-0.51	-0.55	-1.06	-0.06	-0.01	-0.79	0.39	1.27	-0.14	0.3	-1.8	0.3	-1.61	-0.16	-0.13	-0.67	-0.86	-1.07	-0.41	-0.32	0.27	-0.64	0.11	-0.99	0	-0.37	0.69	-0.55	0.85	0.73	-0.8	0.15	-1.11	-1.35	-0.92	0.02	-0.91	0.36
ATLQDLVFDECGITDDQLLALLPSLSHC	cv-133	1	0.15	-1.11	-1.35	-0.92	0.02	-0.91	0.36	-0.48	-0.34	-0.51	-0.55	-1.06	-0.06	-0.01	-0.79	0.39	1.36	0.07	0.26	-0.8	0.22	-1.37	0.08	-0.62	-0.96	0.12	0.18	0.16	0.09	0.42	-0.2	-0.41	-1.15	0.67	-0.41	-0.01	-2.68	1.31	0.03	0.56	1.36	0.07	0.26	-0.8	0.22	-1.37	0.08
ATVFKLTADGVLTAPQCTHYPLAEAADA	cv-134	1	0.15	-1.11	-1.35	-0.92	0.02	-0.91	0.36	-0.48	-0.34	-0.51	-0.55	-1.06	-0.06	-0.01	-0.79	0.39	0.76	-0.92	-0.17	-1.91	0.22	-1.4	-0.24	-0.03	1.52	0.61	0.96	-0.16	0.25	0.28	-1.33	-0.2	-1.17	0.7	0.7	0.8	1.64	0.67	1.63	0.13	1.36	0.07	0.26	-0.8	0.22	-1.37	0.08
AVALALVLLMLPVVVRAGEEMLRLVPDE	cv-135	1	0.15	-1.11	-1.35	-0.92	0.02	-0.91	0.36	-0.48	0.76	-0.92	-0.17	-1.91	0.22	-1.4	-0.24	-0.03	0.15	-1.11	-1.35	-0.92	0.02	-0.91	0.36	-0.48	1.36	0.07	0.26	-0.8	0.22	-1.37	0.08	-0.62	0.15	-1.11	-1.35	-0.92	0.02	-0.91	0.36	-0.48	1.36	0.07	0.26	-0.8	0.22	-1.37	0.08
AVERYLRDQQLLGIWGCSGKLICTTAVP	cv-136	1	0.15	-1.11	-1.35	-0.92	0.02	-0.91	0.36	-0.48	0.76	-0.92	-0.17	-1.91	0.22	-1.4	-0.24	-0.03	-1.18	0.4	0.1	0.36	-2.16	-0.17	0.91	0.02	-1.47	1.45	1.24	1.27	1.55	1.47	1.3	0.83	0.61	1.6	1.17	0.73	0.53	0.25	-0.96	-0.52	1.36	0.07	0.26	-0.8	0.22	-1.37	0.08
AVHVASGYIEAEVIPAETGQETAYFLLK	cv-137	1	0.15	-1.11	-1.35	-0.92	0.02	-0.91	0.36	-0.48	0.76	-0.92	-0.17	-1.91	0.22	-1.4	-0.24	-0.03	-0.43	-0.25	0.37	0.19	0.51	1.28	0.93	0.65	0.76	-0.92	-0.17	-1.91	0.22	-1.4	-0.24	-0.03	0.15	-1.11	-1.35	-0.92	0.02	-0.91	0.36	-0.48	-0.67	-0.86	-1.07	-0.41	-0.32	0.27	-0.64
AVIGALLAVGATKVPRNQDWLGVSRQLR	cv-138	1	0.15	-1.11	-1.35	-0.92	0.02	-0.91	0.36	-0.48	0.76	-0.92	-0.17	-1.91	0.22	-1.4	-0.24	-0.03	1.27	-0.14	0.3	-1.8	0.3	-1.61	-0.16	-0.13	-0.2	-1.53	-2.63	2.28	-0.53	-1.18	2.01	-1.34	0.15	-1.11	-1.35	-0.92	0.02	-0.91	0.36	-0.48	1.36	0.07	0.26	-0.8	0.22	-1.37	0.08
AVITKKVADLVGFLLLKYRAREPVTKAE	cv-139	1	0.15	-1.11	-1.35	-0.92	0.02	-0.91	0.36	-0.48	0.76	-0.92	-0.17	-1.91	0.22	-1.4	-0.24	-0.03	1.27	-0.14	0.3	-1.8	0.3	-1.61	-0.16	-0.13	-0.34	-0.51	-0.55	-1.06	-0.06	-0.01	-0.79	0.39	-1.17	0.7	0.7	0.8	1.64	0.67	1.63	0.13	-1.17	0.7	0.7	0.8	1.64	0.67	1.63
AVLDGLDVLLAQEVRPRRWKLQVLDLRK	cv-140	1	0.15	-1.11	-1.35	-0.92	0.02	-0.91	0.36	-0.48	0.76	-0.92	-0.17	-1.91	0.22	-1.4	-0.24	-0.03	1.36	0.07	0.26	-0.8	0.22	-1.37	0.08	-0.62	-1.15	0.67	-0.41	-0.01	-2.68	1.31	0.03	0.56	-0.2	-1.53	-2.63	2.28	-0.53	-1.18	2.01	-1.34	1.36	0.07	0.26	-0.8	0.22	-1.37	0.08
AVLTALLAGLVSLLCRHKRKQLPEEKQP	cv-141	1	0.15	-1.11	-1.35	-0.92	0.02	-0.91	0.36	-0.48	0.76	-0.92	-0.17	-1.91	0.22	-1.4	-0.24	-0.03	1.36	0.07	0.26	-0.8	0.22	-1.37	0.08	-0.62	-0.34	-0.51	-0.55	-1.06	-0.06	-0.01	-0.79	0.39	0.15	-1.11	-1.35	-0.92	0.02	-0.91	0.36	-0.48	1.36	0.07	0.26	-0.8	0.22	-1.37	0.08
AVLYCLLWSFQTSAGHFPRACVSSKNLM	cv-142	1	0.15	-1.11	-1.35	-0.92	0.02	-0.91	0.36	-0.48	0.76	-0.92	-0.17	-1.91	0.22	-1.4	-0.24	-0.03	1.36	0.07	0.26	-0.8	0.22	-1.37	0.08	-0.62	0.61	1.6	1.17	0.73	0.53	0.25	-0.96	-0.52	0.18	-1.67	-0.46	-0.21	0	1.2	-1.61	-0.19	1.36	0.07	0.26	-0.8	0.22	-1.37	0.08
AVNHLPRELIFQVWQRSWEYWHDEQGMS	cv-143	1	0.15	-1.11	-1.35	-0.92	0.02	-0.91	0.36	-0.48	0.76	-0.92	-0.17	-1.91	0.22	-1.4	-0.24	-0.03	-0.99	0	-0.37	0.69	-0.55	0.85	0.73	-0.8	-0.43	-0.25	0.37	0.19	0.51	1.28	0.93	0.65	1.36	0.07	0.26	-0.8	0.22	-1.37	0.08	-0.62	0.22	-0.17	-0.5	0.05	-0.01	-1.34	-0.19
AVNPGLLETSEGCRQILGQLQPSLKTGS	cv-144	1	0.15	-1.11	-1.35	-0.92	0.02	-0.91	0.36	-0.48	0.76	-0.92	-0.17	-1.91	0.22	-1.4	-0.24	-0.03	-0.99	0	-0.37	0.69	-0.55	0.85	0.73	-0.8	0.22	-0.17	-0.5	0.05	-0.01	-1.34	-0.19	3.56	-0.2	-1.53	-2.63	2.28	-0.53	-1.18	2.01	-1.34	1.36	0.07	0.26	-0.8	0.22	-1.37	0.08
AVPTWRIPERLERWHSLIKYLKYKTKDL	cv-145	1	0.15	-1.11	-1.35	-0.92	0.02	-0.91	0.36	-0.48	0.76	-0.92	-0.17	-1.91	0.22	-1.4	-0.24	-0.03	0.22	-0.17	-0.5	0.05	-0.01	-1.34	-0.19	3.56	-0.34	-0.51	-0.55	-1.06	-0.06	-0.01	-0.79	0.39	1.5	2.06	1.79	0.75	0.75	-0.13	-1.01	-0.85	-1.47	1.45	1.24	1.27	1.55	1.47	1.3
AVQMAVFIHNFKRKGGIGGYSAGERIVD	cv-146	1	0.15	-1.11	-1.35	-0.92	0.02	-0.91	0.36	-0.48	0.76	-0.92	-0.17	-1.91	0.22	-1.4	-0.24	-0.03	-0.96	0.12	0.18	0.16	0.09	0.42	-0.2	-0.41	1.01	-0.53	0.43	0	0.23	0.1	-0.86	-0.68	0.15	-1.11	-1.35	-0.92	0.02	-0.91	0.36	-0.48	0.76	-0.92	-0.17	-1.91	0.22	-1.4	-0.24
AVTLTILLGIFFLCWGPFFLHLTLIVLC	cv-147	1	0.15	-1.11	-1.35	-0.92	0.02	-0.91	0.36	-0.48	0.76	-0.92	-0.17	-1.91	0.22	-1.4	-0.24	-0.03	-0.34	-0.51	-0.55	-1.06	-0.06	-0.01	-0.79	0.39	1.36	0.07	0.26	-0.8	0.22	-1.37	0.08	-0.62	-0.34	-0.51	-0.55	-1.06	-0.06	-0.01	-0.79	0.39	1.27	-0.14	0.3	-1.8	0.3	-1.61	-0.16
AVVLRKYADKIYSISMKHPQEMKTYSVS	cv-148	1	0.15	-1.11	-1.35	-0.92	0.02	-0.91	0.36	-0.48	0.76	-0.92	-0.17	-1.91	0.22	-1.4	-0.24	-0.03	0.76	-0.92	-0.17	-1.91	0.22	-1.4	-0.24	-0.03	1.36	0.07	0.26	-0.8	0.22	-1.37	0.08	-0.62	-1.47	1.45	1.24	1.27	1.55	1.47	1.3	0.83	-1.17	0.7	0.7	0.8	1.64	0.67	1.63
AVYNFATCGIFALISFLLLAGRSCGMYG	cv-149	1	0.15	-1.11	-1.35	-0.92	0.02	-0.91	0.36	-0.48	0.76	-0.92	-0.17	-1.91	0.22	-1.4	-0.24	-0.03	0.61	1.6	1.17	0.73	0.53	0.25	-0.96	-0.52	-0.99	0	-0.37	0.69	-0.55	0.85	0.73	-0.8	1.52	0.61	0.96	-0.16	0.25	0.28	-1.33	-0.2	0.15	-1.11	-1.35	-0.92	0.02	-0.91	0.36
AWNAGFLRGRAYGIDLLRTEGEHVEGAT	cv-150	1	0.15	-1.11	-1.35	-0.92	0.02	-0.91	0.36	-0.48	1.5	2.06	1.79	0.75	0.75	-0.13	-1.01	-0.85	-0.99	0	-0.37	0.69	-0.55	0.85	0.73	-0.8	0.15	-1.11	-1.35	-0.92	0.02	-0.91	0.36	-0.48	-0.2	-1.53	-2.63	2.28	-0.53	-1.18	2.01	-1.34	1.52	0.61	0.96	-0.16	0.25	0.28	-1.33
AWWTEYWQATWIPEWEFVNTPPLVKLWY	cv-151	1	0.15	-1.11	-1.35	-0.92	0.02	-0.91	0.36	-0.48	1.5	2.06	1.79	0.75	0.75	-0.13	-1.01	-0.85	1.5	2.06	1.79	0.75	0.75	-0.13	-1.01	-0.85	-0.34	-0.51	-0.55	-1.06	-0.06	-0.01	-0.79	0.39	-1.18	0.4	0.1	0.36	-2.16	-0.17	0.91	0.02	0.61	1.6	1.17	0.73	0.53	0.25	-0.96
AWYELTPAETSVRLRAYLNTPGLPVCQD	cv-152	1	0.15	-1.11	-1.35	-0.92	0.02	-0.91	0.36	-0.48	1.5	2.06	1.79	0.75	0.75	-0.13	-1.01	-0.85	0.61	1.6	1.17	0.73	0.53	0.25	-0.96	-0.52	-1.18	0.4	0.1	0.36	-2.16	-0.17	0.91	0.02	1.36	0.07	0.26	-0.8	0.22	-1.37	0.08	-0.62	-0.34	-0.51	-0.55	-1.06	-0.06	-0.01	-0.79
AYLHARLRELLCELGRPSMVWLSANPCP	cv-153	1	0.15	-1.11	-1.35	-0.92	0.02	-0.91	0.36	-0.48	0.61	1.6	1.17	0.73	0.53	0.25	-0.96	-0.52	1.36	0.07	0.26	-0.8	0.22	-1.37	0.08	-0.62	-0.43	-0.25	0.37	0.19	0.51	1.28	0.93	0.65	0.15	-1.11	-1.35	-0.92	0.02	-0.91	0.36	-0.48	-1.47	1.45	1.24	1.27	1.55	1.47	1.3
AYYSMVGNWAKVLVVMLLFAGVDGTTHV	cv-154	1	0.15	-1.11	-1.35	-0.92	0.02	-0.91	0.36	-0.48	0.61	1.6	1.17	0.73	0.53	0.25	-0.96	-0.52	0.61	1.6	1.17	0.73	0.53	0.25	-0.96	-0.52	-0.67	-0.86	-1.07	-0.41	-0.32	0.27	-0.64	0.11	1.01	-0.53	0.43	0	0.23	0.1	-0.86	-0.68	0.76	-0.92	-0.17	-1.91	0.22	-1.4	-0.24
CAPEEKIWEELSVLEVFEGREDSILGDP	cv-155	1	0.18	-1.67	-0.46	-0.21	0	1.2	-1.61	-0.19	0.15	-1.11	-1.35	-0.92	0.02	-0.91	0.36	-0.48	0.22	-0.17	-0.5	0.05	-0.01	-1.34	-0.19	3.56	-1.18	0.4	0.1	0.36	-2.16	-0.17	0.91	0.02	-1.18	0.4	0.1	0.36	-2.16	-0.17	0.91	0.02	-1.17	0.7	0.7	0.8	1.64	0.67	1.63
CARAQAAPPSWDQMWKCLIRLKPTLHGP	cv-156	1	0.18	-1.67	-0.46	-0.21	0	1.2	-1.61	-0.19	0.15	-1.11	-1.35	-0.92	0.02	-0.91	0.36	-0.48	-1.47	1.45	1.24	1.27	1.55	1.47	1.3	0.83	0.15	-1.11	-1.35	-0.92	0.02	-0.91	0.36	-0.48	-0.96	0.12	0.18	0.16	0.09	0.42	-0.2	-0.41	0.15	-1.11	-1.35	-0.92	0.02	-0.91	0.36
CARCLVGAPFASLGATGLCFFGVALFCG	cv-157	1	0.18	-1.67	-0.46	-0.21	0	1.2	-1.61	-0.19	0.15	-1.11	-1.35	-0.92	0.02	-0.91	0.36	-0.48	-1.47	1.45	1.24	1.27	1.55	1.47	1.3	0.83	0.18	-1.67	-0.46	-0.21	0	1.2	-1.61	-0.19	1.36	0.07	0.26	-0.8	0.22	-1.37	0.08	-0.62	0.76	-0.92	-0.17	-1.91	0.22	-1.4	-0.24
CCCTKPSDGNCTCIPIPSSWAFAKYLWE	cv-158	1	0.18	-1.67	-0.46	-0.21	0	1.2	-1.61	-0.19	0.18	-1.67	-0.46	-0.21	0	1.2	-1.61	-0.19	0.18	-1.67	-0.46	-0.21	0	1.2	-1.61	-0.19	-0.34	-0.51	-0.55	-1.06	-0.06	-0.01	-0.79	0.39	-1.17	0.7	0.7	0.8	1.64	0.67	1.63	0.13	0.22	-0.17	-0.5	0.05	-0.01	-1.34	-0.19
CCPPICPGYRWMCLRRFIIFLCILLLCL	cv-159	1	0.18	-1.67	-0.46	-0.21	0	1.2	-1.61	-0.19	0.18	-1.67	-0.46	-0.21	0	1.2	-1.61	-0.19	0.22	-0.17	-0.5	0.05	-0.01	-1.34	-0.19	3.56	0.22	-0.17	-0.5	0.05	-0.01	-1.34	-0.19	3.56	1.27	-0.14	0.3	-1.8	0.3	-1.61	-0.16	-0.13	0.18	-1.67	-0.46	-0.21	0	1.2	-1.61
CDKCLKFYSKISEYRHYCYSLYGTTLEQ	cv-160	1	0.18	-1.67	-0.46	-0.21	0	1.2	-1.61	-0.19	-1.15	0.67	-0.41	-0.01	-2.68	1.31	0.03	0.56	-1.17	0.7	0.7	0.8	1.64	0.67	1.63	0.13	0.18	-1.67	-0.46	-0.21	0	1.2	-1.61	-0.19	1.36	0.07	0.26	-0.8	0.22	-1.37	0.08	-0.62	-1.17	0.7	0.7	0.8	1.64	0.67	1.63
CDMLRLIDYNKAALSKFKEDVESALHLF	cv-161	1	0.18	-1.67	-0.46	-0.21	0	1.2	-1.61	-0.19	-1.15	0.67	-0.41	-0.01	-2.68	1.31	0.03	0.56	1.01	-0.53	0.43	0	0.23	0.1	-0.86	-0.68	1.36	0.07	0.26	-0.8	0.22	-1.37	0.08	-0.62	-1.47	1.45	1.24	1.27	1.55	1.47	1.3	0.83	1.36	0.07	0.26	-0.8	0.22	-1.37	0.08
CDSTLRLCVQSTHVDIRTLEDLLMGTLG	cv-162	1	0.18	-1.67	-0.46	-0.21	0	1.2	-1.61	-0.19	-1.15	0.67	-0.41	-0.01	-2.68	1.31	0.03	0.56	-0.67	-0.86	-1.07	-0.41	-0.32	0.27	-0.64	0.11	-0.34	-0.51	-0.55	-1.06	-0.06	-0.01	-0.79	0.39	1.36	0.07	0.26	-0.8	0.22	-1.37	0.08	-0.62	-1.47	1.45	1.24	1.27	1.55	1.47	1.3
CFKSMWPRTTPTFLTLPGPRTCKDSQDV	cv-163	1	0.18	-1.67	-0.46	-0.21	0	1.2	-1.61	-0.19	1.52	0.61	0.96	-0.16	0.25	0.28	-1.33	-0.2	-1.17	0.7	0.7	0.8	1.64	0.67	1.63	0.13	-0.67	-0.86	-1.07	-0.41	-0.32	0.27	-0.64	0.11	1.01	-0.53	0.43	0	0.23	0.1	-0.86	-0.68	1.5	2.06	1.79	0.75	0.75	-0.13	-1.01
CFRKHPEATYTKCGSGPWLTPRCMVDYP	cv-164	1	0.18	-1.67	-0.46	-0.21	0	1.2	-1.61	-0.19	1.52	0.61	0.96	-0.16	0.25	0.28	-1.33	-0.2	-1.47	1.45	1.24	1.27	1.55	1.47	1.3	0.83	-1.17	0.7	0.7	0.8	1.64	0.67	1.63	0.13	-0.43	-0.25	0.37	0.19	0.51	1.28	0.93	0.65	0.22	-0.17	-0.5	0.05	-0.01	-1.34	-0.19
CFRKLPVNRPIDWKVCQRIVGLLGFAAP	cv-165	1	0.18	-1.67	-0.46	-0.21	0	1.2	-1.61	-0.19	1.52	0.61	0.96	-0.16	0.25	0.28	-1.33	-0.2	-1.47	1.45	1.24	1.27	1.55	1.47	1.3	0.83	-1.17	0.7	0.7	0.8	1.64	0.67	1.63	0.13	1.36	0.07	0.26	-0.8	0.22	-1.37	0.08	-0.62	0.22	-0.17	-0.5	0.05	-0.01	-1.34	-0.19
CGCGHEALTGTEKLIETYFSKNYQDYEY	cv-166	1	0.18	-1.67	-0.46	-0.21	0	1.2	-1.61	-0.19	-0.2	-1.53	-2.63	2.28	-0.53	-1.18	2.01	-1.34	0.18	-1.67	-0.46	-0.21	0	1.2	-1.61	-0.19	-0.2	-1.53	-2.63	2.28	-0.53	-1.18	2.01	-1.34	-0.43	-0.25	0.37	0.19	0.51	1.28	0.93	0.65	-1.18	0.4	0.1	0.36	-2.16	-0.17	0.91
CGGEFFYCNTTQLFNSTWFNSTWSTEGS	cv-167	1	0.18	-1.67	-0.46	-0.21	0	1.2	-1.61	-0.19	-0.2	-1.53	-2.63	2.28	-0.53	-1.18	2.01	-1.34	-0.2	-1.53	-2.63	2.28	-0.53	-1.18	2.01	-1.34	-1.18	0.4	0.1	0.36	-2.16	-0.17	0.91	0.02	1.52	0.61	0.96	-0.16	0.25	0.28	-1.33	-0.2	1.52	0.61	0.96	-0.16	0.25	0.28	-1.33
CGLAGTVLRFVPPLAALGSVPVTFDGDQ	cv-168	1	0.18	-1.67	-0.46	-0.21	0	1.2	-1.61	-0.19	-0.2	-1.53	-2.63	2.28	-0.53	-1.18	2.01	-1.34	1.36	0.07	0.26	-0.8	0.22	-1.37	0.08	-0.62	0.15	-1.11	-1.35	-0.92	0.02	-0.91	0.36	-0.48	-0.2	-1.53	-2.63	2.28	-0.53	-1.18	2.01	-1.34	-0.34	-0.51	-0.55	-1.06	-0.06	-0.01	-0.79
CIKRSDGSCAWYRGAAPPKQEFLDIEDP	cv-169	1	0.18	-1.67	-0.46	-0.21	0	1.2	-1.61	-0.19	1.27	-0.14	0.3	-1.8	0.3	-1.61	-0.16	-0.13	-1.17	0.7	0.7	0.8	1.64	0.67	1.63	0.13	-1.47	1.45	1.24	1.27	1.55	1.47	1.3	0.83	-0.67	-0.86	-1.07	-0.41	-0.32	0.27	-0.64	0.11	-1.15	0.67	-0.41	-0.01	-2.68	1.31	0.03
CILESLFRAVITKKVADLVGFLLLKYRA	cv-170	1	0.18	-1.67	-0.46	-0.21	0	1.2	-1.61	-0.19	1.27	-0.14	0.3	-1.8	0.3	-1.61	-0.16	-0.13	1.36	0.07	0.26	-0.8	0.22	-1.37	0.08	-0.62	-1.18	0.4	0.1	0.36	-2.16	-0.17	0.91	0.02	-0.67	-0.86	-1.07	-0.41	-0.32	0.27	-0.64	0.11	1.36	0.07	0.26	-0.8	0.22	-1.37	0.08
CITMRCNKSETDRWGLTKSSTTITTAAP	cv-171	1	0.18	-1.67	-0.46	-0.21	0	1.2	-1.61	-0.19	1.27	-0.14	0.3	-1.8	0.3	-1.61	-0.16	-0.13	-0.34	-0.51	-0.55	-1.06	-0.06	-0.01	-0.79	0.39	1.01	-0.53	0.43	0	0.23	0.1	-0.86	-0.68	-1.47	1.45	1.24	1.27	1.55	1.47	1.3	0.83	0.18	-1.67	-0.46	-0.21	0	1.2	-1.61
CKDKDMTYAAPLFVTAEFINNNTGEIKS	cv-172	1	0.18	-1.67	-0.46	-0.21	0	1.2	-1.61	-0.19	-1.17	0.7	0.7	0.8	1.64	0.67	1.63	0.13	-1.15	0.67	-0.41	-0.01	-2.68	1.31	0.03	0.56	-1.17	0.7	0.7	0.8	1.64	0.67	1.63	0.13	-1.15	0.67	-0.41	-0.01	-2.68	1.31	0.03	0.56	1.01	-0.53	0.43	0	0.23	0.1	-0.86
CKILPGAQGQFPRVCMTVDSLVNKECCP	cv-173	1	0.18	-1.67	-0.46	-0.21	0	1.2	-1.61	-0.19	-1.17	0.7	0.7	0.8	1.64	0.67	1.63	0.13	1.27	-0.14	0.3	-1.8	0.3	-1.61	-0.16	-0.13	1.36	0.07	0.26	-0.8	0.22	-1.37	0.08	-0.62	0.22	-0.17	-0.5	0.05	-0.01	-1.34	-0.19	3.56	-0.2	-1.53	-2.63	2.28	-0.53	-1.18	2.01
CKKLKIFAMPMQDIKMILKMVQLDSIED	cv-174	1	0.18	-1.67	-0.46	-0.21	0	1.2	-1.61	-0.19	-1.17	0.7	0.7	0.8	1.64	0.67	1.63	0.13	-1.17	0.7	0.7	0.8	1.64	0.67	1.63	0.13	1.36	0.07	0.26	-0.8	0.22	-1.37	0.08	-0.62	-1.17	0.7	0.7	0.8	1.64	0.67	1.63	0.13	1.27	-0.14	0.3	-1.8	0.3	-1.61	-0.16
CKQYLHLYPVARQRSGLCQVFADATPTG	cv-175	1	0.18	-1.67	-0.46	-0.21	0	1.2	-1.61	-0.19	-1.17	0.7	0.7	0.8	1.64	0.67	1.63	0.13	-0.96	0.12	0.18	0.16	0.09	0.42	-0.2	-0.41	0.61	1.6	1.17	0.73	0.53	0.25	-0.96	-0.52	1.36	0.07	0.26	-0.8	0.22	-1.37	0.08	-0.62	-0.43	-0.25	0.37	0.19	0.51	1.28	0.93
CKTAEFQMTFHLFIAAFVGAAATLVSLL	cv-176	1	0.18	-1.67	-0.46	-0.21	0	1.2	-1.61	-0.19	-1.17	0.7	0.7	0.8	1.64	0.67	1.63	0.13	-0.34	-0.51	-0.55	-1.06	-0.06	-0.01	-0.79	0.39	0.15	-1.11	-1.35	-0.92	0.02	-0.91	0.36	-0.48	-1.18	0.4	0.1	0.36	-2.16	-0.17	0.91	0.02	1.52	0.61	0.96	-0.16	0.25	0.28	-1.33
CKTVLELTEVFEFAFKDLFVVYRDSIPH	cv-177	1	0.18	-1.67	-0.46	-0.21	0	1.2	-1.61	-0.19	-1.17	0.7	0.7	0.8	1.64	0.67	1.63	0.13	-0.34	-0.51	-0.55	-1.06	-0.06	-0.01	-0.79	0.39	0.76	-0.92	-0.17	-1.91	0.22	-1.4	-0.24	-0.03	1.36	0.07	0.26	-0.8	0.22	-1.37	0.08	-0.62	-1.18	0.4	0.1	0.36	-2.16	-0.17	0.91
CLAFSYMDDVVLGAKSVQHLESLFTAVT	cv-178	1	0.18	-1.67	-0.46	-0.21	0	1.2	-1.61	-0.19	1.36	0.07	0.26	-0.8	0.22	-1.37	0.08	-0.62	0.15	-1.11	-1.35	-0.92	0.02	-0.91	0.36	-0.48	1.52	0.61	0.96	-0.16	0.25	0.28	-1.33	-0.2	-0.67	-0.86	-1.07	-0.41	-0.32	0.27	-0.64	0.11	0.61	1.6	1.17	0.73	0.53	0.25	-0.96
CLAFSYMDDVVLGAKSVQHRESLYTAVT	cv-179	1	0.18	-1.67	-0.46	-0.21	0	1.2	-1.61	-0.19	1.36	0.07	0.26	-0.8	0.22	-1.37	0.08	-0.62	0.15	-1.11	-1.35	-0.92	0.02	-0.91	0.36	-0.48	1.52	0.61	0.96	-0.16	0.25	0.28	-1.33	-0.2	-0.67	-0.86	-1.07	-0.41	-0.32	0.27	-0.64	0.11	0.61	1.6	1.17	0.73	0.53	0.25	-0.96
CLAFSYMDDVVLGVKSVQHLESLFTAVT	cv-180	1	0.18	-1.67	-0.46	-0.21	0	1.2	-1.61	-0.19	1.36	0.07	0.26	-0.8	0.22	-1.37	0.08	-0.62	0.15	-1.11	-1.35	-0.92	0.02	-0.91	0.36	-0.48	1.52	0.61	0.96	-0.16	0.25	0.28	-1.33	-0.2	-0.67	-0.86	-1.07	-0.41	-0.32	0.27	-0.64	0.11	0.61	1.6	1.17	0.73	0.53	0.25	-0.96
CLALSDLLVSGSNVLETAVILLLEAGAL	cv-181	1	0.18	-1.67	-0.46	-0.21	0	1.2	-1.61	-0.19	1.36	0.07	0.26	-0.8	0.22	-1.37	0.08	-0.62	0.15	-1.11	-1.35	-0.92	0.02	-0.91	0.36	-0.48	1.36	0.07	0.26	-0.8	0.22	-1.37	0.08	-0.62	-0.67	-0.86	-1.07	-0.41	-0.32	0.27	-0.64	0.11	-1.15	0.67	-0.41	-0.01	-2.68	1.31	0.03
CLFSYHRLRDLLLIVTRIVELLGRRGWE	cv-182	1	0.18	-1.67	-0.46	-0.21	0	1.2	-1.61	-0.19	1.36	0.07	0.26	-0.8	0.22	-1.37	0.08	-0.62	1.52	0.61	0.96	-0.16	0.25	0.28	-1.33	-0.2	-0.67	-0.86	-1.07	-0.41	-0.32	0.27	-0.64	0.11	0.61	1.6	1.17	0.73	0.53	0.25	-0.96	-0.52	-0.43	-0.25	0.37	0.19	0.51	1.28	0.93
CLIFLLVLLDYQGMLPVCPLLPGTSTTS	cv-183	1	0.18	-1.67	-0.46	-0.21	0	1.2	-1.61	-0.19	1.36	0.07	0.26	-0.8	0.22	-1.37	0.08	-0.62	1.27	-0.14	0.3	-1.8	0.3	-1.61	-0.16	-0.13	1.52	0.61	0.96	-0.16	0.25	0.28	-1.33	-0.2	1.36	0.07	0.26	-0.8	0.22	-1.37	0.08	-0.62	1.36	0.07	0.26	-0.8	0.22	-1.37	0.08
CLKFYSKISEYRHYCYSLYGTTLEQQYN	cv-184	1	0.18	-1.67	-0.46	-0.21	0	1.2	-1.61	-0.19	1.36	0.07	0.26	-0.8	0.22	-1.37	0.08	-0.62	-1.17	0.7	0.7	0.8	1.64	0.67	1.63	0.13	1.52	0.61	0.96	-0.16	0.25	0.28	-1.33	-0.2	0.61	1.6	1.17	0.73	0.53	0.25	-0.96	-0.52	-0.67	-0.86	-1.07	-0.41	-0.32	0.27	-0.64
CLLHLAVIGALLAVGATKVPRNQDWLGV	cv-185	1	0.18	-1.67	-0.46	-0.21	0	1.2	-1.61	-0.19	1.36	0.07	0.26	-0.8	0.22	-1.37	0.08	-0.62	1.36	0.07	0.26	-0.8	0.22	-1.37	0.08	-0.62	-0.43	-0.25	0.37	0.19	0.51	1.28	0.93	0.65	1.36	0.07	0.26	-0.8	0.22	-1.37	0.08	-0.62	0.15	-1.11	-1.35	-0.92	0.02	-0.91	0.36
CLQQLFLLMWITQVFLPVFLAQPPSGQR	cv-186	1	0.18	-1.67	-0.46	-0.21	0	1.2	-1.61	-0.19	1.36	0.07	0.26	-0.8	0.22	-1.37	0.08	-0.62	-0.96	0.12	0.18	0.16	0.09	0.42	-0.2	-0.41	-0.96	0.12	0.18	0.16	0.09	0.42	-0.2	-0.41	1.36	0.07	0.26	-0.8	0.22	-1.37	0.08	-0.62	1.52	0.61	0.96	-0.16	0.25	0.28	-1.33
CLQQLSLLMWITQCFLPVFLAQPPSGQR	cv-187	1	0.18	-1.67	-0.46	-0.21	0	1.2	-1.61	-0.19	1.36	0.07	0.26	-0.8	0.22	-1.37	0.08	-0.62	-0.96	0.12	0.18	0.16	0.09	0.42	-0.2	-0.41	-0.96	0.12	0.18	0.16	0.09	0.42	-0.2	-0.41	1.36	0.07	0.26	-0.8	0.22	-1.37	0.08	-0.62	-0.67	-0.86	-1.07	-0.41	-0.32	0.27	-0.64
CLVVFFLAMLVLMAVLYVHMLARACQHA	cv-188	1	0.18	-1.67	-0.46	-0.21	0	1.2	-1.61	-0.19	1.36	0.07	0.26	-0.8	0.22	-1.37	0.08	-0.62	0.76	-0.92	-0.17	-1.91	0.22	-1.4	-0.24	-0.03	0.76	-0.92	-0.17	-1.91	0.22	-1.4	-0.24	-0.03	1.52	0.61	0.96	-0.16	0.25	0.28	-1.33	-0.2	1.52	0.61	0.96	-0.16	0.25	0.28	-1.33
CQGEFFYCKMNWFLNYLNNLTVDADHNH	cv-189	1	0.18	-1.67	-0.46	-0.21	0	1.2	-1.61	-0.19	-0.96	0.12	0.18	0.16	0.09	0.42	-0.2	-0.41	-0.2	-1.53	-2.63	2.28	-0.53	-1.18	2.01	-1.34	-1.18	0.4	0.1	0.36	-2.16	-0.17	0.91	0.02	1.52	0.61	0.96	-0.16	0.25	0.28	-1.33	-0.2	1.52	0.61	0.96	-0.16	0.25	0.28	-1.33
CQLPSLKIFIAGNSAYEYVDYLFKRMID	cv-190	1	0.18	-1.67	-0.46	-0.21	0	1.2	-1.61	-0.19	-0.96	0.12	0.18	0.16	0.09	0.42	-0.2	-0.41	1.36	0.07	0.26	-0.8	0.22	-1.37	0.08	-0.62	0.22	-0.17	-0.5	0.05	-0.01	-1.34	-0.19	3.56	-0.67	-0.86	-1.07	-0.41	-0.32	0.27	-0.64	0.11	1.36	0.07	0.26	-0.8	0.22	-1.37	0.08
CRGVPDAKIRIFDLGRKKAKVDEFPLCG	cv-191	1	0.18	-1.67	-0.46	-0.21	0	1.2	-1.61	-0.19	-1.47	1.45	1.24	1.27	1.55	1.47	1.3	0.83	-0.2	-1.53	-2.63	2.28	-0.53	-1.18	2.01	-1.34	0.76	-0.92	-0.17	-1.91	0.22	-1.4	-0.24	-0.03	0.22	-0.17	-0.5	0.05	-0.01	-1.34	-0.19	3.56	-1.15	0.67	-0.41	-0.01	-2.68	1.31	0.03
CSFTTLPALSTGLIHLHQNIVDVQYLYG	cv-192	1	0.18	-1.67	-0.46	-0.21	0	1.2	-1.61	-0.19	-0.67	-0.86	-1.07	-0.41	-0.32	0.27	-0.64	0.11	1.52	0.61	0.96	-0.16	0.25	0.28	-1.33	-0.2	-0.34	-0.51	-0.55	-1.06	-0.06	-0.01	-0.79	0.39	-0.34	-0.51	-0.55	-1.06	-0.06	-0.01	-0.79	0.39	1.36	0.07	0.26	-0.8	0.22	-1.37	0.08
CSQLTTLSFYGNSISISALQSLLQHLIG	cv-193	1	0.18	-1.67	-0.46	-0.21	0	1.2	-1.61	-0.19	-0.67	-0.86	-1.07	-0.41	-0.32	0.27	-0.64	0.11	-0.96	0.12	0.18	0.16	0.09	0.42	-0.2	-0.41	1.36	0.07	0.26	-0.8	0.22	-1.37	0.08	-0.62	-0.34	-0.51	-0.55	-1.06	-0.06	-0.01	-0.79	0.39	-0.34	-0.51	-0.55	-1.06	-0.06	-0.01	-0.79
CTELKLSDYEGRLIQNSITIERMVLSAF	cv-194	1	0.18	-1.67	-0.46	-0.21	0	1.2	-1.61	-0.19	-0.34	-0.51	-0.55	-1.06	-0.06	-0.01	-0.79	0.39	-1.18	0.4	0.1	0.36	-2.16	-0.17	0.91	0.02	1.36	0.07	0.26	-0.8	0.22	-1.37	0.08	-0.62	-1.17	0.7	0.7	0.8	1.64	0.67	1.63	0.13	1.36	0.07	0.26	-0.8	0.22	-1.37	0.08
CTIDVYMIMVKCWMIDSECRPRFRELVS	cv-195	1	0.18	-1.67	-0.46	-0.21	0	1.2	-1.61	-0.19	-0.34	-0.51	-0.55	-1.06	-0.06	-0.01	-0.79	0.39	1.27	-0.14	0.3	-1.8	0.3	-1.61	-0.16	-0.13	-1.15	0.67	-0.41	-0.01	-2.68	1.31	0.03	0.56	0.76	-0.92	-0.17	-1.91	0.22	-1.4	-0.24	-0.03	0.61	1.6	1.17	0.73	0.53	0.25	-0.96
CTIVPASEVCGPVYCFTPSPVVVGTTDR	cv-196	1	0.18	-1.67	-0.46	-0.21	0	1.2	-1.61	-0.19	-0.34	-0.51	-0.55	-1.06	-0.06	-0.01	-0.79	0.39	1.27	-0.14	0.3	-1.8	0.3	-1.61	-0.16	-0.13	0.76	-0.92	-0.17	-1.91	0.22	-1.4	-0.24	-0.03	0.22	-0.17	-0.5	0.05	-0.01	-1.34	-0.19	3.56	0.15	-1.11	-1.35	-0.92	0.02	-0.91	0.36
CTVNFTIFKVRMYVGGVEHRLDAACNFT	cv-197	1	0.18	-1.67	-0.46	-0.21	0	1.2	-1.61	-0.19	-0.34	-0.51	-0.55	-1.06	-0.06	-0.01	-0.79	0.39	0.76	-0.92	-0.17	-1.91	0.22	-1.4	-0.24	-0.03	-0.99	0	-0.37	0.69	-0.55	0.85	0.73	-0.8	1.52	0.61	0.96	-0.16	0.25	0.28	-1.33	-0.2	-0.34	-0.51	-0.55	-1.06	-0.06	-0.01	-0.79
CTWKLPTLAKFSPYLGQMINLRRLLLSH	cv-198	1	0.18	-1.67	-0.46	-0.21	0	1.2	-1.61	-0.19	-0.34	-0.51	-0.55	-1.06	-0.06	-0.01	-0.79	0.39	1.5	2.06	1.79	0.75	0.75	-0.13	-1.01	-0.85	-1.17	0.7	0.7	0.8	1.64	0.67	1.63	0.13	1.36	0.07	0.26	-0.8	0.22	-1.37	0.08	-0.62	0.22	-0.17	-0.5	0.05	-0.01	-1.34	-0.19
CTYAGPFGMSRILLSQEKTKFFTRRLAG	cv-199	1	0.18	-1.67	-0.46	-0.21	0	1.2	-1.61	-0.19	-0.34	-0.51	-0.55	-1.06	-0.06	-0.01	-0.79	0.39	0.61	1.6	1.17	0.73	0.53	0.25	-0.96	-0.52	0.15	-1.11	-1.35	-0.92	0.02	-0.91	0.36	-0.48	-0.2	-1.53	-2.63	2.28	-0.53	-1.18	2.01	-1.34	0.22	-0.17	-0.5	0.05	-0.01	-1.34	-0.19
CTYSPALNKMFCQLAKTCPVQLWVDSTP	cv-200	1	0.18	-1.67	-0.46	-0.21	0	1.2	-1.61	-0.19	-0.34	-0.51	-0.55	-1.06	-0.06	-0.01	-0.79	0.39	0.61	1.6	1.17	0.73	0.53	0.25	-0.96	-0.52	-0.67	-0.86	-1.07	-0.41	-0.32	0.27	-0.64	0.11	0.22	-0.17	-0.5	0.05	-0.01	-1.34	-0.19	3.56	0.15	-1.11	-1.35	-0.92	0.02	-0.91	0.36
CVQSTHVDIRTLEDLLMGTLGIVCPICS	cv-201	1	0.18	-1.67	-0.46	-0.21	0	1.2	-1.61	-0.19	0.76	-0.92	-0.17	-1.91	0.22	-1.4	-0.24	-0.03	-0.96	0.12	0.18	0.16	0.09	0.42	-0.2	-0.41	-0.67	-0.86	-1.07	-0.41	-0.32	0.27	-0.64	0.11	-0.34	-0.51	-0.55	-1.06	-0.06	-0.01	-0.79	0.39	-0.43	-0.25	0.37	0.19	0.51	1.28	0.93
CVYCKQQLLRREVYDFAFRDLCIVYRDG	cv-202	1	0.18	-1.67	-0.46	-0.21	0	1.2	-1.61	-0.19	0.76	-0.92	-0.17	-1.91	0.22	-1.4	-0.24	-0.03	0.61	1.6	1.17	0.73	0.53	0.25	-0.96	-0.52	0.18	-1.67	-0.46	-0.21	0	1.2	-1.61	-0.19	-1.17	0.7	0.7	0.8	1.64	0.67	1.63	0.13	-0.96	0.12	0.18	0.16	0.09	0.42	-0.2
CWGPFFLHLTLIVLCPEHPTCGCIFKNF	cv-203	1	0.18	-1.67	-0.46	-0.21	0	1.2	-1.61	-0.19	1.5	2.06	1.79	0.75	0.75	-0.13	-1.01	-0.85	-0.2	-1.53	-2.63	2.28	-0.53	-1.18	2.01	-1.34	0.22	-0.17	-0.5	0.05	-0.01	-1.34	-0.19	3.56	1.52	0.61	0.96	-0.16	0.25	0.28	-1.33	-0.2	1.52	0.61	0.96	-0.16	0.25	0.28	-1.33
CWRTFLTCDANLAVTLPPGLTDEQAITA	cv-204	1	0.18	-1.67	-0.46	-0.21	0	1.2	-1.61	-0.19	1.5	2.06	1.79	0.75	0.75	-0.13	-1.01	-0.85	-1.47	1.45	1.24	1.27	1.55	1.47	1.3	0.83	-0.34	-0.51	-0.55	-1.06	-0.06	-0.01	-0.79	0.39	1.52	0.61	0.96	-0.16	0.25	0.28	-1.33	-0.2	1.36	0.07	0.26	-0.8	0.22	-1.37	0.08
CYIKARAACRAAGLQDCTMLVCGDDLVV	cv-205	1	0.18	-1.67	-0.46	-0.21	0	1.2	-1.61	-0.19	0.61	1.6	1.17	0.73	0.53	0.25	-0.96	-0.52	1.27	-0.14	0.3	-1.8	0.3	-1.61	-0.16	-0.13	-1.17	0.7	0.7	0.8	1.64	0.67	1.63	0.13	0.15	-1.11	-1.35	-0.92	0.02	-0.91	0.36	-0.48	-1.47	1.45	1.24	1.27	1.55	1.47	1.3
CYQDTILWKDIFHKNNQLALTLIDTNRS	cv-206	1	0.18	-1.67	-0.46	-0.21	0	1.2	-1.61	-0.19	0.61	1.6	1.17	0.73	0.53	0.25	-0.96	-0.52	-0.96	0.12	0.18	0.16	0.09	0.42	-0.2	-0.41	-1.15	0.67	-0.41	-0.01	-2.68	1.31	0.03	0.56	-0.34	-0.51	-0.55	-1.06	-0.06	-0.01	-0.79	0.39	1.27	-0.14	0.3	-1.8	0.3	-1.61	-0.16
DAASEAARPATSTLNRFSALQQAVPTES	cv-207	1	-1.15	0.67	-0.41	-0.01	-2.68	1.31	0.03	0.56	0.15	-1.11	-1.35	-0.92	0.02	-0.91	0.36	-0.48	0.15	-1.11	-1.35	-0.92	0.02	-0.91	0.36	-0.48	-0.67	-0.86	-1.07	-0.41	-0.32	0.27	-0.64	0.11	-1.18	0.4	0.1	0.36	-2.16	-0.17	0.91	0.02	0.15	-1.11	-1.35	-0.92	0.02	-0.91	0.36
DAENPRYAPQAPWMEQEGPEYWERITQI	cv-208	1	-1.15	0.67	-0.41	-0.01	-2.68	1.31	0.03	0.56	0.15	-1.11	-1.35	-0.92	0.02	-0.91	0.36	-0.48	-1.18	0.4	0.1	0.36	-2.16	-0.17	0.91	0.02	-0.99	0	-0.37	0.69	-0.55	0.85	0.73	-0.8	0.22	-0.17	-0.5	0.05	-0.01	-1.34	-0.19	3.56	-1.47	1.45	1.24	1.27	1.55	1.47	1.3
DAENPRYEAQAPWMEQEGPEYWERITQI	cv-209	1	-1.15	0.67	-0.41	-0.01	-2.68	1.31	0.03	0.56	0.15	-1.11	-1.35	-0.92	0.02	-0.91	0.36	-0.48	-1.18	0.4	0.1	0.36	-2.16	-0.17	0.91	0.02	-0.99	0	-0.37	0.69	-0.55	0.85	0.73	-0.8	0.22	-0.17	-0.5	0.05	-0.01	-1.34	-0.19	3.56	-1.47	1.45	1.24	1.27	1.55	1.47	1.3
DAENPRYEPQAAWMEQEGPEYWERITQI	cv-210	1	-1.15	0.67	-0.41	-0.01	-2.68	1.31	0.03	0.56	0.15	-1.11	-1.35	-0.92	0.02	-0.91	0.36	-0.48	-1.18	0.4	0.1	0.36	-2.16	-0.17	0.91	0.02	-0.99	0	-0.37	0.69	-0.55	0.85	0.73	-0.8	0.22	-0.17	-0.5	0.05	-0.01	-1.34	-0.19	3.56	-1.47	1.45	1.24	1.27	1.55	1.47	1.3
DAENPRYEPQAPAMEQEGPEYWERITQI	cv-211	1	-1.15	0.67	-0.41	-0.01	-2.68	1.31	0.03	0.56	0.15	-1.11	-1.35	-0.92	0.02	-0.91	0.36	-0.48	-1.18	0.4	0.1	0.36	-2.16	-0.17	0.91	0.02	-0.99	0	-0.37	0.69	-0.55	0.85	0.73	-0.8	0.22	-0.17	-0.5	0.05	-0.01	-1.34	-0.19	3.56	-1.47	1.45	1.24	1.27	1.55	1.47	1.3
DAENPRYEPQAPWAEQEGPEYWERITQI	cv-212	1	-1.15	0.67	-0.41	-0.01	-2.68	1.31	0.03	0.56	0.15	-1.11	-1.35	-0.92	0.02	-0.91	0.36	-0.48	-1.18	0.4	0.1	0.36	-2.16	-0.17	0.91	0.02	-0.99	0	-0.37	0.69	-0.55	0.85	0.73	-0.8	0.22	-0.17	-0.5	0.05	-0.01	-1.34	-0.19	3.56	-1.47	1.45	1.24	1.27	1.55	1.47	1.3
DAENPRYEPQAPWMEQEGPEYWERITQI	cv-213	1	-1.15	0.67	-0.41	-0.01	-2.68	1.31	0.03	0.56	0.15	-1.11	-1.35	-0.92	0.02	-0.91	0.36	-0.48	-1.18	0.4	0.1	0.36	-2.16	-0.17	0.91	0.02	-0.99	0	-0.37	0.69	-0.55	0.85	0.73	-0.8	0.22	-0.17	-0.5	0.05	-0.01	-1.34	-0.19	3.56	-1.47	1.45	1.24	1.27	1.55	1.47	1.3
DAENPRYEPQARWMEQEGPEYWERITQI	cv-214	1	-1.15	0.67	-0.41	-0.01	-2.68	1.31	0.03	0.56	0.15	-1.11	-1.35	-0.92	0.02	-0.91	0.36	-0.48	-1.18	0.4	0.1	0.36	-2.16	-0.17	0.91	0.02	-0.99	0	-0.37	0.69	-0.55	0.85	0.73	-0.8	0.22	-0.17	-0.5	0.05	-0.01	-1.34	-0.19	3.56	-1.47	1.45	1.24	1.27	1.55	1.47	1.3
DAENPRYEPRAPWMEQEGPEYWERITQI	cv-215	1	-1.15	0.67	-0.41	-0.01	-2.68	1.31	0.03	0.56	0.15	-1.11	-1.35	-0.92	0.02	-0.91	0.36	-0.48	-1.18	0.4	0.1	0.36	-2.16	-0.17	0.91	0.02	-0.99	0	-0.37	0.69	-0.55	0.85	0.73	-0.8	0.22	-0.17	-0.5	0.05	-0.01	-1.34	-0.19	3.56	-1.47	1.45	1.24	1.27	1.55	1.47	1.3
DAEVLRPYSNVSNLKVWDFYTEETLAEG	cv-216	1	-1.15	0.67	-0.41	-0.01	-2.68	1.31	0.03	0.56	0.15	-1.11	-1.35	-0.92	0.02	-0.91	0.36	-0.48	-1.18	0.4	0.1	0.36	-2.16	-0.17	0.91	0.02	0.76	-0.92	-0.17	-1.91	0.22	-1.4	-0.24	-0.03	1.36	0.07	0.26	-0.8	0.22	-1.37	0.08	-0.62	-1.47	1.45	1.24	1.27	1.55	1.47	1.3
DAYFSVPLDKDFRKYTAFTIPSIGQHRT	cv-217	1	-1.15	0.67	-0.41	-0.01	-2.68	1.31	0.03	0.56	0.15	-1.11	-1.35	-0.92	0.02	-0.91	0.36	-0.48	0.61	1.6	1.17	0.73	0.53	0.25	-0.96	-0.52	1.52	0.61	0.96	-0.16	0.25	0.28	-1.33	-0.2	-0.67	-0.86	-1.07	-0.41	-0.32	0.27	-0.64	0.11	0.76	-0.92	-0.17	-1.91	0.22	-1.4	-0.24
DDEAGPLEEELPRLADEGLNRRVAEDLN	cv-218	1	-1.15	0.67	-0.41	-0.01	-2.68	1.31	0.03	0.56	-1.15	0.67	-0.41	-0.01	-2.68	1.31	0.03	0.56	-1.18	0.4	0.1	0.36	-2.16	-0.17	0.91	0.02	0.15	-1.11	-1.35	-0.92	0.02	-0.91	0.36	-0.48	-0.2	-1.53	-2.63	2.28	-0.53	-1.18	2.01	-1.34	0.22	-0.17	-0.5	0.05	-0.01	-1.34	-0.19
DDEDESSEQTFMYYVNDGVYGSFNCILY	cv-219	1	-1.15	0.67	-0.41	-0.01	-2.68	1.31	0.03	0.56	-1.15	0.67	-0.41	-0.01	-2.68	1.31	0.03	0.56	-1.18	0.4	0.1	0.36	-2.16	-0.17	0.91	0.02	-1.15	0.67	-0.41	-0.01	-2.68	1.31	0.03	0.56	-1.18	0.4	0.1	0.36	-2.16	-0.17	0.91	0.02	-0.67	-0.86	-1.07	-0.41	-0.32	0.27	-0.64
DDIKATYDKGILTVSVAVSEGKPTEKHI	cv-220	1	-1.15	0.67	-0.41	-0.01	-2.68	1.31	0.03	0.56	-1.15	0.67	-0.41	-0.01	-2.68	1.31	0.03	0.56	1.27	-0.14	0.3	-1.8	0.3	-1.61	-0.16	-0.13	-1.17	0.7	0.7	0.8	1.64	0.67	1.63	0.13	0.15	-1.11	-1.35	-0.92	0.02	-0.91	0.36	-0.48	-0.34	-0.51	-0.55	-1.06	-0.06	-0.01	-0.79
DDQLLALLPSLSHCSQLTTLSFYGNSIS	cv-221	1	-1.15	0.67	-0.41	-0.01	-2.68	1.31	0.03	0.56	-1.15	0.67	-0.41	-0.01	-2.68	1.31	0.03	0.56	-0.96	0.12	0.18	0.16	0.09	0.42	-0.2	-0.41	1.36	0.07	0.26	-0.8	0.22	-1.37	0.08	-0.62	1.36	0.07	0.26	-0.8	0.22	-1.37	0.08	-0.62	0.15	-1.11	-1.35	-0.92	0.02	-0.91	0.36
DDQVGFPVTPRVPLRPMTFKLAVDMSHF	cv-222	1	-1.15	0.67	-0.41	-0.01	-2.68	1.31	0.03	0.56	-1.15	0.67	-0.41	-0.01	-2.68	1.31	0.03	0.56	-0.96	0.12	0.18	0.16	0.09	0.42	-0.2	-0.41	0.76	-0.92	-0.17	-1.91	0.22	-1.4	-0.24	-0.03	-0.2	-1.53	-2.63	2.28	-0.53	-1.18	2.01	-1.34	1.52	0.61	0.96	-0.16	0.25	0.28	-1.33
DEAQSKRGILTLKYPIEHGIVTNWDDME	cv-223	1	-1.15	0.67	-0.41	-0.01	-2.68	1.31	0.03	0.56	-1.18	0.4	0.1	0.36	-2.16	-0.17	0.91	0.02	0.15	-1.11	-1.35	-0.92	0.02	-0.91	0.36	-0.48	-0.96	0.12	0.18	0.16	0.09	0.42	-0.2	-0.41	-0.67	-0.86	-1.07	-0.41	-0.32	0.27	-0.64	0.11	-1.17	0.7	0.7	0.8	1.64	0.67	1.63
DEAYVMAGVGSPYVSRLLGICLTSTVQL	cv-224	1	-1.15	0.67	-0.41	-0.01	-2.68	1.31	0.03	0.56	-1.18	0.4	0.1	0.36	-2.16	-0.17	0.91	0.02	0.15	-1.11	-1.35	-0.92	0.02	-0.91	0.36	-0.48	0.61	1.6	1.17	0.73	0.53	0.25	-0.96	-0.52	0.76	-0.92	-0.17	-1.91	0.22	-1.4	-0.24	-0.03	1.01	-0.53	0.43	0	0.23	0.1	-0.86
DECGITDDQLLALLPSLSHCSQLTTLSF	cv-225	1	-1.15	0.67	-0.41	-0.01	-2.68	1.31	0.03	0.56	-1.18	0.4	0.1	0.36	-2.16	-0.17	0.91	0.02	0.18	-1.67	-0.46	-0.21	0	1.2	-1.61	-0.19	-0.2	-1.53	-2.63	2.28	-0.53	-1.18	2.01	-1.34	1.27	-0.14	0.3	-1.8	0.3	-1.61	-0.16	-0.13	-0.34	-0.51	-0.55	-1.06	-0.06	-0.01	-0.79
DEREVSVPAEILRKSRRFAPALPVWARP	cv-226	1	-1.15	0.67	-0.41	-0.01	-2.68	1.31	0.03	0.56	-1.18	0.4	0.1	0.36	-2.16	-0.17	0.91	0.02	-1.47	1.45	1.24	1.27	1.55	1.47	1.3	0.83	-1.18	0.4	0.1	0.36	-2.16	-0.17	0.91	0.02	0.76	-0.92	-0.17	-1.91	0.22	-1.4	-0.24	-0.03	-0.67	-0.86	-1.07	-0.41	-0.32	0.27	-0.64
DFFPVIFSKASEYLQLVFGIEVVEVVPI	cv-227	1	-1.15	0.67	-0.41	-0.01	-2.68	1.31	0.03	0.56	1.52	0.61	0.96	-0.16	0.25	0.28	-1.33	-0.2	1.52	0.61	0.96	-0.16	0.25	0.28	-1.33	-0.2	0.22	-0.17	-0.5	0.05	-0.01	-1.34	-0.19	3.56	0.76	-0.92	-0.17	-1.91	0.22	-1.4	-0.24	-0.03	1.27	-0.14	0.3	-1.8	0.3	-1.61	-0.16
DFWTDVTPNYADILLHSTYFPCFTAGEV	cv-228	1	-1.15	0.67	-0.41	-0.01	-2.68	1.31	0.03	0.56	1.52	0.61	0.96	-0.16	0.25	0.28	-1.33	-0.2	1.5	2.06	1.79	0.75	0.75	-0.13	-1.01	-0.85	-0.34	-0.51	-0.55	-1.06	-0.06	-0.01	-0.79	0.39	-1.15	0.67	-0.41	-0.01	-2.68	1.31	0.03	0.56	0.76	-0.92	-0.17	-1.91	0.22	-1.4	-0.24
DGNCTCIPIPSSWAFAKYLWEWASVRFS	cv-229	1	-1.15	0.67	-0.41	-0.01	-2.68	1.31	0.03	0.56	-0.2	-1.53	-2.63	2.28	-0.53	-1.18	2.01	-1.34	-0.99	0	-0.37	0.69	-0.55	0.85	0.73	-0.8	0.18	-1.67	-0.46	-0.21	0	1.2	-1.61	-0.19	-0.34	-0.51	-0.55	-1.06	-0.06	-0.01	-0.79	0.39	0.18	-1.67	-0.46	-0.21	0	1.2	-1.61
DGPAGQAEPDRAHYNIVTFCCKCDSTLR	cv-230	1	-1.15	0.67	-0.41	-0.01	-2.68	1.31	0.03	0.56	-0.2	-1.53	-2.63	2.28	-0.53	-1.18	2.01	-1.34	0.22	-0.17	-0.5	0.05	-0.01	-1.34	-0.19	3.56	0.15	-1.11	-1.35	-0.92	0.02	-0.91	0.36	-0.48	-0.2	-1.53	-2.63	2.28	-0.53	-1.18	2.01	-1.34	-0.96	0.12	0.18	0.16	0.09	0.42	-0.2
DGRHSQTLKAMVQAWPFTCLPLGVLMKG	cv-231	1	-1.15	0.67	-0.41	-0.01	-2.68	1.31	0.03	0.56	-0.2	-1.53	-2.63	2.28	-0.53	-1.18	2.01	-1.34	-1.47	1.45	1.24	1.27	1.55	1.47	1.3	0.83	-0.43	-0.25	0.37	0.19	0.51	1.28	0.93	0.65	-0.67	-0.86	-1.07	-0.41	-0.32	0.27	-0.64	0.11	-0.96	0.12	0.18	0.16	0.09	0.42	-0.2
DGVFEVLSTNGDTLLGGDDFDEVIIKWM	cv-232	1	-1.15	0.67	-0.41	-0.01	-2.68	1.31	0.03	0.56	-0.2	-1.53	-2.63	2.28	-0.53	-1.18	2.01	-1.34	0.76	-0.92	-0.17	-1.91	0.22	-1.4	-0.24	-0.03	1.52	0.61	0.96	-0.16	0.25	0.28	-1.33	-0.2	-1.18	0.4	0.1	0.36	-2.16	-0.17	0.91	0.02	0.76	-0.92	-0.17	-1.91	0.22	-1.4	-0.24
DGVNYATGNLPGCSFSIFLLALLSCLTV	cv-233	1	-1.15	0.67	-0.41	-0.01	-2.68	1.31	0.03	0.56	-0.2	-1.53	-2.63	2.28	-0.53	-1.18	2.01	-1.34	0.76	-0.92	-0.17	-1.91	0.22	-1.4	-0.24	-0.03	-0.99	0	-0.37	0.69	-0.55	0.85	0.73	-0.8	0.61	1.6	1.17	0.73	0.53	0.25	-0.96	-0.52	0.15	-1.11	-1.35	-0.92	0.02	-0.91	0.36
DHVAVLLCLVVFFLAMLVLMAVLYVHML	cv-234	1	-1.15	0.67	-0.41	-0.01	-2.68	1.31	0.03	0.56	-0.43	-0.25	0.37	0.19	0.51	1.28	0.93	0.65	0.76	-0.92	-0.17	-1.91	0.22	-1.4	-0.24	-0.03	0.15	-1.11	-1.35	-0.92	0.02	-0.91	0.36	-0.48	0.76	-0.92	-0.17	-1.91	0.22	-1.4	-0.24	-0.03	1.36	0.07	0.26	-0.8	0.22	-1.37	0.08
DIHGTLHLERLAYLHARLRELLCELGRP	cv-235	1	-1.15	0.67	-0.41	-0.01	-2.68	1.31	0.03	0.56	1.27	-0.14	0.3	-1.8	0.3	-1.61	-0.16	-0.13	-0.43	-0.25	0.37	0.19	0.51	1.28	0.93	0.65	-0.2	-1.53	-2.63	2.28	-0.53	-1.18	2.01	-1.34	-0.34	-0.51	-0.55	-1.06	-0.06	-0.01	-0.79	0.39	1.36	0.07	0.26	-0.8	0.22	-1.37	0.08
DIIATDIQTKELQKQITKIQNFRVYYRD	cv-236	1	-1.15	0.67	-0.41	-0.01	-2.68	1.31	0.03	0.56	1.27	-0.14	0.3	-1.8	0.3	-1.61	-0.16	-0.13	1.27	-0.14	0.3	-1.8	0.3	-1.61	-0.16	-0.13	0.15	-1.11	-1.35	-0.92	0.02	-0.91	0.36	-0.48	-0.34	-0.51	-0.55	-1.06	-0.06	-0.01	-0.79	0.39	-1.15	0.67	-0.41	-0.01	-2.68	1.31	0.03
DIKMILKMVQLDSIEDLEVTCTWKLPTL	cv-237	1	-1.15	0.67	-0.41	-0.01	-2.68	1.31	0.03	0.56	1.27	-0.14	0.3	-1.8	0.3	-1.61	-0.16	-0.13	-1.17	0.7	0.7	0.8	1.64	0.67	1.63	0.13	1.01	-0.53	0.43	0	0.23	0.1	-0.86	-0.68	1.27	-0.14	0.3	-1.8	0.3	-1.61	-0.16	-0.13	1.36	0.07	0.26	-0.8	0.22	-1.37	0.08
DILDLWIYHTQGYFPDWQNYTPGPGIRY	cv-238	1	-1.15	0.67	-0.41	-0.01	-2.68	1.31	0.03	0.56	1.27	-0.14	0.3	-1.8	0.3	-1.61	-0.16	-0.13	1.36	0.07	0.26	-0.8	0.22	-1.37	0.08	-0.62	-1.15	0.67	-0.41	-0.01	-2.68	1.31	0.03	0.56	1.36	0.07	0.26	-0.8	0.22	-1.37	0.08	-0.62	1.5	2.06	1.79	0.75	0.75	-0.13	-1.01
DIQTNVYIKHPVSIEQYLMEGSYNKVFL	cv-239	1	-1.15	0.67	-0.41	-0.01	-2.68	1.31	0.03	0.56	1.27	-0.14	0.3	-1.8	0.3	-1.61	-0.16	-0.13	-0.96	0.12	0.18	0.16	0.09	0.42	-0.2	-0.41	-0.34	-0.51	-0.55	-1.06	-0.06	-0.01	-0.79	0.39	-0.99	0	-0.37	0.69	-0.55	0.85	0.73	-0.8	0.76	-0.92	-0.17	-1.91	0.22	-1.4	-0.24
DIQTNVYLKHPVSIEQYLMEGSYNKVFL	cv-240	1	-1.15	0.67	-0.41	-0.01	-2.68	1.31	0.03	0.56	1.27	-0.14	0.3	-1.8	0.3	-1.61	-0.16	-0.13	-0.96	0.12	0.18	0.16	0.09	0.42	-0.2	-0.41	-0.34	-0.51	-0.55	-1.06	-0.06	-0.01	-0.79	0.39	-0.99	0	-0.37	0.69	-0.55	0.85	0.73	-0.8	0.76	-0.92	-0.17	-1.91	0.22	-1.4	-0.24
DIQTNVYLKHPVSLEQYLMEGSYNKVFL	cv-241	1	-1.15	0.67	-0.41	-0.01	-2.68	1.31	0.03	0.56	1.27	-0.14	0.3	-1.8	0.3	-1.61	-0.16	-0.13	-0.96	0.12	0.18	0.16	0.09	0.42	-0.2	-0.41	-0.34	-0.51	-0.55	-1.06	-0.06	-0.01	-0.79	0.39	-0.99	0	-0.37	0.69	-0.55	0.85	0.73	-0.8	0.76	-0.92	-0.17	-1.91	0.22	-1.4	-0.24
DKDFRKYTAFTIPSINNETPGIRYQYNV	cv-242	1	-1.15	0.67	-0.41	-0.01	-2.68	1.31	0.03	0.56	-1.17	0.7	0.7	0.8	1.64	0.67	1.63	0.13	-1.15	0.67	-0.41	-0.01	-2.68	1.31	0.03	0.56	1.52	0.61	0.96	-0.16	0.25	0.28	-1.33	-0.2	-1.47	1.45	1.24	1.27	1.55	1.47	1.3	0.83	-1.17	0.7	0.7	0.8	1.64	0.67	1.63
DKIVQAPIFYPPVLQPIQVMGQGGSPTA	cv-243	1	-1.15	0.67	-0.41	-0.01	-2.68	1.31	0.03	0.56	-1.17	0.7	0.7	0.8	1.64	0.67	1.63	0.13	1.27	-0.14	0.3	-1.8	0.3	-1.61	-0.16	-0.13	0.76	-0.92	-0.17	-1.91	0.22	-1.4	-0.24	-0.03	-0.96	0.12	0.18	0.16	0.09	0.42	-0.2	-0.41	0.15	-1.11	-1.35	-0.92	0.02	-0.91	0.36
DKKHQKEPPFLWMGYELHPDKWTVQPIM	cv-244	1	-1.15	0.67	-0.41	-0.01	-2.68	1.31	0.03	0.56	-1.17	0.7	0.7	0.8	1.64	0.67	1.63	0.13	-1.17	0.7	0.7	0.8	1.64	0.67	1.63	0.13	-0.43	-0.25	0.37	0.19	0.51	1.28	0.93	0.65	-0.96	0.12	0.18	0.16	0.09	0.42	-0.2	-0.41	-1.17	0.7	0.7	0.8	1.64	0.67	1.63
DKSCRASADKPYSYDSSDRFHYREQHNV	cv-245	1	-1.15	0.67	-0.41	-0.01	-2.68	1.31	0.03	0.56	-1.17	0.7	0.7	0.8	1.64	0.67	1.63	0.13	-0.67	-0.86	-1.07	-0.41	-0.32	0.27	-0.64	0.11	0.18	-1.67	-0.46	-0.21	0	1.2	-1.61	-0.19	-1.47	1.45	1.24	1.27	1.55	1.47	1.3	0.83	0.15	-1.11	-1.35	-0.92	0.02	-0.91	0.36
DKVKLELKVKNLELQLKENKRQLSSSSG	cv-246	1	-1.15	0.67	-0.41	-0.01	-2.68	1.31	0.03	0.56	-1.17	0.7	0.7	0.8	1.64	0.67	1.63	0.13	0.76	-0.92	-0.17	-1.91	0.22	-1.4	-0.24	-0.03	-1.17	0.7	0.7	0.8	1.64	0.67	1.63	0.13	1.36	0.07	0.26	-0.8	0.22	-1.37	0.08	-0.62	-1.18	0.4	0.1	0.36	-2.16	-0.17	0.91
DLEVTCTWKLPTLAKFSPYLGQMINLRR	cv-247	1	-1.15	0.67	-0.41	-0.01	-2.68	1.31	0.03	0.56	1.36	0.07	0.26	-0.8	0.22	-1.37	0.08	-0.62	-1.18	0.4	0.1	0.36	-2.16	-0.17	0.91	0.02	0.76	-0.92	-0.17	-1.91	0.22	-1.4	-0.24	-0.03	-0.34	-0.51	-0.55	-1.06	-0.06	-0.01	-0.79	0.39	0.18	-1.67	-0.46	-0.21	0	1.2	-1.61
DLPSGQGINNLDNLRDYLDGSVKVNLEK	cv-248	1	-1.15	0.67	-0.41	-0.01	-2.68	1.31	0.03	0.56	1.36	0.07	0.26	-0.8	0.22	-1.37	0.08	-0.62	0.22	-0.17	-0.5	0.05	-0.01	-1.34	-0.19	3.56	-0.67	-0.86	-1.07	-0.41	-0.32	0.27	-0.64	0.11	-0.2	-1.53	-2.63	2.28	-0.53	-1.18	2.01	-1.34	-0.96	0.12	0.18	0.16	0.09	0.42	-0.2
DLQPETTDLYCYEQLNDSSEEEDEIDGP	cv-249	1	-1.15	0.67	-0.41	-0.01	-2.68	1.31	0.03	0.56	1.36	0.07	0.26	-0.8	0.22	-1.37	0.08	-0.62	-0.96	0.12	0.18	0.16	0.09	0.42	-0.2	-0.41	0.22	-0.17	-0.5	0.05	-0.01	-1.34	-0.19	3.56	-1.18	0.4	0.1	0.36	-2.16	-0.17	0.91	0.02	-0.34	-0.51	-0.55	-1.06	-0.06	-0.01	-0.79
DLRQKLLRARGETYGRLLGEVEDGSSQS	cv-250	1	-1.15	0.67	-0.41	-0.01	-2.68	1.31	0.03	0.56	1.36	0.07	0.26	-0.8	0.22	-1.37	0.08	-0.62	-1.47	1.45	1.24	1.27	1.55	1.47	1.3	0.83	-0.96	0.12	0.18	0.16	0.09	0.42	-0.2	-0.41	-1.17	0.7	0.7	0.8	1.64	0.67	1.63	0.13	1.36	0.07	0.26	-0.8	0.22	-1.37	0.08
DLVIFYKVGKFYELYHMDAVIGVSELGL	cv-251	1	-1.15	0.67	-0.41	-0.01	-2.68	1.31	0.03	0.56	1.36	0.07	0.26	-0.8	0.22	-1.37	0.08	-0.62	0.76	-0.92	-0.17	-1.91	0.22	-1.4	-0.24	-0.03	1.27	-0.14	0.3	-1.8	0.3	-1.61	-0.16	-0.13	1.52	0.61	0.96	-0.16	0.25	0.28	-1.33	-0.2	0.61	1.6	1.17	0.73	0.53	0.25	-0.96
DLVYVNYARTEDFFKLERDMKINCSGKI	cv-252	1	-1.15	0.67	-0.41	-0.01	-2.68	1.31	0.03	0.56	1.36	0.07	0.26	-0.8	0.22	-1.37	0.08	-0.62	0.76	-0.92	-0.17	-1.91	0.22	-1.4	-0.24	-0.03	0.61	1.6	1.17	0.73	0.53	0.25	-0.96	-0.52	0.76	-0.92	-0.17	-1.91	0.22	-1.4	-0.24	-0.03	-0.99	0	-0.37	0.69	-0.55	0.85	0.73
DMGEIASFDKAKLKKTETQEKNTLPTKE	cv-253	1	-1.15	0.67	-0.41	-0.01	-2.68	1.31	0.03	0.56	1.01	-0.53	0.43	0	0.23	0.1	-0.86	-0.68	-0.2	-1.53	-2.63	2.28	-0.53	-1.18	2.01	-1.34	-1.18	0.4	0.1	0.36	-2.16	-0.17	0.91	0.02	1.27	-0.14	0.3	-1.8	0.3	-1.61	-0.16	-0.13	0.15	-1.11	-1.35	-0.92	0.02	-0.91	0.36
DMILSASRDKTIIMWKLTRDETNYGIPQ	cv-254	1	-1.15	0.67	-0.41	-0.01	-2.68	1.31	0.03	0.56	1.01	-0.53	0.43	0	0.23	0.1	-0.86	-0.68	1.27	-0.14	0.3	-1.8	0.3	-1.61	-0.16	-0.13	1.36	0.07	0.26	-0.8	0.22	-1.37	0.08	-0.62	-0.67	-0.86	-1.07	-0.41	-0.32	0.27	-0.64	0.11	0.15	-1.11	-1.35	-0.92	0.02	-0.91	0.36
DNAKNSLYLQMNSLRVEDTALYYCARGW	cv-255	1	-1.15	0.67	-0.41	-0.01	-2.68	1.31	0.03	0.56	-0.99	0	-0.37	0.69	-0.55	0.85	0.73	-0.8	0.15	-1.11	-1.35	-0.92	0.02	-0.91	0.36	-0.48	-1.17	0.7	0.7	0.8	1.64	0.67	1.63	0.13	-0.99	0	-0.37	0.69	-0.55	0.85	0.73	-0.8	-0.67	-0.86	-1.07	-0.41	-0.32	0.27	-0.64
DNAKNYLYLQMNSLRVEDTALYYCARGW	cv-256	1	-1.15	0.67	-0.41	-0.01	-2.68	1.31	0.03	0.56	-0.99	0	-0.37	0.69	-0.55	0.85	0.73	-0.8	0.15	-1.11	-1.35	-0.92	0.02	-0.91	0.36	-0.48	-1.17	0.7	0.7	0.8	1.64	0.67	1.63	0.13	-0.99	0	-0.37	0.69	-0.55	0.85	0.73	-0.8	0.61	1.6	1.17	0.73	0.53	0.25	-0.96
DNIRTGLYGAQYDVRLVSRVSDAPPVPA	cv-257	1	-1.15	0.67	-0.41	-0.01	-2.68	1.31	0.03	0.56	-0.99	0	-0.37	0.69	-0.55	0.85	0.73	-0.8	1.27	-0.14	0.3	-1.8	0.3	-1.61	-0.16	-0.13	-1.47	1.45	1.24	1.27	1.55	1.47	1.3	0.83	-0.34	-0.51	-0.55	-1.06	-0.06	-0.01	-0.79	0.39	-0.2	-1.53	-2.63	2.28	-0.53	-1.18	2.01
DNQIMPKAGLLIIVLAIIAREGDCAPEE	cv-258	1	-1.15	0.67	-0.41	-0.01	-2.68	1.31	0.03	0.56	-0.99	0	-0.37	0.69	-0.55	0.85	0.73	-0.8	-0.96	0.12	0.18	0.16	0.09	0.42	-0.2	-0.41	1.27	-0.14	0.3	-1.8	0.3	-1.61	-0.16	-0.13	1.01	-0.53	0.43	0	0.23	0.1	-0.86	-0.68	0.22	-0.17	-0.5	0.05	-0.01	-1.34	-0.19
DPACYEFLWGPRALVETSYVKVLHHMVK	cv-259	1	-1.15	0.67	-0.41	-0.01	-2.68	1.31	0.03	0.56	0.22	-0.17	-0.5	0.05	-0.01	-1.34	-0.19	3.56	0.15	-1.11	-1.35	-0.92	0.02	-0.91	0.36	-0.48	0.18	-1.67	-0.46	-0.21	0	1.2	-1.61	-0.19	0.61	1.6	1.17	0.73	0.53	0.25	-0.96	-0.52	-1.18	0.4	0.1	0.36	-2.16	-0.17	0.91
DPACYEFLWGPRLVVETSYVKVLHHMVK	cv-260	1	-1.15	0.67	-0.41	-0.01	-2.68	1.31	0.03	0.56	0.22	-0.17	-0.5	0.05	-0.01	-1.34	-0.19	3.56	0.15	-1.11	-1.35	-0.92	0.02	-0.91	0.36	-0.48	0.18	-1.67	-0.46	-0.21	0	1.2	-1.61	-0.19	0.61	1.6	1.17	0.73	0.53	0.25	-0.96	-0.52	-1.18	0.4	0.1	0.36	-2.16	-0.17	0.91
DPIFVVLHSFTDAIFDEWMKRFNPPADA	cv-261	1	-1.15	0.67	-0.41	-0.01	-2.68	1.31	0.03	0.56	0.22	-0.17	-0.5	0.05	-0.01	-1.34	-0.19	3.56	1.27	-0.14	0.3	-1.8	0.3	-1.61	-0.16	-0.13	1.52	0.61	0.96	-0.16	0.25	0.28	-1.33	-0.2	0.76	-0.92	-0.17	-1.91	0.22	-1.4	-0.24	-0.03	0.76	-0.92	-0.17	-1.91	0.22	-1.4	-0.24
DPSGYLAEADLSYTWDFGDSSGTLISRA	cv-262	1	-1.15	0.67	-0.41	-0.01	-2.68	1.31	0.03	0.56	0.22	-0.17	-0.5	0.05	-0.01	-1.34	-0.19	3.56	-0.67	-0.86	-1.07	-0.41	-0.32	0.27	-0.64	0.11	-0.2	-1.53	-2.63	2.28	-0.53	-1.18	2.01	-1.34	0.61	1.6	1.17	0.73	0.53	0.25	-0.96	-0.52	1.36	0.07	0.26	-0.8	0.22	-1.37	0.08
DPSRAMPAYNWMTVAKSALESVNRFVAR	cv-263	1	-1.15	0.67	-0.41	-0.01	-2.68	1.31	0.03	0.56	0.22	-0.17	-0.5	0.05	-0.01	-1.34	-0.19	3.56	-0.67	-0.86	-1.07	-0.41	-0.32	0.27	-0.64	0.11	-1.47	1.45	1.24	1.27	1.55	1.47	1.3	0.83	0.15	-1.11	-1.35	-0.92	0.02	-0.91	0.36	-0.48	1.01	-0.53	0.43	0	0.23	0.1	-0.86
DPVPNMENITSGFLGPLLVLQAGFFSLT	cv-264	1	-1.15	0.67	-0.41	-0.01	-2.68	1.31	0.03	0.56	0.22	-0.17	-0.5	0.05	-0.01	-1.34	-0.19	3.56	0.76	-0.92	-0.17	-1.91	0.22	-1.4	-0.24	-0.03	0.22	-0.17	-0.5	0.05	-0.01	-1.34	-0.19	3.56	-0.99	0	-0.37	0.69	-0.55	0.85	0.73	-0.8	1.01	-0.53	0.43	0	0.23	0.1	-0.86
DQIEQEADNMITEMLRKDYIKRQGSTPL	cv-265	1	-1.15	0.67	-0.41	-0.01	-2.68	1.31	0.03	0.56	-0.96	0.12	0.18	0.16	0.09	0.42	-0.2	-0.41	1.27	-0.14	0.3	-1.8	0.3	-1.61	-0.16	-0.13	-1.18	0.4	0.1	0.36	-2.16	-0.17	0.91	0.02	-0.96	0.12	0.18	0.16	0.09	0.42	-0.2	-0.41	-1.18	0.4	0.1	0.36	-2.16	-0.17	0.91
DQLFGAARPDDPTLISRNSRFSSWETVC	cv-266	1	-1.15	0.67	-0.41	-0.01	-2.68	1.31	0.03	0.56	-0.96	0.12	0.18	0.16	0.09	0.42	-0.2	-0.41	1.36	0.07	0.26	-0.8	0.22	-1.37	0.08	-0.62	1.52	0.61	0.96	-0.16	0.25	0.28	-1.33	-0.2	-0.2	-1.53	-2.63	2.28	-0.53	-1.18	2.01	-1.34	0.15	-1.11	-1.35	-0.92	0.02	-0.91	0.36
DQLLRHVMNPLETLSITNCRLSEGDVMH	cv-267	1	-1.15	0.67	-0.41	-0.01	-2.68	1.31	0.03	0.56	-0.96	0.12	0.18	0.16	0.09	0.42	-0.2	-0.41	1.36	0.07	0.26	-0.8	0.22	-1.37	0.08	-0.62	1.36	0.07	0.26	-0.8	0.22	-1.37	0.08	-0.62	-1.47	1.45	1.24	1.27	1.55	1.47	1.3	0.83	-0.43	-0.25	0.37	0.19	0.51	1.28	0.93
DQLLYLPFRNCPRFQELESETLKSEEFQ	cv-268	1	-1.15	0.67	-0.41	-0.01	-2.68	1.31	0.03	0.56	-0.96	0.12	0.18	0.16	0.09	0.42	-0.2	-0.41	1.36	0.07	0.26	-0.8	0.22	-1.37	0.08	-0.62	1.36	0.07	0.26	-0.8	0.22	-1.37	0.08	-0.62	0.61	1.6	1.17	0.73	0.53	0.25	-0.96	-0.52	1.36	0.07	0.26	-0.8	0.22	-1.37	0.08
DQPRPRGDNFAVEKPEENIIDNNPQEPS	cv-269	1	-1.15	0.67	-0.41	-0.01	-2.68	1.31	0.03	0.56	-0.96	0.12	0.18	0.16	0.09	0.42	-0.2	-0.41	0.22	-0.17	-0.5	0.05	-0.01	-1.34	-0.19	3.56	-1.47	1.45	1.24	1.27	1.55	1.47	1.3	0.83	0.22	-0.17	-0.5	0.05	-0.01	-1.34	-0.19	3.56	-1.47	1.45	1.24	1.27	1.55	1.47	1.3
DRNKCYAAVVPLVYGGETKMVETALTPD	cv-270	1	-1.15	0.67	-0.41	-0.01	-2.68	1.31	0.03	0.56	-1.47	1.45	1.24	1.27	1.55	1.47	1.3	0.83	-0.99	0	-0.37	0.69	-0.55	0.85	0.73	-0.8	-1.17	0.7	0.7	0.8	1.64	0.67	1.63	0.13	0.18	-1.67	-0.46	-0.21	0	1.2	-1.61	-0.19	0.61	1.6	1.17	0.73	0.53	0.25	-0.96
DRNKCYDAVVPLVYGGETKMVETALTPD	cv-271	1	-1.15	0.67	-0.41	-0.01	-2.68	1.31	0.03	0.56	-1.47	1.45	1.24	1.27	1.55	1.47	1.3	0.83	-0.99	0	-0.37	0.69	-0.55	0.85	0.73	-0.8	-1.17	0.7	0.7	0.8	1.64	0.67	1.63	0.13	0.18	-1.67	-0.46	-0.21	0	1.2	-1.61	-0.19	0.61	1.6	1.17	0.73	0.53	0.25	-0.96
DRNKCYFAVVPLVYGGETKMVETALTPD	cv-272	1	-1.15	0.67	-0.41	-0.01	-2.68	1.31	0.03	0.56	-1.47	1.45	1.24	1.27	1.55	1.47	1.3	0.83	-0.99	0	-0.37	0.69	-0.55	0.85	0.73	-0.8	-1.17	0.7	0.7	0.8	1.64	0.67	1.63	0.13	0.18	-1.67	-0.46	-0.21	0	1.2	-1.61	-0.19	0.61	1.6	1.17	0.73	0.53	0.25	-0.96
DRNKCYIAVVPLVYGGETKMVETALTPD	cv-273	1	-1.15	0.67	-0.41	-0.01	-2.68	1.31	0.03	0.56	-1.47	1.45	1.24	1.27	1.55	1.47	1.3	0.83	-0.99	0	-0.37	0.69	-0.55	0.85	0.73	-0.8	-1.17	0.7	0.7	0.8	1.64	0.67	1.63	0.13	0.18	-1.67	-0.46	-0.21	0	1.2	-1.61	-0.19	0.61	1.6	1.17	0.73	0.53	0.25	-0.96
DRNKCYKAVVPLVYGGETKMVETALTPD	cv-274	1	-1.15	0.67	-0.41	-0.01	-2.68	1.31	0.03	0.56	-1.47	1.45	1.24	1.27	1.55	1.47	1.3	0.83	-0.99	0	-0.37	0.69	-0.55	0.85	0.73	-0.8	-1.17	0.7	0.7	0.8	1.64	0.67	1.63	0.13	0.18	-1.67	-0.46	-0.21	0	1.2	-1.61	-0.19	0.61	1.6	1.17	0.73	0.53	0.25	-0.96
DRNKCYLAVVPLVYGGETKMVETALTPD	cv-275	1	-1.15	0.67	-0.41	-0.01	-2.68	1.31	0.03	0.56	-1.47	1.45	1.24	1.27	1.55	1.47	1.3	0.83	-0.99	0	-0.37	0.69	-0.55	0.85	0.73	-0.8	-1.17	0.7	0.7	0.8	1.64	0.67	1.63	0.13	0.18	-1.67	-0.46	-0.21	0	1.2	-1.61	-0.19	0.61	1.6	1.17	0.73	0.53	0.25	-0.96
DRNKCYMAVVPLVYGGETKMVETALTPD	cv-276	1	-1.15	0.67	-0.41	-0.01	-2.68	1.31	0.03	0.56	-1.47	1.45	1.24	1.27	1.55	1.47	1.3	0.83	-0.99	0	-0.37	0.69	-0.55	0.85	0.73	-0.8	-1.17	0.7	0.7	0.8	1.64	0.67	1.63	0.13	0.18	-1.67	-0.46	-0.21	0	1.2	-1.61	-0.19	0.61	1.6	1.17	0.73	0.53	0.25	-0.96
DRNKCYNAVVPLVYGGETKMVETALTPD	cv-277	1	-1.15	0.67	-0.41	-0.01	-2.68	1.31	0.03	0.56	-1.47	1.45	1.24	1.27	1.55	1.47	1.3	0.83	-0.99	0	-0.37	0.69	-0.55	0.85	0.73	-0.8	-1.17	0.7	0.7	0.8	1.64	0.67	1.63	0.13	0.18	-1.67	-0.46	-0.21	0	1.2	-1.61	-0.19	0.61	1.6	1.17	0.73	0.53	0.25	-0.96
DRNKCYSAVVPLVYGGETKMVETALTPD	cv-278	1	-1.15	0.67	-0.41	-0.01	-2.68	1.31	0.03	0.56	-1.47	1.45	1.24	1.27	1.55	1.47	1.3	0.83	-0.99	0	-0.37	0.69	-0.55	0.85	0.73	-0.8	-1.17	0.7	0.7	0.8	1.64	0.67	1.63	0.13	0.18	-1.67	-0.46	-0.21	0	1.2	-1.61	-0.19	0.61	1.6	1.17	0.73	0.53	0.25	-0.96
DRNKCYTAKVPLVYGGETKMVETALTPD	cv-279	1	-1.15	0.67	-0.41	-0.01	-2.68	1.31	0.03	0.56	-1.47	1.45	1.24	1.27	1.55	1.47	1.3	0.83	-0.99	0	-0.37	0.69	-0.55	0.85	0.73	-0.8	-1.17	0.7	0.7	0.8	1.64	0.67	1.63	0.13	0.18	-1.67	-0.46	-0.21	0	1.2	-1.61	-0.19	0.61	1.6	1.17	0.73	0.53	0.25	-0.96
DRNKCYTAVKPLVYGGETKMVETALTPD	cv-280	1	-1.15	0.67	-0.41	-0.01	-2.68	1.31	0.03	0.56	-1.47	1.45	1.24	1.27	1.55	1.47	1.3	0.83	-0.99	0	-0.37	0.69	-0.55	0.85	0.73	-0.8	-1.17	0.7	0.7	0.8	1.64	0.67	1.63	0.13	0.18	-1.67	-0.46	-0.21	0	1.2	-1.61	-0.19	0.61	1.6	1.17	0.73	0.53	0.25	-0.96
DRNKCYTAVVDLVYGGETKMVETALTPD	cv-281	1	-1.15	0.67	-0.41	-0.01	-2.68	1.31	0.03	0.56	-1.47	1.45	1.24	1.27	1.55	1.47	1.3	0.83	-0.99	0	-0.37	0.69	-0.55	0.85	0.73	-0.8	-1.17	0.7	0.7	0.8	1.64	0.67	1.63	0.13	0.18	-1.67	-0.46	-0.21	0	1.2	-1.61	-0.19	0.61	1.6	1.17	0.73	0.53	0.25	-0.96
DRNKCYTAVVFLVYGGETKMVETALTPD	cv-282	1	-1.15	0.67	-0.41	-0.01	-2.68	1.31	0.03	0.56	-1.47	1.45	1.24	1.27	1.55	1.47	1.3	0.83	-0.99	0	-0.37	0.69	-0.55	0.85	0.73	-0.8	-1.17	0.7	0.7	0.8	1.64	0.67	1.63	0.13	0.18	-1.67	-0.46	-0.21	0	1.2	-1.61	-0.19	0.61	1.6	1.17	0.73	0.53	0.25	-0.96
DRNKCYTAVVKLVYGGETKMVETALTPD	cv-283	1	-1.15	0.67	-0.41	-0.01	-2.68	1.31	0.03	0.56	-1.47	1.45	1.24	1.27	1.55	1.47	1.3	0.83	-0.99	0	-0.37	0.69	-0.55	0.85	0.73	-0.8	-1.17	0.7	0.7	0.8	1.64	0.67	1.63	0.13	0.18	-1.67	-0.46	-0.21	0	1.2	-1.61	-0.19	0.61	1.6	1.17	0.73	0.53	0.25	-0.96
DRNKCYTAVVLLVYGGETKMVETALTPD	cv-284	1	-1.15	0.67	-0.41	-0.01	-2.68	1.31	0.03	0.56	-1.47	1.45	1.24	1.27	1.55	1.47	1.3	0.83	-0.99	0	-0.37	0.69	-0.55	0.85	0.73	-0.8	-1.17	0.7	0.7	0.8	1.64	0.67	1.63	0.13	0.18	-1.67	-0.46	-0.21	0	1.2	-1.61	-0.19	0.61	1.6	1.17	0.73	0.53	0.25	-0.96
DRNKCYTAVVNLVYGGETKMVETALTPD	cv-285	1	-1.15	0.67	-0.41	-0.01	-2.68	1.31	0.03	0.56	-1.47	1.45	1.24	1.27	1.55	1.47	1.3	0.83	-0.99	0	-0.37	0.69	-0.55	0.85	0.73	-0.8	-1.17	0.7	0.7	0.8	1.64	0.67	1.63	0.13	0.18	-1.67	-0.46	-0.21	0	1.2	-1.61	-0.19	0.61	1.6	1.17	0.73	0.53	0.25	-0.96
DRNKCYTAVVPAVYGGETKMVETALTPD	cv-286	1	-1.15	0.67	-0.41	-0.01	-2.68	1.31	0.03	0.56	-1.47	1.45	1.24	1.27	1.55	1.47	1.3	0.83	-0.99	0	-0.37	0.69	-0.55	0.85	0.73	-0.8	-1.17	0.7	0.7	0.8	1.64	0.67	1.63	0.13	0.18	-1.67	-0.46	-0.21	0	1.2	-1.61	-0.19	0.61	1.6	1.17	0.73	0.53	0.25	-0.96
DRNKCYTAVVPDVYGGETKMVETALTPD	cv-287	1	-1.15	0.67	-0.41	-0.01	-2.68	1.31	0.03	0.56	-1.47	1.45	1.24	1.27	1.55	1.47	1.3	0.83	-0.99	0	-0.37	0.69	-0.55	0.85	0.73	-0.8	-1.17	0.7	0.7	0.8	1.64	0.67	1.63	0.13	0.18	-1.67	-0.46	-0.21	0	1.2	-1.61	-0.19	0.61	1.6	1.17	0.73	0.53	0.25	-0.96
DRNKCYTAVVPFVYGGETKMVETALTPD	cv-288	1	-1.15	0.67	-0.41	-0.01	-2.68	1.31	0.03	0.56	-1.47	1.45	1.24	1.27	1.55	1.47	1.3	0.83	-0.99	0	-0.37	0.69	-0.55	0.85	0.73	-0.8	-1.17	0.7	0.7	0.8	1.64	0.67	1.63	0.13	0.18	-1.67	-0.46	-0.21	0	1.2	-1.61	-0.19	0.61	1.6	1.17	0.73	0.53	0.25	-0.96
DRNKCYTAVVPKVYGGETKMVETALTPD	cv-289	1	-1.15	0.67	-0.41	-0.01	-2.68	1.31	0.03	0.56	-1.47	1.45	1.24	1.27	1.55	1.47	1.3	0.83	-0.99	0	-0.37	0.69	-0.55	0.85	0.73	-0.8	-1.17	0.7	0.7	0.8	1.64	0.67	1.63	0.13	0.18	-1.67	-0.46	-0.21	0	1.2	-1.61	-0.19	0.61	1.6	1.17	0.73	0.53	0.25	-0.96
DRNKCYTAVVPLAYGGETKMVETALTPD	cv-290	1	-1.15	0.67	-0.41	-0.01	-2.68	1.31	0.03	0.56	-1.47	1.45	1.24	1.27	1.55	1.47	1.3	0.83	-0.99	0	-0.37	0.69	-0.55	0.85	0.73	-0.8	-1.17	0.7	0.7	0.8	1.64	0.67	1.63	0.13	0.18	-1.67	-0.46	-0.21	0	1.2	-1.61	-0.19	0.61	1.6	1.17	0.73	0.53	0.25	-0.96
DRNKCYTAVVPLDYGGETKMVETALTPD	cv-291	1	-1.15	0.67	-0.41	-0.01	-2.68	1.31	0.03	0.56	-1.47	1.45	1.24	1.27	1.55	1.47	1.3	0.83	-0.99	0	-0.37	0.69	-0.55	0.85	0.73	-0.8	-1.17	0.7	0.7	0.8	1.64	0.67	1.63	0.13	0.18	-1.67	-0.46	-0.21	0	1.2	-1.61	-0.19	0.61	1.6	1.17	0.73	0.53	0.25	-0.96
DRNKCYTAVVPLFYGGETKMVETALTPD	cv-292	1	-1.15	0.67	-0.41	-0.01	-2.68	1.31	0.03	0.56	-1.47	1.45	1.24	1.27	1.55	1.47	1.3	0.83	-0.99	0	-0.37	0.69	-0.55	0.85	0.73	-0.8	-1.17	0.7	0.7	0.8	1.64	0.67	1.63	0.13	0.18	-1.67	-0.46	-0.21	0	1.2	-1.61	-0.19	0.61	1.6	1.17	0.73	0.53	0.25	-0.96
DRNKCYTAVVPLKYGGETKMVETALTPD	cv-293	1	-1.15	0.67	-0.41	-0.01	-2.68	1.31	0.03	0.56	-1.47	1.45	1.24	1.27	1.55	1.47	1.3	0.83	-0.99	0	-0.37	0.69	-0.55	0.85	0.73	-0.8	-1.17	0.7	0.7	0.8	1.64	0.67	1.63	0.13	0.18	-1.67	-0.46	-0.21	0	1.2	-1.61	-0.19	0.61	1.6	1.17	0.73	0.53	0.25	-0.96
DRNKCYTAVVPLLYGGETKMVETALTPD	cv-294	1	-1.15	0.67	-0.41	-0.01	-2.68	1.31	0.03	0.56	-1.47	1.45	1.24	1.27	1.55	1.47	1.3	0.83	-0.99	0	-0.37	0.69	-0.55	0.85	0.73	-0.8	-1.17	0.7	0.7	0.8	1.64	0.67	1.63	0.13	0.18	-1.67	-0.46	-0.21	0	1.2	-1.61	-0.19	0.61	1.6	1.17	0.73	0.53	0.25	-0.96
DRNKCYTAVVPLNYGGETKMVETALTPD	cv-295	1	-1.15	0.67	-0.41	-0.01	-2.68	1.31	0.03	0.56	-1.47	1.45	1.24	1.27	1.55	1.47	1.3	0.83	-0.99	0	-0.37	0.69	-0.55	0.85	0.73	-0.8	-1.17	0.7	0.7	0.8	1.64	0.67	1.63	0.13	0.18	-1.67	-0.46	-0.21	0	1.2	-1.61	-0.19	0.61	1.6	1.17	0.73	0.53	0.25	-0.96
DRNKCYTAVVPLVAGGETKMVETALTPD	cv-296	1	-1.15	0.67	-0.41	-0.01	-2.68	1.31	0.03	0.56	-1.47	1.45	1.24	1.27	1.55	1.47	1.3	0.83	-0.99	0	-0.37	0.69	-0.55	0.85	0.73	-0.8	-1.17	0.7	0.7	0.8	1.64	0.67	1.63	0.13	0.18	-1.67	-0.46	-0.21	0	1.2	-1.61	-0.19	0.61	1.6	1.17	0.73	0.53	0.25	-0.96
DRNKCYTAVVPLVDGGETKMVETALTPD	cv-297	1	-1.15	0.67	-0.41	-0.01	-2.68	1.31	0.03	0.56	-1.47	1.45	1.24	1.27	1.55	1.47	1.3	0.83	-0.99	0	-0.37	0.69	-0.55	0.85	0.73	-0.8	-1.17	0.7	0.7	0.8	1.64	0.67	1.63	0.13	0.18	-1.67	-0.46	-0.21	0	1.2	-1.61	-0.19	0.61	1.6	1.17	0.73	0.53	0.25	-0.96
DRNKCYTAVVPLVFGGETKMVETALTPD	cv-298	1	-1.15	0.67	-0.41	-0.01	-2.68	1.31	0.03	0.56	-1.47	1.45	1.24	1.27	1.55	1.47	1.3	0.83	-0.99	0	-0.37	0.69	-0.55	0.85	0.73	-0.8	-1.17	0.7	0.7	0.8	1.64	0.67	1.63	0.13	0.18	-1.67	-0.46	-0.21	0	1.2	-1.61	-0.19	0.61	1.6	1.17	0.73	0.53	0.25	-0.96
DRNKCYTAVVPLVKGGETKMVETALTPD	cv-299	1	-1.15	0.67	-0.41	-0.01	-2.68	1.31	0.03	0.56	-1.47	1.45	1.24	1.27	1.55	1.47	1.3	0.83	-0.99	0	-0.37	0.69	-0.55	0.85	0.73	-0.8	-1.17	0.7	0.7	0.8	1.64	0.67	1.63	0.13	0.18	-1.67	-0.46	-0.21	0	1.2	-1.61	-0.19	0.61	1.6	1.17	0.73	0.53	0.25	-0.96
DRNKCYTAVVPLVLGGETKMVETALTPD	cv-300	1	-1.15	0.67	-0.41	-0.01	-2.68	1.31	0.03	0.56	-1.47	1.45	1.24	1.27	1.55	1.47	1.3	0.83	-0.99	0	-0.37	0.69	-0.55	0.85	0.73	-0.8	-1.17	0.7	0.7	0.8	1.64	0.67	1.63	0.13	0.18	-1.67	-0.46	-0.21	0	1.2	-1.61	-0.19	0.61	1.6	1.17	0.73	0.53	0.25	-0.96
DRNKCYTAVVPLVNGGETKMVETALTPD	cv-301	1	-1.15	0.67	-0.41	-0.01	-2.68	1.31	0.03	0.56	-1.47	1.45	1.24	1.27	1.55	1.47	1.3	0.83	-0.99	0	-0.37	0.69	-0.55	0.85	0.73	-0.8	-1.17	0.7	0.7	0.8	1.64	0.67	1.63	0.13	0.18	-1.67	-0.46	-0.21	0	1.2	-1.61	-0.19	0.61	1.6	1.17	0.73	0.53	0.25	-0.96
DRNKCYTAVVPLVWGGETKMVETALTPD	cv-302	1	-1.15	0.67	-0.41	-0.01	-2.68	1.31	0.03	0.56	-1.47	1.45	1.24	1.27	1.55	1.47	1.3	0.83	-0.99	0	-0.37	0.69	-0.55	0.85	0.73	-0.8	-1.17	0.7	0.7	0.8	1.64	0.67	1.63	0.13	0.18	-1.67	-0.46	-0.21	0	1.2	-1.61	-0.19	0.61	1.6	1.17	0.73	0.53	0.25	-0.96
DRNKCYTAVVPLVYGGETKMVETALTPD	cv-303	1	-1.15	0.67	-0.41	-0.01	-2.68	1.31	0.03	0.56	-1.47	1.45	1.24	1.27	1.55	1.47	1.3	0.83	-0.99	0	-0.37	0.69	-0.55	0.85	0.73	-0.8	-1.17	0.7	0.7	0.8	1.64	0.67	1.63	0.13	0.18	-1.67	-0.46	-0.21	0	1.2	-1.61	-0.19	0.61	1.6	1.17	0.73	0.53	0.25	-0.96
DRNKCYTAVVPNVYGGETKMVETALTPD	cv-304	1	-1.15	0.67	-0.41	-0.01	-2.68	1.31	0.03	0.56	-1.47	1.45	1.24	1.27	1.55	1.47	1.3	0.83	-0.99	0	-0.37	0.69	-0.55	0.85	0.73	-0.8	-1.17	0.7	0.7	0.8	1.64	0.67	1.63	0.13	0.18	-1.67	-0.46	-0.21	0	1.2	-1.61	-0.19	0.61	1.6	1.17	0.73	0.53	0.25	-0.96
DRNKCYTDVVPLVYGGETKMVETALTPD	cv-305	1	-1.15	0.67	-0.41	-0.01	-2.68	1.31	0.03	0.56	-1.47	1.45	1.24	1.27	1.55	1.47	1.3	0.83	-0.99	0	-0.37	0.69	-0.55	0.85	0.73	-0.8	-1.17	0.7	0.7	0.8	1.64	0.67	1.63	0.13	0.18	-1.67	-0.46	-0.21	0	1.2	-1.61	-0.19	0.61	1.6	1.17	0.73	0.53	0.25	-0.96
DRNKCYTEVVPLVYGGETKMVETALTPD	cv-306	1	-1.15	0.67	-0.41	-0.01	-2.68	1.31	0.03	0.56	-1.47	1.45	1.24	1.27	1.55	1.47	1.3	0.83	-0.99	0	-0.37	0.69	-0.55	0.85	0.73	-0.8	-1.17	0.7	0.7	0.8	1.64	0.67	1.63	0.13	0.18	-1.67	-0.46	-0.21	0	1.2	-1.61	-0.19	0.61	1.6	1.17	0.73	0.53	0.25	-0.96
DRNKCYTFVVPLVYGGETKMVETALTPD	cv-307	1	-1.15	0.67	-0.41	-0.01	-2.68	1.31	0.03	0.56	-1.47	1.45	1.24	1.27	1.55	1.47	1.3	0.83	-0.99	0	-0.37	0.69	-0.55	0.85	0.73	-0.8	-1.17	0.7	0.7	0.8	1.64	0.67	1.63	0.13	0.18	-1.67	-0.46	-0.21	0	1.2	-1.61	-0.19	0.61	1.6	1.17	0.73	0.53	0.25	-0.96
DRNKCYTKVVPLVYGGETKMVETALTPD	cv-308	1	-1.15	0.67	-0.41	-0.01	-2.68	1.31	0.03	0.56	-1.47	1.45	1.24	1.27	1.55	1.47	1.3	0.83	-0.99	0	-0.37	0.69	-0.55	0.85	0.73	-0.8	-1.17	0.7	0.7	0.8	1.64	0.67	1.63	0.13	0.18	-1.67	-0.46	-0.21	0	1.2	-1.61	-0.19	0.61	1.6	1.17	0.73	0.53	0.25	-0.96
DRNKCYTLVVPLVYGGETKMVETALTPD	cv-309	1	-1.15	0.67	-0.41	-0.01	-2.68	1.31	0.03	0.56	-1.47	1.45	1.24	1.27	1.55	1.47	1.3	0.83	-0.99	0	-0.37	0.69	-0.55	0.85	0.73	-0.8	-1.17	0.7	0.7	0.8	1.64	0.67	1.63	0.13	0.18	-1.67	-0.46	-0.21	0	1.2	-1.61	-0.19	0.61	1.6	1.17	0.73	0.53	0.25	-0.96
DRNKCYTNVVPLVYGGETKMVETALTPD	cv-310	1	-1.15	0.67	-0.41	-0.01	-2.68	1.31	0.03	0.56	-1.47	1.45	1.24	1.27	1.55	1.47	1.3	0.83	-0.99	0	-0.37	0.69	-0.55	0.85	0.73	-0.8	-1.17	0.7	0.7	0.8	1.64	0.67	1.63	0.13	0.18	-1.67	-0.46	-0.21	0	1.2	-1.61	-0.19	0.61	1.6	1.17	0.73	0.53	0.25	-0.96
DRNKCYTQVVPLVYGGETKMVETALTPD	cv-311	1	-1.15	0.67	-0.41	-0.01	-2.68	1.31	0.03	0.56	-1.47	1.45	1.24	1.27	1.55	1.47	1.3	0.83	-0.99	0	-0.37	0.69	-0.55	0.85	0.73	-0.8	-1.17	0.7	0.7	0.8	1.64	0.67	1.63	0.13	0.18	-1.67	-0.46	-0.21	0	1.2	-1.61	-0.19	0.61	1.6	1.17	0.73	0.53	0.25	-0.96
DRNKCYTSVVPLVYGGETKMVETALTPD	cv-312	1	-1.15	0.67	-0.41	-0.01	-2.68	1.31	0.03	0.56	-1.47	1.45	1.24	1.27	1.55	1.47	1.3	0.83	-0.99	0	-0.37	0.69	-0.55	0.85	0.73	-0.8	-1.17	0.7	0.7	0.8	1.64	0.67	1.63	0.13	0.18	-1.67	-0.46	-0.21	0	1.2	-1.61	-0.19	0.61	1.6	1.17	0.73	0.53	0.25	-0.96
DRNKCYVAVVPLVYGGETKMVETALTPD	cv-313	1	-1.15	0.67	-0.41	-0.01	-2.68	1.31	0.03	0.56	-1.47	1.45	1.24	1.27	1.55	1.47	1.3	0.83	-0.99	0	-0.37	0.69	-0.55	0.85	0.73	-0.8	-1.17	0.7	0.7	0.8	1.64	0.67	1.63	0.13	0.18	-1.67	-0.46	-0.21	0	1.2	-1.61	-0.19	0.61	1.6	1.17	0.73	0.53	0.25	-0.96
DRPKQAWCWFGGKWKDAIKEVKQTIVKH	cv-314	1	-1.15	0.67	-0.41	-0.01	-2.68	1.31	0.03	0.56	-1.47	1.45	1.24	1.27	1.55	1.47	1.3	0.83	0.22	-0.17	-0.5	0.05	-0.01	-1.34	-0.19	3.56	-1.17	0.7	0.7	0.8	1.64	0.67	1.63	0.13	-0.96	0.12	0.18	0.16	0.09	0.42	-0.2	-0.41	0.15	-1.11	-1.35	-0.92	0.02	-0.91	0.36
DRQNATEIRASVGKMVSGIGRFYIQMCT	cv-315	1	-1.15	0.67	-0.41	-0.01	-2.68	1.31	0.03	0.56	-1.47	1.45	1.24	1.27	1.55	1.47	1.3	0.83	-0.96	0.12	0.18	0.16	0.09	0.42	-0.2	-0.41	-0.99	0	-0.37	0.69	-0.55	0.85	0.73	-0.8	0.15	-1.11	-1.35	-0.92	0.02	-0.91	0.36	-0.48	-0.34	-0.51	-0.55	-1.06	-0.06	-0.01	-0.79
DRRKAMLQDMAILTGGQVISEEVGLTLE	cv-316	1	-1.15	0.67	-0.41	-0.01	-2.68	1.31	0.03	0.56	-1.47	1.45	1.24	1.27	1.55	1.47	1.3	0.83	-1.47	1.45	1.24	1.27	1.55	1.47	1.3	0.83	-1.17	0.7	0.7	0.8	1.64	0.67	1.63	0.13	0.15	-1.11	-1.35	-0.92	0.02	-0.91	0.36	-0.48	1.01	-0.53	0.43	0	0.23	0.1	-0.86
DRWMLISNGNSDCLEYRTVLQGEKDWIF	cv-317	1	-1.15	0.67	-0.41	-0.01	-2.68	1.31	0.03	0.56	-1.47	1.45	1.24	1.27	1.55	1.47	1.3	0.83	1.5	2.06	1.79	0.75	0.75	-0.13	-1.01	-0.85	1.01	-0.53	0.43	0	0.23	0.1	-0.86	-0.68	1.36	0.07	0.26	-0.8	0.22	-1.37	0.08	-0.62	1.27	-0.14	0.3	-1.8	0.3	-1.61	-0.16
DSADKMPLETQLAIEEIKSLSNMLDKKT	cv-318	1	-1.15	0.67	-0.41	-0.01	-2.68	1.31	0.03	0.56	-0.67	-0.86	-1.07	-0.41	-0.32	0.27	-0.64	0.11	0.15	-1.11	-1.35	-0.92	0.02	-0.91	0.36	-0.48	-1.15	0.67	-0.41	-0.01	-2.68	1.31	0.03	0.56	-1.17	0.7	0.7	0.8	1.64	0.67	1.63	0.13	1.01	-0.53	0.43	0	0.23	0.1	-0.86
DSCDSGPSNTPPEIHPVVPLCPIKPVAV	cv-319	1	-1.15	0.67	-0.41	-0.01	-2.68	1.31	0.03	0.56	-0.67	-0.86	-1.07	-0.41	-0.32	0.27	-0.64	0.11	0.18	-1.67	-0.46	-0.21	0	1.2	-1.61	-0.19	-1.15	0.67	-0.41	-0.01	-2.68	1.31	0.03	0.56	-0.67	-0.86	-1.07	-0.41	-0.32	0.27	-0.64	0.11	-0.2	-1.53	-2.63	2.28	-0.53	-1.18	2.01
DSCSRNLYVSLLLLYKTFGWKLHLYSHP	cv-320	1	-1.15	0.67	-0.41	-0.01	-2.68	1.31	0.03	0.56	-0.67	-0.86	-1.07	-0.41	-0.32	0.27	-0.64	0.11	0.18	-1.67	-0.46	-0.21	0	1.2	-1.61	-0.19	-0.67	-0.86	-1.07	-0.41	-0.32	0.27	-0.64	0.11	-1.47	1.45	1.24	1.27	1.55	1.47	1.3	0.83	-0.99	0	-0.37	0.69	-0.55	0.85	0.73
DSDGLLPPQHLIRVEGNLRVEYLDDRNT	cv-321	1	-1.15	0.67	-0.41	-0.01	-2.68	1.31	0.03	0.56	-0.67	-0.86	-1.07	-0.41	-0.32	0.27	-0.64	0.11	-1.15	0.67	-0.41	-0.01	-2.68	1.31	0.03	0.56	-0.2	-1.53	-2.63	2.28	-0.53	-1.18	2.01	-1.34	1.36	0.07	0.26	-0.8	0.22	-1.37	0.08	-0.62	1.36	0.07	0.26	-0.8	0.22	-1.37	0.08
DSGLEVNIVTDSQYALGIIQAQPDKSES	cv-322	1	-1.15	0.67	-0.41	-0.01	-2.68	1.31	0.03	0.56	-0.67	-0.86	-1.07	-0.41	-0.32	0.27	-0.64	0.11	-0.2	-1.53	-2.63	2.28	-0.53	-1.18	2.01	-1.34	1.36	0.07	0.26	-0.8	0.22	-1.37	0.08	-0.62	-1.18	0.4	0.1	0.36	-2.16	-0.17	0.91	0.02	0.76	-0.92	-0.17	-1.91	0.22	-1.4	-0.24
DSHPQGMQWNSTAFHQALQDPRVRGLYF	cv-323	1	-1.15	0.67	-0.41	-0.01	-2.68	1.31	0.03	0.56	-0.67	-0.86	-1.07	-0.41	-0.32	0.27	-0.64	0.11	-0.43	-0.25	0.37	0.19	0.51	1.28	0.93	0.65	0.22	-0.17	-0.5	0.05	-0.01	-1.34	-0.19	3.56	-0.96	0.12	0.18	0.16	0.09	0.42	-0.2	-0.41	-0.2	-1.53	-2.63	2.28	-0.53	-1.18	2.01
DSIEDLEVTCTWKLPTLAKFSPYLGQMI	cv-324	1	-1.15	0.67	-0.41	-0.01	-2.68	1.31	0.03	0.56	-0.67	-0.86	-1.07	-0.41	-0.32	0.27	-0.64	0.11	1.27	-0.14	0.3	-1.8	0.3	-1.61	-0.16	-0.13	-1.18	0.4	0.1	0.36	-2.16	-0.17	0.91	0.02	-1.15	0.67	-0.41	-0.01	-2.68	1.31	0.03	0.56	1.36	0.07	0.26	-0.8	0.22	-1.37	0.08
DSKVSLQEKNCEPVVPNAPPAYEKLSAE	cv-325	1	-1.15	0.67	-0.41	-0.01	-2.68	1.31	0.03	0.56	-0.67	-0.86	-1.07	-0.41	-0.32	0.27	-0.64	0.11	-1.17	0.7	0.7	0.8	1.64	0.67	1.63	0.13	0.76	-0.92	-0.17	-1.91	0.22	-1.4	-0.24	-0.03	-0.67	-0.86	-1.07	-0.41	-0.32	0.27	-0.64	0.11	1.36	0.07	0.26	-0.8	0.22	-1.37	0.08
DSLFFLRGRLDQLLRHVMNPLETLSITN	cv-326	1	-1.15	0.67	-0.41	-0.01	-2.68	1.31	0.03	0.56	-0.67	-0.86	-1.07	-0.41	-0.32	0.27	-0.64	0.11	1.36	0.07	0.26	-0.8	0.22	-1.37	0.08	-0.62	1.52	0.61	0.96	-0.16	0.25	0.28	-1.33	-0.2	1.52	0.61	0.96	-0.16	0.25	0.28	-1.33	-0.2	1.36	0.07	0.26	-0.8	0.22	-1.37	0.08
DSQYALGIIQAQPDKSESELVSQIIEQL	cv-327	1	-1.15	0.67	-0.41	-0.01	-2.68	1.31	0.03	0.56	-0.67	-0.86	-1.07	-0.41	-0.32	0.27	-0.64	0.11	-0.96	0.12	0.18	0.16	0.09	0.42	-0.2	-0.41	0.61	1.6	1.17	0.73	0.53	0.25	-0.96	-0.52	0.15	-1.11	-1.35	-0.92	0.02	-0.91	0.36	-0.48	1.36	0.07	0.26	-0.8	0.22	-1.37	0.08
DSRLQLNFRATQPLNGRVIEASFPAGVD	cv-328	1	-1.15	0.67	-0.41	-0.01	-2.68	1.31	0.03	0.56	-0.67	-0.86	-1.07	-0.41	-0.32	0.27	-0.64	0.11	-1.47	1.45	1.24	1.27	1.55	1.47	1.3	0.83	1.36	0.07	0.26	-0.8	0.22	-1.37	0.08	-0.62	-0.96	0.12	0.18	0.16	0.09	0.42	-0.2	-0.41	1.36	0.07	0.26	-0.8	0.22	-1.37	0.08
DSSGNLLGRNSFEVRVCACPGRDRRTEE	cv-329	1	-1.15	0.67	-0.41	-0.01	-2.68	1.31	0.03	0.56	-0.67	-0.86	-1.07	-0.41	-0.32	0.27	-0.64	0.11	-0.67	-0.86	-1.07	-0.41	-0.32	0.27	-0.64	0.11	-0.2	-1.53	-2.63	2.28	-0.53	-1.18	2.01	-1.34	-0.99	0	-0.37	0.69	-0.55	0.85	0.73	-0.8	1.36	0.07	0.26	-0.8	0.22	-1.37	0.08
DSSGVENPGGYCLTKWMILAAELKCFGN	cv-330	1	-1.15	0.67	-0.41	-0.01	-2.68	1.31	0.03	0.56	-0.67	-0.86	-1.07	-0.41	-0.32	0.27	-0.64	0.11	-0.67	-0.86	-1.07	-0.41	-0.32	0.27	-0.64	0.11	-0.2	-1.53	-2.63	2.28	-0.53	-1.18	2.01	-1.34	0.76	-0.92	-0.17	-1.91	0.22	-1.4	-0.24	-0.03	-1.18	0.4	0.1	0.36	-2.16	-0.17	0.91
DTEVHNIWATHACVPTDPNPQEVVLENV	cv-331	1	-1.15	0.67	-0.41	-0.01	-2.68	1.31	0.03	0.56	-0.34	-0.51	-0.55	-1.06	-0.06	-0.01	-0.79	0.39	-1.18	0.4	0.1	0.36	-2.16	-0.17	0.91	0.02	0.76	-0.92	-0.17	-1.91	0.22	-1.4	-0.24	-0.03	-0.43	-0.25	0.37	0.19	0.51	1.28	0.93	0.65	-0.99	0	-0.37	0.69	-0.55	0.85	0.73
DTEVHNVWATHACVPTDPNPQEVVLENV	cv-332	1	-1.15	0.67	-0.41	-0.01	-2.68	1.31	0.03	0.56	-0.34	-0.51	-0.55	-1.06	-0.06	-0.01	-0.79	0.39	-1.18	0.4	0.1	0.36	-2.16	-0.17	0.91	0.02	0.76	-0.92	-0.17	-1.91	0.22	-1.4	-0.24	-0.03	-0.43	-0.25	0.37	0.19	0.51	1.28	0.93	0.65	-0.99	0	-0.37	0.69	-0.55	0.85	0.73
DTMGSSTLELRSRYWAIRTRSGGNTNQQ	cv-333	1	-1.15	0.67	-0.41	-0.01	-2.68	1.31	0.03	0.56	-0.34	-0.51	-0.55	-1.06	-0.06	-0.01	-0.79	0.39	1.01	-0.53	0.43	0	0.23	0.1	-0.86	-0.68	-0.2	-1.53	-2.63	2.28	-0.53	-1.18	2.01	-1.34	-0.67	-0.86	-1.07	-0.41	-0.32	0.27	-0.64	0.11	-0.67	-0.86	-1.07	-0.41	-0.32	0.27	-0.64
DVKQLTEAVQKITTESIVIWGKTPKFKL	cv-334	1	-1.15	0.67	-0.41	-0.01	-2.68	1.31	0.03	0.56	0.76	-0.92	-0.17	-1.91	0.22	-1.4	-0.24	-0.03	-1.17	0.7	0.7	0.8	1.64	0.67	1.63	0.13	-0.96	0.12	0.18	0.16	0.09	0.42	-0.2	-0.41	1.36	0.07	0.26	-0.8	0.22	-1.37	0.08	-0.62	-0.34	-0.51	-0.55	-1.06	-0.06	-0.01	-0.79
DVSPEPLQALLERASATLQDLVFDECGI	cv-335	1	-1.15	0.67	-0.41	-0.01	-2.68	1.31	0.03	0.56	0.76	-0.92	-0.17	-1.91	0.22	-1.4	-0.24	-0.03	-0.67	-0.86	-1.07	-0.41	-0.32	0.27	-0.64	0.11	0.22	-0.17	-0.5	0.05	-0.01	-1.34	-0.19	3.56	-1.18	0.4	0.1	0.36	-2.16	-0.17	0.91	0.02	0.22	-0.17	-0.5	0.05	-0.01	-1.34	-0.19
DVTHTYLESGSVTAQVVLQAAIPLVSCG	cv-336	1	-1.15	0.67	-0.41	-0.01	-2.68	1.31	0.03	0.56	0.76	-0.92	-0.17	-1.91	0.22	-1.4	-0.24	-0.03	-0.34	-0.51	-0.55	-1.06	-0.06	-0.01	-0.79	0.39	-0.43	-0.25	0.37	0.19	0.51	1.28	0.93	0.65	-0.34	-0.51	-0.55	-1.06	-0.06	-0.01	-0.79	0.39	0.61	1.6	1.17	0.73	0.53	0.25	-0.96
DWAHNGLRDLAVAVVEPVVFSQMETKLI	cv-337	1	-1.15	0.67	-0.41	-0.01	-2.68	1.31	0.03	0.56	1.5	2.06	1.79	0.75	0.75	-0.13	-1.01	-0.85	0.15	-1.11	-1.35	-0.92	0.02	-0.91	0.36	-0.48	-0.43	-0.25	0.37	0.19	0.51	1.28	0.93	0.65	-0.99	0	-0.37	0.69	-0.55	0.85	0.73	-0.8	-0.2	-1.53	-2.63	2.28	-0.53	-1.18	2.01
DYCSRNLYVSLLLLYQTFGRKLHLYSHP	cv-338	1	-1.15	0.67	-0.41	-0.01	-2.68	1.31	0.03	0.56	0.61	1.6	1.17	0.73	0.53	0.25	-0.96	-0.52	0.18	-1.67	-0.46	-0.21	0	1.2	-1.61	-0.19	-0.67	-0.86	-1.07	-0.41	-0.32	0.27	-0.64	0.11	-1.47	1.45	1.24	1.27	1.55	1.47	1.3	0.83	-0.99	0	-0.37	0.69	-0.55	0.85	0.73
DYDREKLQERLAKLAGGVAVIKAGAATE	cv-339	1	-1.15	0.67	-0.41	-0.01	-2.68	1.31	0.03	0.56	0.61	1.6	1.17	0.73	0.53	0.25	-0.96	-0.52	-1.15	0.67	-0.41	-0.01	-2.68	1.31	0.03	0.56	-1.47	1.45	1.24	1.27	1.55	1.47	1.3	0.83	-1.18	0.4	0.1	0.36	-2.16	-0.17	0.91	0.02	-1.17	0.7	0.7	0.8	1.64	0.67	1.63
DYGLGKYYKNSQFLEKGVKNSVKLQSVG	cv-340	1	-1.15	0.67	-0.41	-0.01	-2.68	1.31	0.03	0.56	0.61	1.6	1.17	0.73	0.53	0.25	-0.96	-0.52	-0.2	-1.53	-2.63	2.28	-0.53	-1.18	2.01	-1.34	1.36	0.07	0.26	-0.8	0.22	-1.37	0.08	-0.62	-0.2	-1.53	-2.63	2.28	-0.53	-1.18	2.01	-1.34	-1.17	0.7	0.7	0.8	1.64	0.67	1.63
DYIFTYIGSVLISVNPFKQMPYFTDREI	cv-341	1	-1.15	0.67	-0.41	-0.01	-2.68	1.31	0.03	0.56	0.61	1.6	1.17	0.73	0.53	0.25	-0.96	-0.52	1.27	-0.14	0.3	-1.8	0.3	-1.61	-0.16	-0.13	1.52	0.61	0.96	-0.16	0.25	0.28	-1.33	-0.2	-0.34	-0.51	-0.55	-1.06	-0.06	-0.01	-0.79	0.39	0.61	1.6	1.17	0.73	0.53	0.25	-0.96
DYNIQKESTLHLVLRLRGGVIEPSLQVL	cv-342	1	-1.15	0.67	-0.41	-0.01	-2.68	1.31	0.03	0.56	0.61	1.6	1.17	0.73	0.53	0.25	-0.96	-0.52	-0.99	0	-0.37	0.69	-0.55	0.85	0.73	-0.8	1.27	-0.14	0.3	-1.8	0.3	-1.61	-0.16	-0.13	-0.96	0.12	0.18	0.16	0.09	0.42	-0.2	-0.41	-1.17	0.7	0.7	0.8	1.64	0.67	1.63
EAAGIGILTVILGVLLLIGCWYCRRRNG	cv-343	1	-1.18	0.4	0.1	0.36	-2.16	-0.17	0.91	0.02	0.15	-1.11	-1.35	-0.92	0.02	-0.91	0.36	-0.48	0.15	-1.11	-1.35	-0.92	0.02	-0.91	0.36	-0.48	-0.2	-1.53	-2.63	2.28	-0.53	-1.18	2.01	-1.34	1.27	-0.14	0.3	-1.8	0.3	-1.61	-0.16	-0.13	-0.2	-1.53	-2.63	2.28	-0.53	-1.18	2.01
EAELELAENREILKEPVHGVYYDPSKDL	cv-344	1	-1.18	0.4	0.1	0.36	-2.16	-0.17	0.91	0.02	0.15	-1.11	-1.35	-0.92	0.02	-0.91	0.36	-0.48	-1.18	0.4	0.1	0.36	-2.16	-0.17	0.91	0.02	1.36	0.07	0.26	-0.8	0.22	-1.37	0.08	-0.62	-1.18	0.4	0.1	0.36	-2.16	-0.17	0.91	0.02	1.36	0.07	0.26	-0.8	0.22	-1.37	0.08
EAIGRYLYVHSPALTLTVSSTTARSNVR	cv-345	1	-1.18	0.4	0.1	0.36	-2.16	-0.17	0.91	0.02	0.15	-1.11	-1.35	-0.92	0.02	-0.91	0.36	-0.48	1.27	-0.14	0.3	-1.8	0.3	-1.61	-0.16	-0.13	-0.2	-1.53	-2.63	2.28	-0.53	-1.18	2.01	-1.34	-1.47	1.45	1.24	1.27	1.55	1.47	1.3	0.83	0.61	1.6	1.17	0.73	0.53	0.25	-0.96
EALKYWWSLLQYWIQELKNSAVSLLNAT	cv-346	1	-1.18	0.4	0.1	0.36	-2.16	-0.17	0.91	0.02	0.15	-1.11	-1.35	-0.92	0.02	-0.91	0.36	-0.48	1.36	0.07	0.26	-0.8	0.22	-1.37	0.08	-0.62	-1.17	0.7	0.7	0.8	1.64	0.67	1.63	0.13	0.61	1.6	1.17	0.73	0.53	0.25	-0.96	-0.52	1.5	2.06	1.79	0.75	0.75	-0.13	-1.01
EAMSQVTNPANIMMQRGNFRNQRKTVKC	cv-347	1	-1.18	0.4	0.1	0.36	-2.16	-0.17	0.91	0.02	0.15	-1.11	-1.35	-0.92	0.02	-0.91	0.36	-0.48	1.01	-0.53	0.43	0	0.23	0.1	-0.86	-0.68	-0.67	-0.86	-1.07	-0.41	-0.32	0.27	-0.64	0.11	-0.96	0.12	0.18	0.16	0.09	0.42	-0.2	-0.41	0.76	-0.92	-0.17	-1.91	0.22	-1.4	-0.24
EAPAFLPWHRLFLLRWEQEIQKLTGDEN	cv-348	1	-1.18	0.4	0.1	0.36	-2.16	-0.17	0.91	0.02	0.15	-1.11	-1.35	-0.92	0.02	-0.91	0.36	-0.48	0.22	-0.17	-0.5	0.05	-0.01	-1.34	-0.19	3.56	0.15	-1.11	-1.35	-0.92	0.02	-0.91	0.36	-0.48	1.52	0.61	0.96	-0.16	0.25	0.28	-1.33	-0.2	1.36	0.07	0.26	-0.8	0.22	-1.37	0.08
EAQQEALGLVCVQAATSSSSPLVLGTLE	cv-349	1	-1.18	0.4	0.1	0.36	-2.16	-0.17	0.91	0.02	0.15	-1.11	-1.35	-0.92	0.02	-0.91	0.36	-0.48	-0.96	0.12	0.18	0.16	0.09	0.42	-0.2	-0.41	-0.96	0.12	0.18	0.16	0.09	0.42	-0.2	-0.41	-1.18	0.4	0.1	0.36	-2.16	-0.17	0.91	0.02	0.15	-1.11	-1.35	-0.92	0.02	-0.91	0.36
EAQQEALGLVCVQMATSSSSPLVLGTLE	cv-350	1	-1.18	0.4	0.1	0.36	-2.16	-0.17	0.91	0.02	0.15	-1.11	-1.35	-0.92	0.02	-0.91	0.36	-0.48	-0.96	0.12	0.18	0.16	0.09	0.42	-0.2	-0.41	-0.96	0.12	0.18	0.16	0.09	0.42	-0.2	-0.41	-1.18	0.4	0.1	0.36	-2.16	-0.17	0.91	0.02	0.15	-1.11	-1.35	-0.92	0.02	-0.91	0.36
EATGMTPAEVSIVVLSGTTAAQVTTTEW	cv-351	1	-1.18	0.4	0.1	0.36	-2.16	-0.17	0.91	0.02	0.15	-1.11	-1.35	-0.92	0.02	-0.91	0.36	-0.48	-0.34	-0.51	-0.55	-1.06	-0.06	-0.01	-0.79	0.39	-0.2	-1.53	-2.63	2.28	-0.53	-1.18	2.01	-1.34	1.01	-0.53	0.43	0	0.23	0.1	-0.86	-0.68	-0.34	-0.51	-0.55	-1.06	-0.06	-0.01	-0.79
EAVRHFPRPWLHGLGQYIYETYGDTWAG	cv-352	1	-1.18	0.4	0.1	0.36	-2.16	-0.17	0.91	0.02	0.15	-1.11	-1.35	-0.92	0.02	-0.91	0.36	-0.48	0.76	-0.92	-0.17	-1.91	0.22	-1.4	-0.24	-0.03	-1.47	1.45	1.24	1.27	1.55	1.47	1.3	0.83	-0.43	-0.25	0.37	0.19	0.51	1.28	0.93	0.65	1.52	0.61	0.96	-0.16	0.25	0.28	-1.33
ECQLPSLKIFIAGNSAYEYVDYLFKRMI	cv-353	1	-1.18	0.4	0.1	0.36	-2.16	-0.17	0.91	0.02	0.18	-1.67	-0.46	-0.21	0	1.2	-1.61	-0.19	-0.96	0.12	0.18	0.16	0.09	0.42	-0.2	-0.41	1.36	0.07	0.26	-0.8	0.22	-1.37	0.08	-0.62	0.22	-0.17	-0.5	0.05	-0.01	-1.34	-0.19	3.56	-0.67	-0.86	-1.07	-0.41	-0.32	0.27	-0.64
ECVEWLRRYLENGKETLQRADPPKTHVT	cv-354	1	-1.18	0.4	0.1	0.36	-2.16	-0.17	0.91	0.02	0.18	-1.67	-0.46	-0.21	0	1.2	-1.61	-0.19	0.76	-0.92	-0.17	-1.91	0.22	-1.4	-0.24	-0.03	-1.18	0.4	0.1	0.36	-2.16	-0.17	0.91	0.02	1.5	2.06	1.79	0.75	0.75	-0.13	-1.01	-0.85	1.36	0.07	0.26	-0.8	0.22	-1.37	0.08
ECVGEGLACHQLCARGHCWGPGPTQCVN	cv-355	1	-1.18	0.4	0.1	0.36	-2.16	-0.17	0.91	0.02	0.18	-1.67	-0.46	-0.21	0	1.2	-1.61	-0.19	0.76	-0.92	-0.17	-1.91	0.22	-1.4	-0.24	-0.03	-0.2	-1.53	-2.63	2.28	-0.53	-1.18	2.01	-1.34	-1.18	0.4	0.1	0.36	-2.16	-0.17	0.91	0.02	-0.2	-1.53	-2.63	2.28	-0.53	-1.18	2.01
EDAFMSLAGFVRMLEASAAELDCPDFGL	cv-356	1	-1.18	0.4	0.1	0.36	-2.16	-0.17	0.91	0.02	-1.15	0.67	-0.41	-0.01	-2.68	1.31	0.03	0.56	0.15	-1.11	-1.35	-0.92	0.02	-0.91	0.36	-0.48	1.52	0.61	0.96	-0.16	0.25	0.28	-1.33	-0.2	1.01	-0.53	0.43	0	0.23	0.1	-0.86	-0.68	-0.67	-0.86	-1.07	-0.41	-0.32	0.27	-0.64
EDDQPRPRGDNFAVQKPEENIIDNNPQE	cv-357	1	-1.18	0.4	0.1	0.36	-2.16	-0.17	0.91	0.02	-1.15	0.67	-0.41	-0.01	-2.68	1.31	0.03	0.56	-1.15	0.67	-0.41	-0.01	-2.68	1.31	0.03	0.56	-0.96	0.12	0.18	0.16	0.09	0.42	-0.2	-0.41	0.22	-0.17	-0.5	0.05	-0.01	-1.34	-0.19	3.56	-1.47	1.45	1.24	1.27	1.55	1.47	1.3
EDLEVTCTWKLPTLAKFSPYLGQMINLR	cv-358	1	-1.18	0.4	0.1	0.36	-2.16	-0.17	0.91	0.02	-1.15	0.67	-0.41	-0.01	-2.68	1.31	0.03	0.56	1.36	0.07	0.26	-0.8	0.22	-1.37	0.08	-0.62	-1.18	0.4	0.1	0.36	-2.16	-0.17	0.91	0.02	0.76	-0.92	-0.17	-1.91	0.22	-1.4	-0.24	-0.03	-0.34	-0.51	-0.55	-1.06	-0.06	-0.01	-0.79
EEAELELAENREILKEPVHGVYYDPSKD	cv-359	1	-1.18	0.4	0.1	0.36	-2.16	-0.17	0.91	0.02	-1.18	0.4	0.1	0.36	-2.16	-0.17	0.91	0.02	0.15	-1.11	-1.35	-0.92	0.02	-0.91	0.36	-0.48	-1.18	0.4	0.1	0.36	-2.16	-0.17	0.91	0.02	1.36	0.07	0.26	-0.8	0.22	-1.37	0.08	-0.62	-1.18	0.4	0.1	0.36	-2.16	-0.17	0.91
EECQLPSLKIFIAGNSAYEYVDYLFKRM	cv-360	1	-1.18	0.4	0.1	0.36	-2.16	-0.17	0.91	0.02	-1.18	0.4	0.1	0.36	-2.16	-0.17	0.91	0.02	0.18	-1.67	-0.46	-0.21	0	1.2	-1.61	-0.19	-0.96	0.12	0.18	0.16	0.09	0.42	-0.2	-0.41	1.36	0.07	0.26	-0.8	0.22	-1.37	0.08	-0.62	0.22	-0.17	-0.5	0.05	-0.01	-1.34	-0.19
EEEGSLKLEDLPTVEAPGDPQEPQNNAH	cv-361	1	-1.18	0.4	0.1	0.36	-2.16	-0.17	0.91	0.02	-1.18	0.4	0.1	0.36	-2.16	-0.17	0.91	0.02	-1.18	0.4	0.1	0.36	-2.16	-0.17	0.91	0.02	-0.2	-1.53	-2.63	2.28	-0.53	-1.18	2.01	-1.34	-0.67	-0.86	-1.07	-0.41	-0.32	0.27	-0.64	0.11	1.36	0.07	0.26	-0.8	0.22	-1.37	0.08
EEELPRLADEGLNRRVAEDLNLGNLNVS	cv-362	1	-1.18	0.4	0.1	0.36	-2.16	-0.17	0.91	0.02	-1.18	0.4	0.1	0.36	-2.16	-0.17	0.91	0.02	-1.18	0.4	0.1	0.36	-2.16	-0.17	0.91	0.02	1.36	0.07	0.26	-0.8	0.22	-1.37	0.08	-0.62	0.22	-0.17	-0.5	0.05	-0.01	-1.34	-0.19	3.56	-1.47	1.45	1.24	1.27	1.55	1.47	1.3
EEEVGFPVRPQVPLRPMTYKAALDISHF	cv-363	1	-1.18	0.4	0.1	0.36	-2.16	-0.17	0.91	0.02	-1.18	0.4	0.1	0.36	-2.16	-0.17	0.91	0.02	-1.18	0.4	0.1	0.36	-2.16	-0.17	0.91	0.02	0.76	-0.92	-0.17	-1.91	0.22	-1.4	-0.24	-0.03	-0.2	-1.53	-2.63	2.28	-0.53	-1.18	2.01	-1.34	1.52	0.61	0.96	-0.16	0.25	0.28	-1.33
EEGPRMFPDLESEFQAAISRKMVELVHF	cv-364	1	-1.18	0.4	0.1	0.36	-2.16	-0.17	0.91	0.02	-1.18	0.4	0.1	0.36	-2.16	-0.17	0.91	0.02	-0.2	-1.53	-2.63	2.28	-0.53	-1.18	2.01	-1.34	0.22	-0.17	-0.5	0.05	-0.01	-1.34	-0.19	3.56	-1.47	1.45	1.24	1.27	1.55	1.47	1.3	0.83	1.01	-0.53	0.43	0	0.23	0.1	-0.86
EEGPSTFPDLESEFQAALSRKVAELVHF	cv-365	1	-1.18	0.4	0.1	0.36	-2.16	-0.17	0.91	0.02	-1.18	0.4	0.1	0.36	-2.16	-0.17	0.91	0.02	-0.2	-1.53	-2.63	2.28	-0.53	-1.18	2.01	-1.34	0.22	-0.17	-0.5	0.05	-0.01	-1.34	-0.19	3.56	-0.67	-0.86	-1.07	-0.41	-0.32	0.27	-0.64	0.11	-0.34	-0.51	-0.55	-1.06	-0.06	-0.01	-0.79
EEIRLKVFVLGGCRHKLVCAPAPCNFFT	cv-366	1	-1.18	0.4	0.1	0.36	-2.16	-0.17	0.91	0.02	-1.18	0.4	0.1	0.36	-2.16	-0.17	0.91	0.02	1.27	-0.14	0.3	-1.8	0.3	-1.61	-0.16	-0.13	-1.47	1.45	1.24	1.27	1.55	1.47	1.3	0.83	1.36	0.07	0.26	-0.8	0.22	-1.37	0.08	-0.62	-1.17	0.7	0.7	0.8	1.64	0.67	1.63
EEIRLKVFVLGGCRHKLVCSPAPCNFFT	cv-367	1	-1.18	0.4	0.1	0.36	-2.16	-0.17	0.91	0.02	-1.18	0.4	0.1	0.36	-2.16	-0.17	0.91	0.02	1.27	-0.14	0.3	-1.8	0.3	-1.61	-0.16	-0.13	-1.47	1.45	1.24	1.27	1.55	1.47	1.3	0.83	1.36	0.07	0.26	-0.8	0.22	-1.37	0.08	-0.62	-1.17	0.7	0.7	0.8	1.64	0.67	1.63
EEKIKALVEICTEMEKEGKISKVGPENP	cv-368	1	-1.18	0.4	0.1	0.36	-2.16	-0.17	0.91	0.02	-1.18	0.4	0.1	0.36	-2.16	-0.17	0.91	0.02	-1.17	0.7	0.7	0.8	1.64	0.67	1.63	0.13	1.27	-0.14	0.3	-1.8	0.3	-1.61	-0.16	-0.13	-1.17	0.7	0.7	0.8	1.64	0.67	1.63	0.13	0.15	-1.11	-1.35	-0.92	0.02	-0.91	0.36
EEKQRHLDKKQRFHNIRGRWTGRCMSCC	cv-369	1	-1.18	0.4	0.1	0.36	-2.16	-0.17	0.91	0.02	-1.18	0.4	0.1	0.36	-2.16	-0.17	0.91	0.02	-1.17	0.7	0.7	0.8	1.64	0.67	1.63	0.13	-0.96	0.12	0.18	0.16	0.09	0.42	-0.2	-0.41	-1.47	1.45	1.24	1.27	1.55	1.47	1.3	0.83	-0.43	-0.25	0.37	0.19	0.51	1.28	0.93
EEKVGFAVRPQVPMRPMTYKAAVDLSHF	cv-370	1	-1.18	0.4	0.1	0.36	-2.16	-0.17	0.91	0.02	-1.18	0.4	0.1	0.36	-2.16	-0.17	0.91	0.02	-1.17	0.7	0.7	0.8	1.64	0.67	1.63	0.13	0.76	-0.92	-0.17	-1.91	0.22	-1.4	-0.24	-0.03	-0.2	-1.53	-2.63	2.28	-0.53	-1.18	2.01	-1.34	1.52	0.61	0.96	-0.16	0.25	0.28	-1.33
EEKVGFAVRPQVPVRPMTYKAAVDLSHF	cv-371	1	-1.18	0.4	0.1	0.36	-2.16	-0.17	0.91	0.02	-1.18	0.4	0.1	0.36	-2.16	-0.17	0.91	0.02	-1.17	0.7	0.7	0.8	1.64	0.67	1.63	0.13	0.76	-0.92	-0.17	-1.91	0.22	-1.4	-0.24	-0.03	-0.2	-1.53	-2.63	2.28	-0.53	-1.18	2.01	-1.34	1.52	0.61	0.96	-0.16	0.25	0.28	-1.33
EEKVGFPVRPQVPLRPMTYKAAVDLSHF	cv-372	1	-1.18	0.4	0.1	0.36	-2.16	-0.17	0.91	0.02	-1.18	0.4	0.1	0.36	-2.16	-0.17	0.91	0.02	-1.17	0.7	0.7	0.8	1.64	0.67	1.63	0.13	0.76	-0.92	-0.17	-1.91	0.22	-1.4	-0.24	-0.03	-0.2	-1.53	-2.63	2.28	-0.53	-1.18	2.01	-1.34	1.52	0.61	0.96	-0.16	0.25	0.28	-1.33
EELRLKYYKTSNFLQAPPNLPVALKQKN	cv-373	1	-1.18	0.4	0.1	0.36	-2.16	-0.17	0.91	0.02	-1.18	0.4	0.1	0.36	-2.16	-0.17	0.91	0.02	1.36	0.07	0.26	-0.8	0.22	-1.37	0.08	-0.62	-1.47	1.45	1.24	1.27	1.55	1.47	1.3	0.83	1.36	0.07	0.26	-0.8	0.22	-1.37	0.08	-0.62	-1.17	0.7	0.7	0.8	1.64	0.67	1.63
EEVGFPVRPQVPLRPMTYKAAIDLSHFL	cv-374	1	-1.18	0.4	0.1	0.36	-2.16	-0.17	0.91	0.02	-1.18	0.4	0.1	0.36	-2.16	-0.17	0.91	0.02	0.76	-0.92	-0.17	-1.91	0.22	-1.4	-0.24	-0.03	-0.2	-1.53	-2.63	2.28	-0.53	-1.18	2.01	-1.34	1.52	0.61	0.96	-0.16	0.25	0.28	-1.33	-0.2	0.22	-0.17	-0.5	0.05	-0.01	-1.34	-0.19
EFAFKDLFVVYRDSIPHAACHKCIDFYS	cv-375	1	-1.18	0.4	0.1	0.36	-2.16	-0.17	0.91	0.02	1.52	0.61	0.96	-0.16	0.25	0.28	-1.33	-0.2	0.15	-1.11	-1.35	-0.92	0.02	-0.91	0.36	-0.48	1.52	0.61	0.96	-0.16	0.25	0.28	-1.33	-0.2	-1.17	0.7	0.7	0.8	1.64	0.67	1.63	0.13	-1.15	0.67	-0.41	-0.01	-2.68	1.31	0.03
EFGIPYNPQSQGVVESMNNELKKIIGQV	cv-376	1	-1.18	0.4	0.1	0.36	-2.16	-0.17	0.91	0.02	1.52	0.61	0.96	-0.16	0.25	0.28	-1.33	-0.2	-0.2	-1.53	-2.63	2.28	-0.53	-1.18	2.01	-1.34	1.27	-0.14	0.3	-1.8	0.3	-1.61	-0.16	-0.13	0.22	-0.17	-0.5	0.05	-0.01	-1.34	-0.19	3.56	0.61	1.6	1.17	0.73	0.53	0.25	-0.96
EFLRFLLADERVRVGDLDTAVLDERSAD	cv-377	1	-1.18	0.4	0.1	0.36	-2.16	-0.17	0.91	0.02	1.52	0.61	0.96	-0.16	0.25	0.28	-1.33	-0.2	1.36	0.07	0.26	-0.8	0.22	-1.37	0.08	-0.62	-1.47	1.45	1.24	1.27	1.55	1.47	1.3	0.83	1.52	0.61	0.96	-0.16	0.25	0.28	-1.33	-0.2	1.36	0.07	0.26	-0.8	0.22	-1.37	0.08
EFQMTFHLFIAAFVGAAATLVSLLTFMI	cv-378	1	-1.18	0.4	0.1	0.36	-2.16	-0.17	0.91	0.02	1.52	0.61	0.96	-0.16	0.25	0.28	-1.33	-0.2	-0.96	0.12	0.18	0.16	0.09	0.42	-0.2	-0.41	1.01	-0.53	0.43	0	0.23	0.1	-0.86	-0.68	-0.34	-0.51	-0.55	-1.06	-0.06	-0.01	-0.79	0.39	1.52	0.61	0.96	-0.16	0.25	0.28	-1.33
EGAVQWMNRLIAFASRGNHVSPTHYVPE	cv-379	1	-1.18	0.4	0.1	0.36	-2.16	-0.17	0.91	0.02	-0.2	-1.53	-2.63	2.28	-0.53	-1.18	2.01	-1.34	0.15	-1.11	-1.35	-0.92	0.02	-0.91	0.36	-0.48	0.76	-0.92	-0.17	-1.91	0.22	-1.4	-0.24	-0.03	-0.96	0.12	0.18	0.16	0.09	0.42	-0.2	-0.41	1.5	2.06	1.79	0.75	0.75	-0.13	-1.01
EGDVGFDVRPQVPLRPMTYKAAFDLSFF	cv-380	1	-1.18	0.4	0.1	0.36	-2.16	-0.17	0.91	0.02	-0.2	-1.53	-2.63	2.28	-0.53	-1.18	2.01	-1.34	-1.15	0.67	-0.41	-0.01	-2.68	1.31	0.03	0.56	0.76	-0.92	-0.17	-1.91	0.22	-1.4	-0.24	-0.03	-0.2	-1.53	-2.63	2.28	-0.53	-1.18	2.01	-1.34	1.52	0.61	0.96	-0.16	0.25	0.28	-1.33
EGDVGFFVRPQVPLRPMTYKAAFDLSFF	cv-381	1	-1.18	0.4	0.1	0.36	-2.16	-0.17	0.91	0.02	-0.2	-1.53	-2.63	2.28	-0.53	-1.18	2.01	-1.34	-1.15	0.67	-0.41	-0.01	-2.68	1.31	0.03	0.56	0.76	-0.92	-0.17	-1.91	0.22	-1.4	-0.24	-0.03	-0.2	-1.53	-2.63	2.28	-0.53	-1.18	2.01	-1.34	1.52	0.61	0.96	-0.16	0.25	0.28	-1.33
EGDVGFGVRPQVPLRPMTYKAAFDLSFF	cv-382	1	-1.18	0.4	0.1	0.36	-2.16	-0.17	0.91	0.02	-0.2	-1.53	-2.63	2.28	-0.53	-1.18	2.01	-1.34	-1.15	0.67	-0.41	-0.01	-2.68	1.31	0.03	0.56	0.76	-0.92	-0.17	-1.91	0.22	-1.4	-0.24	-0.03	-0.2	-1.53	-2.63	2.28	-0.53	-1.18	2.01	-1.34	1.52	0.61	0.96	-0.16	0.25	0.28	-1.33
EGDVGFKVRPQVPLRPMTYKAAFDLSFF	cv-383	1	-1.18	0.4	0.1	0.36	-2.16	-0.17	0.91	0.02	-0.2	-1.53	-2.63	2.28	-0.53	-1.18	2.01	-1.34	-1.15	0.67	-0.41	-0.01	-2.68	1.31	0.03	0.56	0.76	-0.92	-0.17	-1.91	0.22	-1.4	-0.24	-0.03	-0.2	-1.53	-2.63	2.28	-0.53	-1.18	2.01	-1.34	1.52	0.61	0.96	-0.16	0.25	0.28	-1.33
EGDVGFNVRPQVPLRPMTYKAAFDLSFF	cv-384	1	-1.18	0.4	0.1	0.36	-2.16	-0.17	0.91	0.02	-0.2	-1.53	-2.63	2.28	-0.53	-1.18	2.01	-1.34	-1.15	0.67	-0.41	-0.01	-2.68	1.31	0.03	0.56	0.76	-0.92	-0.17	-1.91	0.22	-1.4	-0.24	-0.03	-0.2	-1.53	-2.63	2.28	-0.53	-1.18	2.01	-1.34	1.52	0.61	0.96	-0.16	0.25	0.28	-1.33
EGDVGFPVRPQVPARPMTYKAAFDLSFF	cv-385	1	-1.18	0.4	0.1	0.36	-2.16	-0.17	0.91	0.02	-0.2	-1.53	-2.63	2.28	-0.53	-1.18	2.01	-1.34	-1.15	0.67	-0.41	-0.01	-2.68	1.31	0.03	0.56	0.76	-0.92	-0.17	-1.91	0.22	-1.4	-0.24	-0.03	-0.2	-1.53	-2.63	2.28	-0.53	-1.18	2.01	-1.34	1.52	0.61	0.96	-0.16	0.25	0.28	-1.33
EGDVGFPVRPQVPCRPMTYKAAFDLSFF	cv-386	1	-1.18	0.4	0.1	0.36	-2.16	-0.17	0.91	0.02	-0.2	-1.53	-2.63	2.28	-0.53	-1.18	2.01	-1.34	-1.15	0.67	-0.41	-0.01	-2.68	1.31	0.03	0.56	0.76	-0.92	-0.17	-1.91	0.22	-1.4	-0.24	-0.03	-0.2	-1.53	-2.63	2.28	-0.53	-1.18	2.01	-1.34	1.52	0.61	0.96	-0.16	0.25	0.28	-1.33
EGDVGFPVRPQVPDRPMTYKAAFDLSFF	cv-387	1	-1.18	0.4	0.1	0.36	-2.16	-0.17	0.91	0.02	-0.2	-1.53	-2.63	2.28	-0.53	-1.18	2.01	-1.34	-1.15	0.67	-0.41	-0.01	-2.68	1.31	0.03	0.56	0.76	-0.92	-0.17	-1.91	0.22	-1.4	-0.24	-0.03	-0.2	-1.53	-2.63	2.28	-0.53	-1.18	2.01	-1.34	1.52	0.61	0.96	-0.16	0.25	0.28	-1.33
EGDVGFPVRPQVPFRPMTYKAAFDLSFF	cv-388	1	-1.18	0.4	0.1	0.36	-2.16	-0.17	0.91	0.02	-0.2	-1.53	-2.63	2.28	-0.53	-1.18	2.01	-1.34	-1.15	0.67	-0.41	-0.01	-2.68	1.31	0.03	0.56	0.76	-0.92	-0.17	-1.91	0.22	-1.4	-0.24	-0.03	-0.2	-1.53	-2.63	2.28	-0.53	-1.18	2.01	-1.34	1.52	0.61	0.96	-0.16	0.25	0.28	-1.33
EGDVGFPVRPQVPHRPMTYKAAFDLSFF	cv-389	1	-1.18	0.4	0.1	0.36	-2.16	-0.17	0.91	0.02	-0.2	-1.53	-2.63	2.28	-0.53	-1.18	2.01	-1.34	-1.15	0.67	-0.41	-0.01	-2.68	1.31	0.03	0.56	0.76	-0.92	-0.17	-1.91	0.22	-1.4	-0.24	-0.03	-0.2	-1.53	-2.63	2.28	-0.53	-1.18	2.01	-1.34	1.52	0.61	0.96	-0.16	0.25	0.28	-1.33
EGDVGFPVRPQVPIRPMTYKAAFDLSFF	cv-390	1	-1.18	0.4	0.1	0.36	-2.16	-0.17	0.91	0.02	-0.2	-1.53	-2.63	2.28	-0.53	-1.18	2.01	-1.34	-1.15	0.67	-0.41	-0.01	-2.68	1.31	0.03	0.56	0.76	-0.92	-0.17	-1.91	0.22	-1.4	-0.24	-0.03	-0.2	-1.53	-2.63	2.28	-0.53	-1.18	2.01	-1.34	1.52	0.61	0.96	-0.16	0.25	0.28	-1.33
EGDVGFPVRPQVPKRPMTYKAAFDLSFF	cv-391	1	-1.18	0.4	0.1	0.36	-2.16	-0.17	0.91	0.02	-0.2	-1.53	-2.63	2.28	-0.53	-1.18	2.01	-1.34	-1.15	0.67	-0.41	-0.01	-2.68	1.31	0.03	0.56	0.76	-0.92	-0.17	-1.91	0.22	-1.4	-0.24	-0.03	-0.2	-1.53	-2.63	2.28	-0.53	-1.18	2.01	-1.34	1.52	0.61	0.96	-0.16	0.25	0.28	-1.33
EGDVGFPVRPQVPLRPMTYKAAFDLSFF	cv-392	1	-1.18	0.4	0.1	0.36	-2.16	-0.17	0.91	0.02	-0.2	-1.53	-2.63	2.28	-0.53	-1.18	2.01	-1.34	-1.15	0.67	-0.41	-0.01	-2.68	1.31	0.03	0.56	0.76	-0.92	-0.17	-1.91	0.22	-1.4	-0.24	-0.03	-0.2	-1.53	-2.63	2.28	-0.53	-1.18	2.01	-1.34	1.52	0.61	0.96	-0.16	0.25	0.28	-1.33
EGDVGFPVRPQVPMRPMTYKAAFDLSFF	cv-393	1	-1.18	0.4	0.1	0.36	-2.16	-0.17	0.91	0.02	-0.2	-1.53	-2.63	2.28	-0.53	-1.18	2.01	-1.34	-1.15	0.67	-0.41	-0.01	-2.68	1.31	0.03	0.56	0.76	-0.92	-0.17	-1.91	0.22	-1.4	-0.24	-0.03	-0.2	-1.53	-2.63	2.28	-0.53	-1.18	2.01	-1.34	1.52	0.61	0.96	-0.16	0.25	0.28	-1.33
EGDVGFPVRPQVPNRPMTYKAAFDLSFF	cv-394	1	-1.18	0.4	0.1	0.36	-2.16	-0.17	0.91	0.02	-0.2	-1.53	-2.63	2.28	-0.53	-1.18	2.01	-1.34	-1.15	0.67	-0.41	-0.01	-2.68	1.31	0.03	0.56	0.76	-0.92	-0.17	-1.91	0.22	-1.4	-0.24	-0.03	-0.2	-1.53	-2.63	2.28	-0.53	-1.18	2.01	-1.34	1.52	0.61	0.96	-0.16	0.25	0.28	-1.33
EGDVGFPVRPQVPQRPMTYKAAFDLSFF	cv-395	1	-1.18	0.4	0.1	0.36	-2.16	-0.17	0.91	0.02	-0.2	-1.53	-2.63	2.28	-0.53	-1.18	2.01	-1.34	-1.15	0.67	-0.41	-0.01	-2.68	1.31	0.03	0.56	0.76	-0.92	-0.17	-1.91	0.22	-1.4	-0.24	-0.03	-0.2	-1.53	-2.63	2.28	-0.53	-1.18	2.01	-1.34	1.52	0.61	0.96	-0.16	0.25	0.28	-1.33
EGDVGFPVRPQVPTRPMTYKAAFDLSFF	cv-396	1	-1.18	0.4	0.1	0.36	-2.16	-0.17	0.91	0.02	-0.2	-1.53	-2.63	2.28	-0.53	-1.18	2.01	-1.34	-1.15	0.67	-0.41	-0.01	-2.68	1.31	0.03	0.56	0.76	-0.92	-0.17	-1.91	0.22	-1.4	-0.24	-0.03	-0.2	-1.53	-2.63	2.28	-0.53	-1.18	2.01	-1.34	1.52	0.61	0.96	-0.16	0.25	0.28	-1.33
EGDVGFPVRPQVPVRPMTYKAAFDLSFF	cv-397	1	-1.18	0.4	0.1	0.36	-2.16	-0.17	0.91	0.02	-0.2	-1.53	-2.63	2.28	-0.53	-1.18	2.01	-1.34	-1.15	0.67	-0.41	-0.01	-2.68	1.31	0.03	0.56	0.76	-0.92	-0.17	-1.91	0.22	-1.4	-0.24	-0.03	-0.2	-1.53	-2.63	2.28	-0.53	-1.18	2.01	-1.34	1.52	0.61	0.96	-0.16	0.25	0.28	-1.33
EGDVGFPVRPQVPWRPMTYKAAFDLSFF	cv-398	1	-1.18	0.4	0.1	0.36	-2.16	-0.17	0.91	0.02	-0.2	-1.53	-2.63	2.28	-0.53	-1.18	2.01	-1.34	-1.15	0.67	-0.41	-0.01	-2.68	1.31	0.03	0.56	0.76	-0.92	-0.17	-1.91	0.22	-1.4	-0.24	-0.03	-0.2	-1.53	-2.63	2.28	-0.53	-1.18	2.01	-1.34	1.52	0.61	0.96	-0.16	0.25	0.28	-1.33
EGDVGFPVRPQVPYRPMTYKAAFDLSFF	cv-399	1	-1.18	0.4	0.1	0.36	-2.16	-0.17	0.91	0.02	-0.2	-1.53	-2.63	2.28	-0.53	-1.18	2.01	-1.34	-1.15	0.67	-0.41	-0.01	-2.68	1.31	0.03	0.56	0.76	-0.92	-0.17	-1.91	0.22	-1.4	-0.24	-0.03	-0.2	-1.53	-2.63	2.28	-0.53	-1.18	2.01	-1.34	1.52	0.61	0.96	-0.16	0.25	0.28	-1.33
EGDVGFQVRPQVPLRPMTYKAAFDLSFF	cv-400	1	-1.18	0.4	0.1	0.36	-2.16	-0.17	0.91	0.02	-0.2	-1.53	-2.63	2.28	-0.53	-1.18	2.01	-1.34	-1.15	0.67	-0.41	-0.01	-2.68	1.31	0.03	0.56	0.76	-0.92	-0.17	-1.91	0.22	-1.4	-0.24	-0.03	-0.2	-1.53	-2.63	2.28	-0.53	-1.18	2.01	-1.34	1.52	0.61	0.96	-0.16	0.25	0.28	-1.33
EGDVGFSVRPQVPLRPMTYKAAFDLSFF	cv-401	1	-1.18	0.4	0.1	0.36	-2.16	-0.17	0.91	0.02	-0.2	-1.53	-2.63	2.28	-0.53	-1.18	2.01	-1.34	-1.15	0.67	-0.41	-0.01	-2.68	1.31	0.03	0.56	0.76	-0.92	-0.17	-1.91	0.22	-1.4	-0.24	-0.03	-0.2	-1.53	-2.63	2.28	-0.53	-1.18	2.01	-1.34	1.52	0.61	0.96	-0.16	0.25	0.28	-1.33
EGDVGFTVRPQVPLRPMTYKAAFDLSFF	cv-402	1	-1.18	0.4	0.1	0.36	-2.16	-0.17	0.91	0.02	-0.2	-1.53	-2.63	2.28	-0.53	-1.18	2.01	-1.34	-1.15	0.67	-0.41	-0.01	-2.68	1.31	0.03	0.56	0.76	-0.92	-0.17	-1.91	0.22	-1.4	-0.24	-0.03	-0.2	-1.53	-2.63	2.28	-0.53	-1.18	2.01	-1.34	1.52	0.61	0.96	-0.16	0.25	0.28	-1.33
EGEEYQYNKTGYFIHGNIYKARPDVLAI	cv-403	1	-1.18	0.4	0.1	0.36	-2.16	-0.17	0.91	0.02	-0.2	-1.53	-2.63	2.28	-0.53	-1.18	2.01	-1.34	-1.18	0.4	0.1	0.36	-2.16	-0.17	0.91	0.02	-1.18	0.4	0.1	0.36	-2.16	-0.17	0.91	0.02	0.61	1.6	1.17	0.73	0.53	0.25	-0.96	-0.52	-0.96	0.12	0.18	0.16	0.09	0.42	-0.2
EGGGNSSWPWQIEYIHFLIRQLIRLLTW	cv-404	1	-1.18	0.4	0.1	0.36	-2.16	-0.17	0.91	0.02	-0.2	-1.53	-2.63	2.28	-0.53	-1.18	2.01	-1.34	-0.2	-1.53	-2.63	2.28	-0.53	-1.18	2.01	-1.34	-0.2	-1.53	-2.63	2.28	-0.53	-1.18	2.01	-1.34	-0.99	0	-0.37	0.69	-0.55	0.85	0.73	-0.8	-0.67	-0.86	-1.07	-0.41	-0.32	0.27	-0.64
EGPSTSCILESLFRAVITKKVADLVGFL	cv-405	1	-1.18	0.4	0.1	0.36	-2.16	-0.17	0.91	0.02	-0.2	-1.53	-2.63	2.28	-0.53	-1.18	2.01	-1.34	0.22	-0.17	-0.5	0.05	-0.01	-1.34	-0.19	3.56	-0.67	-0.86	-1.07	-0.41	-0.32	0.27	-0.64	0.11	-0.34	-0.51	-0.55	-1.06	-0.06	-0.01	-0.79	0.39	-0.67	-0.86	-1.07	-0.41	-0.32	0.27	-0.64
EGQKYNQGQYMNTPWRNPAEEKEKLAYR	cv-406	1	-1.18	0.4	0.1	0.36	-2.16	-0.17	0.91	0.02	-0.2	-1.53	-2.63	2.28	-0.53	-1.18	2.01	-1.34	-0.96	0.12	0.18	0.16	0.09	0.42	-0.2	-0.41	-1.17	0.7	0.7	0.8	1.64	0.67	1.63	0.13	0.61	1.6	1.17	0.73	0.53	0.25	-0.96	-0.52	-0.99	0	-0.37	0.69	-0.55	0.85	0.73
EHLKTAVFIHNFKPRRGIGGYSAGERII	cv-407	1	-1.18	0.4	0.1	0.36	-2.16	-0.17	0.91	0.02	-0.43	-0.25	0.37	0.19	0.51	1.28	0.93	0.65	1.36	0.07	0.26	-0.8	0.22	-1.37	0.08	-0.62	-1.17	0.7	0.7	0.8	1.64	0.67	1.63	0.13	-0.34	-0.51	-0.55	-1.06	-0.06	-0.01	-0.79	0.39	0.15	-1.11	-1.35	-0.92	0.02	-0.91	0.36
EICLSQAPTNRWMLISLGSDCSLEEIAC	cv-408	1	-1.18	0.4	0.1	0.36	-2.16	-0.17	0.91	0.02	1.27	-0.14	0.3	-1.8	0.3	-1.61	-0.16	-0.13	0.18	-1.67	-0.46	-0.21	0	1.2	-1.61	-0.19	1.36	0.07	0.26	-0.8	0.22	-1.37	0.08	-0.62	-0.67	-0.86	-1.07	-0.41	-0.32	0.27	-0.64	0.11	-0.96	0.12	0.18	0.16	0.09	0.42	-0.2
EICTEMEKEGKISKVGPENPYNTPVFAI	cv-409	1	-1.18	0.4	0.1	0.36	-2.16	-0.17	0.91	0.02	1.27	-0.14	0.3	-1.8	0.3	-1.61	-0.16	-0.13	0.18	-1.67	-0.46	-0.21	0	1.2	-1.61	-0.19	-0.34	-0.51	-0.55	-1.06	-0.06	-0.01	-0.79	0.39	-1.18	0.4	0.1	0.36	-2.16	-0.17	0.91	0.02	1.01	-0.53	0.43	0	0.23	0.1	-0.86
EIHVVHLSTAFARVDEALGRPGGLAVLA	cv-410	1	-1.18	0.4	0.1	0.36	-2.16	-0.17	0.91	0.02	1.27	-0.14	0.3	-1.8	0.3	-1.61	-0.16	-0.13	-0.43	-0.25	0.37	0.19	0.51	1.28	0.93	0.65	0.76	-0.92	-0.17	-1.91	0.22	-1.4	-0.24	-0.03	0.76	-0.92	-0.17	-1.91	0.22	-1.4	-0.24	-0.03	-0.43	-0.25	0.37	0.19	0.51	1.28	0.93
EKDFQELQQRYSRLQEEKQVKEKILEES	cv-411	1	-1.18	0.4	0.1	0.36	-2.16	-0.17	0.91	0.02	-1.17	0.7	0.7	0.8	1.64	0.67	1.63	0.13	-1.15	0.67	-0.41	-0.01	-2.68	1.31	0.03	0.56	1.52	0.61	0.96	-0.16	0.25	0.28	-1.33	-0.2	-0.96	0.12	0.18	0.16	0.09	0.42	-0.2	-0.41	-1.18	0.4	0.1	0.36	-2.16	-0.17	0.91
EKDSWTVNDIQKLVGKLNWASQIYAGIK	cv-412	1	-1.18	0.4	0.1	0.36	-2.16	-0.17	0.91	0.02	-1.17	0.7	0.7	0.8	1.64	0.67	1.63	0.13	-1.15	0.67	-0.41	-0.01	-2.68	1.31	0.03	0.56	-0.67	-0.86	-1.07	-0.41	-0.32	0.27	-0.64	0.11	1.5	2.06	1.79	0.75	0.75	-0.13	-1.01	-0.85	-0.34	-0.51	-0.55	-1.06	-0.06	-0.01	-0.79
EKEGKISKIGPENPYNTPVFAIKKKDST	cv-413	1	-1.18	0.4	0.1	0.36	-2.16	-0.17	0.91	0.02	-1.17	0.7	0.7	0.8	1.64	0.67	1.63	0.13	-1.18	0.4	0.1	0.36	-2.16	-0.17	0.91	0.02	-0.2	-1.53	-2.63	2.28	-0.53	-1.18	2.01	-1.34	-1.17	0.7	0.7	0.8	1.64	0.67	1.63	0.13	1.27	-0.14	0.3	-1.8	0.3	-1.61	-0.16
EKGERLPQPPICTIDVYMIMVKCWMIDA	cv-414	1	-1.18	0.4	0.1	0.36	-2.16	-0.17	0.91	0.02	-1.17	0.7	0.7	0.8	1.64	0.67	1.63	0.13	-0.2	-1.53	-2.63	2.28	-0.53	-1.18	2.01	-1.34	-1.18	0.4	0.1	0.36	-2.16	-0.17	0.91	0.02	-1.47	1.45	1.24	1.27	1.55	1.47	1.3	0.83	1.36	0.07	0.26	-0.8	0.22	-1.37	0.08
EKGGLEGLIWSQRRQDILDLWIYHTQGY	cv-415	1	-1.18	0.4	0.1	0.36	-2.16	-0.17	0.91	0.02	-1.17	0.7	0.7	0.8	1.64	0.67	1.63	0.13	-0.2	-1.53	-2.63	2.28	-0.53	-1.18	2.01	-1.34	-0.2	-1.53	-2.63	2.28	-0.53	-1.18	2.01	-1.34	1.36	0.07	0.26	-0.8	0.22	-1.37	0.08	-0.62	-1.18	0.4	0.1	0.36	-2.16	-0.17	0.91
EKNCEPVVPNAPPAYEKLSAEQSPPPYS	cv-416	1	-1.18	0.4	0.1	0.36	-2.16	-0.17	0.91	0.02	-1.17	0.7	0.7	0.8	1.64	0.67	1.63	0.13	-0.99	0	-0.37	0.69	-0.55	0.85	0.73	-0.8	0.18	-1.67	-0.46	-0.21	0	1.2	-1.61	-0.19	-1.18	0.4	0.1	0.36	-2.16	-0.17	0.91	0.02	0.22	-0.17	-0.5	0.05	-0.01	-1.34	-0.19
EKVYLAWVPAHKGIGGNEQVDKLVSAGI	cv-417	1	-1.18	0.4	0.1	0.36	-2.16	-0.17	0.91	0.02	-1.17	0.7	0.7	0.8	1.64	0.67	1.63	0.13	0.76	-0.92	-0.17	-1.91	0.22	-1.4	-0.24	-0.03	0.61	1.6	1.17	0.73	0.53	0.25	-0.96	-0.52	1.36	0.07	0.26	-0.8	0.22	-1.37	0.08	-0.62	0.15	-1.11	-1.35	-0.92	0.02	-0.91	0.36
ELAAKLVALGINAVAYYRGLDVSVIPTS	cv-418	1	-1.18	0.4	0.1	0.36	-2.16	-0.17	0.91	0.02	1.36	0.07	0.26	-0.8	0.22	-1.37	0.08	-0.62	0.15	-1.11	-1.35	-0.92	0.02	-0.91	0.36	-0.48	0.15	-1.11	-1.35	-0.92	0.02	-0.91	0.36	-0.48	-1.17	0.7	0.7	0.8	1.64	0.67	1.63	0.13	1.36	0.07	0.26	-0.8	0.22	-1.37	0.08
ELAGQSLLKDEALAIAALELLPRELFPP	cv-419	1	-1.18	0.4	0.1	0.36	-2.16	-0.17	0.91	0.02	1.36	0.07	0.26	-0.8	0.22	-1.37	0.08	-0.62	0.15	-1.11	-1.35	-0.92	0.02	-0.91	0.36	-0.48	-0.2	-1.53	-2.63	2.28	-0.53	-1.18	2.01	-1.34	-0.96	0.12	0.18	0.16	0.09	0.42	-0.2	-0.41	-0.67	-0.86	-1.07	-0.41	-0.32	0.27	-0.64
ELKQALSQDALTNYGVLGDSGSPLFAFD	cv-420	1	-1.18	0.4	0.1	0.36	-2.16	-0.17	0.91	0.02	1.36	0.07	0.26	-0.8	0.22	-1.37	0.08	-0.62	-1.17	0.7	0.7	0.8	1.64	0.67	1.63	0.13	-0.96	0.12	0.18	0.16	0.09	0.42	-0.2	-0.41	0.15	-1.11	-1.35	-0.92	0.02	-0.91	0.36	-0.48	1.36	0.07	0.26	-0.8	0.22	-1.37	0.08
ELLCELGRPSMVWLSANPCPHCGDRTFY	cv-421	1	-1.18	0.4	0.1	0.36	-2.16	-0.17	0.91	0.02	1.36	0.07	0.26	-0.8	0.22	-1.37	0.08	-0.62	1.36	0.07	0.26	-0.8	0.22	-1.37	0.08	-0.62	0.18	-1.67	-0.46	-0.21	0	1.2	-1.61	-0.19	-1.18	0.4	0.1	0.36	-2.16	-0.17	0.91	0.02	1.36	0.07	0.26	-0.8	0.22	-1.37	0.08
ELLDFLPSDFFPSVRDLLDTVSALYREA	cv-422	1	-1.18	0.4	0.1	0.36	-2.16	-0.17	0.91	0.02	1.36	0.07	0.26	-0.8	0.22	-1.37	0.08	-0.62	1.36	0.07	0.26	-0.8	0.22	-1.37	0.08	-0.62	-1.15	0.67	-0.41	-0.01	-2.68	1.31	0.03	0.56	1.52	0.61	0.96	-0.16	0.25	0.28	-1.33	-0.2	1.36	0.07	0.26	-0.8	0.22	-1.37	0.08
ELLLFLPSDFFPSVRDLLDTVSALYREA	cv-423	1	-1.18	0.4	0.1	0.36	-2.16	-0.17	0.91	0.02	1.36	0.07	0.26	-0.8	0.22	-1.37	0.08	-0.62	1.36	0.07	0.26	-0.8	0.22	-1.37	0.08	-0.62	1.36	0.07	0.26	-0.8	0.22	-1.37	0.08	-0.62	1.52	0.61	0.96	-0.16	0.25	0.28	-1.33	-0.2	1.36	0.07	0.26	-0.8	0.22	-1.37	0.08
ELLNFLPSDFFPSVRDLLDTVSALYREA	cv-424	1	-1.18	0.4	0.1	0.36	-2.16	-0.17	0.91	0.02	1.36	0.07	0.26	-0.8	0.22	-1.37	0.08	-0.62	1.36	0.07	0.26	-0.8	0.22	-1.37	0.08	-0.62	-0.99	0	-0.37	0.69	-0.55	0.85	0.73	-0.8	1.52	0.61	0.96	-0.16	0.25	0.28	-1.33	-0.2	1.36	0.07	0.26	-0.8	0.22	-1.37	0.08
ELLPFLPSDFFPSVRDLLDTVSALYREA	cv-425	1	-1.18	0.4	0.1	0.36	-2.16	-0.17	0.91	0.02	1.36	0.07	0.26	-0.8	0.22	-1.37	0.08	-0.62	1.36	0.07	0.26	-0.8	0.22	-1.37	0.08	-0.62	0.22	-0.17	-0.5	0.05	-0.01	-1.34	-0.19	3.56	1.52	0.61	0.96	-0.16	0.25	0.28	-1.33	-0.2	1.36	0.07	0.26	-0.8	0.22	-1.37	0.08
ELLPRELFPPLFMAAFDGRHSQTLKAMV	cv-426	1	-1.18	0.4	0.1	0.36	-2.16	-0.17	0.91	0.02	1.36	0.07	0.26	-0.8	0.22	-1.37	0.08	-0.62	1.36	0.07	0.26	-0.8	0.22	-1.37	0.08	-0.62	0.22	-0.17	-0.5	0.05	-0.01	-1.34	-0.19	3.56	-1.47	1.45	1.24	1.27	1.55	1.47	1.3	0.83	-1.18	0.4	0.1	0.36	-2.16	-0.17	0.91
ELLRFLPSDFFPSVRDLLDTVSALYREA	cv-427	1	-1.18	0.4	0.1	0.36	-2.16	-0.17	0.91	0.02	1.36	0.07	0.26	-0.8	0.22	-1.37	0.08	-0.62	1.36	0.07	0.26	-0.8	0.22	-1.37	0.08	-0.62	-1.47	1.45	1.24	1.27	1.55	1.47	1.3	0.83	1.52	0.61	0.96	-0.16	0.25	0.28	-1.33	-0.2	1.36	0.07	0.26	-0.8	0.22	-1.37	0.08
ELLSFDPSDYFPSVRDLLDTASALYRDA	cv-428	1	-1.18	0.4	0.1	0.36	-2.16	-0.17	0.91	0.02	1.36	0.07	0.26	-0.8	0.22	-1.37	0.08	-0.62	1.36	0.07	0.26	-0.8	0.22	-1.37	0.08	-0.62	-0.67	-0.86	-1.07	-0.41	-0.32	0.27	-0.64	0.11	1.52	0.61	0.96	-0.16	0.25	0.28	-1.33	-0.2	-1.15	0.67	-0.41	-0.01	-2.68	1.31	0.03
ELLSFIPSDYFPSVRDLLDTASALYRDA	cv-429	1	-1.18	0.4	0.1	0.36	-2.16	-0.17	0.91	0.02	1.36	0.07	0.26	-0.8	0.22	-1.37	0.08	-0.62	1.36	0.07	0.26	-0.8	0.22	-1.37	0.08	-0.62	-0.67	-0.86	-1.07	-0.41	-0.32	0.27	-0.64	0.11	1.52	0.61	0.96	-0.16	0.25	0.28	-1.33	-0.2	1.27	-0.14	0.3	-1.8	0.3	-1.61	-0.16
ELLSFKPSDYFPSVRDLLDTASALYREA	cv-430	1	-1.18	0.4	0.1	0.36	-2.16	-0.17	0.91	0.02	1.36	0.07	0.26	-0.8	0.22	-1.37	0.08	-0.62	1.36	0.07	0.26	-0.8	0.22	-1.37	0.08	-0.62	-0.67	-0.86	-1.07	-0.41	-0.32	0.27	-0.64	0.11	1.52	0.61	0.96	-0.16	0.25	0.28	-1.33	-0.2	-1.17	0.7	0.7	0.8	1.64	0.67	1.63
ELLSFLKSDYFPSVRDLLDTASALYRDA	cv-431	1	-1.18	0.4	0.1	0.36	-2.16	-0.17	0.91	0.02	1.36	0.07	0.26	-0.8	0.22	-1.37	0.08	-0.62	1.36	0.07	0.26	-0.8	0.22	-1.37	0.08	-0.62	-0.67	-0.86	-1.07	-0.41	-0.32	0.27	-0.64	0.11	1.52	0.61	0.96	-0.16	0.25	0.28	-1.33	-0.2	1.36	0.07	0.26	-0.8	0.22	-1.37	0.08
ELLSFLKSDYFPSVRDLLDTASALYREA	cv-432	1	-1.18	0.4	0.1	0.36	-2.16	-0.17	0.91	0.02	1.36	0.07	0.26	-0.8	0.22	-1.37	0.08	-0.62	1.36	0.07	0.26	-0.8	0.22	-1.37	0.08	-0.62	-0.67	-0.86	-1.07	-0.41	-0.32	0.27	-0.64	0.11	1.52	0.61	0.96	-0.16	0.25	0.28	-1.33	-0.2	1.36	0.07	0.26	-0.8	0.22	-1.37	0.08
ELLSFLPADFFPSIRDLLDTASALYREA	cv-433	1	-1.18	0.4	0.1	0.36	-2.16	-0.17	0.91	0.02	1.36	0.07	0.26	-0.8	0.22	-1.37	0.08	-0.62	1.36	0.07	0.26	-0.8	0.22	-1.37	0.08	-0.62	-0.67	-0.86	-1.07	-0.41	-0.32	0.27	-0.64	0.11	1.52	0.61	0.96	-0.16	0.25	0.28	-1.33	-0.2	1.36	0.07	0.26	-0.8	0.22	-1.37	0.08
ELLSFLPADFFPSVRDLLDTASALYREA	cv-434	1	-1.18	0.4	0.1	0.36	-2.16	-0.17	0.91	0.02	1.36	0.07	0.26	-0.8	0.22	-1.37	0.08	-0.62	1.36	0.07	0.26	-0.8	0.22	-1.37	0.08	-0.62	-0.67	-0.86	-1.07	-0.41	-0.32	0.27	-0.64	0.11	1.52	0.61	0.96	-0.16	0.25	0.28	-1.33	-0.2	1.36	0.07	0.26	-0.8	0.22	-1.37	0.08
ELLSFLPKDYFPSVRDLLDTASALYRDA	cv-435	1	-1.18	0.4	0.1	0.36	-2.16	-0.17	0.91	0.02	1.36	0.07	0.26	-0.8	0.22	-1.37	0.08	-0.62	1.36	0.07	0.26	-0.8	0.22	-1.37	0.08	-0.62	-0.67	-0.86	-1.07	-0.41	-0.32	0.27	-0.64	0.11	1.52	0.61	0.96	-0.16	0.25	0.28	-1.33	-0.2	1.36	0.07	0.26	-0.8	0.22	-1.37	0.08
ELLSFLPKDYFPSVRDLLDTASALYREA	cv-436	1	-1.18	0.4	0.1	0.36	-2.16	-0.17	0.91	0.02	1.36	0.07	0.26	-0.8	0.22	-1.37	0.08	-0.62	1.36	0.07	0.26	-0.8	0.22	-1.37	0.08	-0.62	-0.67	-0.86	-1.07	-0.41	-0.32	0.27	-0.64	0.11	1.52	0.61	0.96	-0.16	0.25	0.28	-1.33	-0.2	1.36	0.07	0.26	-0.8	0.22	-1.37	0.08
ELLSFLPNDFFPSARDLLDTASALYREA	cv-437	1	-1.18	0.4	0.1	0.36	-2.16	-0.17	0.91	0.02	1.36	0.07	0.26	-0.8	0.22	-1.37	0.08	-0.62	1.36	0.07	0.26	-0.8	0.22	-1.37	0.08	-0.62	-0.67	-0.86	-1.07	-0.41	-0.32	0.27	-0.64	0.11	1.52	0.61	0.96	-0.16	0.25	0.28	-1.33	-0.2	1.36	0.07	0.26	-0.8	0.22	-1.37	0.08
ELLSFLPNDFFPSVRDLLDTASALYREA	cv-438	1	-1.18	0.4	0.1	0.36	-2.16	-0.17	0.91	0.02	1.36	0.07	0.26	-0.8	0.22	-1.37	0.08	-0.62	1.36	0.07	0.26	-0.8	0.22	-1.37	0.08	-0.62	-0.67	-0.86	-1.07	-0.41	-0.32	0.27	-0.64	0.11	1.52	0.61	0.96	-0.16	0.25	0.28	-1.33	-0.2	1.36	0.07	0.26	-0.8	0.22	-1.37	0.08
ELLSFLPSDCFPSVRDLLDTASALYRDA	cv-439	1	-1.18	0.4	0.1	0.36	-2.16	-0.17	0.91	0.02	1.36	0.07	0.26	-0.8	0.22	-1.37	0.08	-0.62	1.36	0.07	0.26	-0.8	0.22	-1.37	0.08	-0.62	-0.67	-0.86	-1.07	-0.41	-0.32	0.27	-0.64	0.11	1.52	0.61	0.96	-0.16	0.25	0.28	-1.33	-0.2	1.36	0.07	0.26	-0.8	0.22	-1.37	0.08
ELLSFLPSDDFPSVRDLLDTASALYRDA	cv-440	1	-1.18	0.4	0.1	0.36	-2.16	-0.17	0.91	0.02	1.36	0.07	0.26	-0.8	0.22	-1.37	0.08	-0.62	1.36	0.07	0.26	-0.8	0.22	-1.37	0.08	-0.62	-0.67	-0.86	-1.07	-0.41	-0.32	0.27	-0.64	0.11	1.52	0.61	0.96	-0.16	0.25	0.28	-1.33	-0.2	1.36	0.07	0.26	-0.8	0.22	-1.37	0.08
ELLSFLPSDFFPEVRDLLDTASALYREA	cv-441	1	-1.18	0.4	0.1	0.36	-2.16	-0.17	0.91	0.02	1.36	0.07	0.26	-0.8	0.22	-1.37	0.08	-0.62	1.36	0.07	0.26	-0.8	0.22	-1.37	0.08	-0.62	-0.67	-0.86	-1.07	-0.41	-0.32	0.27	-0.64	0.11	1.52	0.61	0.96	-0.16	0.25	0.28	-1.33	-0.2	1.36	0.07	0.26	-0.8	0.22	-1.37	0.08
ELLSFLPSDFFPSARDLLDTASALYREA	cv-442	1	-1.18	0.4	0.1	0.36	-2.16	-0.17	0.91	0.02	1.36	0.07	0.26	-0.8	0.22	-1.37	0.08	-0.62	1.36	0.07	0.26	-0.8	0.22	-1.37	0.08	-0.62	-0.67	-0.86	-1.07	-0.41	-0.32	0.27	-0.64	0.11	1.52	0.61	0.96	-0.16	0.25	0.28	-1.33	-0.2	1.36	0.07	0.26	-0.8	0.22	-1.37	0.08
ELLSFLPSDFFPSIRDLLDTASALYREA	cv-443	1	-1.18	0.4	0.1	0.36	-2.16	-0.17	0.91	0.02	1.36	0.07	0.26	-0.8	0.22	-1.37	0.08	-0.62	1.36	0.07	0.26	-0.8	0.22	-1.37	0.08	-0.62	-0.67	-0.86	-1.07	-0.41	-0.32	0.27	-0.64	0.11	1.52	0.61	0.96	-0.16	0.25	0.28	-1.33	-0.2	1.36	0.07	0.26	-0.8	0.22	-1.37	0.08
ELLSFLPSDFFPSVRDLLDTASALYRDA	cv-444	1	-1.18	0.4	0.1	0.36	-2.16	-0.17	0.91	0.02	1.36	0.07	0.26	-0.8	0.22	-1.37	0.08	-0.62	1.36	0.07	0.26	-0.8	0.22	-1.37	0.08	-0.62	-0.67	-0.86	-1.07	-0.41	-0.32	0.27	-0.64	0.11	1.52	0.61	0.96	-0.16	0.25	0.28	-1.33	-0.2	1.36	0.07	0.26	-0.8	0.22	-1.37	0.08
ELLSFLPSDFFPSVRDLLDTASALYREA	cv-445	1	-1.18	0.4	0.1	0.36	-2.16	-0.17	0.91	0.02	1.36	0.07	0.26	-0.8	0.22	-1.37	0.08	-0.62	1.36	0.07	0.26	-0.8	0.22	-1.37	0.08	-0.62	-0.67	-0.86	-1.07	-0.41	-0.32	0.27	-0.64	0.11	1.52	0.61	0.96	-0.16	0.25	0.28	-1.33	-0.2	1.36	0.07	0.26	-0.8	0.22	-1.37	0.08
ELLSFLPSDKFPSVRDLLDTASALYRDA	cv-446	1	-1.18	0.4	0.1	0.36	-2.16	-0.17	0.91	0.02	1.36	0.07	0.26	-0.8	0.22	-1.37	0.08	-0.62	1.36	0.07	0.26	-0.8	0.22	-1.37	0.08	-0.62	-0.67	-0.86	-1.07	-0.41	-0.32	0.27	-0.64	0.11	1.52	0.61	0.96	-0.16	0.25	0.28	-1.33	-0.2	1.36	0.07	0.26	-0.8	0.22	-1.37	0.08
ELLSFLPSDKFPSVRDLLDTASALYREA	cv-447	1	-1.18	0.4	0.1	0.36	-2.16	-0.17	0.91	0.02	1.36	0.07	0.26	-0.8	0.22	-1.37	0.08	-0.62	1.36	0.07	0.26	-0.8	0.22	-1.37	0.08	-0.62	-0.67	-0.86	-1.07	-0.41	-0.32	0.27	-0.64	0.11	1.52	0.61	0.96	-0.16	0.25	0.28	-1.33	-0.2	1.36	0.07	0.26	-0.8	0.22	-1.37	0.08
ELLSFLPSDYFKSVRDLLDTASALYRDA	cv-448	1	-1.18	0.4	0.1	0.36	-2.16	-0.17	0.91	0.02	1.36	0.07	0.26	-0.8	0.22	-1.37	0.08	-0.62	1.36	0.07	0.26	-0.8	0.22	-1.37	0.08	-0.62	-0.67	-0.86	-1.07	-0.41	-0.32	0.27	-0.64	0.11	1.52	0.61	0.96	-0.16	0.25	0.28	-1.33	-0.2	1.36	0.07	0.26	-0.8	0.22	-1.37	0.08
ELLSFLPSDYFKSVRDLLDTASALYREA	cv-449	1	-1.18	0.4	0.1	0.36	-2.16	-0.17	0.91	0.02	1.36	0.07	0.26	-0.8	0.22	-1.37	0.08	-0.62	1.36	0.07	0.26	-0.8	0.22	-1.37	0.08	-0.62	-0.67	-0.86	-1.07	-0.41	-0.32	0.27	-0.64	0.11	1.52	0.61	0.96	-0.16	0.25	0.28	-1.33	-0.2	1.36	0.07	0.26	-0.8	0.22	-1.37	0.08
ELLSFLPSDYFPKVRDLLDTASALYRDA	cv-450	1	-1.18	0.4	0.1	0.36	-2.16	-0.17	0.91	0.02	1.36	0.07	0.26	-0.8	0.22	-1.37	0.08	-0.62	1.36	0.07	0.26	-0.8	0.22	-1.37	0.08	-0.62	-0.67	-0.86	-1.07	-0.41	-0.32	0.27	-0.64	0.11	1.52	0.61	0.96	-0.16	0.25	0.28	-1.33	-0.2	1.36	0.07	0.26	-0.8	0.22	-1.37	0.08
ELLSFLPSDYFPKVRDLLDTASALYREA	cv-451	1	-1.18	0.4	0.1	0.36	-2.16	-0.17	0.91	0.02	1.36	0.07	0.26	-0.8	0.22	-1.37	0.08	-0.62	1.36	0.07	0.26	-0.8	0.22	-1.37	0.08	-0.62	-0.67	-0.86	-1.07	-0.41	-0.32	0.27	-0.64	0.11	1.52	0.61	0.96	-0.16	0.25	0.28	-1.33	-0.2	1.36	0.07	0.26	-0.8	0.22	-1.37	0.08
ELLSFLPSDYFPSDRDLLDTASALYRDA	cv-452	1	-1.18	0.4	0.1	0.36	-2.16	-0.17	0.91	0.02	1.36	0.07	0.26	-0.8	0.22	-1.37	0.08	-0.62	1.36	0.07	0.26	-0.8	0.22	-1.37	0.08	-0.62	-0.67	-0.86	-1.07	-0.41	-0.32	0.27	-0.64	0.11	1.52	0.61	0.96	-0.16	0.25	0.28	-1.33	-0.2	1.36	0.07	0.26	-0.8	0.22	-1.37	0.08
ELLSFLPSDYFPSDRDLLDTASALYREA	cv-453	1	-1.18	0.4	0.1	0.36	-2.16	-0.17	0.91	0.02	1.36	0.07	0.26	-0.8	0.22	-1.37	0.08	-0.62	1.36	0.07	0.26	-0.8	0.22	-1.37	0.08	-0.62	-0.67	-0.86	-1.07	-0.41	-0.32	0.27	-0.64	0.11	1.52	0.61	0.96	-0.16	0.25	0.28	-1.33	-0.2	1.36	0.07	0.26	-0.8	0.22	-1.37	0.08
ELLSFLPSDYFPSFRDLLDTASALYRDA	cv-454	1	-1.18	0.4	0.1	0.36	-2.16	-0.17	0.91	0.02	1.36	0.07	0.26	-0.8	0.22	-1.37	0.08	-0.62	1.36	0.07	0.26	-0.8	0.22	-1.37	0.08	-0.62	-0.67	-0.86	-1.07	-0.41	-0.32	0.27	-0.64	0.11	1.52	0.61	0.96	-0.16	0.25	0.28	-1.33	-0.2	1.36	0.07	0.26	-0.8	0.22	-1.37	0.08
ELLSFLPSDYFPSIRDLLDTASALYRDA	cv-455	1	-1.18	0.4	0.1	0.36	-2.16	-0.17	0.91	0.02	1.36	0.07	0.26	-0.8	0.22	-1.37	0.08	-0.62	1.36	0.07	0.26	-0.8	0.22	-1.37	0.08	-0.62	-0.67	-0.86	-1.07	-0.41	-0.32	0.27	-0.64	0.11	1.52	0.61	0.96	-0.16	0.25	0.28	-1.33	-0.2	1.36	0.07	0.26	-0.8	0.22	-1.37	0.08
ELLSFLPSDYFPSIRDLLDTASALYREA	cv-456	1	-1.18	0.4	0.1	0.36	-2.16	-0.17	0.91	0.02	1.36	0.07	0.26	-0.8	0.22	-1.37	0.08	-0.62	1.36	0.07	0.26	-0.8	0.22	-1.37	0.08	-0.62	-0.67	-0.86	-1.07	-0.41	-0.32	0.27	-0.64	0.11	1.52	0.61	0.96	-0.16	0.25	0.28	-1.33	-0.2	1.36	0.07	0.26	-0.8	0.22	-1.37	0.08
ELLSFLPSDYFPSKRDLLDTASALYRDA	cv-457	1	-1.18	0.4	0.1	0.36	-2.16	-0.17	0.91	0.02	1.36	0.07	0.26	-0.8	0.22	-1.37	0.08	-0.62	1.36	0.07	0.26	-0.8	0.22	-1.37	0.08	-0.62	-0.67	-0.86	-1.07	-0.41	-0.32	0.27	-0.64	0.11	1.52	0.61	0.96	-0.16	0.25	0.28	-1.33	-0.2	1.36	0.07	0.26	-0.8	0.22	-1.37	0.08
ELLSFLPSDYFPSKRDLLDTASALYREA	cv-458	1	-1.18	0.4	0.1	0.36	-2.16	-0.17	0.91	0.02	1.36	0.07	0.26	-0.8	0.22	-1.37	0.08	-0.62	1.36	0.07	0.26	-0.8	0.22	-1.37	0.08	-0.62	-0.67	-0.86	-1.07	-0.41	-0.32	0.27	-0.64	0.11	1.52	0.61	0.96	-0.16	0.25	0.28	-1.33	-0.2	1.36	0.07	0.26	-0.8	0.22	-1.37	0.08
ELLSFLPSDYFPSLRDLLDTASALYRDA	cv-459	1	-1.18	0.4	0.1	0.36	-2.16	-0.17	0.91	0.02	1.36	0.07	0.26	-0.8	0.22	-1.37	0.08	-0.62	1.36	0.07	0.26	-0.8	0.22	-1.37	0.08	-0.62	-0.67	-0.86	-1.07	-0.41	-0.32	0.27	-0.64	0.11	1.52	0.61	0.96	-0.16	0.25	0.28	-1.33	-0.2	1.36	0.07	0.26	-0.8	0.22	-1.37	0.08
ELLSFLPSDYFPSPRDLLDTASALYRDA	cv-460	1	-1.18	0.4	0.1	0.36	-2.16	-0.17	0.91	0.02	1.36	0.07	0.26	-0.8	0.22	-1.37	0.08	-0.62	1.36	0.07	0.26	-0.8	0.22	-1.37	0.08	-0.62	-0.67	-0.86	-1.07	-0.41	-0.32	0.27	-0.64	0.11	1.52	0.61	0.96	-0.16	0.25	0.28	-1.33	-0.2	1.36	0.07	0.26	-0.8	0.22	-1.37	0.08
ELLSFLPSDYFPSQRDLLDTASALYRDA	cv-461	1	-1.18	0.4	0.1	0.36	-2.16	-0.17	0.91	0.02	1.36	0.07	0.26	-0.8	0.22	-1.37	0.08	-0.62	1.36	0.07	0.26	-0.8	0.22	-1.37	0.08	-0.62	-0.67	-0.86	-1.07	-0.41	-0.32	0.27	-0.64	0.11	1.52	0.61	0.96	-0.16	0.25	0.28	-1.33	-0.2	1.36	0.07	0.26	-0.8	0.22	-1.37	0.08
ELLSFLPSDYFPSTRDLLDTASALYRDA	cv-462	1	-1.18	0.4	0.1	0.36	-2.16	-0.17	0.91	0.02	1.36	0.07	0.26	-0.8	0.22	-1.37	0.08	-0.62	1.36	0.07	0.26	-0.8	0.22	-1.37	0.08	-0.62	-0.67	-0.86	-1.07	-0.41	-0.32	0.27	-0.64	0.11	1.52	0.61	0.96	-0.16	0.25	0.28	-1.33	-0.2	1.36	0.07	0.26	-0.8	0.22	-1.37	0.08
ELLSFLPSDYFPSVRDLLDTASALYREA	cv-463	1	-1.18	0.4	0.1	0.36	-2.16	-0.17	0.91	0.02	1.36	0.07	0.26	-0.8	0.22	-1.37	0.08	-0.62	1.36	0.07	0.26	-0.8	0.22	-1.37	0.08	-0.62	-0.67	-0.86	-1.07	-0.41	-0.32	0.27	-0.64	0.11	1.52	0.61	0.96	-0.16	0.25	0.28	-1.33	-0.2	1.36	0.07	0.26	-0.8	0.22	-1.37	0.08
ELLSFLPSDYKPSVRDLLDTASALYRDA	cv-464	1	-1.18	0.4	0.1	0.36	-2.16	-0.17	0.91	0.02	1.36	0.07	0.26	-0.8	0.22	-1.37	0.08	-0.62	1.36	0.07	0.26	-0.8	0.22	-1.37	0.08	-0.62	-0.67	-0.86	-1.07	-0.41	-0.32	0.27	-0.64	0.11	1.52	0.61	0.96	-0.16	0.25	0.28	-1.33	-0.2	1.36	0.07	0.26	-0.8	0.22	-1.37	0.08
ELLSFLPSDYKPSVRDLLDTASALYREA	cv-465	1	-1.18	0.4	0.1	0.36	-2.16	-0.17	0.91	0.02	1.36	0.07	0.26	-0.8	0.22	-1.37	0.08	-0.62	1.36	0.07	0.26	-0.8	0.22	-1.37	0.08	-0.62	-0.67	-0.86	-1.07	-0.41	-0.32	0.27	-0.64	0.11	1.52	0.61	0.96	-0.16	0.25	0.28	-1.33	-0.2	1.36	0.07	0.26	-0.8	0.22	-1.37	0.08
ELLSFLPSKYFPSVRDLLDTASALYRDA	cv-466	1	-1.18	0.4	0.1	0.36	-2.16	-0.17	0.91	0.02	1.36	0.07	0.26	-0.8	0.22	-1.37	0.08	-0.62	1.36	0.07	0.26	-0.8	0.22	-1.37	0.08	-0.62	-0.67	-0.86	-1.07	-0.41	-0.32	0.27	-0.64	0.11	1.52	0.61	0.96	-0.16	0.25	0.28	-1.33	-0.2	1.36	0.07	0.26	-0.8	0.22	-1.37	0.08
ELLSFLPSKYFPSVRDLLDTASALYREA	cv-467	1	-1.18	0.4	0.1	0.36	-2.16	-0.17	0.91	0.02	1.36	0.07	0.26	-0.8	0.22	-1.37	0.08	-0.62	1.36	0.07	0.26	-0.8	0.22	-1.37	0.08	-0.62	-0.67	-0.86	-1.07	-0.41	-0.32	0.27	-0.64	0.11	1.52	0.61	0.96	-0.16	0.25	0.28	-1.33	-0.2	1.36	0.07	0.26	-0.8	0.22	-1.37	0.08
ELLSFLPVDFFPSIRDLLDTASALYREA	cv-468	1	-1.18	0.4	0.1	0.36	-2.16	-0.17	0.91	0.02	1.36	0.07	0.26	-0.8	0.22	-1.37	0.08	-0.62	1.36	0.07	0.26	-0.8	0.22	-1.37	0.08	-0.62	-0.67	-0.86	-1.07	-0.41	-0.32	0.27	-0.64	0.11	1.52	0.61	0.96	-0.16	0.25	0.28	-1.33	-0.2	1.36	0.07	0.26	-0.8	0.22	-1.37	0.08
ELLSFLPVDFFPSVRDLLDTASALYREA	cv-469	1	-1.18	0.4	0.1	0.36	-2.16	-0.17	0.91	0.02	1.36	0.07	0.26	-0.8	0.22	-1.37	0.08	-0.62	1.36	0.07	0.26	-0.8	0.22	-1.37	0.08	-0.62	-0.67	-0.86	-1.07	-0.41	-0.32	0.27	-0.64	0.11	1.52	0.61	0.96	-0.16	0.25	0.28	-1.33	-0.2	1.36	0.07	0.26	-0.8	0.22	-1.37	0.08
ELLSFPPSDYFPSVRDLLDTASALYRDA	cv-470	1	-1.18	0.4	0.1	0.36	-2.16	-0.17	0.91	0.02	1.36	0.07	0.26	-0.8	0.22	-1.37	0.08	-0.62	1.36	0.07	0.26	-0.8	0.22	-1.37	0.08	-0.62	-0.67	-0.86	-1.07	-0.41	-0.32	0.27	-0.64	0.11	1.52	0.61	0.96	-0.16	0.25	0.28	-1.33	-0.2	0.22	-0.17	-0.5	0.05	-0.01	-1.34	-0.19
ELLSFTPSDYFPSVRDLLDTASALYRDA	cv-471	1	-1.18	0.4	0.1	0.36	-2.16	-0.17	0.91	0.02	1.36	0.07	0.26	-0.8	0.22	-1.37	0.08	-0.62	1.36	0.07	0.26	-0.8	0.22	-1.37	0.08	-0.62	-0.67	-0.86	-1.07	-0.41	-0.32	0.27	-0.64	0.11	1.52	0.61	0.96	-0.16	0.25	0.28	-1.33	-0.2	-0.34	-0.51	-0.55	-1.06	-0.06	-0.01	-0.79
ELLSFVPSDYFPSVRDLLDTASALYRDA	cv-472	1	-1.18	0.4	0.1	0.36	-2.16	-0.17	0.91	0.02	1.36	0.07	0.26	-0.8	0.22	-1.37	0.08	-0.62	1.36	0.07	0.26	-0.8	0.22	-1.37	0.08	-0.62	-0.67	-0.86	-1.07	-0.41	-0.32	0.27	-0.64	0.11	1.52	0.61	0.96	-0.16	0.25	0.28	-1.33	-0.2	0.76	-0.92	-0.17	-1.91	0.22	-1.4	-0.24
ELLSKLPSDYFPSVRDLLDTASALYRDA	cv-473	1	-1.18	0.4	0.1	0.36	-2.16	-0.17	0.91	0.02	1.36	0.07	0.26	-0.8	0.22	-1.37	0.08	-0.62	1.36	0.07	0.26	-0.8	0.22	-1.37	0.08	-0.62	-0.67	-0.86	-1.07	-0.41	-0.32	0.27	-0.64	0.11	-1.17	0.7	0.7	0.8	1.64	0.67	1.63	0.13	1.36	0.07	0.26	-0.8	0.22	-1.37	0.08
ELLSKLPSDYFPSVRDLLDTASALYREA	cv-474	1	-1.18	0.4	0.1	0.36	-2.16	-0.17	0.91	0.02	1.36	0.07	0.26	-0.8	0.22	-1.37	0.08	-0.62	1.36	0.07	0.26	-0.8	0.22	-1.37	0.08	-0.62	-0.67	-0.86	-1.07	-0.41	-0.32	0.27	-0.64	0.11	-1.17	0.7	0.7	0.8	1.64	0.67	1.63	0.13	1.36	0.07	0.26	-0.8	0.22	-1.37	0.08
ELLYFLPSDFFPSVRDLLDTVSALYREA	cv-475	1	-1.18	0.4	0.1	0.36	-2.16	-0.17	0.91	0.02	1.36	0.07	0.26	-0.8	0.22	-1.37	0.08	-0.62	1.36	0.07	0.26	-0.8	0.22	-1.37	0.08	-0.62	0.61	1.6	1.17	0.73	0.53	0.25	-0.96	-0.52	1.52	0.61	0.96	-0.16	0.25	0.28	-1.33	-0.2	1.36	0.07	0.26	-0.8	0.22	-1.37	0.08
ELNKRTQDFWEVQLGIPHPAGLKKKKSV	cv-476	1	-1.18	0.4	0.1	0.36	-2.16	-0.17	0.91	0.02	1.36	0.07	0.26	-0.8	0.22	-1.37	0.08	-0.62	-0.99	0	-0.37	0.69	-0.55	0.85	0.73	-0.8	-1.17	0.7	0.7	0.8	1.64	0.67	1.63	0.13	-1.47	1.45	1.24	1.27	1.55	1.47	1.3	0.83	-0.34	-0.51	-0.55	-1.06	-0.06	-0.01	-0.79
ELNTSLQDIEITCVYCKTVLELTEVFEF	cv-477	1	-1.18	0.4	0.1	0.36	-2.16	-0.17	0.91	0.02	1.36	0.07	0.26	-0.8	0.22	-1.37	0.08	-0.62	-0.99	0	-0.37	0.69	-0.55	0.85	0.73	-0.8	-0.34	-0.51	-0.55	-1.06	-0.06	-0.01	-0.79	0.39	-0.67	-0.86	-1.07	-0.41	-0.32	0.27	-0.64	0.11	1.36	0.07	0.26	-0.8	0.22	-1.37	0.08
ELQKLNSWDVFGNWFDLASWIKYIQYGI	cv-478	1	-1.18	0.4	0.1	0.36	-2.16	-0.17	0.91	0.02	1.36	0.07	0.26	-0.8	0.22	-1.37	0.08	-0.62	-0.96	0.12	0.18	0.16	0.09	0.42	-0.2	-0.41	-1.17	0.7	0.7	0.8	1.64	0.67	1.63	0.13	1.36	0.07	0.26	-0.8	0.22	-1.37	0.08	-0.62	-0.99	0	-0.37	0.69	-0.55	0.85	0.73
ELQTTIHDIILECVYCKQQLLRREVYDF	cv-479	1	-1.18	0.4	0.1	0.36	-2.16	-0.17	0.91	0.02	1.36	0.07	0.26	-0.8	0.22	-1.37	0.08	-0.62	-0.96	0.12	0.18	0.16	0.09	0.42	-0.2	-0.41	-0.34	-0.51	-0.55	-1.06	-0.06	-0.01	-0.79	0.39	-0.34	-0.51	-0.55	-1.06	-0.06	-0.01	-0.79	0.39	1.27	-0.14	0.3	-1.8	0.3	-1.61	-0.16
ELVSQIIEQLIKKEKVYLAWVPAHKGIG	cv-480	1	-1.18	0.4	0.1	0.36	-2.16	-0.17	0.91	0.02	1.36	0.07	0.26	-0.8	0.22	-1.37	0.08	-0.62	0.76	-0.92	-0.17	-1.91	0.22	-1.4	-0.24	-0.03	-0.67	-0.86	-1.07	-0.41	-0.32	0.27	-0.64	0.11	-0.96	0.12	0.18	0.16	0.09	0.42	-0.2	-0.41	1.27	-0.14	0.3	-1.8	0.3	-1.61	-0.16
EMRIPGEVKNLMEIAEVDSVVPVQNVGE	cv-481	1	-1.18	0.4	0.1	0.36	-2.16	-0.17	0.91	0.02	1.01	-0.53	0.43	0	0.23	0.1	-0.86	-0.68	-1.47	1.45	1.24	1.27	1.55	1.47	1.3	0.83	1.27	-0.14	0.3	-1.8	0.3	-1.61	-0.16	-0.13	0.22	-0.17	-0.5	0.05	-0.01	-1.34	-0.19	3.56	-0.2	-1.53	-2.63	2.28	-0.53	-1.18	2.01
ENNIILSQEQEGCYYQEGKPLEATVIKS	cv-482	1	-1.18	0.4	0.1	0.36	-2.16	-0.17	0.91	0.02	-0.99	0	-0.37	0.69	-0.55	0.85	0.73	-0.8	-0.99	0	-0.37	0.69	-0.55	0.85	0.73	-0.8	1.27	-0.14	0.3	-1.8	0.3	-1.61	-0.16	-0.13	1.27	-0.14	0.3	-1.8	0.3	-1.61	-0.16	-0.13	1.36	0.07	0.26	-0.8	0.22	-1.37	0.08
ENPGGYCLTKWMILAAELKCFGNTAVAK	cv-483	1	-1.18	0.4	0.1	0.36	-2.16	-0.17	0.91	0.02	-0.99	0	-0.37	0.69	-0.55	0.85	0.73	-0.8	0.22	-0.17	-0.5	0.05	-0.01	-1.34	-0.19	3.56	-0.2	-1.53	-2.63	2.28	-0.53	-1.18	2.01	-1.34	-0.2	-1.53	-2.63	2.28	-0.53	-1.18	2.01	-1.34	0.61	1.6	1.17	0.73	0.53	0.25	-0.96
ENPRYEPQAPWMEQEGPEYWERITQIAK	cv-484	1	-1.18	0.4	0.1	0.36	-2.16	-0.17	0.91	0.02	-0.99	0	-0.37	0.69	-0.55	0.85	0.73	-0.8	0.22	-0.17	-0.5	0.05	-0.01	-1.34	-0.19	3.56	-1.47	1.45	1.24	1.27	1.55	1.47	1.3	0.83	0.61	1.6	1.17	0.73	0.53	0.25	-0.96	-0.52	-1.18	0.4	0.1	0.36	-2.16	-0.17	0.91
EPFKNLKTGKYARTRGAHTNDVKQLTEA	cv-485	1	-1.18	0.4	0.1	0.36	-2.16	-0.17	0.91	0.02	0.22	-0.17	-0.5	0.05	-0.01	-1.34	-0.19	3.56	1.52	0.61	0.96	-0.16	0.25	0.28	-1.33	-0.2	-1.17	0.7	0.7	0.8	1.64	0.67	1.63	0.13	-0.99	0	-0.37	0.69	-0.55	0.85	0.73	-0.8	1.36	0.07	0.26	-0.8	0.22	-1.37	0.08
EPFRDYVDRFYKTLRAEQASQEVKNWMT	cv-486	1	-1.18	0.4	0.1	0.36	-2.16	-0.17	0.91	0.02	0.22	-0.17	-0.5	0.05	-0.01	-1.34	-0.19	3.56	1.52	0.61	0.96	-0.16	0.25	0.28	-1.33	-0.2	-1.47	1.45	1.24	1.27	1.55	1.47	1.3	0.83	-1.15	0.67	-0.41	-0.01	-2.68	1.31	0.03	0.56	0.61	1.6	1.17	0.73	0.53	0.25	-0.96
EPLQALLERASATLQDLVFDECGITDDQ	cv-487	1	-1.18	0.4	0.1	0.36	-2.16	-0.17	0.91	0.02	0.22	-0.17	-0.5	0.05	-0.01	-1.34	-0.19	3.56	1.36	0.07	0.26	-0.8	0.22	-1.37	0.08	-0.62	-0.96	0.12	0.18	0.16	0.09	0.42	-0.2	-0.41	0.15	-1.11	-1.35	-0.92	0.02	-0.91	0.36	-0.48	1.36	0.07	0.26	-0.8	0.22	-1.37	0.08
EPRGSDIAGTTSTLQEQIAWMTSNPPIP	cv-488	1	-1.18	0.4	0.1	0.36	-2.16	-0.17	0.91	0.02	0.22	-0.17	-0.5	0.05	-0.01	-1.34	-0.19	3.56	-1.47	1.45	1.24	1.27	1.55	1.47	1.3	0.83	-0.2	-1.53	-2.63	2.28	-0.53	-1.18	2.01	-1.34	-0.67	-0.86	-1.07	-0.41	-0.32	0.27	-0.64	0.11	-1.15	0.67	-0.41	-0.01	-2.68	1.31	0.03
EPRKLLTQDLVQEKYLEYRQVPDSDPAR	cv-489	1	-1.18	0.4	0.1	0.36	-2.16	-0.17	0.91	0.02	0.22	-0.17	-0.5	0.05	-0.01	-1.34	-0.19	3.56	-1.47	1.45	1.24	1.27	1.55	1.47	1.3	0.83	-1.17	0.7	0.7	0.8	1.64	0.67	1.63	0.13	1.36	0.07	0.26	-0.8	0.22	-1.37	0.08	-0.62	1.36	0.07	0.26	-0.8	0.22	-1.37	0.08
EPVHEVYYDPSKDLVAEIQKQGQGQWTY	cv-490	1	-1.18	0.4	0.1	0.36	-2.16	-0.17	0.91	0.02	0.22	-0.17	-0.5	0.05	-0.01	-1.34	-0.19	3.56	0.76	-0.92	-0.17	-1.91	0.22	-1.4	-0.24	-0.03	-0.43	-0.25	0.37	0.19	0.51	1.28	0.93	0.65	-1.18	0.4	0.1	0.36	-2.16	-0.17	0.91	0.02	0.76	-0.92	-0.17	-1.91	0.22	-1.4	-0.24
EPVHGVYYDPSKDLIAEIQKQGQGQWTY	cv-491	1	-1.18	0.4	0.1	0.36	-2.16	-0.17	0.91	0.02	0.22	-0.17	-0.5	0.05	-0.01	-1.34	-0.19	3.56	0.76	-0.92	-0.17	-1.91	0.22	-1.4	-0.24	-0.03	-0.43	-0.25	0.37	0.19	0.51	1.28	0.93	0.65	-0.2	-1.53	-2.63	2.28	-0.53	-1.18	2.01	-1.34	0.76	-0.92	-0.17	-1.91	0.22	-1.4	-0.24
EQFLGALDLAKKRVHPDYVITTQHWLGL	cv-492	1	-1.18	0.4	0.1	0.36	-2.16	-0.17	0.91	0.02	-0.96	0.12	0.18	0.16	0.09	0.42	-0.2	-0.41	1.52	0.61	0.96	-0.16	0.25	0.28	-1.33	-0.2	1.36	0.07	0.26	-0.8	0.22	-1.37	0.08	-0.62	-0.2	-1.53	-2.63	2.28	-0.53	-1.18	2.01	-1.34	0.15	-1.11	-1.35	-0.92	0.02	-0.91	0.36
EQIGWMTNNPPIPVGEIYKRWIILGLNK	cv-493	1	-1.18	0.4	0.1	0.36	-2.16	-0.17	0.91	0.02	-0.96	0.12	0.18	0.16	0.09	0.42	-0.2	-0.41	1.27	-0.14	0.3	-1.8	0.3	-1.61	-0.16	-0.13	-0.2	-1.53	-2.63	2.28	-0.53	-1.18	2.01	-1.34	1.5	2.06	1.79	0.75	0.75	-0.13	-1.01	-0.85	1.01	-0.53	0.43	0	0.23	0.1	-0.86
EQPFIPVEVLVDLFLKEGACDELFSYLI	cv-494	1	-1.18	0.4	0.1	0.36	-2.16	-0.17	0.91	0.02	-0.96	0.12	0.18	0.16	0.09	0.42	-0.2	-0.41	0.22	-0.17	-0.5	0.05	-0.01	-1.34	-0.19	3.56	1.52	0.61	0.96	-0.16	0.25	0.28	-1.33	-0.2	1.27	-0.14	0.3	-1.8	0.3	-1.61	-0.16	-0.13	0.22	-0.17	-0.5	0.05	-0.01	-1.34	-0.19
EQRASPLTSIISAVVGILLVVVLGVVFG	cv-495	1	-1.18	0.4	0.1	0.36	-2.16	-0.17	0.91	0.02	-0.96	0.12	0.18	0.16	0.09	0.42	-0.2	-0.41	-1.47	1.45	1.24	1.27	1.55	1.47	1.3	0.83	0.15	-1.11	-1.35	-0.92	0.02	-0.91	0.36	-0.48	-0.67	-0.86	-1.07	-0.41	-0.32	0.27	-0.64	0.11	0.22	-0.17	-0.5	0.05	-0.01	-1.34	-0.19
ERIKTTSSIEFARLQFTYNHIQRHVNDM	cv-496	1	-1.18	0.4	0.1	0.36	-2.16	-0.17	0.91	0.02	-1.47	1.45	1.24	1.27	1.55	1.47	1.3	0.83	1.27	-0.14	0.3	-1.8	0.3	-1.61	-0.16	-0.13	-1.17	0.7	0.7	0.8	1.64	0.67	1.63	0.13	-0.34	-0.51	-0.55	-1.06	-0.06	-0.01	-0.79	0.39	-0.34	-0.51	-0.55	-1.06	-0.06	-0.01	-0.79
ERLAYLHARLRELLCELGRPSMVWLSAN	cv-497	1	-1.18	0.4	0.1	0.36	-2.16	-0.17	0.91	0.02	-1.47	1.45	1.24	1.27	1.55	1.47	1.3	0.83	1.36	0.07	0.26	-0.8	0.22	-1.37	0.08	-0.62	0.15	-1.11	-1.35	-0.92	0.02	-0.91	0.36	-0.48	0.61	1.6	1.17	0.73	0.53	0.25	-0.96	-0.52	1.36	0.07	0.26	-0.8	0.22	-1.37	0.08
ERQANFLGKIWPSYKGRPGNFLQSRPEP	cv-498	1	-1.18	0.4	0.1	0.36	-2.16	-0.17	0.91	0.02	-1.47	1.45	1.24	1.27	1.55	1.47	1.3	0.83	-0.96	0.12	0.18	0.16	0.09	0.42	-0.2	-0.41	0.15	-1.11	-1.35	-0.92	0.02	-0.91	0.36	-0.48	-0.99	0	-0.37	0.69	-0.55	0.85	0.73	-0.8	1.52	0.61	0.96	-0.16	0.25	0.28	-1.33
ESALHLFKTTVNSLISDQLLMRNHLRDL	cv-499	1	-1.18	0.4	0.1	0.36	-2.16	-0.17	0.91	0.02	-0.67	-0.86	-1.07	-0.41	-0.32	0.27	-0.64	0.11	0.15	-1.11	-1.35	-0.92	0.02	-0.91	0.36	-0.48	1.36	0.07	0.26	-0.8	0.22	-1.37	0.08	-0.62	-0.43	-0.25	0.37	0.19	0.51	1.28	0.93	0.65	1.36	0.07	0.26	-0.8	0.22	-1.37	0.08
ESHMFSHDQLFSLLKITVDADVDTNVDI	cv-500	1	-1.18	0.4	0.1	0.36	-2.16	-0.17	0.91	0.02	-0.67	-0.86	-1.07	-0.41	-0.32	0.27	-0.64	0.11	-0.43	-0.25	0.37	0.19	0.51	1.28	0.93	0.65	1.01	-0.53	0.43	0	0.23	0.1	-0.86	-0.68	1.52	0.61	0.96	-0.16	0.25	0.28	-1.33	-0.2	-0.67	-0.86	-1.07	-0.41	-0.32	0.27	-0.64
ESPAVAAPAYSRALSRQLSSGVSEIRHT	cv-501	1	-1.18	0.4	0.1	0.36	-2.16	-0.17	0.91	0.02	-0.67	-0.86	-1.07	-0.41	-0.32	0.27	-0.64	0.11	0.22	-0.17	-0.5	0.05	-0.01	-1.34	-0.19	3.56	0.15	-1.11	-1.35	-0.92	0.02	-0.91	0.36	-0.48	0.76	-0.92	-0.17	-1.91	0.22	-1.4	-0.24	-0.03	0.15	-1.11	-1.35	-0.92	0.02	-0.91	0.36
ESQSNILIFNYPGVMKSQGNITRNNVVK	cv-502	1	-1.18	0.4	0.1	0.36	-2.16	-0.17	0.91	0.02	-0.67	-0.86	-1.07	-0.41	-0.32	0.27	-0.64	0.11	-0.96	0.12	0.18	0.16	0.09	0.42	-0.2	-0.41	-0.67	-0.86	-1.07	-0.41	-0.32	0.27	-0.64	0.11	-0.99	0	-0.37	0.69	-0.55	0.85	0.73	-0.8	1.27	-0.14	0.3	-1.8	0.3	-1.61	-0.16
ESSTLELKSKYWAIRTRSGGNTNQQRAS	cv-503	1	-1.18	0.4	0.1	0.36	-2.16	-0.17	0.91	0.02	-0.67	-0.86	-1.07	-0.41	-0.32	0.27	-0.64	0.11	-0.67	-0.86	-1.07	-0.41	-0.32	0.27	-0.64	0.11	-0.34	-0.51	-0.55	-1.06	-0.06	-0.01	-0.79	0.39	1.36	0.07	0.26	-0.8	0.22	-1.37	0.08	-0.62	-1.18	0.4	0.1	0.36	-2.16	-0.17	0.91
ESSTLELRSRYWAIRTRSGGNTNQQRAS	cv-504	1	-1.18	0.4	0.1	0.36	-2.16	-0.17	0.91	0.02	-0.67	-0.86	-1.07	-0.41	-0.32	0.27	-0.64	0.11	-0.67	-0.86	-1.07	-0.41	-0.32	0.27	-0.64	0.11	-0.34	-0.51	-0.55	-1.06	-0.06	-0.01	-0.79	0.39	1.36	0.07	0.26	-0.8	0.22	-1.37	0.08	-0.62	-1.18	0.4	0.1	0.36	-2.16	-0.17	0.91
ESVIKNYKHCFPEIFGKASESLQLVFGI	cv-505	1	-1.18	0.4	0.1	0.36	-2.16	-0.17	0.91	0.02	-0.67	-0.86	-1.07	-0.41	-0.32	0.27	-0.64	0.11	0.76	-0.92	-0.17	-1.91	0.22	-1.4	-0.24	-0.03	1.27	-0.14	0.3	-1.8	0.3	-1.61	-0.16	-0.13	-1.17	0.7	0.7	0.8	1.64	0.67	1.63	0.13	-0.99	0	-0.37	0.69	-0.55	0.85	0.73
ETAVILLLEAGALVARAAVLQQLDNVID	cv-506	1	-1.18	0.4	0.1	0.36	-2.16	-0.17	0.91	0.02	-0.34	-0.51	-0.55	-1.06	-0.06	-0.01	-0.79	0.39	0.15	-1.11	-1.35	-0.92	0.02	-0.91	0.36	-0.48	0.76	-0.92	-0.17	-1.91	0.22	-1.4	-0.24	-0.03	1.27	-0.14	0.3	-1.8	0.3	-1.61	-0.16	-0.13	1.36	0.07	0.26	-0.8	0.22	-1.37	0.08
ETFKAVLDGLDVLLAQEVRPRRWKLQVL	cv-507	1	-1.18	0.4	0.1	0.36	-2.16	-0.17	0.91	0.02	-0.34	-0.51	-0.55	-1.06	-0.06	-0.01	-0.79	0.39	1.52	0.61	0.96	-0.16	0.25	0.28	-1.33	-0.2	-1.17	0.7	0.7	0.8	1.64	0.67	1.63	0.13	0.15	-1.11	-1.35	-0.92	0.02	-0.91	0.36	-0.48	0.76	-0.92	-0.17	-1.91	0.22	-1.4	-0.24
ETFKAVLDGLDVLLAQEVRPRRWKLQVV	cv-508	1	-1.18	0.4	0.1	0.36	-2.16	-0.17	0.91	0.02	-0.34	-0.51	-0.55	-1.06	-0.06	-0.01	-0.79	0.39	1.52	0.61	0.96	-0.16	0.25	0.28	-1.33	-0.2	-1.17	0.7	0.7	0.8	1.64	0.67	1.63	0.13	0.15	-1.11	-1.35	-0.92	0.02	-0.91	0.36	-0.48	0.76	-0.92	-0.17	-1.91	0.22	-1.4	-0.24
ETSYVKVLEYVIKVSARVRFFFPSLREA	cv-509	1	-1.18	0.4	0.1	0.36	-2.16	-0.17	0.91	0.02	-0.34	-0.51	-0.55	-1.06	-0.06	-0.01	-0.79	0.39	-0.67	-0.86	-1.07	-0.41	-0.32	0.27	-0.64	0.11	0.61	1.6	1.17	0.73	0.53	0.25	-0.96	-0.52	0.76	-0.92	-0.17	-1.91	0.22	-1.4	-0.24	-0.03	-1.17	0.7	0.7	0.8	1.64	0.67	1.63
ETVAAYYEEQHPELTPLLEKERDGLRCR	cv-510	1	-1.18	0.4	0.1	0.36	-2.16	-0.17	0.91	0.02	-0.34	-0.51	-0.55	-1.06	-0.06	-0.01	-0.79	0.39	0.76	-0.92	-0.17	-1.91	0.22	-1.4	-0.24	-0.03	0.15	-1.11	-1.35	-0.92	0.02	-0.91	0.36	-0.48	0.15	-1.11	-1.35	-0.92	0.02	-0.91	0.36	-0.48	0.61	1.6	1.17	0.73	0.53	0.25	-0.96
ETVCDSLDDYNHLVTLCNGTYEGLLRRN	cv-511	1	-1.18	0.4	0.1	0.36	-2.16	-0.17	0.91	0.02	-0.34	-0.51	-0.55	-1.06	-0.06	-0.01	-0.79	0.39	0.76	-0.92	-0.17	-1.91	0.22	-1.4	-0.24	-0.03	0.18	-1.67	-0.46	-0.21	0	1.2	-1.61	-0.19	-1.15	0.67	-0.41	-0.01	-2.68	1.31	0.03	0.56	-0.67	-0.86	-1.07	-0.41	-0.32	0.27	-0.64
ETVLEYLVSFGVWIRTPPAYRPPNAPIL	cv-512	1	-1.18	0.4	0.1	0.36	-2.16	-0.17	0.91	0.02	-0.34	-0.51	-0.55	-1.06	-0.06	-0.01	-0.79	0.39	0.76	-0.92	-0.17	-1.91	0.22	-1.4	-0.24	-0.03	1.36	0.07	0.26	-0.8	0.22	-1.37	0.08	-0.62	-1.18	0.4	0.1	0.36	-2.16	-0.17	0.91	0.02	0.61	1.6	1.17	0.73	0.53	0.25	-0.96
ETYVLSIIPSGPLKAEIAQRLEDVFAGK	cv-513	1	-1.18	0.4	0.1	0.36	-2.16	-0.17	0.91	0.02	-0.34	-0.51	-0.55	-1.06	-0.06	-0.01	-0.79	0.39	0.61	1.6	1.17	0.73	0.53	0.25	-0.96	-0.52	0.76	-0.92	-0.17	-1.91	0.22	-1.4	-0.24	-0.03	1.36	0.07	0.26	-0.8	0.22	-1.37	0.08	-0.62	-0.67	-0.86	-1.07	-0.41	-0.32	0.27	-0.64
EVASDTPHPARIGLNCQLAQVAERVNWL	cv-514	1	-1.18	0.4	0.1	0.36	-2.16	-0.17	0.91	0.02	0.76	-0.92	-0.17	-1.91	0.22	-1.4	-0.24	-0.03	0.15	-1.11	-1.35	-0.92	0.02	-0.91	0.36	-0.48	-0.67	-0.86	-1.07	-0.41	-0.32	0.27	-0.64	0.11	-1.15	0.67	-0.41	-0.01	-2.68	1.31	0.03	0.56	-0.34	-0.51	-0.55	-1.06	-0.06	-0.01	-0.79
EVETYRRSKEITVRGHNCPKPVLNFYEA	cv-515	1	-1.18	0.4	0.1	0.36	-2.16	-0.17	0.91	0.02	0.76	-0.92	-0.17	-1.91	0.22	-1.4	-0.24	-0.03	-1.18	0.4	0.1	0.36	-2.16	-0.17	0.91	0.02	-0.34	-0.51	-0.55	-1.06	-0.06	-0.01	-0.79	0.39	0.61	1.6	1.17	0.73	0.53	0.25	-0.96	-0.52	-1.47	1.45	1.24	1.27	1.55	1.47	1.3
EVNIVTDSQYALGIIQAQPDKSESELVS	cv-516	1	-1.18	0.4	0.1	0.36	-2.16	-0.17	0.91	0.02	0.76	-0.92	-0.17	-1.91	0.22	-1.4	-0.24	-0.03	-0.99	0	-0.37	0.69	-0.55	0.85	0.73	-0.8	1.27	-0.14	0.3	-1.8	0.3	-1.61	-0.16	-0.13	0.76	-0.92	-0.17	-1.91	0.22	-1.4	-0.24	-0.03	-0.34	-0.51	-0.55	-1.06	-0.06	-0.01	-0.79
EVQGYWHLEVQGYWHLTPERGWPSTYAV	cv-517	1	-1.18	0.4	0.1	0.36	-2.16	-0.17	0.91	0.02	0.76	-0.92	-0.17	-1.91	0.22	-1.4	-0.24	-0.03	-0.96	0.12	0.18	0.16	0.09	0.42	-0.2	-0.41	-0.2	-1.53	-2.63	2.28	-0.53	-1.18	2.01	-1.34	0.61	1.6	1.17	0.73	0.53	0.25	-0.96	-0.52	1.5	2.06	1.79	0.75	0.75	-0.13	-1.01
EVQLGIPHPAGLKKKKSVTVLDVGDAYF	cv-518	1	-1.18	0.4	0.1	0.36	-2.16	-0.17	0.91	0.02	0.76	-0.92	-0.17	-1.91	0.22	-1.4	-0.24	-0.03	-0.96	0.12	0.18	0.16	0.09	0.42	-0.2	-0.41	1.36	0.07	0.26	-0.8	0.22	-1.37	0.08	-0.62	-0.2	-1.53	-2.63	2.28	-0.53	-1.18	2.01	-1.34	1.27	-0.14	0.3	-1.8	0.3	-1.61	-0.16
EVSPGNFMKTAGFIGDSVSEVLDMGLKP	cv-519	1	-1.18	0.4	0.1	0.36	-2.16	-0.17	0.91	0.02	0.76	-0.92	-0.17	-1.91	0.22	-1.4	-0.24	-0.03	-0.67	-0.86	-1.07	-0.41	-0.32	0.27	-0.64	0.11	0.22	-0.17	-0.5	0.05	-0.01	-1.34	-0.19	3.56	-0.2	-1.53	-2.63	2.28	-0.53	-1.18	2.01	-1.34	-0.99	0	-0.37	0.69	-0.55	0.85	0.73
EVVEVFPISHLYILVTCLGLSYDGLLGD	cv-520	1	-1.18	0.4	0.1	0.36	-2.16	-0.17	0.91	0.02	0.76	-0.92	-0.17	-1.91	0.22	-1.4	-0.24	-0.03	0.76	-0.92	-0.17	-1.91	0.22	-1.4	-0.24	-0.03	-1.18	0.4	0.1	0.36	-2.16	-0.17	0.91	0.02	0.76	-0.92	-0.17	-1.91	0.22	-1.4	-0.24	-0.03	1.52	0.61	0.96	-0.16	0.25	0.28	-1.33
EVVEVVPISHLYILVTCLGLSYDGLLGD	cv-521	1	-1.18	0.4	0.1	0.36	-2.16	-0.17	0.91	0.02	0.76	-0.92	-0.17	-1.91	0.22	-1.4	-0.24	-0.03	0.76	-0.92	-0.17	-1.91	0.22	-1.4	-0.24	-0.03	-1.18	0.4	0.1	0.36	-2.16	-0.17	0.91	0.02	0.76	-0.92	-0.17	-1.91	0.22	-1.4	-0.24	-0.03	0.76	-0.92	-0.17	-1.91	0.22	-1.4	-0.24
EVVVDIYQKANTFLPLDFKTLRYDFLRF	cv-522	1	-1.18	0.4	0.1	0.36	-2.16	-0.17	0.91	0.02	0.76	-0.92	-0.17	-1.91	0.22	-1.4	-0.24	-0.03	0.76	-0.92	-0.17	-1.91	0.22	-1.4	-0.24	-0.03	0.76	-0.92	-0.17	-1.91	0.22	-1.4	-0.24	-0.03	-1.15	0.67	-0.41	-0.01	-2.68	1.31	0.03	0.56	1.27	-0.14	0.3	-1.8	0.3	-1.61	-0.16
EWDFVSVPPLVTLWYTLTKEPIPGEDVY	cv-523	1	-1.18	0.4	0.1	0.36	-2.16	-0.17	0.91	0.02	1.5	2.06	1.79	0.75	0.75	-0.13	-1.01	-0.85	-1.15	0.67	-0.41	-0.01	-2.68	1.31	0.03	0.56	1.52	0.61	0.96	-0.16	0.25	0.28	-1.33	-0.2	0.76	-0.92	-0.17	-1.91	0.22	-1.4	-0.24	-0.03	-0.67	-0.86	-1.07	-0.41	-0.32	0.27	-0.64
EWDRVHPVHAGPIAGQMREPRGSDIAGT	cv-524	1	-1.18	0.4	0.1	0.36	-2.16	-0.17	0.91	0.02	1.5	2.06	1.79	0.75	0.75	-0.13	-1.01	-0.85	-1.15	0.67	-0.41	-0.01	-2.68	1.31	0.03	0.56	-1.47	1.45	1.24	1.27	1.55	1.47	1.3	0.83	0.76	-0.92	-0.17	-1.91	0.22	-1.4	-0.24	-0.03	-0.43	-0.25	0.37	0.19	0.51	1.28	0.93
EWLKTRPILSPLTKGILGFVFTLTVPSE	cv-525	1	-1.18	0.4	0.1	0.36	-2.16	-0.17	0.91	0.02	1.5	2.06	1.79	0.75	0.75	-0.13	-1.01	-0.85	1.36	0.07	0.26	-0.8	0.22	-1.37	0.08	-0.62	-1.17	0.7	0.7	0.8	1.64	0.67	1.63	0.13	-0.34	-0.51	-0.55	-1.06	-0.06	-0.01	-0.79	0.39	-1.47	1.45	1.24	1.27	1.55	1.47	1.3
EWLRRYLENGKETLQRADPPKTHVTHHP	cv-526	1	-1.18	0.4	0.1	0.36	-2.16	-0.17	0.91	0.02	1.5	2.06	1.79	0.75	0.75	-0.13	-1.01	-0.85	1.36	0.07	0.26	-0.8	0.22	-1.37	0.08	-0.62	-1.47	1.45	1.24	1.27	1.55	1.47	1.3	0.83	-1.47	1.45	1.24	1.27	1.55	1.47	1.3	0.83	0.61	1.6	1.17	0.73	0.53	0.25	-0.96
EWLRRYLENGKETLQRAEHPKTHVTHHP	cv-527	1	-1.18	0.4	0.1	0.36	-2.16	-0.17	0.91	0.02	1.5	2.06	1.79	0.75	0.75	-0.13	-1.01	-0.85	1.36	0.07	0.26	-0.8	0.22	-1.37	0.08	-0.62	-1.47	1.45	1.24	1.27	1.55	1.47	1.3	0.83	-1.47	1.45	1.24	1.27	1.55	1.47	1.3	0.83	0.61	1.6	1.17	0.73	0.53	0.25	-0.96
EWLRRYLENGKETLQRTDAPKTHMTHHA	cv-528	1	-1.18	0.4	0.1	0.36	-2.16	-0.17	0.91	0.02	1.5	2.06	1.79	0.75	0.75	-0.13	-1.01	-0.85	1.36	0.07	0.26	-0.8	0.22	-1.37	0.08	-0.62	-1.47	1.45	1.24	1.27	1.55	1.47	1.3	0.83	-1.47	1.45	1.24	1.27	1.55	1.47	1.3	0.83	0.61	1.6	1.17	0.73	0.53	0.25	-0.96
EWLRRYLKNGKETLQRAEHPKTHVTHHP	cv-529	1	-1.18	0.4	0.1	0.36	-2.16	-0.17	0.91	0.02	1.5	2.06	1.79	0.75	0.75	-0.13	-1.01	-0.85	1.36	0.07	0.26	-0.8	0.22	-1.37	0.08	-0.62	-1.47	1.45	1.24	1.27	1.55	1.47	1.3	0.83	-1.47	1.45	1.24	1.27	1.55	1.47	1.3	0.83	0.61	1.6	1.17	0.73	0.53	0.25	-0.96
EWNNFSYFPEITHIVIKESVVSINKQDN	cv-530	1	-1.18	0.4	0.1	0.36	-2.16	-0.17	0.91	0.02	1.5	2.06	1.79	0.75	0.75	-0.13	-1.01	-0.85	-0.99	0	-0.37	0.69	-0.55	0.85	0.73	-0.8	-0.99	0	-0.37	0.69	-0.55	0.85	0.73	-0.8	1.52	0.61	0.96	-0.16	0.25	0.28	-1.33	-0.2	-0.67	-0.86	-1.07	-0.41	-0.32	0.27	-0.64
EWYYQSGLSIVMPVGGQSSFYSDWYSPA	cv-531	1	-1.18	0.4	0.1	0.36	-2.16	-0.17	0.91	0.02	1.5	2.06	1.79	0.75	0.75	-0.13	-1.01	-0.85	0.61	1.6	1.17	0.73	0.53	0.25	-0.96	-0.52	0.61	1.6	1.17	0.73	0.53	0.25	-0.96	-0.52	-0.96	0.12	0.18	0.16	0.09	0.42	-0.2	-0.41	-0.67	-0.86	-1.07	-0.41	-0.32	0.27	-0.64
EYGIDRLDAFRQTYDIKRKTREPFFSVE	cv-532	1	-1.18	0.4	0.1	0.36	-2.16	-0.17	0.91	0.02	0.61	1.6	1.17	0.73	0.53	0.25	-0.96	-0.52	-0.2	-1.53	-2.63	2.28	-0.53	-1.18	2.01	-1.34	1.27	-0.14	0.3	-1.8	0.3	-1.61	-0.16	-0.13	-1.15	0.67	-0.41	-0.01	-2.68	1.31	0.03	0.56	-1.47	1.45	1.24	1.27	1.55	1.47	1.3
EYIMKGVYINTALLNASCAAMDDFQLIP	cv-533	1	-1.18	0.4	0.1	0.36	-2.16	-0.17	0.91	0.02	0.61	1.6	1.17	0.73	0.53	0.25	-0.96	-0.52	1.27	-0.14	0.3	-1.8	0.3	-1.61	-0.16	-0.13	1.01	-0.53	0.43	0	0.23	0.1	-0.86	-0.68	-1.17	0.7	0.7	0.8	1.64	0.67	1.63	0.13	-0.2	-1.53	-2.63	2.28	-0.53	-1.18	2.01
EYLEERRIKEIVKKHSQFIGYPITLFVE	cv-534	1	-1.18	0.4	0.1	0.36	-2.16	-0.17	0.91	0.02	0.61	1.6	1.17	0.73	0.53	0.25	-0.96	-0.52	1.36	0.07	0.26	-0.8	0.22	-1.37	0.08	-0.62	-1.18	0.4	0.1	0.36	-2.16	-0.17	0.91	0.02	-1.18	0.4	0.1	0.36	-2.16	-0.17	0.91	0.02	-1.47	1.45	1.24	1.27	1.55	1.47	1.3
EYLEERRVKEVVKKHSQFIGYPITLYLE	cv-535	1	-1.18	0.4	0.1	0.36	-2.16	-0.17	0.91	0.02	0.61	1.6	1.17	0.73	0.53	0.25	-0.96	-0.52	1.36	0.07	0.26	-0.8	0.22	-1.37	0.08	-0.62	-1.18	0.4	0.1	0.36	-2.16	-0.17	0.91	0.02	-1.18	0.4	0.1	0.36	-2.16	-0.17	0.91	0.02	-1.47	1.45	1.24	1.27	1.55	1.47	1.3
EYLINVIHAFQYVIYGTASFFFLYGALL	cv-536	1	-1.18	0.4	0.1	0.36	-2.16	-0.17	0.91	0.02	0.61	1.6	1.17	0.73	0.53	0.25	-0.96	-0.52	1.36	0.07	0.26	-0.8	0.22	-1.37	0.08	-0.62	1.27	-0.14	0.3	-1.8	0.3	-1.61	-0.16	-0.13	-0.99	0	-0.37	0.69	-0.55	0.85	0.73	-0.8	0.76	-0.92	-0.17	-1.91	0.22	-1.4	-0.24
EYLQLVFGIEVVEVVPISHLYILVTCLG	cv-537	1	-1.18	0.4	0.1	0.36	-2.16	-0.17	0.91	0.02	0.61	1.6	1.17	0.73	0.53	0.25	-0.96	-0.52	1.36	0.07	0.26	-0.8	0.22	-1.37	0.08	-0.62	-0.96	0.12	0.18	0.16	0.09	0.42	-0.2	-0.41	1.36	0.07	0.26	-0.8	0.22	-1.37	0.08	-0.62	0.76	-0.92	-0.17	-1.91	0.22	-1.4	-0.24
EYRHYCYSLYGTTLEQQYNKPLCDLLIR	cv-538	1	-1.18	0.4	0.1	0.36	-2.16	-0.17	0.91	0.02	0.61	1.6	1.17	0.73	0.53	0.25	-0.96	-0.52	-1.47	1.45	1.24	1.27	1.55	1.47	1.3	0.83	-0.43	-0.25	0.37	0.19	0.51	1.28	0.93	0.65	0.61	1.6	1.17	0.73	0.53	0.25	-0.96	-0.52	0.18	-1.67	-0.46	-0.21	0	1.2	-1.61
EYWQATWIPEWEFVNTPPLVKLWYQLEK	cv-539	1	-1.18	0.4	0.1	0.36	-2.16	-0.17	0.91	0.02	0.61	1.6	1.17	0.73	0.53	0.25	-0.96	-0.52	1.5	2.06	1.79	0.75	0.75	-0.13	-1.01	-0.85	-0.96	0.12	0.18	0.16	0.09	0.42	-0.2	-0.41	0.15	-1.11	-1.35	-0.92	0.02	-0.91	0.36	-0.48	-0.34	-0.51	-0.55	-1.06	-0.06	-0.01	-0.79
FAFKDLFVVYRDSIPHAACHKCIDFYSR	cv-540	1	1.52	0.61	0.96	-0.16	0.25	0.28	-1.33	-0.2	0.15	-1.11	-1.35	-0.92	0.02	-0.91	0.36	-0.48	1.52	0.61	0.96	-0.16	0.25	0.28	-1.33	-0.2	-1.17	0.7	0.7	0.8	1.64	0.67	1.63	0.13	-1.15	0.67	-0.41	-0.01	-2.68	1.31	0.03	0.56	1.36	0.07	0.26	-0.8	0.22	-1.37	0.08
FAGCKFLFESLAFLPESFDGDPASNTAP	cv-541	1	1.52	0.61	0.96	-0.16	0.25	0.28	-1.33	-0.2	0.15	-1.11	-1.35	-0.92	0.02	-0.91	0.36	-0.48	-0.2	-1.53	-2.63	2.28	-0.53	-1.18	2.01	-1.34	0.18	-1.67	-0.46	-0.21	0	1.2	-1.61	-0.19	-1.17	0.7	0.7	0.8	1.64	0.67	1.63	0.13	1.52	0.61	0.96	-0.16	0.25	0.28	-1.33
FAGCKFLFGSLAFLPESFDGDPASNTAP	cv-542	1	1.52	0.61	0.96	-0.16	0.25	0.28	-1.33	-0.2	0.15	-1.11	-1.35	-0.92	0.02	-0.91	0.36	-0.48	-0.2	-1.53	-2.63	2.28	-0.53	-1.18	2.01	-1.34	0.18	-1.67	-0.46	-0.21	0	1.2	-1.61	-0.19	-1.17	0.7	0.7	0.8	1.64	0.67	1.63	0.13	1.52	0.61	0.96	-0.16	0.25	0.28	-1.33
FAGCKKLFGSLAFVPESFDGDPASNTAP	cv-543	1	1.52	0.61	0.96	-0.16	0.25	0.28	-1.33	-0.2	0.15	-1.11	-1.35	-0.92	0.02	-0.91	0.36	-0.48	-0.2	-1.53	-2.63	2.28	-0.53	-1.18	2.01	-1.34	0.18	-1.67	-0.46	-0.21	0	1.2	-1.61	-0.19	-1.17	0.7	0.7	0.8	1.64	0.67	1.63	0.13	-1.17	0.7	0.7	0.8	1.64	0.67	1.63
FATCGIFALISFLLLAGRSCGMYGLKGP	cv-544	1	1.52	0.61	0.96	-0.16	0.25	0.28	-1.33	-0.2	0.15	-1.11	-1.35	-0.92	0.02	-0.91	0.36	-0.48	-0.34	-0.51	-0.55	-1.06	-0.06	-0.01	-0.79	0.39	0.18	-1.67	-0.46	-0.21	0	1.2	-1.61	-0.19	-0.2	-1.53	-2.63	2.28	-0.53	-1.18	2.01	-1.34	1.27	-0.14	0.3	-1.8	0.3	-1.61	-0.16
FAVAEKRKKAYADFYRNYDSMKDFEEMR	cv-545	1	1.52	0.61	0.96	-0.16	0.25	0.28	-1.33	-0.2	0.15	-1.11	-1.35	-0.92	0.02	-0.91	0.36	-0.48	0.76	-0.92	-0.17	-1.91	0.22	-1.4	-0.24	-0.03	0.15	-1.11	-1.35	-0.92	0.02	-0.91	0.36	-0.48	-1.18	0.4	0.1	0.36	-2.16	-0.17	0.91	0.02	-1.17	0.7	0.7	0.8	1.64	0.67	1.63
FAVALALVLLMLPVVVRAGEEMLRLVPD	cv-546	1	1.52	0.61	0.96	-0.16	0.25	0.28	-1.33	-0.2	0.15	-1.11	-1.35	-0.92	0.02	-0.91	0.36	-0.48	0.76	-0.92	-0.17	-1.91	0.22	-1.4	-0.24	-0.03	0.15	-1.11	-1.35	-0.92	0.02	-0.91	0.36	-0.48	1.36	0.07	0.26	-0.8	0.22	-1.37	0.08	-0.62	0.15	-1.11	-1.35	-0.92	0.02	-0.91	0.36
FAVSLALVLLMLPVVVRSTEEILRLVPD	cv-547	1	1.52	0.61	0.96	-0.16	0.25	0.28	-1.33	-0.2	0.15	-1.11	-1.35	-0.92	0.02	-0.91	0.36	-0.48	0.76	-0.92	-0.17	-1.91	0.22	-1.4	-0.24	-0.03	-0.67	-0.86	-1.07	-0.41	-0.32	0.27	-0.64	0.11	1.36	0.07	0.26	-0.8	0.22	-1.37	0.08	-0.62	0.15	-1.11	-1.35	-0.92	0.02	-0.91	0.36
FCQLAKLCPVQLWVDSTPPPGTRVRAMA	cv-548	1	1.52	0.61	0.96	-0.16	0.25	0.28	-1.33	-0.2	0.18	-1.67	-0.46	-0.21	0	1.2	-1.61	-0.19	-0.96	0.12	0.18	0.16	0.09	0.42	-0.2	-0.41	1.36	0.07	0.26	-0.8	0.22	-1.37	0.08	-0.62	0.15	-1.11	-1.35	-0.92	0.02	-0.91	0.36	-0.48	-1.17	0.7	0.7	0.8	1.64	0.67	1.63
FCQLAKTCPVQLWVDSTPPPGTRVRAMA	cv-549	1	1.52	0.61	0.96	-0.16	0.25	0.28	-1.33	-0.2	0.18	-1.67	-0.46	-0.21	0	1.2	-1.61	-0.19	-0.96	0.12	0.18	0.16	0.09	0.42	-0.2	-0.41	1.36	0.07	0.26	-0.8	0.22	-1.37	0.08	-0.62	0.15	-1.11	-1.35	-0.92	0.02	-0.91	0.36	-0.48	-1.17	0.7	0.7	0.8	1.64	0.67	1.63
FDECGITDDQLLALLPSLSHCSQLTTLS	cv-550	1	1.52	0.61	0.96	-0.16	0.25	0.28	-1.33	-0.2	-1.15	0.67	-0.41	-0.01	-2.68	1.31	0.03	0.56	-1.18	0.4	0.1	0.36	-2.16	-0.17	0.91	0.02	0.18	-1.67	-0.46	-0.21	0	1.2	-1.61	-0.19	-0.2	-1.53	-2.63	2.28	-0.53	-1.18	2.01	-1.34	1.27	-0.14	0.3	-1.8	0.3	-1.61	-0.16
FDITKWLWYIKIFIMIVGGLIGLRIVFV	cv-551	1	1.52	0.61	0.96	-0.16	0.25	0.28	-1.33	-0.2	-1.15	0.67	-0.41	-0.01	-2.68	1.31	0.03	0.56	1.27	-0.14	0.3	-1.8	0.3	-1.61	-0.16	-0.13	-0.34	-0.51	-0.55	-1.06	-0.06	-0.01	-0.79	0.39	-1.17	0.7	0.7	0.8	1.64	0.67	1.63	0.13	1.5	2.06	1.79	0.75	0.75	-0.13	-1.01
FEKEAAEMGKGSFYKAWVLDKLKAERER	cv-552	1	1.52	0.61	0.96	-0.16	0.25	0.28	-1.33	-0.2	-1.18	0.4	0.1	0.36	-2.16	-0.17	0.91	0.02	-1.17	0.7	0.7	0.8	1.64	0.67	1.63	0.13	-1.18	0.4	0.1	0.36	-2.16	-0.17	0.91	0.02	0.15	-1.11	-1.35	-0.92	0.02	-0.91	0.36	-0.48	0.15	-1.11	-1.35	-0.92	0.02	-0.91	0.36
FEPIPIHYCTPAGFAILKCNDKTFNGTG	cv-553	1	1.52	0.61	0.96	-0.16	0.25	0.28	-1.33	-0.2	-1.18	0.4	0.1	0.36	-2.16	-0.17	0.91	0.02	0.22	-0.17	-0.5	0.05	-0.01	-1.34	-0.19	3.56	1.27	-0.14	0.3	-1.8	0.3	-1.61	-0.16	-0.13	0.22	-0.17	-0.5	0.05	-0.01	-1.34	-0.19	3.56	1.27	-0.14	0.3	-1.8	0.3	-1.61	-0.16
FFFTSFVVALIPLVWLLWVVIARGWFAV	cv-554	1	1.52	0.61	0.96	-0.16	0.25	0.28	-1.33	-0.2	1.52	0.61	0.96	-0.16	0.25	0.28	-1.33	-0.2	1.52	0.61	0.96	-0.16	0.25	0.28	-1.33	-0.2	-0.34	-0.51	-0.55	-1.06	-0.06	-0.01	-0.79	0.39	-0.67	-0.86	-1.07	-0.41	-0.32	0.27	-0.64	0.11	1.52	0.61	0.96	-0.16	0.25	0.28	-1.33
FFLAMLVLMAVLYVHMLARACQHAQGIA	cv-555	1	1.52	0.61	0.96	-0.16	0.25	0.28	-1.33	-0.2	1.52	0.61	0.96	-0.16	0.25	0.28	-1.33	-0.2	1.36	0.07	0.26	-0.8	0.22	-1.37	0.08	-0.62	0.15	-1.11	-1.35	-0.92	0.02	-0.91	0.36	-0.48	1.01	-0.53	0.43	0	0.23	0.1	-0.86	-0.68	1.36	0.07	0.26	-0.8	0.22	-1.37	0.08
FFLPALPVFTWLALYFTCAKIPQEWKPA	cv-556	1	1.52	0.61	0.96	-0.16	0.25	0.28	-1.33	-0.2	1.52	0.61	0.96	-0.16	0.25	0.28	-1.33	-0.2	1.36	0.07	0.26	-0.8	0.22	-1.37	0.08	-0.62	0.22	-0.17	-0.5	0.05	-0.01	-1.34	-0.19	3.56	0.15	-1.11	-1.35	-0.92	0.02	-0.91	0.36	-0.48	1.36	0.07	0.26	-0.8	0.22	-1.37	0.08
FFLRGRLDQLLRHVMNPLETLSITNCRL	cv-557	1	1.52	0.61	0.96	-0.16	0.25	0.28	-1.33	-0.2	1.52	0.61	0.96	-0.16	0.25	0.28	-1.33	-0.2	1.36	0.07	0.26	-0.8	0.22	-1.37	0.08	-0.62	-1.47	1.45	1.24	1.27	1.55	1.47	1.3	0.83	-0.2	-1.53	-2.63	2.28	-0.53	-1.18	2.01	-1.34	-1.47	1.45	1.24	1.27	1.55	1.47	1.3
FFTRRLAGTFTWTLSDSSGVENPGGYCL	cv-558	1	1.52	0.61	0.96	-0.16	0.25	0.28	-1.33	-0.2	1.52	0.61	0.96	-0.16	0.25	0.28	-1.33	-0.2	-0.34	-0.51	-0.55	-1.06	-0.06	-0.01	-0.79	0.39	-1.47	1.45	1.24	1.27	1.55	1.47	1.3	0.83	-1.47	1.45	1.24	1.27	1.55	1.47	1.3	0.83	1.36	0.07	0.26	-0.8	0.22	-1.37	0.08
FGVALFCGCGHEALTGTEKLIETYFSKN	cv-559	1	1.52	0.61	0.96	-0.16	0.25	0.28	-1.33	-0.2	-0.2	-1.53	-2.63	2.28	-0.53	-1.18	2.01	-1.34	0.76	-0.92	-0.17	-1.91	0.22	-1.4	-0.24	-0.03	0.15	-1.11	-1.35	-0.92	0.02	-0.91	0.36	-0.48	1.36	0.07	0.26	-0.8	0.22	-1.37	0.08	-0.62	1.52	0.61	0.96	-0.16	0.25	0.28	-1.33
FHDSNVKNLYEKVKSQLKNNAKEIGNGC	cv-560	1	1.52	0.61	0.96	-0.16	0.25	0.28	-1.33	-0.2	-0.43	-0.25	0.37	0.19	0.51	1.28	0.93	0.65	-1.15	0.67	-0.41	-0.01	-2.68	1.31	0.03	0.56	-0.67	-0.86	-1.07	-0.41	-0.32	0.27	-0.64	0.11	-0.99	0	-0.37	0.69	-0.55	0.85	0.73	-0.8	0.76	-0.92	-0.17	-1.91	0.22	-1.4	-0.24
FHYPGGLVDFVKHINRTKNPIHQSIIDF	cv-561	1	1.52	0.61	0.96	-0.16	0.25	0.28	-1.33	-0.2	-0.43	-0.25	0.37	0.19	0.51	1.28	0.93	0.65	0.61	1.6	1.17	0.73	0.53	0.25	-0.96	-0.52	0.22	-0.17	-0.5	0.05	-0.01	-1.34	-0.19	3.56	-0.2	-1.53	-2.63	2.28	-0.53	-1.18	2.01	-1.34	-0.2	-1.53	-2.63	2.28	-0.53	-1.18	2.01
FIALCATDFKFAMYPPSMIATGSVGAAI	cv-562	1	1.52	0.61	0.96	-0.16	0.25	0.28	-1.33	-0.2	1.27	-0.14	0.3	-1.8	0.3	-1.61	-0.16	-0.13	0.15	-1.11	-1.35	-0.92	0.02	-0.91	0.36	-0.48	1.36	0.07	0.26	-0.8	0.22	-1.37	0.08	-0.62	0.18	-1.67	-0.46	-0.21	0	1.2	-1.61	-0.19	0.15	-1.11	-1.35	-0.92	0.02	-0.91	0.36
FIKVRQYDQIPVEICGHKAIGTVLVGPT	cv-563	1	1.52	0.61	0.96	-0.16	0.25	0.28	-1.33	-0.2	1.27	-0.14	0.3	-1.8	0.3	-1.61	-0.16	-0.13	-1.17	0.7	0.7	0.8	1.64	0.67	1.63	0.13	0.76	-0.92	-0.17	-1.91	0.22	-1.4	-0.24	-0.03	-1.47	1.45	1.24	1.27	1.55	1.47	1.3	0.83	-0.96	0.12	0.18	0.16	0.09	0.42	-0.2
FISGIQYLAGLSTLPGNPAIASLMAFTA	cv-564	1	1.52	0.61	0.96	-0.16	0.25	0.28	-1.33	-0.2	1.27	-0.14	0.3	-1.8	0.3	-1.61	-0.16	-0.13	-0.67	-0.86	-1.07	-0.41	-0.32	0.27	-0.64	0.11	-0.2	-1.53	-2.63	2.28	-0.53	-1.18	2.01	-1.34	1.27	-0.14	0.3	-1.8	0.3	-1.61	-0.16	-0.13	-0.96	0.12	0.18	0.16	0.09	0.42	-0.2
FKDLFVVYRDSIPHAACHKCIDFYSRIR	cv-565	1	1.52	0.61	0.96	-0.16	0.25	0.28	-1.33	-0.2	-1.17	0.7	0.7	0.8	1.64	0.67	1.63	0.13	-1.15	0.67	-0.41	-0.01	-2.68	1.31	0.03	0.56	1.36	0.07	0.26	-0.8	0.22	-1.37	0.08	-0.62	1.52	0.61	0.96	-0.16	0.25	0.28	-1.33	-0.2	0.76	-0.92	-0.17	-1.91	0.22	-1.4	-0.24
FKTLIQPFILYAHIQCLDCKWGVLILAL	cv-566	1	1.52	0.61	0.96	-0.16	0.25	0.28	-1.33	-0.2	-1.17	0.7	0.7	0.8	1.64	0.67	1.63	0.13	-0.34	-0.51	-0.55	-1.06	-0.06	-0.01	-0.79	0.39	1.36	0.07	0.26	-0.8	0.22	-1.37	0.08	-0.62	1.27	-0.14	0.3	-1.8	0.3	-1.61	-0.16	-0.13	-0.96	0.12	0.18	0.16	0.09	0.42	-0.2
FKVRMYVGGVEHRLEAACNWTRGERCDL	cv-567	1	1.52	0.61	0.96	-0.16	0.25	0.28	-1.33	-0.2	-1.17	0.7	0.7	0.8	1.64	0.67	1.63	0.13	0.76	-0.92	-0.17	-1.91	0.22	-1.4	-0.24	-0.03	-1.47	1.45	1.24	1.27	1.55	1.47	1.3	0.83	1.01	-0.53	0.43	0	0.23	0.1	-0.86	-0.68	0.61	1.6	1.17	0.73	0.53	0.25	-0.96
FLCILLLCLIFLLVLLDYQGMLPVCPLI	cv-568	1	1.52	0.61	0.96	-0.16	0.25	0.28	-1.33	-0.2	1.36	0.07	0.26	-0.8	0.22	-1.37	0.08	-0.62	0.18	-1.67	-0.46	-0.21	0	1.2	-1.61	-0.19	1.27	-0.14	0.3	-1.8	0.3	-1.61	-0.16	-0.13	1.36	0.07	0.26	-0.8	0.22	-1.37	0.08	-0.62	1.36	0.07	0.26	-0.8	0.22	-1.37	0.08
FLCWLFPRFKFVWVTYASWLWWSTMYLT	cv-569	1	1.52	0.61	0.96	-0.16	0.25	0.28	-1.33	-0.2	1.36	0.07	0.26	-0.8	0.22	-1.37	0.08	-0.62	0.18	-1.67	-0.46	-0.21	0	1.2	-1.61	-0.19	1.5	2.06	1.79	0.75	0.75	-0.13	-1.01	-0.85	1.36	0.07	0.26	-0.8	0.22	-1.37	0.08	-0.62	1.52	0.61	0.96	-0.16	0.25	0.28	-1.33
FLFILLLCLIFLLVLLDYQGMLPVCPLI	cv-570	1	1.52	0.61	0.96	-0.16	0.25	0.28	-1.33	-0.2	1.36	0.07	0.26	-0.8	0.22	-1.37	0.08	-0.62	1.52	0.61	0.96	-0.16	0.25	0.28	-1.33	-0.2	1.27	-0.14	0.3	-1.8	0.3	-1.61	-0.16	-0.13	1.36	0.07	0.26	-0.8	0.22	-1.37	0.08	-0.62	1.36	0.07	0.26	-0.8	0.22	-1.37	0.08
FLGPLLVLQAGFFLLTRILTIPQSLDSW	cv-571	1	1.52	0.61	0.96	-0.16	0.25	0.28	-1.33	-0.2	1.36	0.07	0.26	-0.8	0.22	-1.37	0.08	-0.62	-0.2	-1.53	-2.63	2.28	-0.53	-1.18	2.01	-1.34	0.22	-0.17	-0.5	0.05	-0.01	-1.34	-0.19	3.56	1.36	0.07	0.26	-0.8	0.22	-1.37	0.08	-0.62	1.36	0.07	0.26	-0.8	0.22	-1.37	0.08
FLKEGACDELFSYLIEKVKRKKNVLRLC	cv-572	1	1.52	0.61	0.96	-0.16	0.25	0.28	-1.33	-0.2	1.36	0.07	0.26	-0.8	0.22	-1.37	0.08	-0.62	-1.17	0.7	0.7	0.8	1.64	0.67	1.63	0.13	-1.18	0.4	0.1	0.36	-2.16	-0.17	0.91	0.02	-0.2	-1.53	-2.63	2.28	-0.53	-1.18	2.01	-1.34	0.15	-1.11	-1.35	-0.92	0.02	-0.91	0.36
FLLVLLDYQGMLPVCPLIPGSSTTSTGP	cv-573	1	1.52	0.61	0.96	-0.16	0.25	0.28	-1.33	-0.2	1.36	0.07	0.26	-0.8	0.22	-1.37	0.08	-0.62	1.36	0.07	0.26	-0.8	0.22	-1.37	0.08	-0.62	0.76	-0.92	-0.17	-1.91	0.22	-1.4	-0.24	-0.03	1.36	0.07	0.26	-0.8	0.22	-1.37	0.08	-0.62	1.36	0.07	0.26	-0.8	0.22	-1.37	0.08
FLQYRRLRKGYTPLMETHLSSKRYTEEA	cv-574	1	1.52	0.61	0.96	-0.16	0.25	0.28	-1.33	-0.2	1.36	0.07	0.26	-0.8	0.22	-1.37	0.08	-0.62	-0.96	0.12	0.18	0.16	0.09	0.42	-0.2	-0.41	0.61	1.6	1.17	0.73	0.53	0.25	-0.96	-0.52	-1.47	1.45	1.24	1.27	1.55	1.47	1.3	0.83	-1.47	1.45	1.24	1.27	1.55	1.47	1.3
FLREDLAFLQGKAREFPSEQTRANSPTR	cv-575	1	1.52	0.61	0.96	-0.16	0.25	0.28	-1.33	-0.2	1.36	0.07	0.26	-0.8	0.22	-1.37	0.08	-0.62	-1.47	1.45	1.24	1.27	1.55	1.47	1.3	0.83	-1.18	0.4	0.1	0.36	-2.16	-0.17	0.91	0.02	-1.15	0.67	-0.41	-0.01	-2.68	1.31	0.03	0.56	1.36	0.07	0.26	-0.8	0.22	-1.37	0.08
FLVGCHPSDGKCNLYADSAWENVKNVIG	cv-576	1	1.52	0.61	0.96	-0.16	0.25	0.28	-1.33	-0.2	1.36	0.07	0.26	-0.8	0.22	-1.37	0.08	-0.62	0.76	-0.92	-0.17	-1.91	0.22	-1.4	-0.24	-0.03	-0.2	-1.53	-2.63	2.28	-0.53	-1.18	2.01	-1.34	0.18	-1.67	-0.46	-0.21	0	1.2	-1.61	-0.19	-0.43	-0.25	0.37	0.19	0.51	1.28	0.93
FLWGPRALAETSYVKVLEYVIKVSARVR	cv-577	1	1.52	0.61	0.96	-0.16	0.25	0.28	-1.33	-0.2	1.36	0.07	0.26	-0.8	0.22	-1.37	0.08	-0.62	1.5	2.06	1.79	0.75	0.75	-0.13	-1.01	-0.85	-0.2	-1.53	-2.63	2.28	-0.53	-1.18	2.01	-1.34	0.22	-0.17	-0.5	0.05	-0.01	-1.34	-0.19	3.56	-1.47	1.45	1.24	1.27	1.55	1.47	1.3
FNFPQITLWQRPLVTIKIGGQLKEALLD	cv-578	1	1.52	0.61	0.96	-0.16	0.25	0.28	-1.33	-0.2	-0.99	0	-0.37	0.69	-0.55	0.85	0.73	-0.8	1.52	0.61	0.96	-0.16	0.25	0.28	-1.33	-0.2	0.22	-0.17	-0.5	0.05	-0.01	-1.34	-0.19	3.56	-0.96	0.12	0.18	0.16	0.09	0.42	-0.2	-0.41	1.27	-0.14	0.3	-1.8	0.3	-1.61	-0.16
FNITNWLWYIKIFIMIVGGLVGLRIVFA	cv-579	1	1.52	0.61	0.96	-0.16	0.25	0.28	-1.33	-0.2	-0.99	0	-0.37	0.69	-0.55	0.85	0.73	-0.8	1.27	-0.14	0.3	-1.8	0.3	-1.61	-0.16	-0.13	-0.34	-0.51	-0.55	-1.06	-0.06	-0.01	-0.79	0.39	-0.99	0	-0.37	0.69	-0.55	0.85	0.73	-0.8	1.5	2.06	1.79	0.75	0.75	-0.13	-1.01
FNLFLALIICNAIIDPLIYAFHSQELRR	cv-580	1	1.52	0.61	0.96	-0.16	0.25	0.28	-1.33	-0.2	-0.99	0	-0.37	0.69	-0.55	0.85	0.73	-0.8	1.36	0.07	0.26	-0.8	0.22	-1.37	0.08	-0.62	1.52	0.61	0.96	-0.16	0.25	0.28	-1.33	-0.2	1.36	0.07	0.26	-0.8	0.22	-1.37	0.08	-0.62	0.15	-1.11	-1.35	-0.92	0.02	-0.91	0.36
FPEAALPTSHPKIVLTSLPALAVPPPTP	cv-581	1	1.52	0.61	0.96	-0.16	0.25	0.28	-1.33	-0.2	0.22	-0.17	-0.5	0.05	-0.01	-1.34	-0.19	3.56	-1.18	0.4	0.1	0.36	-2.16	-0.17	0.91	0.02	0.15	-1.11	-1.35	-0.92	0.02	-0.91	0.36	-0.48	0.15	-1.11	-1.35	-0.92	0.02	-0.91	0.36	-0.48	1.36	0.07	0.26	-0.8	0.22	-1.37	0.08
FPGGGQIVGGVYLLPRRGPRLGVRATRK	cv-582	1	1.52	0.61	0.96	-0.16	0.25	0.28	-1.33	-0.2	0.22	-0.17	-0.5	0.05	-0.01	-1.34	-0.19	3.56	-0.2	-1.53	-2.63	2.28	-0.53	-1.18	2.01	-1.34	-0.2	-1.53	-2.63	2.28	-0.53	-1.18	2.01	-1.34	-0.2	-1.53	-2.63	2.28	-0.53	-1.18	2.01	-1.34	-0.96	0.12	0.18	0.16	0.09	0.42	-0.2
FPISPIETVPVKLKPGMDGPKVKQWPLT	cv-583	1	1.52	0.61	0.96	-0.16	0.25	0.28	-1.33	-0.2	0.22	-0.17	-0.5	0.05	-0.01	-1.34	-0.19	3.56	1.27	-0.14	0.3	-1.8	0.3	-1.61	-0.16	-0.13	-0.67	-0.86	-1.07	-0.41	-0.32	0.27	-0.64	0.11	0.22	-0.17	-0.5	0.05	-0.01	-1.34	-0.19	3.56	1.27	-0.14	0.3	-1.8	0.3	-1.61	-0.16
FPLTFGWCFKLVPVDPEKVEEANEGENN	cv-584	1	1.52	0.61	0.96	-0.16	0.25	0.28	-1.33	-0.2	0.22	-0.17	-0.5	0.05	-0.01	-1.34	-0.19	3.56	1.36	0.07	0.26	-0.8	0.22	-1.37	0.08	-0.62	-0.34	-0.51	-0.55	-1.06	-0.06	-0.01	-0.79	0.39	1.52	0.61	0.96	-0.16	0.25	0.28	-1.33	-0.2	-0.2	-1.53	-2.63	2.28	-0.53	-1.18	2.01
FPVRPQVPLRPMTYKAAVDLSHFLKEKG	cv-585	1	1.52	0.61	0.96	-0.16	0.25	0.28	-1.33	-0.2	0.22	-0.17	-0.5	0.05	-0.01	-1.34	-0.19	3.56	0.76	-0.92	-0.17	-1.91	0.22	-1.4	-0.24	-0.03	-1.47	1.45	1.24	1.27	1.55	1.47	1.3	0.83	0.22	-0.17	-0.5	0.05	-0.01	-1.34	-0.19	3.56	-0.96	0.12	0.18	0.16	0.09	0.42	-0.2
FQVAHLHAPTGSGKSTKVPAAYAAKGYK	cv-586	1	1.52	0.61	0.96	-0.16	0.25	0.28	-1.33	-0.2	-0.96	0.12	0.18	0.16	0.09	0.42	-0.2	-0.41	0.76	-0.92	-0.17	-1.91	0.22	-1.4	-0.24	-0.03	0.15	-1.11	-1.35	-0.92	0.02	-0.91	0.36	-0.48	-0.43	-0.25	0.37	0.19	0.51	1.28	0.93	0.65	1.36	0.07	0.26	-0.8	0.22	-1.37	0.08
FRDKLTPITIFMEYRLDYRTAADTTGLQ	cv-587	1	1.52	0.61	0.96	-0.16	0.25	0.28	-1.33	-0.2	-1.47	1.45	1.24	1.27	1.55	1.47	1.3	0.83	-1.15	0.67	-0.41	-0.01	-2.68	1.31	0.03	0.56	-1.17	0.7	0.7	0.8	1.64	0.67	1.63	0.13	1.36	0.07	0.26	-0.8	0.22	-1.37	0.08	-0.62	-0.34	-0.51	-0.55	-1.06	-0.06	-0.01	-0.79
FRDLCIVYRDGNPYAVCDKCLKFYSKIS	cv-588	1	1.52	0.61	0.96	-0.16	0.25	0.28	-1.33	-0.2	-1.47	1.45	1.24	1.27	1.55	1.47	1.3	0.83	-1.15	0.67	-0.41	-0.01	-2.68	1.31	0.03	0.56	1.36	0.07	0.26	-0.8	0.22	-1.37	0.08	-0.62	0.18	-1.67	-0.46	-0.21	0	1.2	-1.61	-0.19	1.27	-0.14	0.3	-1.8	0.3	-1.61	-0.16
FRKLLLLDDEAGPLEEELPRLADEGLNH	cv-589	1	1.52	0.61	0.96	-0.16	0.25	0.28	-1.33	-0.2	-1.47	1.45	1.24	1.27	1.55	1.47	1.3	0.83	-1.17	0.7	0.7	0.8	1.64	0.67	1.63	0.13	1.36	0.07	0.26	-0.8	0.22	-1.37	0.08	-0.62	1.36	0.07	0.26	-0.8	0.22	-1.37	0.08	-0.62	1.36	0.07	0.26	-0.8	0.22	-1.37	0.08
FRVADQRKKAYADFYRNYDVMKDFEEMR	cv-590	1	1.52	0.61	0.96	-0.16	0.25	0.28	-1.33	-0.2	-1.47	1.45	1.24	1.27	1.55	1.47	1.3	0.83	0.76	-0.92	-0.17	-1.91	0.22	-1.4	-0.24	-0.03	0.15	-1.11	-1.35	-0.92	0.02	-0.91	0.36	-0.48	-1.15	0.67	-0.41	-0.01	-2.68	1.31	0.03	0.56	-0.96	0.12	0.18	0.16	0.09	0.42	-0.2
FSFLICKGVNKEYLMYSALTRDPFSVIE	cv-591	1	1.52	0.61	0.96	-0.16	0.25	0.28	-1.33	-0.2	-0.67	-0.86	-1.07	-0.41	-0.32	0.27	-0.64	0.11	1.52	0.61	0.96	-0.16	0.25	0.28	-1.33	-0.2	1.36	0.07	0.26	-0.8	0.22	-1.37	0.08	-0.62	1.27	-0.14	0.3	-1.8	0.3	-1.61	-0.16	-0.13	0.18	-1.67	-0.46	-0.21	0	1.2	-1.61
FSIFLLALLSCLTIPASAYQVRNSSGLY	cv-592	1	1.52	0.61	0.96	-0.16	0.25	0.28	-1.33	-0.2	-0.67	-0.86	-1.07	-0.41	-0.32	0.27	-0.64	0.11	1.27	-0.14	0.3	-1.8	0.3	-1.61	-0.16	-0.13	1.52	0.61	0.96	-0.16	0.25	0.28	-1.33	-0.2	1.36	0.07	0.26	-0.8	0.22	-1.37	0.08	-0.62	1.36	0.07	0.26	-0.8	0.22	-1.37	0.08
FSIFLLALLSCLTVPASAYEVHNVSGIY	cv-593	1	1.52	0.61	0.96	-0.16	0.25	0.28	-1.33	-0.2	-0.67	-0.86	-1.07	-0.41	-0.32	0.27	-0.64	0.11	1.27	-0.14	0.3	-1.8	0.3	-1.61	-0.16	-0.13	1.52	0.61	0.96	-0.16	0.25	0.28	-1.33	-0.2	1.36	0.07	0.26	-0.8	0.22	-1.37	0.08	-0.62	1.36	0.07	0.26	-0.8	0.22	-1.37	0.08
FSIFLLALLSCLTVPASAYQVRNSSGLY	cv-594	1	1.52	0.61	0.96	-0.16	0.25	0.28	-1.33	-0.2	-0.67	-0.86	-1.07	-0.41	-0.32	0.27	-0.64	0.11	1.27	-0.14	0.3	-1.8	0.3	-1.61	-0.16	-0.13	1.52	0.61	0.96	-0.16	0.25	0.28	-1.33	-0.2	1.36	0.07	0.26	-0.8	0.22	-1.37	0.08	-0.62	1.36	0.07	0.26	-0.8	0.22	-1.37	0.08
FSKASEYLQLVFGIEVVEVVPISHLYIL	cv-595	1	1.52	0.61	0.96	-0.16	0.25	0.28	-1.33	-0.2	-0.67	-0.86	-1.07	-0.41	-0.32	0.27	-0.64	0.11	-1.17	0.7	0.7	0.8	1.64	0.67	1.63	0.13	0.15	-1.11	-1.35	-0.92	0.02	-0.91	0.36	-0.48	-0.67	-0.86	-1.07	-0.41	-0.32	0.27	-0.64	0.11	-1.18	0.4	0.1	0.36	-2.16	-0.17	0.91
FSKVVCSNDKSLVYSFLDNLMSYLETIK	cv-596	1	1.52	0.61	0.96	-0.16	0.25	0.28	-1.33	-0.2	-0.67	-0.86	-1.07	-0.41	-0.32	0.27	-0.64	0.11	-1.17	0.7	0.7	0.8	1.64	0.67	1.63	0.13	0.76	-0.92	-0.17	-1.91	0.22	-1.4	-0.24	-0.03	0.76	-0.92	-0.17	-1.91	0.22	-1.4	-0.24	-0.03	0.18	-1.67	-0.46	-0.21	0	1.2	-1.61
FSTSAYLVSIFLHLVKIPTHRHIKGGSC	cv-597	1	1.52	0.61	0.96	-0.16	0.25	0.28	-1.33	-0.2	-0.67	-0.86	-1.07	-0.41	-0.32	0.27	-0.64	0.11	-0.34	-0.51	-0.55	-1.06	-0.06	-0.01	-0.79	0.39	-0.67	-0.86	-1.07	-0.41	-0.32	0.27	-0.64	0.11	0.15	-1.11	-1.35	-0.92	0.02	-0.91	0.36	-0.48	0.61	1.6	1.17	0.73	0.53	0.25	-0.96
FSVPQLPHSSSHWLRLPRIFCSCPIGEN	cv-598	1	1.52	0.61	0.96	-0.16	0.25	0.28	-1.33	-0.2	-0.67	-0.86	-1.07	-0.41	-0.32	0.27	-0.64	0.11	0.76	-0.92	-0.17	-1.91	0.22	-1.4	-0.24	-0.03	0.22	-0.17	-0.5	0.05	-0.01	-1.34	-0.19	3.56	-0.96	0.12	0.18	0.16	0.09	0.42	-0.2	-0.41	1.36	0.07	0.26	-0.8	0.22	-1.37	0.08
FTDNSSPPAVPQSFQVAHLHAPTGSGKS	cv-599	1	1.52	0.61	0.96	-0.16	0.25	0.28	-1.33	-0.2	-0.34	-0.51	-0.55	-1.06	-0.06	-0.01	-0.79	0.39	-1.15	0.67	-0.41	-0.01	-2.68	1.31	0.03	0.56	-0.99	0	-0.37	0.69	-0.55	0.85	0.73	-0.8	-0.67	-0.86	-1.07	-0.41	-0.32	0.27	-0.64	0.11	-0.67	-0.86	-1.07	-0.41	-0.32	0.27	-0.64
FTDNSSPPAVPQTFQVAHLHAPTGSGKS	cv-600	1	1.52	0.61	0.96	-0.16	0.25	0.28	-1.33	-0.2	-0.34	-0.51	-0.55	-1.06	-0.06	-0.01	-0.79	0.39	-1.15	0.67	-0.41	-0.01	-2.68	1.31	0.03	0.56	-0.99	0	-0.37	0.69	-0.55	0.85	0.73	-0.8	-0.67	-0.86	-1.07	-0.41	-0.32	0.27	-0.64	0.11	-0.67	-0.86	-1.07	-0.41	-0.32	0.27	-0.64
FTIPSINNETPGIRYQYNVLPQGWKGSP	cv-601	1	1.52	0.61	0.96	-0.16	0.25	0.28	-1.33	-0.2	-0.34	-0.51	-0.55	-1.06	-0.06	-0.01	-0.79	0.39	1.27	-0.14	0.3	-1.8	0.3	-1.61	-0.16	-0.13	0.22	-0.17	-0.5	0.05	-0.01	-1.34	-0.19	3.56	-0.67	-0.86	-1.07	-0.41	-0.32	0.27	-0.64	0.11	1.27	-0.14	0.3	-1.8	0.3	-1.61	-0.16
FTISRDNPKNTLFLQMTSLRSEDTAMYY	cv-602	1	1.52	0.61	0.96	-0.16	0.25	0.28	-1.33	-0.2	-0.34	-0.51	-0.55	-1.06	-0.06	-0.01	-0.79	0.39	1.27	-0.14	0.3	-1.8	0.3	-1.61	-0.16	-0.13	-0.67	-0.86	-1.07	-0.41	-0.32	0.27	-0.64	0.11	-1.47	1.45	1.24	1.27	1.55	1.47	1.3	0.83	-1.15	0.67	-0.41	-0.01	-2.68	1.31	0.03
FTKTCGGPPCNIGGVGNNTLTCPTDCFR	cv-603	1	1.52	0.61	0.96	-0.16	0.25	0.28	-1.33	-0.2	-0.34	-0.51	-0.55	-1.06	-0.06	-0.01	-0.79	0.39	-1.17	0.7	0.7	0.8	1.64	0.67	1.63	0.13	-0.34	-0.51	-0.55	-1.06	-0.06	-0.01	-0.79	0.39	0.18	-1.67	-0.46	-0.21	0	1.2	-1.61	-0.19	-0.2	-1.53	-2.63	2.28	-0.53	-1.18	2.01
FTNDSIISHNFCNLSAFNKKTFDHTLMS	cv-604	1	1.52	0.61	0.96	-0.16	0.25	0.28	-1.33	-0.2	-0.34	-0.51	-0.55	-1.06	-0.06	-0.01	-0.79	0.39	-0.99	0	-0.37	0.69	-0.55	0.85	0.73	-0.8	-1.15	0.67	-0.41	-0.01	-2.68	1.31	0.03	0.56	-0.67	-0.86	-1.07	-0.41	-0.32	0.27	-0.64	0.11	1.27	-0.14	0.3	-1.8	0.3	-1.61	-0.16
FTNDSIISHNFCNLTSAFNKKTFDHTLM	cv-605	1	1.52	0.61	0.96	-0.16	0.25	0.28	-1.33	-0.2	-0.34	-0.51	-0.55	-1.06	-0.06	-0.01	-0.79	0.39	-0.99	0	-0.37	0.69	-0.55	0.85	0.73	-0.8	-1.15	0.67	-0.41	-0.01	-2.68	1.31	0.03	0.56	-0.67	-0.86	-1.07	-0.41	-0.32	0.27	-0.64	0.11	1.27	-0.14	0.3	-1.8	0.3	-1.61	-0.16
FTQCGYPALMPLYACIQSKQAFTFSPTY	cv-606	1	1.52	0.61	0.96	-0.16	0.25	0.28	-1.33	-0.2	-0.34	-0.51	-0.55	-1.06	-0.06	-0.01	-0.79	0.39	-0.96	0.12	0.18	0.16	0.09	0.42	-0.2	-0.41	0.18	-1.67	-0.46	-0.21	0	1.2	-1.61	-0.19	-0.2	-1.53	-2.63	2.28	-0.53	-1.18	2.01	-1.34	0.61	1.6	1.17	0.73	0.53	0.25	-0.96
FTSQFLSLQCLQALYVDSLFFLRGRLDQ	cv-607	1	1.52	0.61	0.96	-0.16	0.25	0.28	-1.33	-0.2	-0.34	-0.51	-0.55	-1.06	-0.06	-0.01	-0.79	0.39	-0.67	-0.86	-1.07	-0.41	-0.32	0.27	-0.64	0.11	-0.96	0.12	0.18	0.16	0.09	0.42	-0.2	-0.41	1.52	0.61	0.96	-0.16	0.25	0.28	-1.33	-0.2	1.36	0.07	0.26	-0.8	0.22	-1.37	0.08
FTTLPALSTGLIHLHQNIVDVQYLYGVG	cv-608	1	1.52	0.61	0.96	-0.16	0.25	0.28	-1.33	-0.2	-0.34	-0.51	-0.55	-1.06	-0.06	-0.01	-0.79	0.39	-0.34	-0.51	-0.55	-1.06	-0.06	-0.01	-0.79	0.39	1.36	0.07	0.26	-0.8	0.22	-1.37	0.08	-0.62	0.22	-0.17	-0.5	0.05	-0.01	-1.34	-0.19	3.56	0.15	-1.11	-1.35	-0.92	0.02	-0.91	0.36
FVGITYALTVVWLLVFACSAVPVYIYFN	cv-609	1	1.52	0.61	0.96	-0.16	0.25	0.28	-1.33	-0.2	0.76	-0.92	-0.17	-1.91	0.22	-1.4	-0.24	-0.03	-0.2	-1.53	-2.63	2.28	-0.53	-1.18	2.01	-1.34	1.27	-0.14	0.3	-1.8	0.3	-1.61	-0.16	-0.13	-0.34	-0.51	-0.55	-1.06	-0.06	-0.01	-0.79	0.39	0.61	1.6	1.17	0.73	0.53	0.25	-0.96
FVYVMATWGQYWQVLGGPVSGLSIGTGR	cv-610	1	1.52	0.61	0.96	-0.16	0.25	0.28	-1.33	-0.2	0.76	-0.92	-0.17	-1.91	0.22	-1.4	-0.24	-0.03	0.61	1.6	1.17	0.73	0.53	0.25	-0.96	-0.52	0.76	-0.92	-0.17	-1.91	0.22	-1.4	-0.24	-0.03	1.01	-0.53	0.43	0	0.23	0.1	-0.86	-0.68	0.15	-1.11	-1.35	-0.92	0.02	-0.91	0.36
FVYVWKAWGQYWQVLGGPVSGLSIGTGR	cv-611	1	1.52	0.61	0.96	-0.16	0.25	0.28	-1.33	-0.2	0.76	-0.92	-0.17	-1.91	0.22	-1.4	-0.24	-0.03	0.61	1.6	1.17	0.73	0.53	0.25	-0.96	-0.52	0.76	-0.92	-0.17	-1.91	0.22	-1.4	-0.24	-0.03	1.5	2.06	1.79	0.75	0.75	-0.13	-1.01	-0.85	-1.17	0.7	0.7	0.8	1.64	0.67	1.63
FVYVWKIWGQYWQVLGGPVSGLSIGTGR	cv-612	1	1.52	0.61	0.96	-0.16	0.25	0.28	-1.33	-0.2	0.76	-0.92	-0.17	-1.91	0.22	-1.4	-0.24	-0.03	0.61	1.6	1.17	0.73	0.53	0.25	-0.96	-0.52	0.76	-0.92	-0.17	-1.91	0.22	-1.4	-0.24	-0.03	1.5	2.06	1.79	0.75	0.75	-0.13	-1.01	-0.85	-1.17	0.7	0.7	0.8	1.64	0.67	1.63
FVYVWKTWAQYWQVLGGPVSGLSIGTGR	cv-613	1	1.52	0.61	0.96	-0.16	0.25	0.28	-1.33	-0.2	0.76	-0.92	-0.17	-1.91	0.22	-1.4	-0.24	-0.03	0.61	1.6	1.17	0.73	0.53	0.25	-0.96	-0.52	0.76	-0.92	-0.17	-1.91	0.22	-1.4	-0.24	-0.03	1.5	2.06	1.79	0.75	0.75	-0.13	-1.01	-0.85	-1.17	0.7	0.7	0.8	1.64	0.67	1.63
FVYVWKTWGKYWQVLGGPVSRSSIATRH	cv-614	1	1.52	0.61	0.96	-0.16	0.25	0.28	-1.33	-0.2	0.76	-0.92	-0.17	-1.91	0.22	-1.4	-0.24	-0.03	0.61	1.6	1.17	0.73	0.53	0.25	-0.96	-0.52	0.76	-0.92	-0.17	-1.91	0.22	-1.4	-0.24	-0.03	1.5	2.06	1.79	0.75	0.75	-0.13	-1.01	-0.85	-1.17	0.7	0.7	0.8	1.64	0.67	1.63
FVYVWKTWGQAWQVLGGPVSGLSIGTGR	cv-615	1	1.52	0.61	0.96	-0.16	0.25	0.28	-1.33	-0.2	0.76	-0.92	-0.17	-1.91	0.22	-1.4	-0.24	-0.03	0.61	1.6	1.17	0.73	0.53	0.25	-0.96	-0.52	0.76	-0.92	-0.17	-1.91	0.22	-1.4	-0.24	-0.03	1.5	2.06	1.79	0.75	0.75	-0.13	-1.01	-0.85	-1.17	0.7	0.7	0.8	1.64	0.67	1.63
FVYVWKTWGQYAQVLGGPVSGLSIGTGR	cv-616	1	1.52	0.61	0.96	-0.16	0.25	0.28	-1.33	-0.2	0.76	-0.92	-0.17	-1.91	0.22	-1.4	-0.24	-0.03	0.61	1.6	1.17	0.73	0.53	0.25	-0.96	-0.52	0.76	-0.92	-0.17	-1.91	0.22	-1.4	-0.24	-0.03	1.5	2.06	1.79	0.75	0.75	-0.13	-1.01	-0.85	-1.17	0.7	0.7	0.8	1.64	0.67	1.63
FVYVWKTWGQYWAVLGGPVSGLSIGTGR	cv-617	1	1.52	0.61	0.96	-0.16	0.25	0.28	-1.33	-0.2	0.76	-0.92	-0.17	-1.91	0.22	-1.4	-0.24	-0.03	0.61	1.6	1.17	0.73	0.53	0.25	-0.96	-0.52	0.76	-0.92	-0.17	-1.91	0.22	-1.4	-0.24	-0.03	1.5	2.06	1.79	0.75	0.75	-0.13	-1.01	-0.85	-1.17	0.7	0.7	0.8	1.64	0.67	1.63
FVYVWKTWGQYWQALGGPVSGLSIGTGR	cv-618	1	1.52	0.61	0.96	-0.16	0.25	0.28	-1.33	-0.2	0.76	-0.92	-0.17	-1.91	0.22	-1.4	-0.24	-0.03	0.61	1.6	1.17	0.73	0.53	0.25	-0.96	-0.52	0.76	-0.92	-0.17	-1.91	0.22	-1.4	-0.24	-0.03	1.5	2.06	1.79	0.75	0.75	-0.13	-1.01	-0.85	-1.17	0.7	0.7	0.8	1.64	0.67	1.63
FVYVWKTWGQYWQVLGGPVSGLSIGTGR	cv-619	1	1.52	0.61	0.96	-0.16	0.25	0.28	-1.33	-0.2	0.76	-0.92	-0.17	-1.91	0.22	-1.4	-0.24	-0.03	0.61	1.6	1.17	0.73	0.53	0.25	-0.96	-0.52	0.76	-0.92	-0.17	-1.91	0.22	-1.4	-0.24	-0.03	1.5	2.06	1.79	0.75	0.75	-0.13	-1.01	-0.85	-1.17	0.7	0.7	0.8	1.64	0.67	1.63
FVYVWKVWGQYWQVLGGPVSGLSIGTGR	cv-620	1	1.52	0.61	0.96	-0.16	0.25	0.28	-1.33	-0.2	0.76	-0.92	-0.17	-1.91	0.22	-1.4	-0.24	-0.03	0.61	1.6	1.17	0.73	0.53	0.25	-0.96	-0.52	0.76	-0.92	-0.17	-1.91	0.22	-1.4	-0.24	-0.03	1.5	2.06	1.79	0.75	0.75	-0.13	-1.01	-0.85	-1.17	0.7	0.7	0.8	1.64	0.67	1.63
FWDANDIYRIFAELEGVWQPAAQPKRRR	cv-621	1	1.52	0.61	0.96	-0.16	0.25	0.28	-1.33	-0.2	1.5	2.06	1.79	0.75	0.75	-0.13	-1.01	-0.85	-1.15	0.67	-0.41	-0.01	-2.68	1.31	0.03	0.56	0.15	-1.11	-1.35	-0.92	0.02	-0.91	0.36	-0.48	-0.99	0	-0.37	0.69	-0.55	0.85	0.73	-0.8	-1.15	0.67	-0.41	-0.01	-2.68	1.31	0.03
FWEVQLGIPHPAGLKKKKSVTVLDVGDA	cv-622	1	1.52	0.61	0.96	-0.16	0.25	0.28	-1.33	-0.2	1.5	2.06	1.79	0.75	0.75	-0.13	-1.01	-0.85	-1.18	0.4	0.1	0.36	-2.16	-0.17	0.91	0.02	0.76	-0.92	-0.17	-1.91	0.22	-1.4	-0.24	-0.03	-0.96	0.12	0.18	0.16	0.09	0.42	-0.2	-0.41	1.36	0.07	0.26	-0.8	0.22	-1.37	0.08
FWTDVTPNYADILLHSTYFPCFTAGEVR	cv-623	1	1.52	0.61	0.96	-0.16	0.25	0.28	-1.33	-0.2	1.5	2.06	1.79	0.75	0.75	-0.13	-1.01	-0.85	-0.34	-0.51	-0.55	-1.06	-0.06	-0.01	-0.79	0.39	-1.15	0.67	-0.41	-0.01	-2.68	1.31	0.03	0.56	0.76	-0.92	-0.17	-1.91	0.22	-1.4	-0.24	-0.03	-0.34	-0.51	-0.55	-1.06	-0.06	-0.01	-0.79
FWVLQKICQNFILLGAGGWIFRPICRDS	cv-624	1	1.52	0.61	0.96	-0.16	0.25	0.28	-1.33	-0.2	1.5	2.06	1.79	0.75	0.75	-0.13	-1.01	-0.85	0.76	-0.92	-0.17	-1.91	0.22	-1.4	-0.24	-0.03	1.36	0.07	0.26	-0.8	0.22	-1.37	0.08	-0.62	-0.96	0.12	0.18	0.16	0.09	0.42	-0.2	-0.41	-1.17	0.7	0.7	0.8	1.64	0.67	1.63
FYIQMCTELKLSDYEGRLIQNSITIERM	cv-625	1	1.52	0.61	0.96	-0.16	0.25	0.28	-1.33	-0.2	0.61	1.6	1.17	0.73	0.53	0.25	-0.96	-0.52	1.27	-0.14	0.3	-1.8	0.3	-1.61	-0.16	-0.13	-0.96	0.12	0.18	0.16	0.09	0.42	-0.2	-0.41	1.01	-0.53	0.43	0	0.23	0.1	-0.86	-0.68	0.18	-1.67	-0.46	-0.21	0	1.2	-1.61
GAAATLVSLLTFMIAATYNFAVLKLMGR	cv-626	1	-0.2	-1.53	-2.63	2.28	-0.53	-1.18	2.01	-1.34	0.15	-1.11	-1.35	-0.92	0.02	-0.91	0.36	-0.48	0.15	-1.11	-1.35	-0.92	0.02	-0.91	0.36	-0.48	0.15	-1.11	-1.35	-0.92	0.02	-0.91	0.36	-0.48	-0.34	-0.51	-0.55	-1.06	-0.06	-0.01	-0.79	0.39	1.36	0.07	0.26	-0.8	0.22	-1.37	0.08
GAAGSTMGARSMTLTVQARQLLSGIVQQ	cv-627	1	-0.2	-1.53	-2.63	2.28	-0.53	-1.18	2.01	-1.34	0.15	-1.11	-1.35	-0.92	0.02	-0.91	0.36	-0.48	0.15	-1.11	-1.35	-0.92	0.02	-0.91	0.36	-0.48	-0.2	-1.53	-2.63	2.28	-0.53	-1.18	2.01	-1.34	-0.67	-0.86	-1.07	-0.41	-0.32	0.27	-0.64	0.11	-0.34	-0.51	-0.55	-1.06	-0.06	-0.01	-0.79
GAANRETKLGKAGYVTDRGRQKVVSLTD	cv-628	1	-0.2	-1.53	-2.63	2.28	-0.53	-1.18	2.01	-1.34	0.15	-1.11	-1.35	-0.92	0.02	-0.91	0.36	-0.48	0.15	-1.11	-1.35	-0.92	0.02	-0.91	0.36	-0.48	-0.99	0	-0.37	0.69	-0.55	0.85	0.73	-0.8	-1.47	1.45	1.24	1.27	1.55	1.47	1.3	0.83	-1.18	0.4	0.1	0.36	-2.16	-0.17	0.91
GAANRETKLGKAGYVTNRGRQKVVSLTD	cv-629	1	-0.2	-1.53	-2.63	2.28	-0.53	-1.18	2.01	-1.34	0.15	-1.11	-1.35	-0.92	0.02	-0.91	0.36	-0.48	0.15	-1.11	-1.35	-0.92	0.02	-0.91	0.36	-0.48	-0.99	0	-0.37	0.69	-0.55	0.85	0.73	-0.8	-1.47	1.45	1.24	1.27	1.55	1.47	1.3	0.83	-1.18	0.4	0.1	0.36	-2.16	-0.17	0.91
GAARALAHGVRVLRDGVNYATGNLPGCS	cv-630	1	-0.2	-1.53	-2.63	2.28	-0.53	-1.18	2.01	-1.34	0.15	-1.11	-1.35	-0.92	0.02	-0.91	0.36	-0.48	0.15	-1.11	-1.35	-0.92	0.02	-0.91	0.36	-0.48	-1.47	1.45	1.24	1.27	1.55	1.47	1.3	0.83	0.15	-1.11	-1.35	-0.92	0.02	-0.91	0.36	-0.48	1.36	0.07	0.26	-0.8	0.22	-1.37	0.08
GACDELFSYLIEKVKRKKNVLRLCEKKL	cv-631	1	-0.2	-1.53	-2.63	2.28	-0.53	-1.18	2.01	-1.34	0.15	-1.11	-1.35	-0.92	0.02	-0.91	0.36	-0.48	0.18	-1.67	-0.46	-0.21	0	1.2	-1.61	-0.19	-1.15	0.67	-0.41	-0.01	-2.68	1.31	0.03	0.56	-1.18	0.4	0.1	0.36	-2.16	-0.17	0.91	0.02	1.36	0.07	0.26	-0.8	0.22	-1.37	0.08
GAHWGVLAGLAYYSMVGNWAKVLIVMLL	cv-632	1	-0.2	-1.53	-2.63	2.28	-0.53	-1.18	2.01	-1.34	0.15	-1.11	-1.35	-0.92	0.02	-0.91	0.36	-0.48	-0.43	-0.25	0.37	0.19	0.51	1.28	0.93	0.65	1.5	2.06	1.79	0.75	0.75	-0.13	-1.01	-0.85	-0.2	-1.53	-2.63	2.28	-0.53	-1.18	2.01	-1.34	0.76	-0.92	-0.17	-1.91	0.22	-1.4	-0.24
GAITLTILLGVFIFCWAPFVLHVLLMTF	cv-633	1	-0.2	-1.53	-2.63	2.28	-0.53	-1.18	2.01	-1.34	0.15	-1.11	-1.35	-0.92	0.02	-0.91	0.36	-0.48	1.27	-0.14	0.3	-1.8	0.3	-1.61	-0.16	-0.13	-0.34	-0.51	-0.55	-1.06	-0.06	-0.01	-0.79	0.39	1.36	0.07	0.26	-0.8	0.22	-1.37	0.08	-0.62	-0.34	-0.51	-0.55	-1.06	-0.06	-0.01	-0.79
GAKEIALSYSAGALASCMGLIYNRMGAV	cv-634	1	-0.2	-1.53	-2.63	2.28	-0.53	-1.18	2.01	-1.34	0.15	-1.11	-1.35	-0.92	0.02	-0.91	0.36	-0.48	-1.17	0.7	0.7	0.8	1.64	0.67	1.63	0.13	-1.18	0.4	0.1	0.36	-2.16	-0.17	0.91	0.02	1.27	-0.14	0.3	-1.8	0.3	-1.61	-0.16	-0.13	0.15	-1.11	-1.35	-0.92	0.02	-0.91	0.36
GALASCMGLIYNRMGAVTTEVVLGLVCA	cv-635	1	-0.2	-1.53	-2.63	2.28	-0.53	-1.18	2.01	-1.34	0.15	-1.11	-1.35	-0.92	0.02	-0.91	0.36	-0.48	1.36	0.07	0.26	-0.8	0.22	-1.37	0.08	-0.62	0.15	-1.11	-1.35	-0.92	0.02	-0.91	0.36	-0.48	-0.67	-0.86	-1.07	-0.41	-0.32	0.27	-0.64	0.11	0.18	-1.67	-0.46	-0.21	0	1.2	-1.61
GAPLGGAARALAHGVRVLEDGVNYATGN	cv-636	1	-0.2	-1.53	-2.63	2.28	-0.53	-1.18	2.01	-1.34	0.15	-1.11	-1.35	-0.92	0.02	-0.91	0.36	-0.48	0.22	-0.17	-0.5	0.05	-0.01	-1.34	-0.19	3.56	1.36	0.07	0.26	-0.8	0.22	-1.37	0.08	-0.62	-0.2	-1.53	-2.63	2.28	-0.53	-1.18	2.01	-1.34	-0.2	-1.53	-2.63	2.28	-0.53	-1.18	2.01
GARASVLSGGELDKWEKIRLRPGGKKKY	cv-637	1	-0.2	-1.53	-2.63	2.28	-0.53	-1.18	2.01	-1.34	0.15	-1.11	-1.35	-0.92	0.02	-0.91	0.36	-0.48	-1.47	1.45	1.24	1.27	1.55	1.47	1.3	0.83	0.15	-1.11	-1.35	-0.92	0.02	-0.91	0.36	-0.48	-0.67	-0.86	-1.07	-0.41	-0.32	0.27	-0.64	0.11	0.76	-0.92	-0.17	-1.91	0.22	-1.4	-0.24
GASDAYLSEGDMAAHKGLMNIALAISAQ	cv-638	1	-0.2	-1.53	-2.63	2.28	-0.53	-1.18	2.01	-1.34	0.15	-1.11	-1.35	-0.92	0.02	-0.91	0.36	-0.48	-0.67	-0.86	-1.07	-0.41	-0.32	0.27	-0.64	0.11	-1.15	0.67	-0.41	-0.01	-2.68	1.31	0.03	0.56	0.15	-1.11	-1.35	-0.92	0.02	-0.91	0.36	-0.48	0.61	1.6	1.17	0.73	0.53	0.25	-0.96
GASVELLSFLPSDFFPSVRDLLDTASAL	cv-639	1	-0.2	-1.53	-2.63	2.28	-0.53	-1.18	2.01	-1.34	0.15	-1.11	-1.35	-0.92	0.02	-0.91	0.36	-0.48	-0.67	-0.86	-1.07	-0.41	-0.32	0.27	-0.64	0.11	0.76	-0.92	-0.17	-1.91	0.22	-1.4	-0.24	-0.03	-1.18	0.4	0.1	0.36	-2.16	-0.17	0.91	0.02	1.36	0.07	0.26	-0.8	0.22	-1.37	0.08
GAVGARLVSGLVGAVGGTATAGAFSRPG	cv-640	1	-0.2	-1.53	-2.63	2.28	-0.53	-1.18	2.01	-1.34	0.15	-1.11	-1.35	-0.92	0.02	-0.91	0.36	-0.48	0.76	-0.92	-0.17	-1.91	0.22	-1.4	-0.24	-0.03	-0.2	-1.53	-2.63	2.28	-0.53	-1.18	2.01	-1.34	0.15	-1.11	-1.35	-0.92	0.02	-0.91	0.36	-0.48	-1.47	1.45	1.24	1.27	1.55	1.47	1.3
GAVLTALLAGLVSLLCRHKRKQLPEEKQ	cv-641	1	-0.2	-1.53	-2.63	2.28	-0.53	-1.18	2.01	-1.34	0.15	-1.11	-1.35	-0.92	0.02	-0.91	0.36	-0.48	0.76	-0.92	-0.17	-1.91	0.22	-1.4	-0.24	-0.03	1.36	0.07	0.26	-0.8	0.22	-1.37	0.08	-0.62	-0.34	-0.51	-0.55	-1.06	-0.06	-0.01	-0.79	0.39	0.15	-1.11	-1.35	-0.92	0.02	-0.91	0.36
GAVTLTILLGIFFLCWGPFFLHLTLIVL	cv-642	1	-0.2	-1.53	-2.63	2.28	-0.53	-1.18	2.01	-1.34	0.15	-1.11	-1.35	-0.92	0.02	-0.91	0.36	-0.48	0.76	-0.92	-0.17	-1.91	0.22	-1.4	-0.24	-0.03	-0.34	-0.51	-0.55	-1.06	-0.06	-0.01	-0.79	0.39	1.36	0.07	0.26	-0.8	0.22	-1.37	0.08	-0.62	-0.34	-0.51	-0.55	-1.06	-0.06	-0.01	-0.79
GAVTVTMLLGVFTVCWAPFFLHLTLMLS	cv-643	1	-0.2	-1.53	-2.63	2.28	-0.53	-1.18	2.01	-1.34	0.15	-1.11	-1.35	-0.92	0.02	-0.91	0.36	-0.48	0.76	-0.92	-0.17	-1.91	0.22	-1.4	-0.24	-0.03	-0.34	-0.51	-0.55	-1.06	-0.06	-0.01	-0.79	0.39	0.76	-0.92	-0.17	-1.91	0.22	-1.4	-0.24	-0.03	-0.34	-0.51	-0.55	-1.06	-0.06	-0.01	-0.79
GCAANWILRGTSFVYVPSALNPADDPSR	cv-644	1	-0.2	-1.53	-2.63	2.28	-0.53	-1.18	2.01	-1.34	0.18	-1.67	-0.46	-0.21	0	1.2	-1.61	-0.19	0.15	-1.11	-1.35	-0.92	0.02	-0.91	0.36	-0.48	0.15	-1.11	-1.35	-0.92	0.02	-0.91	0.36	-0.48	-0.99	0	-0.37	0.69	-0.55	0.85	0.73	-0.8	1.5	2.06	1.79	0.75	0.75	-0.13	-1.01
GCGHEALTGTEKLIETYFSKNYQDYEYL	cv-645	1	-0.2	-1.53	-2.63	2.28	-0.53	-1.18	2.01	-1.34	0.18	-1.67	-0.46	-0.21	0	1.2	-1.61	-0.19	-0.2	-1.53	-2.63	2.28	-0.53	-1.18	2.01	-1.34	-0.43	-0.25	0.37	0.19	0.51	1.28	0.93	0.65	-1.18	0.4	0.1	0.36	-2.16	-0.17	0.91	0.02	0.15	-1.11	-1.35	-0.92	0.02	-0.91	0.36
GCGWAGWLLSPRGSRPTWGPTDPRHRSR	cv-646	1	-0.2	-1.53	-2.63	2.28	-0.53	-1.18	2.01	-1.34	0.18	-1.67	-0.46	-0.21	0	1.2	-1.61	-0.19	-0.2	-1.53	-2.63	2.28	-0.53	-1.18	2.01	-1.34	1.5	2.06	1.79	0.75	0.75	-0.13	-1.01	-0.85	0.15	-1.11	-1.35	-0.92	0.02	-0.91	0.36	-0.48	-0.2	-1.53	-2.63	2.28	-0.53	-1.18	2.01
GCSPSCPLERFAELVGPVIPQDWSTECM	cv-647	1	-0.2	-1.53	-2.63	2.28	-0.53	-1.18	2.01	-1.34	0.18	-1.67	-0.46	-0.21	0	1.2	-1.61	-0.19	-0.67	-0.86	-1.07	-0.41	-0.32	0.27	-0.64	0.11	0.22	-0.17	-0.5	0.05	-0.01	-1.34	-0.19	3.56	-0.67	-0.86	-1.07	-0.41	-0.32	0.27	-0.64	0.11	0.18	-1.67	-0.46	-0.21	0	1.2	-1.61
GCTLNFPISPIETVPVKLKPGMDGPKVK	cv-648	1	-0.2	-1.53	-2.63	2.28	-0.53	-1.18	2.01	-1.34	0.18	-1.67	-0.46	-0.21	0	1.2	-1.61	-0.19	-0.34	-0.51	-0.55	-1.06	-0.06	-0.01	-0.79	0.39	1.36	0.07	0.26	-0.8	0.22	-1.37	0.08	-0.62	-0.99	0	-0.37	0.69	-0.55	0.85	0.73	-0.8	1.52	0.61	0.96	-0.16	0.25	0.28	-1.33
GDAYFSVPLDKDFRKYTAFTIPSINNET	cv-649	1	-0.2	-1.53	-2.63	2.28	-0.53	-1.18	2.01	-1.34	-1.15	0.67	-0.41	-0.01	-2.68	1.31	0.03	0.56	0.15	-1.11	-1.35	-0.92	0.02	-0.91	0.36	-0.48	0.61	1.6	1.17	0.73	0.53	0.25	-0.96	-0.52	1.52	0.61	0.96	-0.16	0.25	0.28	-1.33	-0.2	-0.67	-0.86	-1.07	-0.41	-0.32	0.27	-0.64
GDNFPKLVAYQATVCARAQAPPPSWDQM	cv-650	1	-0.2	-1.53	-2.63	2.28	-0.53	-1.18	2.01	-1.34	-1.15	0.67	-0.41	-0.01	-2.68	1.31	0.03	0.56	-0.99	0	-0.37	0.69	-0.55	0.85	0.73	-0.8	1.52	0.61	0.96	-0.16	0.25	0.28	-1.33	-0.2	0.22	-0.17	-0.5	0.05	-0.01	-1.34	-0.19	3.56	-1.17	0.7	0.7	0.8	1.64	0.67	1.63
GDNFPYKVAYQATVCARAQAPPPSWDQM	cv-651	1	-0.2	-1.53	-2.63	2.28	-0.53	-1.18	2.01	-1.34	-1.15	0.67	-0.41	-0.01	-2.68	1.31	0.03	0.56	-0.99	0	-0.37	0.69	-0.55	0.85	0.73	-0.8	1.52	0.61	0.96	-0.16	0.25	0.28	-1.33	-0.2	0.22	-0.17	-0.5	0.05	-0.01	-1.34	-0.19	3.56	0.61	1.6	1.17	0.73	0.53	0.25	-0.96
GDNFPYLKAYQATVCARAQAPPPSWDQM	cv-652	1	-0.2	-1.53	-2.63	2.28	-0.53	-1.18	2.01	-1.34	-1.15	0.67	-0.41	-0.01	-2.68	1.31	0.03	0.56	-0.99	0	-0.37	0.69	-0.55	0.85	0.73	-0.8	1.52	0.61	0.96	-0.16	0.25	0.28	-1.33	-0.2	0.22	-0.17	-0.5	0.05	-0.01	-1.34	-0.19	3.56	0.61	1.6	1.17	0.73	0.53	0.25	-0.96
GDNFPYLVAKQATVCARAQAPPPSWDQM	cv-653	1	-0.2	-1.53	-2.63	2.28	-0.53	-1.18	2.01	-1.34	-1.15	0.67	-0.41	-0.01	-2.68	1.31	0.03	0.56	-0.99	0	-0.37	0.69	-0.55	0.85	0.73	-0.8	1.52	0.61	0.96	-0.16	0.25	0.28	-1.33	-0.2	0.22	-0.17	-0.5	0.05	-0.01	-1.34	-0.19	3.56	0.61	1.6	1.17	0.73	0.53	0.25	-0.96
GDNFPYLVAYKATVCARAQAPPPSWDQM	cv-654	1	-0.2	-1.53	-2.63	2.28	-0.53	-1.18	2.01	-1.34	-1.15	0.67	-0.41	-0.01	-2.68	1.31	0.03	0.56	-0.99	0	-0.37	0.69	-0.55	0.85	0.73	-0.8	1.52	0.61	0.96	-0.16	0.25	0.28	-1.33	-0.2	0.22	-0.17	-0.5	0.05	-0.01	-1.34	-0.19	3.56	0.61	1.6	1.17	0.73	0.53	0.25	-0.96
GDNFPYLVAYQAKVCARAQAPPPSWDQM	cv-655	1	-0.2	-1.53	-2.63	2.28	-0.53	-1.18	2.01	-1.34	-1.15	0.67	-0.41	-0.01	-2.68	1.31	0.03	0.56	-0.99	0	-0.37	0.69	-0.55	0.85	0.73	-0.8	1.52	0.61	0.96	-0.16	0.25	0.28	-1.33	-0.2	0.22	-0.17	-0.5	0.05	-0.01	-1.34	-0.19	3.56	0.61	1.6	1.17	0.73	0.53	0.25	-0.96
GDNFPYLVAYQATKCARAQAPPPSWDQM	cv-656	1	-0.2	-1.53	-2.63	2.28	-0.53	-1.18	2.01	-1.34	-1.15	0.67	-0.41	-0.01	-2.68	1.31	0.03	0.56	-0.99	0	-0.37	0.69	-0.55	0.85	0.73	-0.8	1.52	0.61	0.96	-0.16	0.25	0.28	-1.33	-0.2	0.22	-0.17	-0.5	0.05	-0.01	-1.34	-0.19	3.56	0.61	1.6	1.17	0.73	0.53	0.25	-0.96
GDNFPYLVAYQATVCARAQAPPPSWDQM	cv-657	1	-0.2	-1.53	-2.63	2.28	-0.53	-1.18	2.01	-1.34	-1.15	0.67	-0.41	-0.01	-2.68	1.31	0.03	0.56	-0.99	0	-0.37	0.69	-0.55	0.85	0.73	-0.8	1.52	0.61	0.96	-0.16	0.25	0.28	-1.33	-0.2	0.22	-0.17	-0.5	0.05	-0.01	-1.34	-0.19	3.56	0.61	1.6	1.17	0.73	0.53	0.25	-0.96
GDNFPYLVAYQKTVCARAQAPPPSWDQM	cv-658	1	-0.2	-1.53	-2.63	2.28	-0.53	-1.18	2.01	-1.34	-1.15	0.67	-0.41	-0.01	-2.68	1.31	0.03	0.56	-0.99	0	-0.37	0.69	-0.55	0.85	0.73	-0.8	1.52	0.61	0.96	-0.16	0.25	0.28	-1.33	-0.2	0.22	-0.17	-0.5	0.05	-0.01	-1.34	-0.19	3.56	0.61	1.6	1.17	0.73	0.53	0.25	-0.96
GDNFPYLVKYQKTVCARAQAPPPSWDQM	cv-659	1	-0.2	-1.53	-2.63	2.28	-0.53	-1.18	2.01	-1.34	-1.15	0.67	-0.41	-0.01	-2.68	1.31	0.03	0.56	-0.99	0	-0.37	0.69	-0.55	0.85	0.73	-0.8	1.52	0.61	0.96	-0.16	0.25	0.28	-1.33	-0.2	0.22	-0.17	-0.5	0.05	-0.01	-1.34	-0.19	3.56	0.61	1.6	1.17	0.73	0.53	0.25	-0.96
GDNQIFPKAGLLIIVLAIIAREGDCAPE	cv-660	1	-0.2	-1.53	-2.63	2.28	-0.53	-1.18	2.01	-1.34	-1.15	0.67	-0.41	-0.01	-2.68	1.31	0.03	0.56	-0.99	0	-0.37	0.69	-0.55	0.85	0.73	-0.8	-0.96	0.12	0.18	0.16	0.09	0.42	-0.2	-0.41	1.27	-0.14	0.3	-1.8	0.3	-1.61	-0.16	-0.13	1.52	0.61	0.96	-0.16	0.25	0.28	-1.33
GDNQIMPFAGLLIIVLAIIAREGDCAPE	cv-661	1	-0.2	-1.53	-2.63	2.28	-0.53	-1.18	2.01	-1.34	-1.15	0.67	-0.41	-0.01	-2.68	1.31	0.03	0.56	-0.99	0	-0.37	0.69	-0.55	0.85	0.73	-0.8	-0.96	0.12	0.18	0.16	0.09	0.42	-0.2	-0.41	1.27	-0.14	0.3	-1.8	0.3	-1.61	-0.16	-0.13	1.01	-0.53	0.43	0	0.23	0.1	-0.86
GDNQIMPKAGLLIIVLAIIAREGDCAPE	cv-662	1	-0.2	-1.53	-2.63	2.28	-0.53	-1.18	2.01	-1.34	-1.15	0.67	-0.41	-0.01	-2.68	1.31	0.03	0.56	-0.99	0	-0.37	0.69	-0.55	0.85	0.73	-0.8	-0.96	0.12	0.18	0.16	0.09	0.42	-0.2	-0.41	1.27	-0.14	0.3	-1.8	0.3	-1.61	-0.16	-0.13	1.01	-0.53	0.43	0	0.23	0.1	-0.86
GDNQIMPKTGFLIIVLVMIAMEGGHAPE	cv-663	1	-0.2	-1.53	-2.63	2.28	-0.53	-1.18	2.01	-1.34	-1.15	0.67	-0.41	-0.01	-2.68	1.31	0.03	0.56	-0.99	0	-0.37	0.69	-0.55	0.85	0.73	-0.8	-0.96	0.12	0.18	0.16	0.09	0.42	-0.2	-0.41	1.27	-0.14	0.3	-1.8	0.3	-1.61	-0.16	-0.13	1.01	-0.53	0.43	0	0.23	0.1	-0.86
GDNQVMPKTGLLIIVLAIIAIEGDCAPE	cv-664	1	-0.2	-1.53	-2.63	2.28	-0.53	-1.18	2.01	-1.34	-1.15	0.67	-0.41	-0.01	-2.68	1.31	0.03	0.56	-0.99	0	-0.37	0.69	-0.55	0.85	0.73	-0.8	-0.96	0.12	0.18	0.16	0.09	0.42	-0.2	-0.41	0.76	-0.92	-0.17	-1.91	0.22	-1.4	-0.24	-0.03	1.01	-0.53	0.43	0	0.23	0.1	-0.86
GDRRKAMLQDMAILTGGQVISAGKPLLI	cv-665	1	-0.2	-1.53	-2.63	2.28	-0.53	-1.18	2.01	-1.34	-1.15	0.67	-0.41	-0.01	-2.68	1.31	0.03	0.56	-1.47	1.45	1.24	1.27	1.55	1.47	1.3	0.83	-1.47	1.45	1.24	1.27	1.55	1.47	1.3	0.83	-1.17	0.7	0.7	0.8	1.64	0.67	1.63	0.13	0.15	-1.11	-1.35	-0.92	0.02	-0.91	0.36
GDVGFFAVRPQVPLRPMTYKAAFDLSFF	cv-666	1	-0.2	-1.53	-2.63	2.28	-0.53	-1.18	2.01	-1.34	-1.15	0.67	-0.41	-0.01	-2.68	1.31	0.03	0.56	0.76	-0.92	-0.17	-1.91	0.22	-1.4	-0.24	-0.03	-0.2	-1.53	-2.63	2.28	-0.53	-1.18	2.01	-1.34	1.52	0.61	0.96	-0.16	0.25	0.28	-1.33	-0.2	1.52	0.61	0.96	-0.16	0.25	0.28	-1.33
GEAGSWLLIDTSNAVDTPDMLASTLTDA	cv-667	1	-0.2	-1.53	-2.63	2.28	-0.53	-1.18	2.01	-1.34	-1.18	0.4	0.1	0.36	-2.16	-0.17	0.91	0.02	0.15	-1.11	-1.35	-0.92	0.02	-0.91	0.36	-0.48	-0.2	-1.53	-2.63	2.28	-0.53	-1.18	2.01	-1.34	-0.67	-0.86	-1.07	-0.41	-0.32	0.27	-0.64	0.11	1.5	2.06	1.79	0.75	0.75	-0.13	-1.01
GEFEIIDDHRAGKIVVNLTGRLNKCGVI	cv-668	1	-0.2	-1.53	-2.63	2.28	-0.53	-1.18	2.01	-1.34	-1.18	0.4	0.1	0.36	-2.16	-0.17	0.91	0.02	1.52	0.61	0.96	-0.16	0.25	0.28	-1.33	-0.2	-1.18	0.4	0.1	0.36	-2.16	-0.17	0.91	0.02	1.27	-0.14	0.3	-1.8	0.3	-1.61	-0.16	-0.13	1.27	-0.14	0.3	-1.8	0.3	-1.61	-0.16
GEIYKRWIILGLNKIVRMYSPSSILDIR	cv-669	1	-0.2	-1.53	-2.63	2.28	-0.53	-1.18	2.01	-1.34	-1.18	0.4	0.1	0.36	-2.16	-0.17	0.91	0.02	1.27	-0.14	0.3	-1.8	0.3	-1.61	-0.16	-0.13	0.61	1.6	1.17	0.73	0.53	0.25	-0.96	-0.52	-1.17	0.7	0.7	0.8	1.64	0.67	1.63	0.13	-1.47	1.45	1.24	1.27	1.55	1.47	1.3
GEIYKRWIILGLNKIVRMYSPTSILDIR	cv-670	1	-0.2	-1.53	-2.63	2.28	-0.53	-1.18	2.01	-1.34	-1.18	0.4	0.1	0.36	-2.16	-0.17	0.91	0.02	1.27	-0.14	0.3	-1.8	0.3	-1.61	-0.16	-0.13	0.61	1.6	1.17	0.73	0.53	0.25	-0.96	-0.52	-1.17	0.7	0.7	0.8	1.64	0.67	1.63	0.13	-1.47	1.45	1.24	1.27	1.55	1.47	1.3
GENFPYLVAYQATVCARAQAPPPSWDQM	cv-671	1	-0.2	-1.53	-2.63	2.28	-0.53	-1.18	2.01	-1.34	-1.18	0.4	0.1	0.36	-2.16	-0.17	0.91	0.02	-0.99	0	-0.37	0.69	-0.55	0.85	0.73	-0.8	1.52	0.61	0.96	-0.16	0.25	0.28	-1.33	-0.2	0.22	-0.17	-0.5	0.05	-0.01	-1.34	-0.19	3.56	0.61	1.6	1.17	0.73	0.53	0.25	-0.96
GEVKDVLLLDVTPLSLGIETKGGVMTKL	cv-672	1	-0.2	-1.53	-2.63	2.28	-0.53	-1.18	2.01	-1.34	-1.18	0.4	0.1	0.36	-2.16	-0.17	0.91	0.02	0.76	-0.92	-0.17	-1.91	0.22	-1.4	-0.24	-0.03	-1.17	0.7	0.7	0.8	1.64	0.67	1.63	0.13	-1.15	0.67	-0.41	-0.01	-2.68	1.31	0.03	0.56	0.76	-0.92	-0.17	-1.91	0.22	-1.4	-0.24
GFGQSALFGYPVYVFGDCVQGDWCPISG	cv-673	1	-0.2	-1.53	-2.63	2.28	-0.53	-1.18	2.01	-1.34	1.52	0.61	0.96	-0.16	0.25	0.28	-1.33	-0.2	-0.2	-1.53	-2.63	2.28	-0.53	-1.18	2.01	-1.34	-0.96	0.12	0.18	0.16	0.09	0.42	-0.2	-0.41	-0.67	-0.86	-1.07	-0.41	-0.32	0.27	-0.64	0.11	0.15	-1.11	-1.35	-0.92	0.02	-0.91	0.36
GFGQSLLFGAPVYVFGDCVQGDWCPISG	cv-674	1	-0.2	-1.53	-2.63	2.28	-0.53	-1.18	2.01	-1.34	1.52	0.61	0.96	-0.16	0.25	0.28	-1.33	-0.2	-0.2	-1.53	-2.63	2.28	-0.53	-1.18	2.01	-1.34	-0.96	0.12	0.18	0.16	0.09	0.42	-0.2	-0.41	-0.67	-0.86	-1.07	-0.41	-0.32	0.27	-0.64	0.11	1.36	0.07	0.26	-0.8	0.22	-1.37	0.08
GFGQSLLFGYAVYVFGDCVQGDWCPISG	cv-675	1	-0.2	-1.53	-2.63	2.28	-0.53	-1.18	2.01	-1.34	1.52	0.61	0.96	-0.16	0.25	0.28	-1.33	-0.2	-0.2	-1.53	-2.63	2.28	-0.53	-1.18	2.01	-1.34	-0.96	0.12	0.18	0.16	0.09	0.42	-0.2	-0.41	-0.67	-0.86	-1.07	-0.41	-0.32	0.27	-0.64	0.11	1.36	0.07	0.26	-0.8	0.22	-1.37	0.08
GFGQSLLFGYPVAVFGDCVQGDWCPISG	cv-676	1	-0.2	-1.53	-2.63	2.28	-0.53	-1.18	2.01	-1.34	1.52	0.61	0.96	-0.16	0.25	0.28	-1.33	-0.2	-0.2	-1.53	-2.63	2.28	-0.53	-1.18	2.01	-1.34	-0.96	0.12	0.18	0.16	0.09	0.42	-0.2	-0.41	-0.67	-0.86	-1.07	-0.41	-0.32	0.27	-0.64	0.11	1.36	0.07	0.26	-0.8	0.22	-1.37	0.08
GGAARALAHGVRVLEDGVNYATGNLPGC	cv-677	1	-0.2	-1.53	-2.63	2.28	-0.53	-1.18	2.01	-1.34	-0.2	-1.53	-2.63	2.28	-0.53	-1.18	2.01	-1.34	0.15	-1.11	-1.35	-0.92	0.02	-0.91	0.36	-0.48	0.15	-1.11	-1.35	-0.92	0.02	-0.91	0.36	-0.48	-1.47	1.45	1.24	1.27	1.55	1.47	1.3	0.83	0.15	-1.11	-1.35	-0.92	0.02	-0.91	0.36
GGDRGFAAPQFSLWRRPVVTAHIEGQPV	cv-678	1	-0.2	-1.53	-2.63	2.28	-0.53	-1.18	2.01	-1.34	-0.2	-1.53	-2.63	2.28	-0.53	-1.18	2.01	-1.34	-1.15	0.67	-0.41	-0.01	-2.68	1.31	0.03	0.56	-1.47	1.45	1.24	1.27	1.55	1.47	1.3	0.83	-0.2	-1.53	-2.63	2.28	-0.53	-1.18	2.01	-1.34	1.52	0.61	0.96	-0.16	0.25	0.28	-1.33
GGLALLACAGLAYKFVVPGAATPYAGEP	cv-679	1	-0.2	-1.53	-2.63	2.28	-0.53	-1.18	2.01	-1.34	-0.2	-1.53	-2.63	2.28	-0.53	-1.18	2.01	-1.34	1.36	0.07	0.26	-0.8	0.22	-1.37	0.08	-0.62	0.15	-1.11	-1.35	-0.92	0.02	-0.91	0.36	-0.48	1.36	0.07	0.26	-0.8	0.22	-1.37	0.08	-0.62	1.36	0.07	0.26	-0.8	0.22	-1.37	0.08
GGMNRRPILTIITLEDSSGNLLGRNSFE	cv-680	1	-0.2	-1.53	-2.63	2.28	-0.53	-1.18	2.01	-1.34	-0.2	-1.53	-2.63	2.28	-0.53	-1.18	2.01	-1.34	1.01	-0.53	0.43	0	0.23	0.1	-0.86	-0.68	-0.99	0	-0.37	0.69	-0.55	0.85	0.73	-0.8	-1.47	1.45	1.24	1.27	1.55	1.47	1.3	0.83	-1.47	1.45	1.24	1.27	1.55	1.47	1.3
GGPLLCPSGHAVGIFRAAVCTRGVAKAV	cv-681	1	-0.2	-1.53	-2.63	2.28	-0.53	-1.18	2.01	-1.34	-0.2	-1.53	-2.63	2.28	-0.53	-1.18	2.01	-1.34	0.22	-0.17	-0.5	0.05	-0.01	-1.34	-0.19	3.56	1.36	0.07	0.26	-0.8	0.22	-1.37	0.08	-0.62	1.36	0.07	0.26	-0.8	0.22	-1.37	0.08	-0.62	0.18	-1.67	-0.46	-0.21	0	1.2	-1.61
GGPPCNIGGVGNNTLTCPTDCFRKHPEA	cv-682	1	-0.2	-1.53	-2.63	2.28	-0.53	-1.18	2.01	-1.34	-0.2	-1.53	-2.63	2.28	-0.53	-1.18	2.01	-1.34	0.22	-0.17	-0.5	0.05	-0.01	-1.34	-0.19	3.56	0.22	-0.17	-0.5	0.05	-0.01	-1.34	-0.19	3.56	0.18	-1.67	-0.46	-0.21	0	1.2	-1.61	-0.19	-0.99	0	-0.37	0.69	-0.55	0.85	0.73
GGRIRLQPQVGWEVNDPDGDLRKVIRTL	cv-683	1	-0.2	-1.53	-2.63	2.28	-0.53	-1.18	2.01	-1.34	-0.2	-1.53	-2.63	2.28	-0.53	-1.18	2.01	-1.34	-1.47	1.45	1.24	1.27	1.55	1.47	1.3	0.83	1.27	-0.14	0.3	-1.8	0.3	-1.61	-0.16	-0.13	-1.47	1.45	1.24	1.27	1.55	1.47	1.3	0.83	1.36	0.07	0.26	-0.8	0.22	-1.37	0.08
GGVGLVLYNTEKGRHPFKIGSSDPADNA	cv-684	1	-0.2	-1.53	-2.63	2.28	-0.53	-1.18	2.01	-1.34	-0.2	-1.53	-2.63	2.28	-0.53	-1.18	2.01	-1.34	0.76	-0.92	-0.17	-1.91	0.22	-1.4	-0.24	-0.03	-0.2	-1.53	-2.63	2.28	-0.53	-1.18	2.01	-1.34	1.36	0.07	0.26	-0.8	0.22	-1.37	0.08	-0.62	0.76	-0.92	-0.17	-1.91	0.22	-1.4	-0.24
GHGQWTYQIYQEPFKNLKTGKYARMRGA	cv-685	1	-0.2	-1.53	-2.63	2.28	-0.53	-1.18	2.01	-1.34	-0.43	-0.25	0.37	0.19	0.51	1.28	0.93	0.65	-0.2	-1.53	-2.63	2.28	-0.53	-1.18	2.01	-1.34	-0.96	0.12	0.18	0.16	0.09	0.42	-0.2	-0.41	1.5	2.06	1.79	0.75	0.75	-0.13	-1.01	-0.85	-0.34	-0.51	-0.55	-1.06	-0.06	-0.01	-0.79
GHKARVLAEAMSQATNPATIMMQRGNFR	cv-686	1	-0.2	-1.53	-2.63	2.28	-0.53	-1.18	2.01	-1.34	-0.43	-0.25	0.37	0.19	0.51	1.28	0.93	0.65	-1.17	0.7	0.7	0.8	1.64	0.67	1.63	0.13	0.15	-1.11	-1.35	-0.92	0.02	-0.91	0.36	-0.48	-1.47	1.45	1.24	1.27	1.55	1.47	1.3	0.83	0.76	-0.92	-0.17	-1.91	0.22	-1.4	-0.24
GHKARVLAEAMSQVTNPANIMMQRGNFR	cv-687	1	-0.2	-1.53	-2.63	2.28	-0.53	-1.18	2.01	-1.34	-0.43	-0.25	0.37	0.19	0.51	1.28	0.93	0.65	-1.17	0.7	0.7	0.8	1.64	0.67	1.63	0.13	0.15	-1.11	-1.35	-0.92	0.02	-0.91	0.36	-0.48	-1.47	1.45	1.24	1.27	1.55	1.47	1.3	0.83	0.76	-0.92	-0.17	-1.91	0.22	-1.4	-0.24
GHKARVLAEAMSQVTNPTTIMMQKGNFR	cv-688	1	-0.2	-1.53	-2.63	2.28	-0.53	-1.18	2.01	-1.34	-0.43	-0.25	0.37	0.19	0.51	1.28	0.93	0.65	-1.17	0.7	0.7	0.8	1.64	0.67	1.63	0.13	0.15	-1.11	-1.35	-0.92	0.02	-0.91	0.36	-0.48	-1.47	1.45	1.24	1.27	1.55	1.47	1.3	0.83	0.76	-0.92	-0.17	-1.91	0.22	-1.4	-0.24
GHLYIFATCLGLSYDGLLGDNQIMPKAG	cv-689	1	-0.2	-1.53	-2.63	2.28	-0.53	-1.18	2.01	-1.34	-0.43	-0.25	0.37	0.19	0.51	1.28	0.93	0.65	1.36	0.07	0.26	-0.8	0.22	-1.37	0.08	-0.62	0.61	1.6	1.17	0.73	0.53	0.25	-0.96	-0.52	1.27	-0.14	0.3	-1.8	0.3	-1.61	-0.16	-0.13	1.52	0.61	0.96	-0.16	0.25	0.28	-1.33
GIDVKDADPTGHSYVLVTCLGLSYDGLL	cv-690	1	-0.2	-1.53	-2.63	2.28	-0.53	-1.18	2.01	-1.34	1.27	-0.14	0.3	-1.8	0.3	-1.61	-0.16	-0.13	-1.15	0.67	-0.41	-0.01	-2.68	1.31	0.03	0.56	0.76	-0.92	-0.17	-1.91	0.22	-1.4	-0.24	-0.03	-1.17	0.7	0.7	0.8	1.64	0.67	1.63	0.13	-1.15	0.67	-0.41	-0.01	-2.68	1.31	0.03
GIDVKEADPTGHSYVLVTCLGLSYDGLL	cv-691	1	-0.2	-1.53	-2.63	2.28	-0.53	-1.18	2.01	-1.34	1.27	-0.14	0.3	-1.8	0.3	-1.61	-0.16	-0.13	-1.15	0.67	-0.41	-0.01	-2.68	1.31	0.03	0.56	0.76	-0.92	-0.17	-1.91	0.22	-1.4	-0.24	-0.03	-1.17	0.7	0.7	0.8	1.64	0.67	1.63	0.13	-1.18	0.4	0.1	0.36	-2.16	-0.17	0.91
GIDVKNADPTGHSYVLVTCLGLSYDGLL	cv-692	1	-0.2	-1.53	-2.63	2.28	-0.53	-1.18	2.01	-1.34	1.27	-0.14	0.3	-1.8	0.3	-1.61	-0.16	-0.13	-1.15	0.67	-0.41	-0.01	-2.68	1.31	0.03	0.56	0.76	-0.92	-0.17	-1.91	0.22	-1.4	-0.24	-0.03	-1.17	0.7	0.7	0.8	1.64	0.67	1.63	0.13	-0.99	0	-0.37	0.69	-0.55	0.85	0.73
GIDVKQDDPTGHDYVLVTCLGLSYDGLL	cv-693	1	-0.2	-1.53	-2.63	2.28	-0.53	-1.18	2.01	-1.34	1.27	-0.14	0.3	-1.8	0.3	-1.61	-0.16	-0.13	-1.15	0.67	-0.41	-0.01	-2.68	1.31	0.03	0.56	0.76	-0.92	-0.17	-1.91	0.22	-1.4	-0.24	-0.03	-1.17	0.7	0.7	0.8	1.64	0.67	1.63	0.13	-0.96	0.12	0.18	0.16	0.09	0.42	-0.2
GIDVKQDDPTGHSYVLVTCLGLSYDGLL	cv-694	1	-0.2	-1.53	-2.63	2.28	-0.53	-1.18	2.01	-1.34	1.27	-0.14	0.3	-1.8	0.3	-1.61	-0.16	-0.13	-1.15	0.67	-0.41	-0.01	-2.68	1.31	0.03	0.56	0.76	-0.92	-0.17	-1.91	0.22	-1.4	-0.24	-0.03	-1.17	0.7	0.7	0.8	1.64	0.67	1.63	0.13	-0.96	0.12	0.18	0.16	0.09	0.42	-0.2
GIDVKQNDPTGHNYVLVTCLGLSYDGLL	cv-695	1	-0.2	-1.53	-2.63	2.28	-0.53	-1.18	2.01	-1.34	1.27	-0.14	0.3	-1.8	0.3	-1.61	-0.16	-0.13	-1.15	0.67	-0.41	-0.01	-2.68	1.31	0.03	0.56	0.76	-0.92	-0.17	-1.91	0.22	-1.4	-0.24	-0.03	-1.17	0.7	0.7	0.8	1.64	0.67	1.63	0.13	-0.96	0.12	0.18	0.16	0.09	0.42	-0.2
GIDVKQNDPTGHSYVLVTCLGLSYDGLL	cv-696	1	-0.2	-1.53	-2.63	2.28	-0.53	-1.18	2.01	-1.34	1.27	-0.14	0.3	-1.8	0.3	-1.61	-0.16	-0.13	-1.15	0.67	-0.41	-0.01	-2.68	1.31	0.03	0.56	0.76	-0.92	-0.17	-1.91	0.22	-1.4	-0.24	-0.03	-1.17	0.7	0.7	0.8	1.64	0.67	1.63	0.13	-0.96	0.12	0.18	0.16	0.09	0.42	-0.2
GIELMEVDPIGHLYIFATCLGLSYDGLL	cv-697	1	-0.2	-1.53	-2.63	2.28	-0.53	-1.18	2.01	-1.34	1.27	-0.14	0.3	-1.8	0.3	-1.61	-0.16	-0.13	-1.18	0.4	0.1	0.36	-2.16	-0.17	0.91	0.02	1.36	0.07	0.26	-0.8	0.22	-1.37	0.08	-0.62	1.01	-0.53	0.43	0	0.23	0.1	-0.86	-0.68	-1.18	0.4	0.1	0.36	-2.16	-0.17	0.91
GIELMEVDPIGHVYIFATCLGLSYDGLL	cv-698	1	-0.2	-1.53	-2.63	2.28	-0.53	-1.18	2.01	-1.34	1.27	-0.14	0.3	-1.8	0.3	-1.61	-0.16	-0.13	-1.18	0.4	0.1	0.36	-2.16	-0.17	0.91	0.02	1.36	0.07	0.26	-0.8	0.22	-1.37	0.08	-0.62	1.01	-0.53	0.43	0	0.23	0.1	-0.86	-0.68	-1.18	0.4	0.1	0.36	-2.16	-0.17	0.91
GIETMYPALGLHEFAGELSTLESLMNLY	cv-699	1	-0.2	-1.53	-2.63	2.28	-0.53	-1.18	2.01	-1.34	1.27	-0.14	0.3	-1.8	0.3	-1.61	-0.16	-0.13	-1.18	0.4	0.1	0.36	-2.16	-0.17	0.91	0.02	-0.34	-0.51	-0.55	-1.06	-0.06	-0.01	-0.79	0.39	1.01	-0.53	0.43	0	0.23	0.1	-0.86	-0.68	0.61	1.6	1.17	0.73	0.53	0.25	-0.96
GIGGYSAGERIVDIIATDIQTKELQKQI	cv-700	1	-0.2	-1.53	-2.63	2.28	-0.53	-1.18	2.01	-1.34	1.27	-0.14	0.3	-1.8	0.3	-1.61	-0.16	-0.13	-0.2	-1.53	-2.63	2.28	-0.53	-1.18	2.01	-1.34	-0.2	-1.53	-2.63	2.28	-0.53	-1.18	2.01	-1.34	0.61	1.6	1.17	0.73	0.53	0.25	-0.96	-0.52	-0.67	-0.86	-1.07	-0.41	-0.32	0.27	-0.64
GIGILTVILGVLLLIGCWYCRRRNGYRA	cv-701	1	-0.2	-1.53	-2.63	2.28	-0.53	-1.18	2.01	-1.34	1.27	-0.14	0.3	-1.8	0.3	-1.61	-0.16	-0.13	-0.2	-1.53	-2.63	2.28	-0.53	-1.18	2.01	-1.34	1.27	-0.14	0.3	-1.8	0.3	-1.61	-0.16	-0.13	1.36	0.07	0.26	-0.8	0.22	-1.37	0.08	-0.62	-0.34	-0.51	-0.55	-1.06	-0.06	-0.01	-0.79
GIKAVYNFATCGIFALISFLLLAGRSCG	cv-702	1	-0.2	-1.53	-2.63	2.28	-0.53	-1.18	2.01	-1.34	1.27	-0.14	0.3	-1.8	0.3	-1.61	-0.16	-0.13	-1.17	0.7	0.7	0.8	1.64	0.67	1.63	0.13	0.15	-1.11	-1.35	-0.92	0.02	-0.91	0.36	-0.48	0.76	-0.92	-0.17	-1.91	0.22	-1.4	-0.24	-0.03	0.61	1.6	1.17	0.73	0.53	0.25	-0.96
GILARNLVPMVATVQGQNLKYQEFFWDA	cv-703	1	-0.2	-1.53	-2.63	2.28	-0.53	-1.18	2.01	-1.34	1.27	-0.14	0.3	-1.8	0.3	-1.61	-0.16	-0.13	1.36	0.07	0.26	-0.8	0.22	-1.37	0.08	-0.62	0.15	-1.11	-1.35	-0.92	0.02	-0.91	0.36	-0.48	-1.47	1.45	1.24	1.27	1.55	1.47	1.3	0.83	-0.99	0	-0.37	0.69	-0.55	0.85	0.73
GILLVLMAVVLASLIYRRRLMKQDFSVP	cv-704	1	-0.2	-1.53	-2.63	2.28	-0.53	-1.18	2.01	-1.34	1.27	-0.14	0.3	-1.8	0.3	-1.61	-0.16	-0.13	1.36	0.07	0.26	-0.8	0.22	-1.37	0.08	-0.62	1.36	0.07	0.26	-0.8	0.22	-1.37	0.08	-0.62	0.76	-0.92	-0.17	-1.91	0.22	-1.4	-0.24	-0.03	1.36	0.07	0.26	-0.8	0.22	-1.37	0.08
GILLVVLLGVVFGVLIKRRQQKIRKYTM	cv-705	1	-0.2	-1.53	-2.63	2.28	-0.53	-1.18	2.01	-1.34	1.27	-0.14	0.3	-1.8	0.3	-1.61	-0.16	-0.13	1.36	0.07	0.26	-0.8	0.22	-1.37	0.08	-0.62	1.36	0.07	0.26	-0.8	0.22	-1.37	0.08	-0.62	0.76	-0.92	-0.17	-1.91	0.22	-1.4	-0.24	-0.03	0.76	-0.92	-0.17	-1.91	0.22	-1.4	-0.24
GILLVVVLGVVFGILIKRRQQKIRKYTM	cv-706	1	-0.2	-1.53	-2.63	2.28	-0.53	-1.18	2.01	-1.34	1.27	-0.14	0.3	-1.8	0.3	-1.61	-0.16	-0.13	1.36	0.07	0.26	-0.8	0.22	-1.37	0.08	-0.62	1.36	0.07	0.26	-0.8	0.22	-1.37	0.08	-0.62	0.76	-0.92	-0.17	-1.91	0.22	-1.4	-0.24	-0.03	0.76	-0.92	-0.17	-1.91	0.22	-1.4	-0.24
GIRYPKTFGWLWKLVPVNVSDEAQEDER	cv-707	1	-0.2	-1.53	-2.63	2.28	-0.53	-1.18	2.01	-1.34	1.27	-0.14	0.3	-1.8	0.3	-1.61	-0.16	-0.13	-1.47	1.45	1.24	1.27	1.55	1.47	1.3	0.83	0.61	1.6	1.17	0.73	0.53	0.25	-0.96	-0.52	0.22	-0.17	-0.5	0.05	-0.01	-1.34	-0.19	3.56	-1.17	0.7	0.7	0.8	1.64	0.67	1.63
GIRYPLTFGWCYKLVPVEPDKVEEANKG	cv-708	1	-0.2	-1.53	-2.63	2.28	-0.53	-1.18	2.01	-1.34	1.27	-0.14	0.3	-1.8	0.3	-1.61	-0.16	-0.13	-1.47	1.45	1.24	1.27	1.55	1.47	1.3	0.83	0.61	1.6	1.17	0.73	0.53	0.25	-0.96	-0.52	0.22	-0.17	-0.5	0.05	-0.01	-1.34	-0.19	3.56	1.36	0.07	0.26	-0.8	0.22	-1.37	0.08
GIRYQYNVLPQGWKGSPAIFQSSMTKIL	cv-709	1	-0.2	-1.53	-2.63	2.28	-0.53	-1.18	2.01	-1.34	1.27	-0.14	0.3	-1.8	0.3	-1.61	-0.16	-0.13	-1.47	1.45	1.24	1.27	1.55	1.47	1.3	0.83	0.61	1.6	1.17	0.73	0.53	0.25	-0.96	-0.52	-0.96	0.12	0.18	0.16	0.09	0.42	-0.2	-0.41	0.61	1.6	1.17	0.73	0.53	0.25	-0.96
GITDDQLLALLPSLSHCSQLTTLSFYGN	cv-710	1	-0.2	-1.53	-2.63	2.28	-0.53	-1.18	2.01	-1.34	1.27	-0.14	0.3	-1.8	0.3	-1.61	-0.16	-0.13	-0.34	-0.51	-0.55	-1.06	-0.06	-0.01	-0.79	0.39	-1.15	0.67	-0.41	-0.01	-2.68	1.31	0.03	0.56	-1.15	0.67	-0.41	-0.01	-2.68	1.31	0.03	0.56	-0.96	0.12	0.18	0.16	0.09	0.42	-0.2
GIVPALQVCGPVYCFTPSPVVVGTTDRF	cv-711	1	-0.2	-1.53	-2.63	2.28	-0.53	-1.18	2.01	-1.34	1.27	-0.14	0.3	-1.8	0.3	-1.61	-0.16	-0.13	0.76	-0.92	-0.17	-1.91	0.22	-1.4	-0.24	-0.03	0.22	-0.17	-0.5	0.05	-0.01	-1.34	-0.19	3.56	0.15	-1.11	-1.35	-0.92	0.02	-0.91	0.36	-0.48	1.36	0.07	0.26	-0.8	0.22	-1.37	0.08
GIVSGILLSIARVVGETAPVLVLVGYSH	cv-712	1	-0.2	-1.53	-2.63	2.28	-0.53	-1.18	2.01	-1.34	1.27	-0.14	0.3	-1.8	0.3	-1.61	-0.16	-0.13	0.76	-0.92	-0.17	-1.91	0.22	-1.4	-0.24	-0.03	-0.67	-0.86	-1.07	-0.41	-0.32	0.27	-0.64	0.11	-0.2	-1.53	-2.63	2.28	-0.53	-1.18	2.01	-1.34	1.27	-0.14	0.3	-1.8	0.3	-1.61	-0.16
GKAGCQTYKWETFLTSELPQWLSANRAV	cv-713	1	-0.2	-1.53	-2.63	2.28	-0.53	-1.18	2.01	-1.34	-1.17	0.7	0.7	0.8	1.64	0.67	1.63	0.13	0.15	-1.11	-1.35	-0.92	0.02	-0.91	0.36	-0.48	-0.2	-1.53	-2.63	2.28	-0.53	-1.18	2.01	-1.34	0.18	-1.67	-0.46	-0.21	0	1.2	-1.61	-0.19	-0.96	0.12	0.18	0.16	0.09	0.42	-0.2
GKDPKKAGGPIYKAVDGKWMRELVLYDK	cv-714	1	-0.2	-1.53	-2.63	2.28	-0.53	-1.18	2.01	-1.34	-1.17	0.7	0.7	0.8	1.64	0.67	1.63	0.13	-1.15	0.67	-0.41	-0.01	-2.68	1.31	0.03	0.56	0.22	-0.17	-0.5	0.05	-0.01	-1.34	-0.19	3.56	-1.17	0.7	0.7	0.8	1.64	0.67	1.63	0.13	-1.17	0.7	0.7	0.8	1.64	0.67	1.63
GKDPKKAGGPIYKKVDGKWMRELVLYDK	cv-715	1	-0.2	-1.53	-2.63	2.28	-0.53	-1.18	2.01	-1.34	-1.17	0.7	0.7	0.8	1.64	0.67	1.63	0.13	-1.15	0.67	-0.41	-0.01	-2.68	1.31	0.03	0.56	0.22	-0.17	-0.5	0.05	-0.01	-1.34	-0.19	3.56	-1.17	0.7	0.7	0.8	1.64	0.67	1.63	0.13	-1.17	0.7	0.7	0.8	1.64	0.67	1.63
GKDPKKAGGPIYKRVDGKWMRELVLYDK	cv-716	1	-0.2	-1.53	-2.63	2.28	-0.53	-1.18	2.01	-1.34	-1.17	0.7	0.7	0.8	1.64	0.67	1.63	0.13	-1.15	0.67	-0.41	-0.01	-2.68	1.31	0.03	0.56	0.22	-0.17	-0.5	0.05	-0.01	-1.34	-0.19	3.56	-1.17	0.7	0.7	0.8	1.64	0.67	1.63	0.13	-1.17	0.7	0.7	0.8	1.64	0.67	1.63
GKDPKKTGGAIYKRVDGKWMRELVLYDK	cv-717	1	-0.2	-1.53	-2.63	2.28	-0.53	-1.18	2.01	-1.34	-1.17	0.7	0.7	0.8	1.64	0.67	1.63	0.13	-1.15	0.67	-0.41	-0.01	-2.68	1.31	0.03	0.56	0.22	-0.17	-0.5	0.05	-0.01	-1.34	-0.19	3.56	-1.17	0.7	0.7	0.8	1.64	0.67	1.63	0.13	-1.17	0.7	0.7	0.8	1.64	0.67	1.63
GKDPKKTGGPIYKAVDGKWMRELVLYDK	cv-718	1	-0.2	-1.53	-2.63	2.28	-0.53	-1.18	2.01	-1.34	-1.17	0.7	0.7	0.8	1.64	0.67	1.63	0.13	-1.15	0.67	-0.41	-0.01	-2.68	1.31	0.03	0.56	0.22	-0.17	-0.5	0.05	-0.01	-1.34	-0.19	3.56	-1.17	0.7	0.7	0.8	1.64	0.67	1.63	0.13	-1.17	0.7	0.7	0.8	1.64	0.67	1.63
GKDPKKTGGPIYKKVDGKWMRELVLYDK	cv-719	1	-0.2	-1.53	-2.63	2.28	-0.53	-1.18	2.01	-1.34	-1.17	0.7	0.7	0.8	1.64	0.67	1.63	0.13	-1.15	0.67	-0.41	-0.01	-2.68	1.31	0.03	0.56	0.22	-0.17	-0.5	0.05	-0.01	-1.34	-0.19	3.56	-1.17	0.7	0.7	0.8	1.64	0.67	1.63	0.13	-1.17	0.7	0.7	0.8	1.64	0.67	1.63
GKDPKKTGGPIYKRVDGKWMRELVLYDK	cv-720	1	-0.2	-1.53	-2.63	2.28	-0.53	-1.18	2.01	-1.34	-1.17	0.7	0.7	0.8	1.64	0.67	1.63	0.13	-1.15	0.67	-0.41	-0.01	-2.68	1.31	0.03	0.56	0.22	-0.17	-0.5	0.05	-0.01	-1.34	-0.19	3.56	-1.17	0.7	0.7	0.8	1.64	0.67	1.63	0.13	-1.17	0.7	0.7	0.8	1.64	0.67	1.63
GKEGHIAKNCRAPRKKGCWKCGKEGHQM	cv-721	1	-0.2	-1.53	-2.63	2.28	-0.53	-1.18	2.01	-1.34	-1.17	0.7	0.7	0.8	1.64	0.67	1.63	0.13	-1.18	0.4	0.1	0.36	-2.16	-0.17	0.91	0.02	-0.2	-1.53	-2.63	2.28	-0.53	-1.18	2.01	-1.34	-0.43	-0.25	0.37	0.19	0.51	1.28	0.93	0.65	1.27	-0.14	0.3	-1.8	0.3	-1.61	-0.16
GKISKIGPENPYNTPVFAIKKKDSTKWR	cv-722	1	-0.2	-1.53	-2.63	2.28	-0.53	-1.18	2.01	-1.34	-1.17	0.7	0.7	0.8	1.64	0.67	1.63	0.13	1.27	-0.14	0.3	-1.8	0.3	-1.61	-0.16	-0.13	-0.67	-0.86	-1.07	-0.41	-0.32	0.27	-0.64	0.11	-1.17	0.7	0.7	0.8	1.64	0.67	1.63	0.13	1.27	-0.14	0.3	-1.8	0.3	-1.61	-0.16
GKIWPSYKGRPGNFLQSRPEPTAPPEES	cv-723	1	-0.2	-1.53	-2.63	2.28	-0.53	-1.18	2.01	-1.34	-1.17	0.7	0.7	0.8	1.64	0.67	1.63	0.13	1.27	-0.14	0.3	-1.8	0.3	-1.61	-0.16	-0.13	1.5	2.06	1.79	0.75	0.75	-0.13	-1.01	-0.85	0.22	-0.17	-0.5	0.05	-0.01	-1.34	-0.19	3.56	-0.67	-0.86	-1.07	-0.41	-0.32	0.27	-0.64
GKLNWASQIYAGIKVKQLCKLLRGTKAL	cv-724	1	-0.2	-1.53	-2.63	2.28	-0.53	-1.18	2.01	-1.34	-1.17	0.7	0.7	0.8	1.64	0.67	1.63	0.13	1.36	0.07	0.26	-0.8	0.22	-1.37	0.08	-0.62	-0.99	0	-0.37	0.69	-0.55	0.85	0.73	-0.8	1.5	2.06	1.79	0.75	0.75	-0.13	-1.01	-0.85	0.15	-1.11	-1.35	-0.92	0.02	-0.91	0.36
GKMIDGIGRFYIQMCTELKLSDYEGRLI	cv-725	1	-0.2	-1.53	-2.63	2.28	-0.53	-1.18	2.01	-1.34	-1.17	0.7	0.7	0.8	1.64	0.67	1.63	0.13	1.01	-0.53	0.43	0	0.23	0.1	-0.86	-0.68	1.27	-0.14	0.3	-1.8	0.3	-1.61	-0.16	-0.13	-1.15	0.67	-0.41	-0.01	-2.68	1.31	0.03	0.56	-0.2	-1.53	-2.63	2.28	-0.53	-1.18	2.01
GKTLSYLLPAIVHINHQPFLERGDGPIC	cv-726	1	-0.2	-1.53	-2.63	2.28	-0.53	-1.18	2.01	-1.34	-1.17	0.7	0.7	0.8	1.64	0.67	1.63	0.13	-0.34	-0.51	-0.55	-1.06	-0.06	-0.01	-0.79	0.39	1.36	0.07	0.26	-0.8	0.22	-1.37	0.08	-0.62	-0.67	-0.86	-1.07	-0.41	-0.32	0.27	-0.64	0.11	0.61	1.6	1.17	0.73	0.53	0.25	-0.96
GKTTWCSQTSYQYLIIQNRTWENHCTYA	cv-727	1	-0.2	-1.53	-2.63	2.28	-0.53	-1.18	2.01	-1.34	-1.17	0.7	0.7	0.8	1.64	0.67	1.63	0.13	-0.34	-0.51	-0.55	-1.06	-0.06	-0.01	-0.79	0.39	-0.34	-0.51	-0.55	-1.06	-0.06	-0.01	-0.79	0.39	1.5	2.06	1.79	0.75	0.75	-0.13	-1.01	-0.85	0.18	-1.67	-0.46	-0.21	0	1.2	-1.61
GKYARTRGAHTNDVKQLTEAVQKITQES	cv-728	1	-0.2	-1.53	-2.63	2.28	-0.53	-1.18	2.01	-1.34	-1.17	0.7	0.7	0.8	1.64	0.67	1.63	0.13	0.61	1.6	1.17	0.73	0.53	0.25	-0.96	-0.52	0.15	-1.11	-1.35	-0.92	0.02	-0.91	0.36	-0.48	-1.47	1.45	1.24	1.27	1.55	1.47	1.3	0.83	-0.34	-0.51	-0.55	-1.06	-0.06	-0.01	-0.79
GLAYYSMVGNWAKVLIVMLLFAGVDGTT	cv-729	1	-0.2	-1.53	-2.63	2.28	-0.53	-1.18	2.01	-1.34	1.36	0.07	0.26	-0.8	0.22	-1.37	0.08	-0.62	0.15	-1.11	-1.35	-0.92	0.02	-0.91	0.36	-0.48	0.61	1.6	1.17	0.73	0.53	0.25	-0.96	-0.52	0.61	1.6	1.17	0.73	0.53	0.25	-0.96	-0.52	-0.67	-0.86	-1.07	-0.41	-0.32	0.27	-0.64
GLEQLESIINFCKLTEWTSSNVMEERKI	cv-730	1	-0.2	-1.53	-2.63	2.28	-0.53	-1.18	2.01	-1.34	1.36	0.07	0.26	-0.8	0.22	-1.37	0.08	-0.62	-1.18	0.4	0.1	0.36	-2.16	-0.17	0.91	0.02	-0.96	0.12	0.18	0.16	0.09	0.42	-0.2	-0.41	1.36	0.07	0.26	-0.8	0.22	-1.37	0.08	-0.62	-1.18	0.4	0.1	0.36	-2.16	-0.17	0.91
GLEQLESIINFEKLTEWTSSNVMEERKI	cv-731	1	-0.2	-1.53	-2.63	2.28	-0.53	-1.18	2.01	-1.34	1.36	0.07	0.26	-0.8	0.22	-1.37	0.08	-0.62	-1.18	0.4	0.1	0.36	-2.16	-0.17	0.91	0.02	-0.96	0.12	0.18	0.16	0.09	0.42	-0.2	-0.41	1.36	0.07	0.26	-0.8	0.22	-1.37	0.08	-0.62	-1.18	0.4	0.1	0.36	-2.16	-0.17	0.91
GLERGLNALADAVKVTLGPKGRNVVLEK	cv-732	1	-0.2	-1.53	-2.63	2.28	-0.53	-1.18	2.01	-1.34	1.36	0.07	0.26	-0.8	0.22	-1.37	0.08	-0.62	-1.18	0.4	0.1	0.36	-2.16	-0.17	0.91	0.02	-1.47	1.45	1.24	1.27	1.55	1.47	1.3	0.83	-0.2	-1.53	-2.63	2.28	-0.53	-1.18	2.01	-1.34	1.36	0.07	0.26	-0.8	0.22	-1.37	0.08
GLEVNIVTDSQYALGIIQAQPDKSESEL	cv-733	1	-0.2	-1.53	-2.63	2.28	-0.53	-1.18	2.01	-1.34	1.36	0.07	0.26	-0.8	0.22	-1.37	0.08	-0.62	-1.18	0.4	0.1	0.36	-2.16	-0.17	0.91	0.02	0.76	-0.92	-0.17	-1.91	0.22	-1.4	-0.24	-0.03	-0.99	0	-0.37	0.69	-0.55	0.85	0.73	-0.8	1.27	-0.14	0.3	-1.8	0.3	-1.61	-0.16
GLFRAAVCTRGVAKAVDFIPVENLETTM	cv-734	1	-0.2	-1.53	-2.63	2.28	-0.53	-1.18	2.01	-1.34	1.36	0.07	0.26	-0.8	0.22	-1.37	0.08	-0.62	1.52	0.61	0.96	-0.16	0.25	0.28	-1.33	-0.2	-1.47	1.45	1.24	1.27	1.55	1.47	1.3	0.83	0.15	-1.11	-1.35	-0.92	0.02	-0.91	0.36	-0.48	0.15	-1.11	-1.35	-0.92	0.02	-0.91	0.36
GLFVLLAFLQYRRLRKGYTPLMETHLSS	cv-735	1	-0.2	-1.53	-2.63	2.28	-0.53	-1.18	2.01	-1.34	1.36	0.07	0.26	-0.8	0.22	-1.37	0.08	-0.62	1.52	0.61	0.96	-0.16	0.25	0.28	-1.33	-0.2	0.76	-0.92	-0.17	-1.91	0.22	-1.4	-0.24	-0.03	1.36	0.07	0.26	-0.8	0.22	-1.37	0.08	-0.62	1.36	0.07	0.26	-0.8	0.22	-1.37	0.08
GLGQHIYETYGDTWAGVEAIIRILQQLL	cv-736	1	-0.2	-1.53	-2.63	2.28	-0.53	-1.18	2.01	-1.34	1.36	0.07	0.26	-0.8	0.22	-1.37	0.08	-0.62	-0.2	-1.53	-2.63	2.28	-0.53	-1.18	2.01	-1.34	-0.96	0.12	0.18	0.16	0.09	0.42	-0.2	-0.41	-0.43	-0.25	0.37	0.19	0.51	1.28	0.93	0.65	1.27	-0.14	0.3	-1.8	0.3	-1.61	-0.16
GLKRDKKKEYNETWYSTDLVCEQGNSTD	cv-737	1	-0.2	-1.53	-2.63	2.28	-0.53	-1.18	2.01	-1.34	1.36	0.07	0.26	-0.8	0.22	-1.37	0.08	-0.62	-1.17	0.7	0.7	0.8	1.64	0.67	1.63	0.13	-1.47	1.45	1.24	1.27	1.55	1.47	1.3	0.83	-1.15	0.67	-0.41	-0.01	-2.68	1.31	0.03	0.56	-1.17	0.7	0.7	0.8	1.64	0.67	1.63
GLRNVTAGANPMDLKRGIDKAVKVVVDE	cv-738	1	-0.2	-1.53	-2.63	2.28	-0.53	-1.18	2.01	-1.34	1.36	0.07	0.26	-0.8	0.22	-1.37	0.08	-0.62	-1.47	1.45	1.24	1.27	1.55	1.47	1.3	0.83	-0.99	0	-0.37	0.69	-0.55	0.85	0.73	-0.8	0.76	-0.92	-0.17	-1.91	0.22	-1.4	-0.24	-0.03	-0.34	-0.51	-0.55	-1.06	-0.06	-0.01	-0.79
GLSIVMPVGGQSSFYSDWYSPACGKAGC	cv-739	1	-0.2	-1.53	-2.63	2.28	-0.53	-1.18	2.01	-1.34	1.36	0.07	0.26	-0.8	0.22	-1.37	0.08	-0.62	-0.67	-0.86	-1.07	-0.41	-0.32	0.27	-0.64	0.11	1.27	-0.14	0.3	-1.8	0.3	-1.61	-0.16	-0.13	0.76	-0.92	-0.17	-1.91	0.22	-1.4	-0.24	-0.03	1.01	-0.53	0.43	0	0.23	0.1	-0.86
GLSNLTHVLYPVPLESYEDIHGTLHLER	cv-740	1	-0.2	-1.53	-2.63	2.28	-0.53	-1.18	2.01	-1.34	1.36	0.07	0.26	-0.8	0.22	-1.37	0.08	-0.62	-0.67	-0.86	-1.07	-0.41	-0.32	0.27	-0.64	0.11	-0.99	0	-0.37	0.69	-0.55	0.85	0.73	-0.8	1.36	0.07	0.26	-0.8	0.22	-1.37	0.08	-0.62	-0.34	-0.51	-0.55	-1.06	-0.06	-0.01	-0.79
GLSPFLLAQFTSAICSVVRRAFPHCLAF	cv-741	1	-0.2	-1.53	-2.63	2.28	-0.53	-1.18	2.01	-1.34	1.36	0.07	0.26	-0.8	0.22	-1.37	0.08	-0.62	-0.67	-0.86	-1.07	-0.41	-0.32	0.27	-0.64	0.11	0.22	-0.17	-0.5	0.05	-0.01	-1.34	-0.19	3.56	1.52	0.61	0.96	-0.16	0.25	0.28	-1.33	-0.2	1.36	0.07	0.26	-0.8	0.22	-1.37	0.08
GLSSSSSCYLEEALQRPVASDFEPQGLS	cv-742	1	-0.2	-1.53	-2.63	2.28	-0.53	-1.18	2.01	-1.34	1.36	0.07	0.26	-0.8	0.22	-1.37	0.08	-0.62	-0.67	-0.86	-1.07	-0.41	-0.32	0.27	-0.64	0.11	-0.67	-0.86	-1.07	-0.41	-0.32	0.27	-0.64	0.11	-0.67	-0.86	-1.07	-0.41	-0.32	0.27	-0.64	0.11	-0.67	-0.86	-1.07	-0.41	-0.32	0.27	-0.64
GLSYDGLLGDNQIMPKTGFLIIVLVMIA	cv-743	1	-0.2	-1.53	-2.63	2.28	-0.53	-1.18	2.01	-1.34	1.36	0.07	0.26	-0.8	0.22	-1.37	0.08	-0.62	-0.67	-0.86	-1.07	-0.41	-0.32	0.27	-0.64	0.11	0.61	1.6	1.17	0.73	0.53	0.25	-0.96	-0.52	-1.15	0.67	-0.41	-0.01	-2.68	1.31	0.03	0.56	-0.2	-1.53	-2.63	2.28	-0.53	-1.18	2.01
GLTFYYLDLALMSVTQPDRVRELLATVF	cv-744	1	-0.2	-1.53	-2.63	2.28	-0.53	-1.18	2.01	-1.34	1.36	0.07	0.26	-0.8	0.22	-1.37	0.08	-0.62	-0.34	-0.51	-0.55	-1.06	-0.06	-0.01	-0.79	0.39	1.52	0.61	0.96	-0.16	0.25	0.28	-1.33	-0.2	0.61	1.6	1.17	0.73	0.53	0.25	-0.96	-0.52	0.61	1.6	1.17	0.73	0.53	0.25	-0.96
GLYNLLIRCLRCQKPLNPAEKLRHLNEK	cv-745	1	-0.2	-1.53	-2.63	2.28	-0.53	-1.18	2.01	-1.34	1.36	0.07	0.26	-0.8	0.22	-1.37	0.08	-0.62	0.61	1.6	1.17	0.73	0.53	0.25	-0.96	-0.52	-0.99	0	-0.37	0.69	-0.55	0.85	0.73	-0.8	1.36	0.07	0.26	-0.8	0.22	-1.37	0.08	-0.62	1.36	0.07	0.26	-0.8	0.22	-1.37	0.08
GNCTCFPIPSSWAFGKFLWEWASARFSM	cv-746	1	-0.2	-1.53	-2.63	2.28	-0.53	-1.18	2.01	-1.34	-0.99	0	-0.37	0.69	-0.55	0.85	0.73	-0.8	0.18	-1.67	-0.46	-0.21	0	1.2	-1.61	-0.19	-0.34	-0.51	-0.55	-1.06	-0.06	-0.01	-0.79	0.39	0.18	-1.67	-0.46	-0.21	0	1.2	-1.61	-0.19	1.52	0.61	0.96	-0.16	0.25	0.28	-1.33
GNCTCIPIPSSWAFAKYLWEWASVRFSW	cv-747	1	-0.2	-1.53	-2.63	2.28	-0.53	-1.18	2.01	-1.34	-0.99	0	-0.37	0.69	-0.55	0.85	0.73	-0.8	0.18	-1.67	-0.46	-0.21	0	1.2	-1.61	-0.19	-0.34	-0.51	-0.55	-1.06	-0.06	-0.01	-0.79	0.39	0.18	-1.67	-0.46	-0.21	0	1.2	-1.61	-0.19	1.27	-0.14	0.3	-1.8	0.3	-1.61	-0.16
GNCTCIPIPSSWAFARFLWEWASVRFSW	cv-748	1	-0.2	-1.53	-2.63	2.28	-0.53	-1.18	2.01	-1.34	-0.99	0	-0.37	0.69	-0.55	0.85	0.73	-0.8	0.18	-1.67	-0.46	-0.21	0	1.2	-1.61	-0.19	-0.34	-0.51	-0.55	-1.06	-0.06	-0.01	-0.79	0.39	0.18	-1.67	-0.46	-0.21	0	1.2	-1.61	-0.19	1.27	-0.14	0.3	-1.8	0.3	-1.61	-0.16
GNCTCIPIPSSWAIGKFLWEWASARFSW	cv-749	1	-0.2	-1.53	-2.63	2.28	-0.53	-1.18	2.01	-1.34	-0.99	0	-0.37	0.69	-0.55	0.85	0.73	-0.8	0.18	-1.67	-0.46	-0.21	0	1.2	-1.61	-0.19	-0.34	-0.51	-0.55	-1.06	-0.06	-0.01	-0.79	0.39	0.18	-1.67	-0.46	-0.21	0	1.2	-1.61	-0.19	1.27	-0.14	0.3	-1.8	0.3	-1.61	-0.16
GNESFALPYWNFATGRNECDVCTDQLFG	cv-750	1	-0.2	-1.53	-2.63	2.28	-0.53	-1.18	2.01	-1.34	-0.99	0	-0.37	0.69	-0.55	0.85	0.73	-0.8	-1.18	0.4	0.1	0.36	-2.16	-0.17	0.91	0.02	-0.67	-0.86	-1.07	-0.41	-0.32	0.27	-0.64	0.11	1.52	0.61	0.96	-0.16	0.25	0.28	-1.33	-0.2	0.15	-1.11	-1.35	-0.92	0.02	-0.91	0.36
GNKHFLRNQPLTFALQLHDPSGYLAEAD	cv-751	1	-0.2	-1.53	-2.63	2.28	-0.53	-1.18	2.01	-1.34	-0.99	0	-0.37	0.69	-0.55	0.85	0.73	-0.8	-1.17	0.7	0.7	0.8	1.64	0.67	1.63	0.13	-0.43	-0.25	0.37	0.19	0.51	1.28	0.93	0.65	1.52	0.61	0.96	-0.16	0.25	0.28	-1.33	-0.2	1.36	0.07	0.26	-0.8	0.22	-1.37	0.08
GNPYAVCDKCLKFYSKISEYRHYCYSLY	cv-752	1	-0.2	-1.53	-2.63	2.28	-0.53	-1.18	2.01	-1.34	-0.99	0	-0.37	0.69	-0.55	0.85	0.73	-0.8	0.22	-0.17	-0.5	0.05	-0.01	-1.34	-0.19	3.56	0.61	1.6	1.17	0.73	0.53	0.25	-0.96	-0.52	0.15	-1.11	-1.35	-0.92	0.02	-0.91	0.36	-0.48	0.76	-0.92	-0.17	-1.91	0.22	-1.4	-0.24
GPDIYKGVYQFKSVEFDMSHLNLTMPNA	cv-753	1	-0.2	-1.53	-2.63	2.28	-0.53	-1.18	2.01	-1.34	0.22	-0.17	-0.5	0.05	-0.01	-1.34	-0.19	3.56	-1.15	0.67	-0.41	-0.01	-2.68	1.31	0.03	0.56	1.27	-0.14	0.3	-1.8	0.3	-1.61	-0.16	-0.13	0.61	1.6	1.17	0.73	0.53	0.25	-0.96	-0.52	-1.17	0.7	0.7	0.8	1.64	0.67	1.63
GPGIRYPKTFGWLWKLVPVNVSDEAQED	cv-754	1	-0.2	-1.53	-2.63	2.28	-0.53	-1.18	2.01	-1.34	0.22	-0.17	-0.5	0.05	-0.01	-1.34	-0.19	3.56	-0.2	-1.53	-2.63	2.28	-0.53	-1.18	2.01	-1.34	1.27	-0.14	0.3	-1.8	0.3	-1.61	-0.16	-0.13	-1.47	1.45	1.24	1.27	1.55	1.47	1.3	0.83	0.61	1.6	1.17	0.73	0.53	0.25	-0.96
GPGIRYPLTFGWCFKLVPVDPAEVEEAT	cv-755	1	-0.2	-1.53	-2.63	2.28	-0.53	-1.18	2.01	-1.34	0.22	-0.17	-0.5	0.05	-0.01	-1.34	-0.19	3.56	-0.2	-1.53	-2.63	2.28	-0.53	-1.18	2.01	-1.34	1.27	-0.14	0.3	-1.8	0.3	-1.61	-0.16	-0.13	-1.47	1.45	1.24	1.27	1.55	1.47	1.3	0.83	0.61	1.6	1.17	0.73	0.53	0.25	-0.96
GPGIRYPLTFGWCFKLVPVEPDKVEEAN	cv-756	1	-0.2	-1.53	-2.63	2.28	-0.53	-1.18	2.01	-1.34	0.22	-0.17	-0.5	0.05	-0.01	-1.34	-0.19	3.56	-0.2	-1.53	-2.63	2.28	-0.53	-1.18	2.01	-1.34	1.27	-0.14	0.3	-1.8	0.3	-1.61	-0.16	-0.13	-1.47	1.45	1.24	1.27	1.55	1.47	1.3	0.83	0.61	1.6	1.17	0.73	0.53	0.25	-0.96
GPGTRFPKTFGWLWKLVPVNVSDEAQED	cv-757	1	-0.2	-1.53	-2.63	2.28	-0.53	-1.18	2.01	-1.34	0.22	-0.17	-0.5	0.05	-0.01	-1.34	-0.19	3.56	-0.2	-1.53	-2.63	2.28	-0.53	-1.18	2.01	-1.34	-0.34	-0.51	-0.55	-1.06	-0.06	-0.01	-0.79	0.39	-1.47	1.45	1.24	1.27	1.55	1.47	1.3	0.83	1.52	0.61	0.96	-0.16	0.25	0.28	-1.33
GPKEPFRDYVDRFYKTLRAEQASQEVKN	cv-758	1	-0.2	-1.53	-2.63	2.28	-0.53	-1.18	2.01	-1.34	0.22	-0.17	-0.5	0.05	-0.01	-1.34	-0.19	3.56	-1.17	0.7	0.7	0.8	1.64	0.67	1.63	0.13	-1.18	0.4	0.1	0.36	-2.16	-0.17	0.91	0.02	0.22	-0.17	-0.5	0.05	-0.01	-1.34	-0.19	3.56	1.52	0.61	0.96	-0.16	0.25	0.28	-1.33
GPKVKRPPIFIRRLHRLLLMRAGKRTEQ	cv-759	1	-0.2	-1.53	-2.63	2.28	-0.53	-1.18	2.01	-1.34	0.22	-0.17	-0.5	0.05	-0.01	-1.34	-0.19	3.56	-1.17	0.7	0.7	0.8	1.64	0.67	1.63	0.13	0.76	-0.92	-0.17	-1.91	0.22	-1.4	-0.24	-0.03	-1.17	0.7	0.7	0.8	1.64	0.67	1.63	0.13	-1.47	1.45	1.24	1.27	1.55	1.47	1.3
GPLLDGTATLRLVKRQVPLDCVLYRYGS	cv-760	1	-0.2	-1.53	-2.63	2.28	-0.53	-1.18	2.01	-1.34	0.22	-0.17	-0.5	0.05	-0.01	-1.34	-0.19	3.56	1.36	0.07	0.26	-0.8	0.22	-1.37	0.08	-0.62	1.36	0.07	0.26	-0.8	0.22	-1.37	0.08	-0.62	-1.15	0.67	-0.41	-0.01	-2.68	1.31	0.03	0.56	-0.2	-1.53	-2.63	2.28	-0.53	-1.18	2.01
GPVFMCLGGLLTMVAGAVWLTVMSNTLL	cv-761	1	-0.2	-1.53	-2.63	2.28	-0.53	-1.18	2.01	-1.34	0.22	-0.17	-0.5	0.05	-0.01	-1.34	-0.19	3.56	0.76	-0.92	-0.17	-1.91	0.22	-1.4	-0.24	-0.03	1.52	0.61	0.96	-0.16	0.25	0.28	-1.33	-0.2	1.01	-0.53	0.43	0	0.23	0.1	-0.86	-0.68	0.18	-1.67	-0.46	-0.21	0	1.2	-1.61
GPWLTPRCMVDYPYRLWHYPCTVNFTIF	cv-762	1	-0.2	-1.53	-2.63	2.28	-0.53	-1.18	2.01	-1.34	0.22	-0.17	-0.5	0.05	-0.01	-1.34	-0.19	3.56	1.5	2.06	1.79	0.75	0.75	-0.13	-1.01	-0.85	1.36	0.07	0.26	-0.8	0.22	-1.37	0.08	-0.62	-0.34	-0.51	-0.55	-1.06	-0.06	-0.01	-0.79	0.39	0.22	-0.17	-0.5	0.05	-0.01	-1.34	-0.19
GQAEPDRAHYNIVTFCCKCDSTLRLCVQ	cv-763	1	-0.2	-1.53	-2.63	2.28	-0.53	-1.18	2.01	-1.34	-0.96	0.12	0.18	0.16	0.09	0.42	-0.2	-0.41	0.15	-1.11	-1.35	-0.92	0.02	-0.91	0.36	-0.48	-1.18	0.4	0.1	0.36	-2.16	-0.17	0.91	0.02	0.22	-0.17	-0.5	0.05	-0.01	-1.34	-0.19	3.56	-1.15	0.67	-0.41	-0.01	-2.68	1.31	0.03
GQETAYFLLKIAGRWPVTTIHTDNGSNF	cv-764	1	-0.2	-1.53	-2.63	2.28	-0.53	-1.18	2.01	-1.34	-0.96	0.12	0.18	0.16	0.09	0.42	-0.2	-0.41	-1.18	0.4	0.1	0.36	-2.16	-0.17	0.91	0.02	-0.34	-0.51	-0.55	-1.06	-0.06	-0.01	-0.79	0.39	0.15	-1.11	-1.35	-0.92	0.02	-0.91	0.36	-0.48	0.61	1.6	1.17	0.73	0.53	0.25	-0.96
GQETAYFLLKLAGRWPVTTIHTDNGSNF	cv-765	1	-0.2	-1.53	-2.63	2.28	-0.53	-1.18	2.01	-1.34	-0.96	0.12	0.18	0.16	0.09	0.42	-0.2	-0.41	-1.18	0.4	0.1	0.36	-2.16	-0.17	0.91	0.02	-0.34	-0.51	-0.55	-1.06	-0.06	-0.01	-0.79	0.39	0.15	-1.11	-1.35	-0.92	0.02	-0.91	0.36	-0.48	0.61	1.6	1.17	0.73	0.53	0.25	-0.96
GQFPRVCMTVDSLVNKECCPRLGAESAN	cv-766	1	-0.2	-1.53	-2.63	2.28	-0.53	-1.18	2.01	-1.34	-0.96	0.12	0.18	0.16	0.09	0.42	-0.2	-0.41	1.52	0.61	0.96	-0.16	0.25	0.28	-1.33	-0.2	0.22	-0.17	-0.5	0.05	-0.01	-1.34	-0.19	3.56	-1.47	1.45	1.24	1.27	1.55	1.47	1.3	0.83	0.76	-0.92	-0.17	-1.91	0.22	-1.4	-0.24
GQGHNMPNDPNRNVDENANGNNAVKNNN	cv-767	1	-0.2	-1.53	-2.63	2.28	-0.53	-1.18	2.01	-1.34	-0.96	0.12	0.18	0.16	0.09	0.42	-0.2	-0.41	-0.2	-1.53	-2.63	2.28	-0.53	-1.18	2.01	-1.34	-0.43	-0.25	0.37	0.19	0.51	1.28	0.93	0.65	-0.99	0	-0.37	0.69	-0.55	0.85	0.73	-0.8	1.01	-0.53	0.43	0	0.23	0.1	-0.86
GQGQWTYQIYQEPFKNLKTGKYARMRGA	cv-768	1	-0.2	-1.53	-2.63	2.28	-0.53	-1.18	2.01	-1.34	-0.96	0.12	0.18	0.16	0.09	0.42	-0.2	-0.41	-0.2	-1.53	-2.63	2.28	-0.53	-1.18	2.01	-1.34	-0.96	0.12	0.18	0.16	0.09	0.42	-0.2	-0.41	1.5	2.06	1.79	0.75	0.75	-0.13	-1.01	-0.85	-0.34	-0.51	-0.55	-1.06	-0.06	-0.01	-0.79
GQIVTMFEALPHIIDEVINIVIIVLIVI	cv-769	1	-0.2	-1.53	-2.63	2.28	-0.53	-1.18	2.01	-1.34	-0.96	0.12	0.18	0.16	0.09	0.42	-0.2	-0.41	1.27	-0.14	0.3	-1.8	0.3	-1.61	-0.16	-0.13	0.76	-0.92	-0.17	-1.91	0.22	-1.4	-0.24	-0.03	-0.34	-0.51	-0.55	-1.06	-0.06	-0.01	-0.79	0.39	1.01	-0.53	0.43	0	0.23	0.1	-0.86
GQKYNQGQYMNTPWRNPAEEKEKLAYRK	cv-770	1	-0.2	-1.53	-2.63	2.28	-0.53	-1.18	2.01	-1.34	-0.96	0.12	0.18	0.16	0.09	0.42	-0.2	-0.41	-1.17	0.7	0.7	0.8	1.64	0.67	1.63	0.13	0.61	1.6	1.17	0.73	0.53	0.25	-0.96	-0.52	-0.99	0	-0.37	0.69	-0.55	0.85	0.73	-0.8	-0.96	0.12	0.18	0.16	0.09	0.42	-0.2
GQMINLRRLLLSHIHASSYISPEKEEQY	cv-771	1	-0.2	-1.53	-2.63	2.28	-0.53	-1.18	2.01	-1.34	-0.96	0.12	0.18	0.16	0.09	0.42	-0.2	-0.41	1.01	-0.53	0.43	0	0.23	0.1	-0.86	-0.68	1.27	-0.14	0.3	-1.8	0.3	-1.61	-0.16	-0.13	-0.99	0	-0.37	0.69	-0.55	0.85	0.73	-0.8	1.36	0.07	0.26	-0.8	0.22	-1.37	0.08
GQRLLDMIVDAIPYLGNASTPPDKFAAN	cv-772	1	-0.2	-1.53	-2.63	2.28	-0.53	-1.18	2.01	-1.34	-0.96	0.12	0.18	0.16	0.09	0.42	-0.2	-0.41	-1.47	1.45	1.24	1.27	1.55	1.47	1.3	0.83	1.36	0.07	0.26	-0.8	0.22	-1.37	0.08	-0.62	1.36	0.07	0.26	-0.8	0.22	-1.37	0.08	-0.62	-1.15	0.67	-0.41	-0.01	-2.68	1.31	0.03
GRDQLWKGPGELLWKGEGAVILKVGTDI	cv-773	1	-0.2	-1.53	-2.63	2.28	-0.53	-1.18	2.01	-1.34	-1.47	1.45	1.24	1.27	1.55	1.47	1.3	0.83	-1.15	0.67	-0.41	-0.01	-2.68	1.31	0.03	0.56	-0.96	0.12	0.18	0.16	0.09	0.42	-0.2	-0.41	1.36	0.07	0.26	-0.8	0.22	-1.37	0.08	-0.62	1.5	2.06	1.79	0.75	0.75	-0.13	-1.01
GRETVLEYLVSFGVWIRTPPAYRPPNAP	cv-774	1	-0.2	-1.53	-2.63	2.28	-0.53	-1.18	2.01	-1.34	-1.47	1.45	1.24	1.27	1.55	1.47	1.3	0.83	-1.18	0.4	0.1	0.36	-2.16	-0.17	0.91	0.02	-0.34	-0.51	-0.55	-1.06	-0.06	-0.01	-0.79	0.39	0.76	-0.92	-0.17	-1.91	0.22	-1.4	-0.24	-0.03	1.36	0.07	0.26	-0.8	0.22	-1.37	0.08
GRLCNPLNPFVSHKEIESVNNAVVMPAH	cv-775	1	-0.2	-1.53	-2.63	2.28	-0.53	-1.18	2.01	-1.34	-1.47	1.45	1.24	1.27	1.55	1.47	1.3	0.83	1.36	0.07	0.26	-0.8	0.22	-1.37	0.08	-0.62	0.18	-1.67	-0.46	-0.21	0	1.2	-1.61	-0.19	-0.99	0	-0.37	0.69	-0.55	0.85	0.73	-0.8	0.22	-0.17	-0.5	0.05	-0.01	-1.34	-0.19
GRLDQLLRHVMNPLETLSITNCRLSEGD	cv-776	1	-0.2	-1.53	-2.63	2.28	-0.53	-1.18	2.01	-1.34	-1.47	1.45	1.24	1.27	1.55	1.47	1.3	0.83	1.36	0.07	0.26	-0.8	0.22	-1.37	0.08	-0.62	-1.15	0.67	-0.41	-0.01	-2.68	1.31	0.03	0.56	-0.96	0.12	0.18	0.16	0.09	0.42	-0.2	-0.41	1.36	0.07	0.26	-0.8	0.22	-1.37	0.08
GRQKVVTLTDTTNQKTELQAIHLALQDS	cv-777	1	-0.2	-1.53	-2.63	2.28	-0.53	-1.18	2.01	-1.34	-1.47	1.45	1.24	1.27	1.55	1.47	1.3	0.83	-0.96	0.12	0.18	0.16	0.09	0.42	-0.2	-0.41	-1.17	0.7	0.7	0.8	1.64	0.67	1.63	0.13	0.76	-0.92	-0.17	-1.91	0.22	-1.4	-0.24	-0.03	0.76	-0.92	-0.17	-1.91	0.22	-1.4	-0.24
GRSAEPVPLQLPPLERLTLDCEEDCGTS	cv-778	1	-0.2	-1.53	-2.63	2.28	-0.53	-1.18	2.01	-1.34	-1.47	1.45	1.24	1.27	1.55	1.47	1.3	0.83	-0.67	-0.86	-1.07	-0.41	-0.32	0.27	-0.64	0.11	0.15	-1.11	-1.35	-0.92	0.02	-0.91	0.36	-0.48	-1.18	0.4	0.1	0.36	-2.16	-0.17	0.91	0.02	0.22	-0.17	-0.5	0.05	-0.01	-1.34	-0.19
GRSAEPVPLQLPPLERLTLDCSEDCGNS	cv-779	1	-0.2	-1.53	-2.63	2.28	-0.53	-1.18	2.01	-1.34	-1.47	1.45	1.24	1.27	1.55	1.47	1.3	0.83	-0.67	-0.86	-1.07	-0.41	-0.32	0.27	-0.64	0.11	0.15	-1.11	-1.35	-0.92	0.02	-0.91	0.36	-0.48	-1.18	0.4	0.1	0.36	-2.16	-0.17	0.91	0.02	0.22	-0.17	-0.5	0.05	-0.01	-1.34	-0.19
GRSCGMYGLKGPDIYKGVYQFKSVEFDM	cv-780	1	-0.2	-1.53	-2.63	2.28	-0.53	-1.18	2.01	-1.34	-1.47	1.45	1.24	1.27	1.55	1.47	1.3	0.83	-0.67	-0.86	-1.07	-0.41	-0.32	0.27	-0.64	0.11	0.18	-1.67	-0.46	-0.21	0	1.2	-1.61	-0.19	-0.2	-1.53	-2.63	2.28	-0.53	-1.18	2.01	-1.34	1.01	-0.53	0.43	0	0.23	0.1	-0.86
GRTWAQPGYPWPLYGNEGCGWAGWLLSP	cv-781	1	-0.2	-1.53	-2.63	2.28	-0.53	-1.18	2.01	-1.34	-1.47	1.45	1.24	1.27	1.55	1.47	1.3	0.83	-0.34	-0.51	-0.55	-1.06	-0.06	-0.01	-0.79	0.39	1.5	2.06	1.79	0.75	0.75	-0.13	-1.01	-0.85	0.15	-1.11	-1.35	-0.92	0.02	-0.91	0.36	-0.48	-0.96	0.12	0.18	0.16	0.09	0.42	-0.2
GRYTEKRYKSIVKYKTAFYSFYLPIAAA	cv-782	1	-0.2	-1.53	-2.63	2.28	-0.53	-1.18	2.01	-1.34	-1.47	1.45	1.24	1.27	1.55	1.47	1.3	0.83	0.61	1.6	1.17	0.73	0.53	0.25	-0.96	-0.52	-0.34	-0.51	-0.55	-1.06	-0.06	-0.01	-0.79	0.39	-1.18	0.4	0.1	0.36	-2.16	-0.17	0.91	0.02	-1.17	0.7	0.7	0.8	1.64	0.67	1.63
GSGPWLTPRCIVDYPYRLWHYPCTVNFT	cv-783	1	-0.2	-1.53	-2.63	2.28	-0.53	-1.18	2.01	-1.34	-0.67	-0.86	-1.07	-0.41	-0.32	0.27	-0.64	0.11	-0.2	-1.53	-2.63	2.28	-0.53	-1.18	2.01	-1.34	0.22	-0.17	-0.5	0.05	-0.01	-1.34	-0.19	3.56	1.5	2.06	1.79	0.75	0.75	-0.13	-1.01	-0.85	1.36	0.07	0.26	-0.8	0.22	-1.37	0.08
GSGPWLTPRCMVDYPYRLWHYPCTVNFT	cv-784	1	-0.2	-1.53	-2.63	2.28	-0.53	-1.18	2.01	-1.34	-0.67	-0.86	-1.07	-0.41	-0.32	0.27	-0.64	0.11	-0.2	-1.53	-2.63	2.28	-0.53	-1.18	2.01	-1.34	0.22	-0.17	-0.5	0.05	-0.01	-1.34	-0.19	3.56	1.5	2.06	1.79	0.75	0.75	-0.13	-1.01	-0.85	1.36	0.07	0.26	-0.8	0.22	-1.37	0.08
GSPYVSPISNVANAVESEISPRLDAIKL	cv-785	1	-0.2	-1.53	-2.63	2.28	-0.53	-1.18	2.01	-1.34	-0.67	-0.86	-1.07	-0.41	-0.32	0.27	-0.64	0.11	0.22	-0.17	-0.5	0.05	-0.01	-1.34	-0.19	3.56	0.61	1.6	1.17	0.73	0.53	0.25	-0.96	-0.52	0.76	-0.92	-0.17	-1.91	0.22	-1.4	-0.24	-0.03	-0.67	-0.86	-1.07	-0.41	-0.32	0.27	-0.64
GSQKVLPDGQVIWVNNTIINGSQVWGGQ	cv-786	1	-0.2	-1.53	-2.63	2.28	-0.53	-1.18	2.01	-1.34	-0.67	-0.86	-1.07	-0.41	-0.32	0.27	-0.64	0.11	-0.96	0.12	0.18	0.16	0.09	0.42	-0.2	-0.41	-1.17	0.7	0.7	0.8	1.64	0.67	1.63	0.13	0.76	-0.92	-0.17	-1.91	0.22	-1.4	-0.24	-0.03	1.36	0.07	0.26	-0.8	0.22	-1.37	0.08
GSQNHTGICNQNIITYKNSTWVKDTTSV	cv-787	1	-0.2	-1.53	-2.63	2.28	-0.53	-1.18	2.01	-1.34	-0.67	-0.86	-1.07	-0.41	-0.32	0.27	-0.64	0.11	-0.96	0.12	0.18	0.16	0.09	0.42	-0.2	-0.41	-0.99	0	-0.37	0.69	-0.55	0.85	0.73	-0.8	-0.43	-0.25	0.37	0.19	0.51	1.28	0.93	0.65	-0.34	-0.51	-0.55	-1.06	-0.06	-0.01	-0.79
GSRSYVPLAHSSSAFTITDQVPFSVSVS	cv-788	1	-0.2	-1.53	-2.63	2.28	-0.53	-1.18	2.01	-1.34	-0.67	-0.86	-1.07	-0.41	-0.32	0.27	-0.64	0.11	-1.47	1.45	1.24	1.27	1.55	1.47	1.3	0.83	-0.67	-0.86	-1.07	-0.41	-0.32	0.27	-0.64	0.11	0.61	1.6	1.17	0.73	0.53	0.25	-0.96	-0.52	0.76	-0.92	-0.17	-1.91	0.22	-1.4	-0.24
GSSDLYLVTRHADVIPVRRRGDSRGSLL	cv-789	1	-0.2	-1.53	-2.63	2.28	-0.53	-1.18	2.01	-1.34	-0.67	-0.86	-1.07	-0.41	-0.32	0.27	-0.64	0.11	-0.67	-0.86	-1.07	-0.41	-0.32	0.27	-0.64	0.11	-1.15	0.67	-0.41	-0.01	-2.68	1.31	0.03	0.56	1.36	0.07	0.26	-0.8	0.22	-1.37	0.08	-0.62	0.61	1.6	1.17	0.73	0.53	0.25	-0.96
GSTENSPLGERLEVDTELSPRLQEISLN	cv-790	1	-0.2	-1.53	-2.63	2.28	-0.53	-1.18	2.01	-1.34	-0.67	-0.86	-1.07	-0.41	-0.32	0.27	-0.64	0.11	-0.34	-0.51	-0.55	-1.06	-0.06	-0.01	-0.79	0.39	-1.18	0.4	0.1	0.36	-2.16	-0.17	0.91	0.02	-0.99	0	-0.37	0.69	-0.55	0.85	0.73	-0.8	-0.67	-0.86	-1.07	-0.41	-0.32	0.27	-0.64
GSVVGNWQYFFPVIFSKASSSLQLVFGI	cv-791	1	-0.2	-1.53	-2.63	2.28	-0.53	-1.18	2.01	-1.34	-0.67	-0.86	-1.07	-0.41	-0.32	0.27	-0.64	0.11	0.76	-0.92	-0.17	-1.91	0.22	-1.4	-0.24	-0.03	0.76	-0.92	-0.17	-1.91	0.22	-1.4	-0.24	-0.03	-0.2	-1.53	-2.63	2.28	-0.53	-1.18	2.01	-1.34	-0.99	0	-0.37	0.69	-0.55	0.85	0.73
GTASFFFLYGALLLAEGFYTTGAVRQIF	cv-792	1	-0.2	-1.53	-2.63	2.28	-0.53	-1.18	2.01	-1.34	-0.34	-0.51	-0.55	-1.06	-0.06	-0.01	-0.79	0.39	0.15	-1.11	-1.35	-0.92	0.02	-0.91	0.36	-0.48	-0.67	-0.86	-1.07	-0.41	-0.32	0.27	-0.64	0.11	1.52	0.61	0.96	-0.16	0.25	0.28	-1.33	-0.2	1.52	0.61	0.96	-0.16	0.25	0.28	-1.33
GTFDVSLLEIGEGVVEVRATSGDNHLGG	cv-793	1	-0.2	-1.53	-2.63	2.28	-0.53	-1.18	2.01	-1.34	-0.34	-0.51	-0.55	-1.06	-0.06	-0.01	-0.79	0.39	1.52	0.61	0.96	-0.16	0.25	0.28	-1.33	-0.2	-1.15	0.67	-0.41	-0.01	-2.68	1.31	0.03	0.56	0.76	-0.92	-0.17	-1.91	0.22	-1.4	-0.24	-0.03	-0.67	-0.86	-1.07	-0.41	-0.32	0.27	-0.64
GTFSAPLPIHTAELLAACFARSRSGANI	cv-794	1	-0.2	-1.53	-2.63	2.28	-0.53	-1.18	2.01	-1.34	-0.34	-0.51	-0.55	-1.06	-0.06	-0.01	-0.79	0.39	1.52	0.61	0.96	-0.16	0.25	0.28	-1.33	-0.2	-0.67	-0.86	-1.07	-0.41	-0.32	0.27	-0.64	0.11	0.15	-1.11	-1.35	-0.92	0.02	-0.91	0.36	-0.48	0.22	-0.17	-0.5	0.05	-0.01	-1.34	-0.19
GTGRAMLGTHTMEVTVYHRRGSRSYVPL	cv-795	1	-0.2	-1.53	-2.63	2.28	-0.53	-1.18	2.01	-1.34	-0.34	-0.51	-0.55	-1.06	-0.06	-0.01	-0.79	0.39	-0.2	-1.53	-2.63	2.28	-0.53	-1.18	2.01	-1.34	-1.47	1.45	1.24	1.27	1.55	1.47	1.3	0.83	0.15	-1.11	-1.35	-0.92	0.02	-0.91	0.36	-0.48	1.01	-0.53	0.43	0	0.23	0.1	-0.86
GTLDSQVMSLHNLVHSFLNGTNALPHSA	cv-796	1	-0.2	-1.53	-2.63	2.28	-0.53	-1.18	2.01	-1.34	-0.34	-0.51	-0.55	-1.06	-0.06	-0.01	-0.79	0.39	1.36	0.07	0.26	-0.8	0.22	-1.37	0.08	-0.62	-1.15	0.67	-0.41	-0.01	-2.68	1.31	0.03	0.56	-0.67	-0.86	-1.07	-0.41	-0.32	0.27	-0.64	0.11	-0.96	0.12	0.18	0.16	0.09	0.42	-0.2
GTTTPHTEFEGQVYILSKDEGGRHTPFF	cv-797	1	-0.2	-1.53	-2.63	2.28	-0.53	-1.18	2.01	-1.34	-0.34	-0.51	-0.55	-1.06	-0.06	-0.01	-0.79	0.39	-0.34	-0.51	-0.55	-1.06	-0.06	-0.01	-0.79	0.39	-0.34	-0.51	-0.55	-1.06	-0.06	-0.01	-0.79	0.39	0.22	-0.17	-0.5	0.05	-0.01	-1.34	-0.19	3.56	-0.43	-0.25	0.37	0.19	0.51	1.28	0.93
GVDAQGTLSKIFKLGGRDSRSGSPMARR	cv-798	1	-0.2	-1.53	-2.63	2.28	-0.53	-1.18	2.01	-1.34	0.76	-0.92	-0.17	-1.91	0.22	-1.4	-0.24	-0.03	-1.15	0.67	-0.41	-0.01	-2.68	1.31	0.03	0.56	0.15	-1.11	-1.35	-0.92	0.02	-0.91	0.36	-0.48	-0.96	0.12	0.18	0.16	0.09	0.42	-0.2	-0.41	-0.2	-1.53	-2.63	2.28	-0.53	-1.18	2.01
GVGAGVPRPRFSALPPAPSREPQQTCSQ	cv-799	1	-0.2	-1.53	-2.63	2.28	-0.53	-1.18	2.01	-1.34	0.76	-0.92	-0.17	-1.91	0.22	-1.4	-0.24	-0.03	-0.2	-1.53	-2.63	2.28	-0.53	-1.18	2.01	-1.34	0.15	-1.11	-1.35	-0.92	0.02	-0.91	0.36	-0.48	-0.2	-1.53	-2.63	2.28	-0.53	-1.18	2.01	-1.34	0.76	-0.92	-0.17	-1.91	0.22	-1.4	-0.24
GVGTMVMELVRMIKRGINDRNFWRGENG	cv-800	1	-0.2	-1.53	-2.63	2.28	-0.53	-1.18	2.01	-1.34	0.76	-0.92	-0.17	-1.91	0.22	-1.4	-0.24	-0.03	-0.2	-1.53	-2.63	2.28	-0.53	-1.18	2.01	-1.34	-0.34	-0.51	-0.55	-1.06	-0.06	-0.01	-0.79	0.39	1.01	-0.53	0.43	0	0.23	0.1	-0.86	-0.68	0.76	-0.92	-0.17	-1.91	0.22	-1.4	-0.24
GVKSSTGKLNLENLATAHNLCAKYLQDK	cv-801	1	-0.2	-1.53	-2.63	2.28	-0.53	-1.18	2.01	-1.34	0.76	-0.92	-0.17	-1.91	0.22	-1.4	-0.24	-0.03	-1.17	0.7	0.7	0.8	1.64	0.67	1.63	0.13	-0.67	-0.86	-1.07	-0.41	-0.32	0.27	-0.64	0.11	-0.67	-0.86	-1.07	-0.41	-0.32	0.27	-0.64	0.11	-0.34	-0.51	-0.55	-1.06	-0.06	-0.01	-0.79
GVLLLIGCWYCRRRNGYRALMDKSLHVG	cv-802	1	-0.2	-1.53	-2.63	2.28	-0.53	-1.18	2.01	-1.34	0.76	-0.92	-0.17	-1.91	0.22	-1.4	-0.24	-0.03	1.36	0.07	0.26	-0.8	0.22	-1.37	0.08	-0.62	1.36	0.07	0.26	-0.8	0.22	-1.37	0.08	-0.62	1.36	0.07	0.26	-0.8	0.22	-1.37	0.08	-0.62	1.27	-0.14	0.3	-1.8	0.3	-1.61	-0.16
GVRFPLTFGWCFKLVPVDPEKVEEANEG	cv-803	1	-0.2	-1.53	-2.63	2.28	-0.53	-1.18	2.01	-1.34	0.76	-0.92	-0.17	-1.91	0.22	-1.4	-0.24	-0.03	-1.47	1.45	1.24	1.27	1.55	1.47	1.3	0.83	1.52	0.61	0.96	-0.16	0.25	0.28	-1.33	-0.2	0.22	-0.17	-0.5	0.05	-0.01	-1.34	-0.19	3.56	1.36	0.07	0.26	-0.8	0.22	-1.37	0.08
GVRYPLTFGWCYKLVPVEPEKEEANKGE	cv-804	1	-0.2	-1.53	-2.63	2.28	-0.53	-1.18	2.01	-1.34	0.76	-0.92	-0.17	-1.91	0.22	-1.4	-0.24	-0.03	-1.47	1.45	1.24	1.27	1.55	1.47	1.3	0.83	0.61	1.6	1.17	0.73	0.53	0.25	-0.96	-0.52	0.22	-0.17	-0.5	0.05	-0.01	-1.34	-0.19	3.56	1.36	0.07	0.26	-0.8	0.22	-1.37	0.08
GVSFFFLSFHISNLQFNSSLEDPSTDYY	cv-805	1	-0.2	-1.53	-2.63	2.28	-0.53	-1.18	2.01	-1.34	0.76	-0.92	-0.17	-1.91	0.22	-1.4	-0.24	-0.03	-0.67	-0.86	-1.07	-0.41	-0.32	0.27	-0.64	0.11	1.52	0.61	0.96	-0.16	0.25	0.28	-1.33	-0.2	1.52	0.61	0.96	-0.16	0.25	0.28	-1.33	-0.2	1.52	0.61	0.96	-0.16	0.25	0.28	-1.33
GVSSTEINQPFITMDAQGPKHLALTLTR	cv-806	1	-0.2	-1.53	-2.63	2.28	-0.53	-1.18	2.01	-1.34	0.76	-0.92	-0.17	-1.91	0.22	-1.4	-0.24	-0.03	-0.67	-0.86	-1.07	-0.41	-0.32	0.27	-0.64	0.11	-0.67	-0.86	-1.07	-0.41	-0.32	0.27	-0.64	0.11	-0.34	-0.51	-0.55	-1.06	-0.06	-0.01	-0.79	0.39	-1.18	0.4	0.1	0.36	-2.16	-0.17	0.91
GVVFGILIKRRQQKIRKYTMRRLLQETE	cv-807	1	-0.2	-1.53	-2.63	2.28	-0.53	-1.18	2.01	-1.34	0.76	-0.92	-0.17	-1.91	0.22	-1.4	-0.24	-0.03	0.76	-0.92	-0.17	-1.91	0.22	-1.4	-0.24	-0.03	1.52	0.61	0.96	-0.16	0.25	0.28	-1.33	-0.2	-0.2	-1.53	-2.63	2.28	-0.53	-1.18	2.01	-1.34	1.27	-0.14	0.3	-1.8	0.3	-1.61	-0.16
GVYLLPRRGPRLGVRATRKTSERSQPRG	cv-808	1	-0.2	-1.53	-2.63	2.28	-0.53	-1.18	2.01	-1.34	0.76	-0.92	-0.17	-1.91	0.22	-1.4	-0.24	-0.03	0.61	1.6	1.17	0.73	0.53	0.25	-0.96	-0.52	1.36	0.07	0.26	-0.8	0.22	-1.37	0.08	-0.62	1.36	0.07	0.26	-0.8	0.22	-1.37	0.08	-0.62	0.22	-0.17	-0.5	0.05	-0.01	-1.34	-0.19
GWAGWLLSPRGSRPSWGPTDPRRRSRNL	cv-809	1	-0.2	-1.53	-2.63	2.28	-0.53	-1.18	2.01	-1.34	1.5	2.06	1.79	0.75	0.75	-0.13	-1.01	-0.85	0.15	-1.11	-1.35	-0.92	0.02	-0.91	0.36	-0.48	-0.2	-1.53	-2.63	2.28	-0.53	-1.18	2.01	-1.34	1.5	2.06	1.79	0.75	0.75	-0.13	-1.01	-0.85	1.36	0.07	0.26	-0.8	0.22	-1.37	0.08
GWLLSPRGSRPSWGPTDPRRRSRNLGKV	cv-810	1	-0.2	-1.53	-2.63	2.28	-0.53	-1.18	2.01	-1.34	1.5	2.06	1.79	0.75	0.75	-0.13	-1.01	-0.85	1.36	0.07	0.26	-0.8	0.22	-1.37	0.08	-0.62	1.36	0.07	0.26	-0.8	0.22	-1.37	0.08	-0.62	-0.67	-0.86	-1.07	-0.41	-0.32	0.27	-0.64	0.11	0.22	-0.17	-0.5	0.05	-0.01	-1.34	-0.19
GWMTNLPPIPVGEIYKRWIILGLNKIVR	cv-811	1	-0.2	-1.53	-2.63	2.28	-0.53	-1.18	2.01	-1.34	1.5	2.06	1.79	0.75	0.75	-0.13	-1.01	-0.85	1.01	-0.53	0.43	0	0.23	0.1	-0.86	-0.68	-0.34	-0.51	-0.55	-1.06	-0.06	-0.01	-0.79	0.39	-0.99	0	-0.37	0.69	-0.55	0.85	0.73	-0.8	1.36	0.07	0.26	-0.8	0.22	-1.37	0.08
GWMTNNPPIPVGEIYKRWIILGLNKIVR	cv-812	1	-0.2	-1.53	-2.63	2.28	-0.53	-1.18	2.01	-1.34	1.5	2.06	1.79	0.75	0.75	-0.13	-1.01	-0.85	1.01	-0.53	0.43	0	0.23	0.1	-0.86	-0.68	-0.34	-0.51	-0.55	-1.06	-0.06	-0.01	-0.79	0.39	-0.99	0	-0.37	0.69	-0.55	0.85	0.73	-0.8	-0.99	0	-0.37	0.69	-0.55	0.85	0.73
GWMTNYPPIPVGEIYKRWIILGLNKIVR	cv-813	1	-0.2	-1.53	-2.63	2.28	-0.53	-1.18	2.01	-1.34	1.5	2.06	1.79	0.75	0.75	-0.13	-1.01	-0.85	1.01	-0.53	0.43	0	0.23	0.1	-0.86	-0.68	-0.34	-0.51	-0.55	-1.06	-0.06	-0.01	-0.79	0.39	-0.99	0	-0.37	0.69	-0.55	0.85	0.73	-0.8	0.61	1.6	1.17	0.73	0.53	0.25	-0.96
GWPTTLLVVMGTLVALVGLFVLLAFLQY	cv-814	1	-0.2	-1.53	-2.63	2.28	-0.53	-1.18	2.01	-1.34	1.5	2.06	1.79	0.75	0.75	-0.13	-1.01	-0.85	0.22	-0.17	-0.5	0.05	-0.01	-1.34	-0.19	3.56	-0.34	-0.51	-0.55	-1.06	-0.06	-0.01	-0.79	0.39	-0.34	-0.51	-0.55	-1.06	-0.06	-0.01	-0.79	0.39	1.36	0.07	0.26	-0.8	0.22	-1.37	0.08
GWTGPNCERKKPPVIRQNIHSLSPQERE	cv-815	1	-0.2	-1.53	-2.63	2.28	-0.53	-1.18	2.01	-1.34	1.5	2.06	1.79	0.75	0.75	-0.13	-1.01	-0.85	-0.34	-0.51	-0.55	-1.06	-0.06	-0.01	-0.79	0.39	-0.2	-1.53	-2.63	2.28	-0.53	-1.18	2.01	-1.34	0.22	-0.17	-0.5	0.05	-0.01	-1.34	-0.19	3.56	-0.99	0	-0.37	0.69	-0.55	0.85	0.73
GYGAGVAGALVAFKIMSGEVPSTEDLVN	cv-816	1	-0.2	-1.53	-2.63	2.28	-0.53	-1.18	2.01	-1.34	0.61	1.6	1.17	0.73	0.53	0.25	-0.96	-0.52	-0.2	-1.53	-2.63	2.28	-0.53	-1.18	2.01	-1.34	0.15	-1.11	-1.35	-0.92	0.02	-0.91	0.36	-0.48	-0.2	-1.53	-2.63	2.28	-0.53	-1.18	2.01	-1.34	0.76	-0.92	-0.17	-1.91	0.22	-1.4	-0.24
GYVAPLTCSPQPEYVNQPDVRPQPPSPR	cv-817	1	-0.2	-1.53	-2.63	2.28	-0.53	-1.18	2.01	-1.34	0.61	1.6	1.17	0.73	0.53	0.25	-0.96	-0.52	0.76	-0.92	-0.17	-1.91	0.22	-1.4	-0.24	-0.03	0.15	-1.11	-1.35	-0.92	0.02	-0.91	0.36	-0.48	0.22	-0.17	-0.5	0.05	-0.01	-1.34	-0.19	3.56	1.36	0.07	0.26	-0.8	0.22	-1.37	0.08
GYWNLTPEKGWLSLYAVRITWYSKDFWT	cv-818	1	-0.2	-1.53	-2.63	2.28	-0.53	-1.18	2.01	-1.34	0.61	1.6	1.17	0.73	0.53	0.25	-0.96	-0.52	1.5	2.06	1.79	0.75	0.75	-0.13	-1.01	-0.85	-0.99	0	-0.37	0.69	-0.55	0.85	0.73	-0.8	1.36	0.07	0.26	-0.8	0.22	-1.37	0.08	-0.62	-0.34	-0.51	-0.55	-1.06	-0.06	-0.01	-0.79
GYWNLTPEKGWLSTYAVRITWYSKDFWT	cv-819	1	-0.2	-1.53	-2.63	2.28	-0.53	-1.18	2.01	-1.34	0.61	1.6	1.17	0.73	0.53	0.25	-0.96	-0.52	1.5	2.06	1.79	0.75	0.75	-0.13	-1.01	-0.85	-0.99	0	-0.37	0.69	-0.55	0.85	0.73	-0.8	1.36	0.07	0.26	-0.8	0.22	-1.37	0.08	-0.62	-0.34	-0.51	-0.55	-1.06	-0.06	-0.01	-0.79
HAACHKCIDFYSRIRELRHYSDSVYGDT	cv-820	1	-0.43	-0.25	0.37	0.19	0.51	1.28	0.93	0.65	0.15	-1.11	-1.35	-0.92	0.02	-0.91	0.36	-0.48	0.15	-1.11	-1.35	-0.92	0.02	-0.91	0.36	-0.48	0.18	-1.67	-0.46	-0.21	0	1.2	-1.61	-0.19	-0.43	-0.25	0.37	0.19	0.51	1.28	0.93	0.65	-1.17	0.7	0.7	0.8	1.64	0.67	1.63
HAFVDSIFEQWLRRHRPLQEVYPEANAP	cv-821	1	-0.43	-0.25	0.37	0.19	0.51	1.28	0.93	0.65	0.15	-1.11	-1.35	-0.92	0.02	-0.91	0.36	-0.48	1.52	0.61	0.96	-0.16	0.25	0.28	-1.33	-0.2	0.76	-0.92	-0.17	-1.91	0.22	-1.4	-0.24	-0.03	-1.15	0.67	-0.41	-0.01	-2.68	1.31	0.03	0.56	-0.67	-0.86	-1.07	-0.41	-0.32	0.27	-0.64
HAGPIAPGQMREPRGSDIAGTTSTLQEQ	cv-822	1	-0.43	-0.25	0.37	0.19	0.51	1.28	0.93	0.65	0.15	-1.11	-1.35	-0.92	0.02	-0.91	0.36	-0.48	-0.2	-1.53	-2.63	2.28	-0.53	-1.18	2.01	-1.34	0.22	-0.17	-0.5	0.05	-0.01	-1.34	-0.19	3.56	1.27	-0.14	0.3	-1.8	0.3	-1.61	-0.16	-0.13	0.15	-1.11	-1.35	-0.92	0.02	-0.91	0.36
HCLGKWLGHPDKFVGITYALTVVWLLVF	cv-823	1	-0.43	-0.25	0.37	0.19	0.51	1.28	0.93	0.65	0.18	-1.67	-0.46	-0.21	0	1.2	-1.61	-0.19	1.36	0.07	0.26	-0.8	0.22	-1.37	0.08	-0.62	-0.2	-1.53	-2.63	2.28	-0.53	-1.18	2.01	-1.34	-1.17	0.7	0.7	0.8	1.64	0.67	1.63	0.13	1.5	2.06	1.79	0.75	0.75	-0.13	-1.01
HCNISRAKWNNTLKQIASKLREQFGNNK	cv-824	1	-0.43	-0.25	0.37	0.19	0.51	1.28	0.93	0.65	0.18	-1.67	-0.46	-0.21	0	1.2	-1.61	-0.19	-0.99	0	-0.37	0.69	-0.55	0.85	0.73	-0.8	1.27	-0.14	0.3	-1.8	0.3	-1.61	-0.16	-0.13	-0.67	-0.86	-1.07	-0.41	-0.32	0.27	-0.64	0.11	-1.47	1.45	1.24	1.27	1.55	1.47	1.3
HCNISRAKWNNTLKQIVEKLREQFKNKT	cv-825	1	-0.43	-0.25	0.37	0.19	0.51	1.28	0.93	0.65	0.18	-1.67	-0.46	-0.21	0	1.2	-1.61	-0.19	-0.99	0	-0.37	0.69	-0.55	0.85	0.73	-0.8	1.27	-0.14	0.3	-1.8	0.3	-1.61	-0.16	-0.13	-0.67	-0.86	-1.07	-0.41	-0.32	0.27	-0.64	0.11	-1.47	1.45	1.24	1.27	1.55	1.47	1.3
HEAPAFLDWHRLFLLRWEQEIQKLTGDE	cv-826	1	-0.43	-0.25	0.37	0.19	0.51	1.28	0.93	0.65	-1.18	0.4	0.1	0.36	-2.16	-0.17	0.91	0.02	0.15	-1.11	-1.35	-0.92	0.02	-0.91	0.36	-0.48	0.22	-0.17	-0.5	0.05	-0.01	-1.34	-0.19	3.56	0.15	-1.11	-1.35	-0.92	0.02	-0.91	0.36	-0.48	1.52	0.61	0.96	-0.16	0.25	0.28	-1.33
HEAPAFLPWHRLFLLRWEQEIQKLTGDE	cv-827	1	-0.43	-0.25	0.37	0.19	0.51	1.28	0.93	0.65	-1.18	0.4	0.1	0.36	-2.16	-0.17	0.91	0.02	0.15	-1.11	-1.35	-0.92	0.02	-0.91	0.36	-0.48	0.22	-0.17	-0.5	0.05	-0.01	-1.34	-0.19	3.56	0.15	-1.11	-1.35	-0.92	0.02	-0.91	0.36	-0.48	1.52	0.61	0.96	-0.16	0.25	0.28	-1.33
HEGKSSFYRNLLWLTEKEGSYPKLKNSY	cv-828	1	-0.43	-0.25	0.37	0.19	0.51	1.28	0.93	0.65	-1.18	0.4	0.1	0.36	-2.16	-0.17	0.91	0.02	-0.2	-1.53	-2.63	2.28	-0.53	-1.18	2.01	-1.34	-1.17	0.7	0.7	0.8	1.64	0.67	1.63	0.13	-0.67	-0.86	-1.07	-0.41	-0.32	0.27	-0.64	0.11	-0.67	-0.86	-1.07	-0.41	-0.32	0.27	-0.64
HETRLLQTGIHVRVSQPSLILVSQYTPD	cv-829	1	-0.43	-0.25	0.37	0.19	0.51	1.28	0.93	0.65	-1.18	0.4	0.1	0.36	-2.16	-0.17	0.91	0.02	-0.34	-0.51	-0.55	-1.06	-0.06	-0.01	-0.79	0.39	-1.47	1.45	1.24	1.27	1.55	1.47	1.3	0.83	1.36	0.07	0.26	-0.8	0.22	-1.37	0.08	-0.62	1.36	0.07	0.26	-0.8	0.22	-1.37	0.08
HGDTPTLHEYMLDLQPETTDLYCYEQLN	cv-830	1	-0.43	-0.25	0.37	0.19	0.51	1.28	0.93	0.65	-0.2	-1.53	-2.63	2.28	-0.53	-1.18	2.01	-1.34	-1.15	0.67	-0.41	-0.01	-2.68	1.31	0.03	0.56	-0.34	-0.51	-0.55	-1.06	-0.06	-0.01	-0.79	0.39	0.22	-0.17	-0.5	0.05	-0.01	-1.34	-0.19	3.56	-0.34	-0.51	-0.55	-1.06	-0.06	-0.01	-0.79
HGHSYTTAEEAAGIGILTVILGVLLLIG	cv-831	1	-0.43	-0.25	0.37	0.19	0.51	1.28	0.93	0.65	-0.2	-1.53	-2.63	2.28	-0.53	-1.18	2.01	-1.34	-0.43	-0.25	0.37	0.19	0.51	1.28	0.93	0.65	-0.67	-0.86	-1.07	-0.41	-0.32	0.27	-0.64	0.11	0.61	1.6	1.17	0.73	0.53	0.25	-0.96	-0.52	-0.34	-0.51	-0.55	-1.06	-0.06	-0.01	-0.79
HGKSQVLQQSTYQLLQELCCQHLWQIPE	cv-832	1	-0.43	-0.25	0.37	0.19	0.51	1.28	0.93	0.65	-0.2	-1.53	-2.63	2.28	-0.53	-1.18	2.01	-1.34	-1.17	0.7	0.7	0.8	1.64	0.67	1.63	0.13	-0.67	-0.86	-1.07	-0.41	-0.32	0.27	-0.64	0.11	-0.96	0.12	0.18	0.16	0.09	0.42	-0.2	-0.41	0.76	-0.92	-0.17	-1.91	0.22	-1.4	-0.24
HGMDDAEKEVLVWRFDSKLALHHVAREL	cv-833	1	-0.43	-0.25	0.37	0.19	0.51	1.28	0.93	0.65	-0.2	-1.53	-2.63	2.28	-0.53	-1.18	2.01	-1.34	1.01	-0.53	0.43	0	0.23	0.1	-0.86	-0.68	-1.15	0.67	-0.41	-0.01	-2.68	1.31	0.03	0.56	-1.15	0.67	-0.41	-0.01	-2.68	1.31	0.03	0.56	0.15	-1.11	-1.35	-0.92	0.02	-0.91	0.36
HGPKATLQDIVLHLEPQNEIPVDLLCHE	cv-834	1	-0.43	-0.25	0.37	0.19	0.51	1.28	0.93	0.65	-0.2	-1.53	-2.63	2.28	-0.53	-1.18	2.01	-1.34	0.22	-0.17	-0.5	0.05	-0.01	-1.34	-0.19	3.56	-1.17	0.7	0.7	0.8	1.64	0.67	1.63	0.13	0.15	-1.11	-1.35	-0.92	0.02	-0.91	0.36	-0.48	-0.34	-0.51	-0.55	-1.06	-0.06	-0.01	-0.79
HGRDNRTIISLNKYYNLTMKCRRPGNKT	cv-835	1	-0.43	-0.25	0.37	0.19	0.51	1.28	0.93	0.65	-0.2	-1.53	-2.63	2.28	-0.53	-1.18	2.01	-1.34	-1.47	1.45	1.24	1.27	1.55	1.47	1.3	0.83	-1.15	0.67	-0.41	-0.01	-2.68	1.31	0.03	0.56	-0.99	0	-0.37	0.69	-0.55	0.85	0.73	-0.8	-1.47	1.45	1.24	1.27	1.55	1.47	1.3
HGVTSAPDTRPAPGSTAPPAHGVTSAPD	cv-836	1	-0.43	-0.25	0.37	0.19	0.51	1.28	0.93	0.65	-0.2	-1.53	-2.63	2.28	-0.53	-1.18	2.01	-1.34	0.76	-0.92	-0.17	-1.91	0.22	-1.4	-0.24	-0.03	-0.34	-0.51	-0.55	-1.06	-0.06	-0.01	-0.79	0.39	-0.67	-0.86	-1.07	-0.41	-0.32	0.27	-0.64	0.11	0.15	-1.11	-1.35	-0.92	0.02	-0.91	0.36
HKLTGQVPSLQYLALLAHQNGLRKRSQR	cv-837	1	-0.43	-0.25	0.37	0.19	0.51	1.28	0.93	0.65	-1.17	0.7	0.7	0.8	1.64	0.67	1.63	0.13	1.36	0.07	0.26	-0.8	0.22	-1.37	0.08	-0.62	-0.34	-0.51	-0.55	-1.06	-0.06	-0.01	-0.79	0.39	-0.2	-1.53	-2.63	2.28	-0.53	-1.18	2.01	-1.34	-0.96	0.12	0.18	0.16	0.09	0.42	-0.2
HLHLETFKAVLDGLDVLLAQEVRPRRWK	cv-838	1	-0.43	-0.25	0.37	0.19	0.51	1.28	0.93	0.65	1.36	0.07	0.26	-0.8	0.22	-1.37	0.08	-0.62	-0.43	-0.25	0.37	0.19	0.51	1.28	0.93	0.65	1.36	0.07	0.26	-0.8	0.22	-1.37	0.08	-0.62	-1.18	0.4	0.1	0.36	-2.16	-0.17	0.91	0.02	-0.34	-0.51	-0.55	-1.06	-0.06	-0.01	-0.79
HLPLHPAAMPHLLVGSSGLSRYVARLSS	cv-839	1	-0.43	-0.25	0.37	0.19	0.51	1.28	0.93	0.65	1.36	0.07	0.26	-0.8	0.22	-1.37	0.08	-0.62	0.22	-0.17	-0.5	0.05	-0.01	-1.34	-0.19	3.56	1.36	0.07	0.26	-0.8	0.22	-1.37	0.08	-0.62	-0.43	-0.25	0.37	0.19	0.51	1.28	0.93	0.65	0.22	-0.17	-0.5	0.05	-0.01	-1.34	-0.19
HNLPQHLFGYSWYKGERVDGNRQIIGYV	cv-840	1	-0.43	-0.25	0.37	0.19	0.51	1.28	0.93	0.65	-0.99	0	-0.37	0.69	-0.55	0.85	0.73	-0.8	1.36	0.07	0.26	-0.8	0.22	-1.37	0.08	-0.62	0.22	-0.17	-0.5	0.05	-0.01	-1.34	-0.19	3.56	-0.96	0.12	0.18	0.16	0.09	0.42	-0.2	-0.41	-0.43	-0.25	0.37	0.19	0.51	1.28	0.93
HNRMYNMVPFFPPVTNEELFLTSDQLGY	cv-841	1	-0.43	-0.25	0.37	0.19	0.51	1.28	0.93	0.65	-0.99	0	-0.37	0.69	-0.55	0.85	0.73	-0.8	-1.47	1.45	1.24	1.27	1.55	1.47	1.3	0.83	1.01	-0.53	0.43	0	0.23	0.1	-0.86	-0.68	0.61	1.6	1.17	0.73	0.53	0.25	-0.96	-0.52	-0.99	0	-0.37	0.69	-0.55	0.85	0.73
HPDYVITTQHWLGLLGPNGTQPQFANCS	cv-842	1	-0.43	-0.25	0.37	0.19	0.51	1.28	0.93	0.65	0.22	-0.17	-0.5	0.05	-0.01	-1.34	-0.19	3.56	-1.15	0.67	-0.41	-0.01	-2.68	1.31	0.03	0.56	0.61	1.6	1.17	0.73	0.53	0.25	-0.96	-0.52	0.76	-0.92	-0.17	-1.91	0.22	-1.4	-0.24	-0.03	1.27	-0.14	0.3	-1.8	0.3	-1.61	-0.16
HPQQFIYAGSLSALLDPSQGMGPSLIGL	cv-843	1	-0.43	-0.25	0.37	0.19	0.51	1.28	0.93	0.65	0.22	-0.17	-0.5	0.05	-0.01	-1.34	-0.19	3.56	-0.96	0.12	0.18	0.16	0.09	0.42	-0.2	-0.41	-0.96	0.12	0.18	0.16	0.09	0.42	-0.2	-0.41	1.52	0.61	0.96	-0.16	0.25	0.28	-1.33	-0.2	1.27	-0.14	0.3	-1.8	0.3	-1.61	-0.16
HPTFAVHDTLFYCVANMPASVPKTSTYA	cv-844	1	-0.43	-0.25	0.37	0.19	0.51	1.28	0.93	0.65	0.22	-0.17	-0.5	0.05	-0.01	-1.34	-0.19	3.56	-0.34	-0.51	-0.55	-1.06	-0.06	-0.01	-0.79	0.39	1.52	0.61	0.96	-0.16	0.25	0.28	-1.33	-0.2	0.15	-1.11	-1.35	-0.92	0.02	-0.91	0.36	-0.48	0.76	-0.92	-0.17	-1.91	0.22	-1.4	-0.24
HPVHAGPIAPGQMREPRGSDIAGTTSTL	cv-845	1	-0.43	-0.25	0.37	0.19	0.51	1.28	0.93	0.65	0.22	-0.17	-0.5	0.05	-0.01	-1.34	-0.19	3.56	0.76	-0.92	-0.17	-1.91	0.22	-1.4	-0.24	-0.03	-0.43	-0.25	0.37	0.19	0.51	1.28	0.93	0.65	0.15	-1.11	-1.35	-0.92	0.02	-0.91	0.36	-0.48	-0.2	-1.53	-2.63	2.28	-0.53	-1.18	2.01
HQGPAFVTWHRYHLLCLERDLQRLIGNE	cv-846	1	-0.43	-0.25	0.37	0.19	0.51	1.28	0.93	0.65	-0.96	0.12	0.18	0.16	0.09	0.42	-0.2	-0.41	-0.2	-1.53	-2.63	2.28	-0.53	-1.18	2.01	-1.34	0.22	-0.17	-0.5	0.05	-0.01	-1.34	-0.19	3.56	0.15	-1.11	-1.35	-0.92	0.02	-0.91	0.36	-0.48	1.52	0.61	0.96	-0.16	0.25	0.28	-1.33
HQKEPPFLWMGYELHPDKWTVQSIKLPE	cv-847	1	-0.43	-0.25	0.37	0.19	0.51	1.28	0.93	0.65	-0.96	0.12	0.18	0.16	0.09	0.42	-0.2	-0.41	-1.17	0.7	0.7	0.8	1.64	0.67	1.63	0.13	-1.18	0.4	0.1	0.36	-2.16	-0.17	0.91	0.02	0.22	-0.17	-0.5	0.05	-0.01	-1.34	-0.19	3.56	0.22	-0.17	-0.5	0.05	-0.01	-1.34	-0.19
HQKRTAMFQDPQERPRKLPQLCTELQTT	cv-848	1	-0.43	-0.25	0.37	0.19	0.51	1.28	0.93	0.65	-0.96	0.12	0.18	0.16	0.09	0.42	-0.2	-0.41	-1.17	0.7	0.7	0.8	1.64	0.67	1.63	0.13	-1.47	1.45	1.24	1.27	1.55	1.47	1.3	0.83	-0.34	-0.51	-0.55	-1.06	-0.06	-0.01	-0.79	0.39	0.15	-1.11	-1.35	-0.92	0.02	-0.91	0.36
HRTILSSLGLPVSYDPDALPQLLEIMAG	cv-849	1	-0.43	-0.25	0.37	0.19	0.51	1.28	0.93	0.65	-1.47	1.45	1.24	1.27	1.55	1.47	1.3	0.83	-0.34	-0.51	-0.55	-1.06	-0.06	-0.01	-0.79	0.39	1.27	-0.14	0.3	-1.8	0.3	-1.61	-0.16	-0.13	1.36	0.07	0.26	-0.8	0.22	-1.37	0.08	-0.62	-0.67	-0.86	-1.07	-0.41	-0.32	0.27	-0.64
HRWILYSQGNSGLMENLFDRGDSSLHQL	cv-850	1	-0.43	-0.25	0.37	0.19	0.51	1.28	0.93	0.65	-1.47	1.45	1.24	1.27	1.55	1.47	1.3	0.83	1.5	2.06	1.79	0.75	0.75	-0.13	-1.01	-0.85	1.27	-0.14	0.3	-1.8	0.3	-1.61	-0.16	-0.13	1.36	0.07	0.26	-0.8	0.22	-1.37	0.08	-0.62	0.61	1.6	1.17	0.73	0.53	0.25	-0.96
HSRRRGRLTKHTKFVRDMIREVCGFAPY	cv-851	1	-0.43	-0.25	0.37	0.19	0.51	1.28	0.93	0.65	-0.67	-0.86	-1.07	-0.41	-0.32	0.27	-0.64	0.11	-1.47	1.45	1.24	1.27	1.55	1.47	1.3	0.83	-1.47	1.45	1.24	1.27	1.55	1.47	1.3	0.83	-1.47	1.45	1.24	1.27	1.55	1.47	1.3	0.83	-0.2	-1.53	-2.63	2.28	-0.53	-1.18	2.01
HSRRRRRLTNHTKFVRDMIREVCGFAPY	cv-852	1	-0.43	-0.25	0.37	0.19	0.51	1.28	0.93	0.65	-0.67	-0.86	-1.07	-0.41	-0.32	0.27	-0.64	0.11	-1.47	1.45	1.24	1.27	1.55	1.47	1.3	0.83	-1.47	1.45	1.24	1.27	1.55	1.47	1.3	0.83	-1.47	1.45	1.24	1.27	1.55	1.47	1.3	0.83	-1.47	1.45	1.24	1.27	1.55	1.47	1.3
HSVQLTLPPGLEMALGPGREYRALQLHL	cv-853	1	-0.43	-0.25	0.37	0.19	0.51	1.28	0.93	0.65	-0.67	-0.86	-1.07	-0.41	-0.32	0.27	-0.64	0.11	0.76	-0.92	-0.17	-1.91	0.22	-1.4	-0.24	-0.03	-0.96	0.12	0.18	0.16	0.09	0.42	-0.2	-0.41	1.36	0.07	0.26	-0.8	0.22	-1.37	0.08	-0.62	-0.34	-0.51	-0.55	-1.06	-0.06	-0.01	-0.79
HSYTTAEEAAGIGILTVILGVLLLIGCW	cv-854	1	-0.43	-0.25	0.37	0.19	0.51	1.28	0.93	0.65	-0.67	-0.86	-1.07	-0.41	-0.32	0.27	-0.64	0.11	0.61	1.6	1.17	0.73	0.53	0.25	-0.96	-0.52	-0.34	-0.51	-0.55	-1.06	-0.06	-0.01	-0.79	0.39	-0.34	-0.51	-0.55	-1.06	-0.06	-0.01	-0.79	0.39	0.15	-1.11	-1.35	-0.92	0.02	-0.91	0.36
HTKYLPLDKGIKPYYPDQVVNHYFQTRH	cv-855	1	-0.43	-0.25	0.37	0.19	0.51	1.28	0.93	0.65	-0.34	-0.51	-0.55	-1.06	-0.06	-0.01	-0.79	0.39	-1.17	0.7	0.7	0.8	1.64	0.67	1.63	0.13	0.61	1.6	1.17	0.73	0.53	0.25	-0.96	-0.52	1.36	0.07	0.26	-0.8	0.22	-1.37	0.08	-0.62	0.22	-0.17	-0.5	0.05	-0.01	-1.34	-0.19
HTTPNIPPSFLQAMRKYSPFRNGYMEPT	cv-856	1	-0.43	-0.25	0.37	0.19	0.51	1.28	0.93	0.65	-0.34	-0.51	-0.55	-1.06	-0.06	-0.01	-0.79	0.39	-0.34	-0.51	-0.55	-1.06	-0.06	-0.01	-0.79	0.39	0.22	-0.17	-0.5	0.05	-0.01	-1.34	-0.19	3.56	-0.99	0	-0.37	0.69	-0.55	0.85	0.73	-0.8	1.27	-0.14	0.3	-1.8	0.3	-1.61	-0.16
HYLHTLWKAGILYKRETTHSASFCGSPY	cv-857	1	-0.43	-0.25	0.37	0.19	0.51	1.28	0.93	0.65	0.61	1.6	1.17	0.73	0.53	0.25	-0.96	-0.52	1.36	0.07	0.26	-0.8	0.22	-1.37	0.08	-0.62	-0.43	-0.25	0.37	0.19	0.51	1.28	0.93	0.65	-0.34	-0.51	-0.55	-1.06	-0.06	-0.01	-0.79	0.39	1.36	0.07	0.26	-0.8	0.22	-1.37	0.08
HYSDSVYGDTLEKLTNTGLYNLLIRCLR	cv-858	1	-0.43	-0.25	0.37	0.19	0.51	1.28	0.93	0.65	0.61	1.6	1.17	0.73	0.53	0.25	-0.96	-0.52	-0.67	-0.86	-1.07	-0.41	-0.32	0.27	-0.64	0.11	-1.15	0.67	-0.41	-0.01	-2.68	1.31	0.03	0.56	-0.67	-0.86	-1.07	-0.41	-0.32	0.27	-0.64	0.11	0.76	-0.92	-0.17	-1.91	0.22	-1.4	-0.24
IASSPSVDKARAELQELLTIAERWEEKA	cv-859	1	1.27	-0.14	0.3	-1.8	0.3	-1.61	-0.16	-0.13	0.15	-1.11	-1.35	-0.92	0.02	-0.91	0.36	-0.48	-0.67	-0.86	-1.07	-0.41	-0.32	0.27	-0.64	0.11	-0.67	-0.86	-1.07	-0.41	-0.32	0.27	-0.64	0.11	0.22	-0.17	-0.5	0.05	-0.01	-1.34	-0.19	3.56	-0.67	-0.86	-1.07	-0.41	-0.32	0.27	-0.64
IATPGIVSGILLSIARVIGETAPVLVLV	cv-860	1	1.27	-0.14	0.3	-1.8	0.3	-1.61	-0.16	-0.13	0.15	-1.11	-1.35	-0.92	0.02	-0.91	0.36	-0.48	-0.34	-0.51	-0.55	-1.06	-0.06	-0.01	-0.79	0.39	0.22	-0.17	-0.5	0.05	-0.01	-1.34	-0.19	3.56	-0.2	-1.53	-2.63	2.28	-0.53	-1.18	2.01	-1.34	1.27	-0.14	0.3	-1.8	0.3	-1.61	-0.16
ICTEMEKEGKISKIGPENPYNTPVFAIK	cv-861	1	1.27	-0.14	0.3	-1.8	0.3	-1.61	-0.16	-0.13	0.18	-1.67	-0.46	-0.21	0	1.2	-1.61	-0.19	-0.34	-0.51	-0.55	-1.06	-0.06	-0.01	-0.79	0.39	-1.18	0.4	0.1	0.36	-2.16	-0.17	0.91	0.02	1.01	-0.53	0.43	0	0.23	0.1	-0.86	-0.68	-1.18	0.4	0.1	0.36	-2.16	-0.17	0.91
ICTIDVYMIMVKCWMIDSECRPRFRELV	cv-862	1	1.27	-0.14	0.3	-1.8	0.3	-1.61	-0.16	-0.13	0.18	-1.67	-0.46	-0.21	0	1.2	-1.61	-0.19	-0.34	-0.51	-0.55	-1.06	-0.06	-0.01	-0.79	0.39	1.27	-0.14	0.3	-1.8	0.3	-1.61	-0.16	-0.13	-1.15	0.67	-0.41	-0.01	-2.68	1.31	0.03	0.56	0.76	-0.92	-0.17	-1.91	0.22	-1.4	-0.24
IDGPLPEDNEPSGYAQTDCVLEAMASLE	cv-863	1	1.27	-0.14	0.3	-1.8	0.3	-1.61	-0.16	-0.13	-1.15	0.67	-0.41	-0.01	-2.68	1.31	0.03	0.56	-0.2	-1.53	-2.63	2.28	-0.53	-1.18	2.01	-1.34	0.22	-0.17	-0.5	0.05	-0.01	-1.34	-0.19	3.56	1.36	0.07	0.26	-0.8	0.22	-1.37	0.08	-0.62	0.22	-0.17	-0.5	0.05	-0.01	-1.34	-0.19
IDPARLPRDTGPELMWAPSLRNSLRVSP	cv-864	1	1.27	-0.14	0.3	-1.8	0.3	-1.61	-0.16	-0.13	-1.15	0.67	-0.41	-0.01	-2.68	1.31	0.03	0.56	0.22	-0.17	-0.5	0.05	-0.01	-1.34	-0.19	3.56	0.15	-1.11	-1.35	-0.92	0.02	-0.91	0.36	-0.48	-1.47	1.45	1.24	1.27	1.55	1.47	1.3	0.83	1.36	0.07	0.26	-0.8	0.22	-1.37	0.08
IDVNAKSKSIFFEYSIKDNISDYINKWF	cv-865	1	1.27	-0.14	0.3	-1.8	0.3	-1.61	-0.16	-0.13	-1.15	0.67	-0.41	-0.01	-2.68	1.31	0.03	0.56	0.76	-0.92	-0.17	-1.91	0.22	-1.4	-0.24	-0.03	-0.99	0	-0.37	0.69	-0.55	0.85	0.73	-0.8	0.15	-1.11	-1.35	-0.92	0.02	-0.91	0.36	-0.48	-1.17	0.7	0.7	0.8	1.64	0.67	1.63
IEDLEVTCTWKLPTLAKFSPYLGQMINL	cv-866	1	1.27	-0.14	0.3	-1.8	0.3	-1.61	-0.16	-0.13	-1.18	0.4	0.1	0.36	-2.16	-0.17	0.91	0.02	-1.15	0.67	-0.41	-0.01	-2.68	1.31	0.03	0.56	1.36	0.07	0.26	-0.8	0.22	-1.37	0.08	-0.62	-1.18	0.4	0.1	0.36	-2.16	-0.17	0.91	0.02	0.76	-0.92	-0.17	-1.91	0.22	-1.4	-0.24
IEITCVYCKTVLELTEVFEFAFKDLFVV	cv-867	1	1.27	-0.14	0.3	-1.8	0.3	-1.61	-0.16	-0.13	-1.18	0.4	0.1	0.36	-2.16	-0.17	0.91	0.02	1.27	-0.14	0.3	-1.8	0.3	-1.61	-0.16	-0.13	-0.34	-0.51	-0.55	-1.06	-0.06	-0.01	-0.79	0.39	0.18	-1.67	-0.46	-0.21	0	1.2	-1.61	-0.19	0.76	-0.92	-0.17	-1.91	0.22	-1.4	-0.24
IEQLIKKEKVYLAMVPAHKGIGGNEQVD	cv-868	1	1.27	-0.14	0.3	-1.8	0.3	-1.61	-0.16	-0.13	-1.18	0.4	0.1	0.36	-2.16	-0.17	0.91	0.02	-0.96	0.12	0.18	0.16	0.09	0.42	-0.2	-0.41	1.36	0.07	0.26	-0.8	0.22	-1.37	0.08	-0.62	1.27	-0.14	0.3	-1.8	0.3	-1.61	-0.16	-0.13	-1.17	0.7	0.7	0.8	1.64	0.67	1.63
IERSVSTTAGPNEYVYYKVYATYRKYQA	cv-869	1	1.27	-0.14	0.3	-1.8	0.3	-1.61	-0.16	-0.13	-1.18	0.4	0.1	0.36	-2.16	-0.17	0.91	0.02	-1.47	1.45	1.24	1.27	1.55	1.47	1.3	0.83	-0.67	-0.86	-1.07	-0.41	-0.32	0.27	-0.64	0.11	0.76	-0.92	-0.17	-1.91	0.22	-1.4	-0.24	-0.03	-0.67	-0.86	-1.07	-0.41	-0.32	0.27	-0.64
IFKVRMYVGGVEHRLEAACNWTRGERCD	cv-870	1	1.27	-0.14	0.3	-1.8	0.3	-1.61	-0.16	-0.13	1.52	0.61	0.96	-0.16	0.25	0.28	-1.33	-0.2	-1.17	0.7	0.7	0.8	1.64	0.67	1.63	0.13	0.76	-0.92	-0.17	-1.91	0.22	-1.4	-0.24	-0.03	-1.47	1.45	1.24	1.27	1.55	1.47	1.3	0.83	1.01	-0.53	0.43	0	0.23	0.1	-0.86
IFLFILLLCLIFLLVLLDYHGMLPVCPL	cv-871	1	1.27	-0.14	0.3	-1.8	0.3	-1.61	-0.16	-0.13	1.52	0.61	0.96	-0.16	0.25	0.28	-1.33	-0.2	1.36	0.07	0.26	-0.8	0.22	-1.37	0.08	-0.62	1.52	0.61	0.96	-0.16	0.25	0.28	-1.33	-0.2	1.27	-0.14	0.3	-1.8	0.3	-1.61	-0.16	-0.13	1.36	0.07	0.26	-0.8	0.22	-1.37	0.08
IFLFILLLCLIFLLVLLDYQGMLPVCPL	cv-872	1	1.27	-0.14	0.3	-1.8	0.3	-1.61	-0.16	-0.13	1.52	0.61	0.96	-0.16	0.25	0.28	-1.33	-0.2	1.36	0.07	0.26	-0.8	0.22	-1.37	0.08	-0.62	1.52	0.61	0.96	-0.16	0.25	0.28	-1.33	-0.2	1.27	-0.14	0.3	-1.8	0.3	-1.61	-0.16	-0.13	1.36	0.07	0.26	-0.8	0.22	-1.37	0.08
IFQSSMTKILEPFRKQNPDIVIYQYMDD	cv-873	1	1.27	-0.14	0.3	-1.8	0.3	-1.61	-0.16	-0.13	1.52	0.61	0.96	-0.16	0.25	0.28	-1.33	-0.2	-0.96	0.12	0.18	0.16	0.09	0.42	-0.2	-0.41	-0.67	-0.86	-1.07	-0.41	-0.32	0.27	-0.64	0.11	-0.67	-0.86	-1.07	-0.41	-0.32	0.27	-0.64	0.11	1.01	-0.53	0.43	0	0.23	0.1	-0.86
IFQSSMTKILEPFRKQNPEIVIYQYMDD	cv-874	1	1.27	-0.14	0.3	-1.8	0.3	-1.61	-0.16	-0.13	1.52	0.61	0.96	-0.16	0.25	0.28	-1.33	-0.2	-0.96	0.12	0.18	0.16	0.09	0.42	-0.2	-0.41	-0.67	-0.86	-1.07	-0.41	-0.32	0.27	-0.64	0.11	-0.67	-0.86	-1.07	-0.41	-0.32	0.27	-0.64	0.11	1.01	-0.53	0.43	0	0.23	0.1	-0.86
IGAETFDVDGAANRETKLGKAGYVTDRG	cv-875	1	1.27	-0.14	0.3	-1.8	0.3	-1.61	-0.16	-0.13	-0.2	-1.53	-2.63	2.28	-0.53	-1.18	2.01	-1.34	0.15	-1.11	-1.35	-0.92	0.02	-0.91	0.36	-0.48	-1.18	0.4	0.1	0.36	-2.16	-0.17	0.91	0.02	-0.34	-0.51	-0.55	-1.06	-0.06	-0.01	-0.79	0.39	1.52	0.61	0.96	-0.16	0.25	0.28	-1.33
IGDAYFSIPLDEEFRQYTAFTLPSVNNA	cv-876	1	1.27	-0.14	0.3	-1.8	0.3	-1.61	-0.16	-0.13	-0.2	-1.53	-2.63	2.28	-0.53	-1.18	2.01	-1.34	-1.15	0.67	-0.41	-0.01	-2.68	1.31	0.03	0.56	0.15	-1.11	-1.35	-0.92	0.02	-0.91	0.36	-0.48	0.61	1.6	1.17	0.73	0.53	0.25	-0.96	-0.52	1.52	0.61	0.96	-0.16	0.25	0.28	-1.33
IGILTVILGVLLLIGCWYCRRRNGYRAL	cv-877	1	1.27	-0.14	0.3	-1.8	0.3	-1.61	-0.16	-0.13	-0.2	-1.53	-2.63	2.28	-0.53	-1.18	2.01	-1.34	1.27	-0.14	0.3	-1.8	0.3	-1.61	-0.16	-0.13	1.36	0.07	0.26	-0.8	0.22	-1.37	0.08	-0.62	-0.34	-0.51	-0.55	-1.06	-0.06	-0.01	-0.79	0.39	0.76	-0.92	-0.17	-1.91	0.22	-1.4	-0.24
IGPENPYNTPMFAIKKKDSTKWRKLVDF	cv-878	1	1.27	-0.14	0.3	-1.8	0.3	-1.61	-0.16	-0.13	-0.2	-1.53	-2.63	2.28	-0.53	-1.18	2.01	-1.34	0.22	-0.17	-0.5	0.05	-0.01	-1.34	-0.19	3.56	-1.18	0.4	0.1	0.36	-2.16	-0.17	0.91	0.02	-0.99	0	-0.37	0.69	-0.55	0.85	0.73	-0.8	0.22	-0.17	-0.5	0.05	-0.01	-1.34	-0.19
IIFLFILLLCLIFLLVLLDYQGMLPVCP	cv-879	1	1.27	-0.14	0.3	-1.8	0.3	-1.61	-0.16	-0.13	1.27	-0.14	0.3	-1.8	0.3	-1.61	-0.16	-0.13	1.52	0.61	0.96	-0.16	0.25	0.28	-1.33	-0.2	1.36	0.07	0.26	-0.8	0.22	-1.37	0.08	-0.62	1.52	0.61	0.96	-0.16	0.25	0.28	-1.33	-0.2	1.27	-0.14	0.3	-1.8	0.3	-1.61	-0.16
IIHFSFPFVLAAIIFLFGPPTALRSFGF	cv-880	1	1.27	-0.14	0.3	-1.8	0.3	-1.61	-0.16	-0.13	1.27	-0.14	0.3	-1.8	0.3	-1.61	-0.16	-0.13	-0.43	-0.25	0.37	0.19	0.51	1.28	0.93	0.65	1.52	0.61	0.96	-0.16	0.25	0.28	-1.33	-0.2	-0.67	-0.86	-1.07	-0.41	-0.32	0.27	-0.64	0.11	1.52	0.61	0.96	-0.16	0.25	0.28	-1.33
IILATRTQNVLGEKGRRIRELTAVVQKR	cv-881	1	1.27	-0.14	0.3	-1.8	0.3	-1.61	-0.16	-0.13	1.27	-0.14	0.3	-1.8	0.3	-1.61	-0.16	-0.13	1.36	0.07	0.26	-0.8	0.22	-1.37	0.08	-0.62	0.15	-1.11	-1.35	-0.92	0.02	-0.91	0.36	-0.48	-0.34	-0.51	-0.55	-1.06	-0.06	-0.01	-0.79	0.39	-1.47	1.45	1.24	1.27	1.55	1.47	1.3
IILKANFSVIKDRLETLILLRAFTEEGA	cv-882	1	1.27	-0.14	0.3	-1.8	0.3	-1.61	-0.16	-0.13	1.27	-0.14	0.3	-1.8	0.3	-1.61	-0.16	-0.13	1.36	0.07	0.26	-0.8	0.22	-1.37	0.08	-0.62	-1.17	0.7	0.7	0.8	1.64	0.67	1.63	0.13	0.15	-1.11	-1.35	-0.92	0.02	-0.91	0.36	-0.48	-0.99	0	-0.37	0.69	-0.55	0.85	0.73
IIRSLLSTNLPYGKTNLTDALLQVRKHL	cv-883	1	1.27	-0.14	0.3	-1.8	0.3	-1.61	-0.16	-0.13	1.27	-0.14	0.3	-1.8	0.3	-1.61	-0.16	-0.13	-1.47	1.45	1.24	1.27	1.55	1.47	1.3	0.83	-0.67	-0.86	-1.07	-0.41	-0.32	0.27	-0.64	0.11	1.36	0.07	0.26	-0.8	0.22	-1.37	0.08	-0.62	1.36	0.07	0.26	-0.8	0.22	-1.37	0.08
IITGGLGGLGLFFASKLAAAGCGRIVLT	cv-884	1	1.27	-0.14	0.3	-1.8	0.3	-1.61	-0.16	-0.13	1.27	-0.14	0.3	-1.8	0.3	-1.61	-0.16	-0.13	-0.34	-0.51	-0.55	-1.06	-0.06	-0.01	-0.79	0.39	-0.2	-1.53	-2.63	2.28	-0.53	-1.18	2.01	-1.34	-0.2	-1.53	-2.63	2.28	-0.53	-1.18	2.01	-1.34	1.36	0.07	0.26	-0.8	0.22	-1.37	0.08
IIVLVMIAMEGGHAPEEEIWEELSVMEV	cv-885	1	1.27	-0.14	0.3	-1.8	0.3	-1.61	-0.16	-0.13	1.27	-0.14	0.3	-1.8	0.3	-1.61	-0.16	-0.13	0.76	-0.92	-0.17	-1.91	0.22	-1.4	-0.24	-0.03	1.36	0.07	0.26	-0.8	0.22	-1.37	0.08	-0.62	0.76	-0.92	-0.17	-1.91	0.22	-1.4	-0.24	-0.03	1.01	-0.53	0.43	0	0.23	0.1	-0.86
IKEVKQTIVKHPRYTGTNNTDKINLTAP	cv-886	1	1.27	-0.14	0.3	-1.8	0.3	-1.61	-0.16	-0.13	-1.17	0.7	0.7	0.8	1.64	0.67	1.63	0.13	-1.18	0.4	0.1	0.36	-2.16	-0.17	0.91	0.02	0.76	-0.92	-0.17	-1.91	0.22	-1.4	-0.24	-0.03	-1.17	0.7	0.7	0.8	1.64	0.67	1.63	0.13	-0.96	0.12	0.18	0.16	0.09	0.42	-0.2
IKGGRHLIFCHSKKKCDELAAKLVALGI	cv-887	1	1.27	-0.14	0.3	-1.8	0.3	-1.61	-0.16	-0.13	-1.17	0.7	0.7	0.8	1.64	0.67	1.63	0.13	-0.2	-1.53	-2.63	2.28	-0.53	-1.18	2.01	-1.34	-0.2	-1.53	-2.63	2.28	-0.53	-1.18	2.01	-1.34	-1.47	1.45	1.24	1.27	1.55	1.47	1.3	0.83	-0.43	-0.25	0.37	0.19	0.51	1.28	0.93
IKGRLVPGATYALYGVWPLLLLLLALPP	cv-888	1	1.27	-0.14	0.3	-1.8	0.3	-1.61	-0.16	-0.13	-1.17	0.7	0.7	0.8	1.64	0.67	1.63	0.13	-0.2	-1.53	-2.63	2.28	-0.53	-1.18	2.01	-1.34	-1.47	1.45	1.24	1.27	1.55	1.47	1.3	0.83	1.36	0.07	0.26	-0.8	0.22	-1.37	0.08	-0.62	0.76	-0.92	-0.17	-1.91	0.22	-1.4	-0.24
IKIFIMIVGGLVGLRIVFAVLSIVNRVR	cv-889	1	1.27	-0.14	0.3	-1.8	0.3	-1.61	-0.16	-0.13	-1.17	0.7	0.7	0.8	1.64	0.67	1.63	0.13	1.27	-0.14	0.3	-1.8	0.3	-1.61	-0.16	-0.13	1.52	0.61	0.96	-0.16	0.25	0.28	-1.33	-0.2	1.27	-0.14	0.3	-1.8	0.3	-1.61	-0.16	-0.13	1.01	-0.53	0.43	0	0.23	0.1	-0.86
IKIFIMIVGGLVGLRIVFTVLSIVNRVR	cv-890	1	1.27	-0.14	0.3	-1.8	0.3	-1.61	-0.16	-0.13	-1.17	0.7	0.7	0.8	1.64	0.67	1.63	0.13	1.27	-0.14	0.3	-1.8	0.3	-1.61	-0.16	-0.13	1.52	0.61	0.96	-0.16	0.25	0.28	-1.33	-0.2	1.27	-0.14	0.3	-1.8	0.3	-1.61	-0.16	-0.13	1.01	-0.53	0.43	0	0.23	0.1	-0.86
IKINHLSGNGHFHYLTDLAKNLGDKVLV	cv-891	1	1.27	-0.14	0.3	-1.8	0.3	-1.61	-0.16	-0.13	-1.17	0.7	0.7	0.8	1.64	0.67	1.63	0.13	1.27	-0.14	0.3	-1.8	0.3	-1.61	-0.16	-0.13	-0.99	0	-0.37	0.69	-0.55	0.85	0.73	-0.8	-0.43	-0.25	0.37	0.19	0.51	1.28	0.93	0.65	1.36	0.07	0.26	-0.8	0.22	-1.37	0.08
IKKFLYNFTQIPHLAGTEQNFQLAKQIQ	cv-892	1	1.27	-0.14	0.3	-1.8	0.3	-1.61	-0.16	-0.13	-1.17	0.7	0.7	0.8	1.64	0.67	1.63	0.13	-1.17	0.7	0.7	0.8	1.64	0.67	1.63	0.13	1.52	0.61	0.96	-0.16	0.25	0.28	-1.33	-0.2	1.36	0.07	0.26	-0.8	0.22	-1.37	0.08	-0.62	0.61	1.6	1.17	0.73	0.53	0.25	-0.96
IKKKDSTKWRKLVDFRELNKRTQDFWEV	cv-893	1	1.27	-0.14	0.3	-1.8	0.3	-1.61	-0.16	-0.13	-1.17	0.7	0.7	0.8	1.64	0.67	1.63	0.13	-1.17	0.7	0.7	0.8	1.64	0.67	1.63	0.13	-1.17	0.7	0.7	0.8	1.64	0.67	1.63	0.13	-1.15	0.67	-0.41	-0.01	-2.68	1.31	0.03	0.56	-0.67	-0.86	-1.07	-0.41	-0.32	0.27	-0.64
IKLTRQPKKVKRRLFQTRELTDSGYGYS	cv-894	1	1.27	-0.14	0.3	-1.8	0.3	-1.61	-0.16	-0.13	-1.17	0.7	0.7	0.8	1.64	0.67	1.63	0.13	1.36	0.07	0.26	-0.8	0.22	-1.37	0.08	-0.62	-0.34	-0.51	-0.55	-1.06	-0.06	-0.01	-0.79	0.39	-1.47	1.45	1.24	1.27	1.55	1.47	1.3	0.83	-0.96	0.12	0.18	0.16	0.09	0.42	-0.2
IKVKQLCKLLRGTKALTEVIPLTEEAEL	cv-895	1	1.27	-0.14	0.3	-1.8	0.3	-1.61	-0.16	-0.13	-1.17	0.7	0.7	0.8	1.64	0.67	1.63	0.13	0.76	-0.92	-0.17	-1.91	0.22	-1.4	-0.24	-0.03	-1.17	0.7	0.7	0.8	1.64	0.67	1.63	0.13	-0.96	0.12	0.18	0.16	0.09	0.42	-0.2	-0.41	1.36	0.07	0.26	-0.8	0.22	-1.37	0.08
ILAELAPTAGAFFFGSRLELAKVQNLSG	cv-896	1	1.27	-0.14	0.3	-1.8	0.3	-1.61	-0.16	-0.13	1.36	0.07	0.26	-0.8	0.22	-1.37	0.08	-0.62	0.15	-1.11	-1.35	-0.92	0.02	-0.91	0.36	-0.48	-1.18	0.4	0.1	0.36	-2.16	-0.17	0.91	0.02	1.36	0.07	0.26	-0.8	0.22	-1.37	0.08	-0.62	0.15	-1.11	-1.35	-0.92	0.02	-0.91	0.36
ILAVERYLRDQQLLGIWGCSGKLICTTA	cv-897	1	1.27	-0.14	0.3	-1.8	0.3	-1.61	-0.16	-0.13	1.36	0.07	0.26	-0.8	0.22	-1.37	0.08	-0.62	0.15	-1.11	-1.35	-0.92	0.02	-0.91	0.36	-0.48	0.76	-0.92	-0.17	-1.91	0.22	-1.4	-0.24	-0.03	-1.18	0.4	0.1	0.36	-2.16	-0.17	0.91	0.02	-1.47	1.45	1.24	1.27	1.55	1.47	1.3
ILHNGAYSLTLQGLGISWLGLRSLRELG	cv-898	1	1.27	-0.14	0.3	-1.8	0.3	-1.61	-0.16	-0.13	1.36	0.07	0.26	-0.8	0.22	-1.37	0.08	-0.62	-0.43	-0.25	0.37	0.19	0.51	1.28	0.93	0.65	-0.99	0	-0.37	0.69	-0.55	0.85	0.73	-0.8	-0.2	-1.53	-2.63	2.28	-0.53	-1.18	2.01	-1.34	0.15	-1.11	-1.35	-0.92	0.02	-0.91	0.36
ILKALGPAATLEEMMTACQGVGGPGHKA	cv-899	1	1.27	-0.14	0.3	-1.8	0.3	-1.61	-0.16	-0.13	1.36	0.07	0.26	-0.8	0.22	-1.37	0.08	-0.62	-1.17	0.7	0.7	0.8	1.64	0.67	1.63	0.13	0.15	-1.11	-1.35	-0.92	0.02	-0.91	0.36	-0.48	1.36	0.07	0.26	-0.8	0.22	-1.37	0.08	-0.62	-0.2	-1.53	-2.63	2.28	-0.53	-1.18	2.01
ILKGGVLIQRNPQLCYQDTILWKDIFHK	cv-900	1	1.27	-0.14	0.3	-1.8	0.3	-1.61	-0.16	-0.13	1.36	0.07	0.26	-0.8	0.22	-1.37	0.08	-0.62	-1.17	0.7	0.7	0.8	1.64	0.67	1.63	0.13	-0.2	-1.53	-2.63	2.28	-0.53	-1.18	2.01	-1.34	-0.2	-1.53	-2.63	2.28	-0.53	-1.18	2.01	-1.34	0.76	-0.92	-0.17	-1.91	0.22	-1.4	-0.24
ILQQQLIPCMDVVLQQHNIVHGKSQVLQ	cv-901	1	1.27	-0.14	0.3	-1.8	0.3	-1.61	-0.16	-0.13	1.36	0.07	0.26	-0.8	0.22	-1.37	0.08	-0.62	-0.96	0.12	0.18	0.16	0.09	0.42	-0.2	-0.41	-0.96	0.12	0.18	0.16	0.09	0.42	-0.2	-0.41	-0.96	0.12	0.18	0.16	0.09	0.42	-0.2	-0.41	1.36	0.07	0.26	-0.8	0.22	-1.37	0.08
ILSVSSFLFVEALFQEYQCYGSSSNTRV	cv-902	1	1.27	-0.14	0.3	-1.8	0.3	-1.61	-0.16	-0.13	1.36	0.07	0.26	-0.8	0.22	-1.37	0.08	-0.62	-0.67	-0.86	-1.07	-0.41	-0.32	0.27	-0.64	0.11	0.76	-0.92	-0.17	-1.91	0.22	-1.4	-0.24	-0.03	-0.67	-0.86	-1.07	-0.41	-0.32	0.27	-0.64	0.11	-0.67	-0.86	-1.07	-0.41	-0.32	0.27	-0.64
ILYSRRFFPYYVYNIIGGLDEEGKGAVY	cv-903	1	1.27	-0.14	0.3	-1.8	0.3	-1.61	-0.16	-0.13	1.36	0.07	0.26	-0.8	0.22	-1.37	0.08	-0.62	0.61	1.6	1.17	0.73	0.53	0.25	-0.96	-0.52	-0.67	-0.86	-1.07	-0.41	-0.32	0.27	-0.64	0.11	-1.47	1.45	1.24	1.27	1.55	1.47	1.3	0.83	-1.47	1.45	1.24	1.27	1.55	1.47	1.3
IMAKNEVFCVQPEKGGRKPARLIVFPDL	cv-904	1	1.27	-0.14	0.3	-1.8	0.3	-1.61	-0.16	-0.13	1.01	-0.53	0.43	0	0.23	0.1	-0.86	-0.68	0.15	-1.11	-1.35	-0.92	0.02	-0.91	0.36	-0.48	-1.17	0.7	0.7	0.8	1.64	0.67	1.63	0.13	-0.99	0	-0.37	0.69	-0.55	0.85	0.73	-0.8	-1.18	0.4	0.1	0.36	-2.16	-0.17	0.91
IMMEPFNDPGPGTYYKAFRIIDRIWIVP	cv-905	1	1.27	-0.14	0.3	-1.8	0.3	-1.61	-0.16	-0.13	1.01	-0.53	0.43	0	0.23	0.1	-0.86	-0.68	1.01	-0.53	0.43	0	0.23	0.1	-0.86	-0.68	-1.18	0.4	0.1	0.36	-2.16	-0.17	0.91	0.02	0.22	-0.17	-0.5	0.05	-0.01	-1.34	-0.19	3.56	1.52	0.61	0.96	-0.16	0.25	0.28	-1.33
IMRSERPQASGVYMGNLTTQQLDQRSQI	cv-906	1	1.27	-0.14	0.3	-1.8	0.3	-1.61	-0.16	-0.13	1.01	-0.53	0.43	0	0.23	0.1	-0.86	-0.68	-1.47	1.45	1.24	1.27	1.55	1.47	1.3	0.83	-0.67	-0.86	-1.07	-0.41	-0.32	0.27	-0.64	0.11	-1.18	0.4	0.1	0.36	-2.16	-0.17	0.91	0.02	-1.47	1.45	1.24	1.27	1.55	1.47	1.3
INNETPGIRYQYNVLPQGWKGSPAIFQS	cv-907	1	1.27	-0.14	0.3	-1.8	0.3	-1.61	-0.16	-0.13	-0.99	0	-0.37	0.69	-0.55	0.85	0.73	-0.8	-0.99	0	-0.37	0.69	-0.55	0.85	0.73	-0.8	-1.18	0.4	0.1	0.36	-2.16	-0.17	0.91	0.02	-0.34	-0.51	-0.55	-1.06	-0.06	-0.01	-0.79	0.39	0.22	-0.17	-0.5	0.05	-0.01	-1.34	-0.19
IPIHYCTPAGFAILKCNDKTFNGTGPCT	cv-908	1	1.27	-0.14	0.3	-1.8	0.3	-1.61	-0.16	-0.13	0.22	-0.17	-0.5	0.05	-0.01	-1.34	-0.19	3.56	1.27	-0.14	0.3	-1.8	0.3	-1.61	-0.16	-0.13	-0.43	-0.25	0.37	0.19	0.51	1.28	0.93	0.65	0.61	1.6	1.17	0.73	0.53	0.25	-0.96	-0.52	0.18	-1.67	-0.46	-0.21	0	1.2	-1.61
IPLVGAPLGGAARALAHGVRVLEDGVNY	cv-909	1	1.27	-0.14	0.3	-1.8	0.3	-1.61	-0.16	-0.13	0.22	-0.17	-0.5	0.05	-0.01	-1.34	-0.19	3.56	1.36	0.07	0.26	-0.8	0.22	-1.37	0.08	-0.62	0.76	-0.92	-0.17	-1.91	0.22	-1.4	-0.24	-0.03	-0.2	-1.53	-2.63	2.28	-0.53	-1.18	2.01	-1.34	0.15	-1.11	-1.35	-0.92	0.02	-0.91	0.36
IPVHTVPLSEDQLLYLPFRNCPRFQELE	cv-910	1	1.27	-0.14	0.3	-1.8	0.3	-1.61	-0.16	-0.13	0.22	-0.17	-0.5	0.05	-0.01	-1.34	-0.19	3.56	0.76	-0.92	-0.17	-1.91	0.22	-1.4	-0.24	-0.03	-0.43	-0.25	0.37	0.19	0.51	1.28	0.93	0.65	-0.34	-0.51	-0.55	-1.06	-0.06	-0.01	-0.79	0.39	0.76	-0.92	-0.17	-1.91	0.22	-1.4	-0.24
IPWTHKVGNFTGLYSSTVPVFNPHWKTP	cv-911	1	1.27	-0.14	0.3	-1.8	0.3	-1.61	-0.16	-0.13	0.22	-0.17	-0.5	0.05	-0.01	-1.34	-0.19	3.56	1.5	2.06	1.79	0.75	0.75	-0.13	-1.01	-0.85	-0.34	-0.51	-0.55	-1.06	-0.06	-0.01	-0.79	0.39	-0.43	-0.25	0.37	0.19	0.51	1.28	0.93	0.65	-1.17	0.7	0.7	0.8	1.64	0.67	1.63
IQAGVDRFYRTCKLVGINMSKKKSYINR	cv-912	1	1.27	-0.14	0.3	-1.8	0.3	-1.61	-0.16	-0.13	-0.96	0.12	0.18	0.16	0.09	0.42	-0.2	-0.41	0.15	-1.11	-1.35	-0.92	0.02	-0.91	0.36	-0.48	-0.2	-1.53	-2.63	2.28	-0.53	-1.18	2.01	-1.34	0.76	-0.92	-0.17	-1.91	0.22	-1.4	-0.24	-0.03	-1.15	0.67	-0.41	-0.01	-2.68	1.31	0.03
IQCGQYLDDPDLKYGQHPPDAVDEPQML	cv-913	1	1.27	-0.14	0.3	-1.8	0.3	-1.61	-0.16	-0.13	-0.96	0.12	0.18	0.16	0.09	0.42	-0.2	-0.41	0.18	-1.67	-0.46	-0.21	0	1.2	-1.61	-0.19	-0.2	-1.53	-2.63	2.28	-0.53	-1.18	2.01	-1.34	-0.96	0.12	0.18	0.16	0.09	0.42	-0.2	-0.41	0.61	1.6	1.17	0.73	0.53	0.25	-0.96
IQCSSRRYPNAVYLHRIDLGPPISLERL	cv-914	1	1.27	-0.14	0.3	-1.8	0.3	-1.61	-0.16	-0.13	-0.96	0.12	0.18	0.16	0.09	0.42	-0.2	-0.41	0.18	-1.67	-0.46	-0.21	0	1.2	-1.61	-0.19	-0.67	-0.86	-1.07	-0.41	-0.32	0.27	-0.64	0.11	-0.67	-0.86	-1.07	-0.41	-0.32	0.27	-0.64	0.11	-1.47	1.45	1.24	1.27	1.55	1.47	1.3
IQRGPGRAFVTIGKIGNMRQAHCNISRA	cv-915	1	1.27	-0.14	0.3	-1.8	0.3	-1.61	-0.16	-0.13	-0.96	0.12	0.18	0.16	0.09	0.42	-0.2	-0.41	-1.47	1.45	1.24	1.27	1.55	1.47	1.3	0.83	-0.2	-1.53	-2.63	2.28	-0.53	-1.18	2.01	-1.34	0.22	-0.17	-0.5	0.05	-0.01	-1.34	-0.19	3.56	-0.2	-1.53	-2.63	2.28	-0.53	-1.18	2.01
IQRGPGRAFVTIGSIGNMRQAHCNISRA	cv-916	1	1.27	-0.14	0.3	-1.8	0.3	-1.61	-0.16	-0.13	-0.96	0.12	0.18	0.16	0.09	0.42	-0.2	-0.41	-1.47	1.45	1.24	1.27	1.55	1.47	1.3	0.83	-0.2	-1.53	-2.63	2.28	-0.53	-1.18	2.01	-1.34	0.22	-0.17	-0.5	0.05	-0.01	-1.34	-0.19	3.56	-0.2	-1.53	-2.63	2.28	-0.53	-1.18	2.01
IQRGPGRFFVTIGKIGNMRQAHCNISRA	cv-917	1	1.27	-0.14	0.3	-1.8	0.3	-1.61	-0.16	-0.13	-0.96	0.12	0.18	0.16	0.09	0.42	-0.2	-0.41	-1.47	1.45	1.24	1.27	1.55	1.47	1.3	0.83	-0.2	-1.53	-2.63	2.28	-0.53	-1.18	2.01	-1.34	0.22	-0.17	-0.5	0.05	-0.01	-1.34	-0.19	3.56	-0.2	-1.53	-2.63	2.28	-0.53	-1.18	2.01
IQRGSGRAFVTIGKIGNMRQAHCNISRA	cv-918	1	1.27	-0.14	0.3	-1.8	0.3	-1.61	-0.16	-0.13	-0.96	0.12	0.18	0.16	0.09	0.42	-0.2	-0.41	-1.47	1.45	1.24	1.27	1.55	1.47	1.3	0.83	-0.2	-1.53	-2.63	2.28	-0.53	-1.18	2.01	-1.34	-0.67	-0.86	-1.07	-0.41	-0.32	0.27	-0.64	0.11	-0.2	-1.53	-2.63	2.28	-0.53	-1.18	2.01
IQSKQAFTFSPTYKAFLCKQYLNLYPVA	cv-919	1	1.27	-0.14	0.3	-1.8	0.3	-1.61	-0.16	-0.13	-0.96	0.12	0.18	0.16	0.09	0.42	-0.2	-0.41	-0.67	-0.86	-1.07	-0.41	-0.32	0.27	-0.64	0.11	-1.17	0.7	0.7	0.8	1.64	0.67	1.63	0.13	-0.96	0.12	0.18	0.16	0.09	0.42	-0.2	-0.41	0.15	-1.11	-1.35	-0.92	0.02	-0.91	0.36
IQVGSRRYPNAVYLHRIDLGPPISLERL	cv-920	1	1.27	-0.14	0.3	-1.8	0.3	-1.61	-0.16	-0.13	-0.96	0.12	0.18	0.16	0.09	0.42	-0.2	-0.41	0.76	-0.92	-0.17	-1.91	0.22	-1.4	-0.24	-0.03	-0.2	-1.53	-2.63	2.28	-0.53	-1.18	2.01	-1.34	-0.67	-0.86	-1.07	-0.41	-0.32	0.27	-0.64	0.11	-1.47	1.45	1.24	1.27	1.55	1.47	1.3
IQVKKRRYPNAVYLHRIDLGPPISLERL	cv-921	1	1.27	-0.14	0.3	-1.8	0.3	-1.61	-0.16	-0.13	-0.96	0.12	0.18	0.16	0.09	0.42	-0.2	-0.41	0.76	-0.92	-0.17	-1.91	0.22	-1.4	-0.24	-0.03	-1.17	0.7	0.7	0.8	1.64	0.67	1.63	0.13	-1.17	0.7	0.7	0.8	1.64	0.67	1.63	0.13	-1.47	1.45	1.24	1.27	1.55	1.47	1.3
IRCRYCAPPGYALLRCNDTNYSGFMPNC	cv-922	1	1.27	-0.14	0.3	-1.8	0.3	-1.61	-0.16	-0.13	-1.47	1.45	1.24	1.27	1.55	1.47	1.3	0.83	0.18	-1.67	-0.46	-0.21	0	1.2	-1.61	-0.19	-1.47	1.45	1.24	1.27	1.55	1.47	1.3	0.83	0.61	1.6	1.17	0.73	0.53	0.25	-0.96	-0.52	0.18	-1.67	-0.46	-0.21	0	1.2	-1.61
IREVLRTELTYLQYGWSYFHEAVQAGWR	cv-923	1	1.27	-0.14	0.3	-1.8	0.3	-1.61	-0.16	-0.13	-1.47	1.45	1.24	1.27	1.55	1.47	1.3	0.83	-1.18	0.4	0.1	0.36	-2.16	-0.17	0.91	0.02	0.76	-0.92	-0.17	-1.91	0.22	-1.4	-0.24	-0.03	1.36	0.07	0.26	-0.8	0.22	-1.37	0.08	-0.62	-1.47	1.45	1.24	1.27	1.55	1.47	1.3
IRIDQAIMDKNIMLKANFSVIFDRLETL	cv-924	1	1.27	-0.14	0.3	-1.8	0.3	-1.61	-0.16	-0.13	-1.47	1.45	1.24	1.27	1.55	1.47	1.3	0.83	1.27	-0.14	0.3	-1.8	0.3	-1.61	-0.16	-0.13	-1.15	0.67	-0.41	-0.01	-2.68	1.31	0.03	0.56	-0.96	0.12	0.18	0.16	0.09	0.42	-0.2	-0.41	0.15	-1.11	-1.35	-0.92	0.02	-0.91	0.36
IRIPRTPARVTGGVFLVDKNPHNTTESR	cv-925	1	1.27	-0.14	0.3	-1.8	0.3	-1.61	-0.16	-0.13	-1.47	1.45	1.24	1.27	1.55	1.47	1.3	0.83	1.27	-0.14	0.3	-1.8	0.3	-1.61	-0.16	-0.13	0.22	-0.17	-0.5	0.05	-0.01	-1.34	-0.19	3.56	-1.47	1.45	1.24	1.27	1.55	1.47	1.3	0.83	-0.34	-0.51	-0.55	-1.06	-0.06	-0.01	-0.79
IRMDQAIMDKNIILKANFSVIFDRLETL	cv-926	1	1.27	-0.14	0.3	-1.8	0.3	-1.61	-0.16	-0.13	-1.47	1.45	1.24	1.27	1.55	1.47	1.3	0.83	1.01	-0.53	0.43	0	0.23	0.1	-0.86	-0.68	-1.15	0.67	-0.41	-0.01	-2.68	1.31	0.03	0.56	-0.96	0.12	0.18	0.16	0.09	0.42	-0.2	-0.41	0.15	-1.11	-1.35	-0.92	0.02	-0.91	0.36
IRRHVDLLVGAAAFCSAMYVGDLCGSVF	cv-927	1	1.27	-0.14	0.3	-1.8	0.3	-1.61	-0.16	-0.13	-1.47	1.45	1.24	1.27	1.55	1.47	1.3	0.83	-1.47	1.45	1.24	1.27	1.55	1.47	1.3	0.83	-0.43	-0.25	0.37	0.19	0.51	1.28	0.93	0.65	0.76	-0.92	-0.17	-1.91	0.22	-1.4	-0.24	-0.03	-1.15	0.67	-0.41	-0.01	-2.68	1.31	0.03
IRRLAARVGGVKRISAMIYEETRGVLKT	cv-928	1	1.27	-0.14	0.3	-1.8	0.3	-1.61	-0.16	-0.13	-1.47	1.45	1.24	1.27	1.55	1.47	1.3	0.83	-1.47	1.45	1.24	1.27	1.55	1.47	1.3	0.83	1.36	0.07	0.26	-0.8	0.22	-1.37	0.08	-0.62	0.15	-1.11	-1.35	-0.92	0.02	-0.91	0.36	-0.48	0.15	-1.11	-1.35	-0.92	0.02	-0.91	0.36
IRTWNSLVKHHMYISGKAKGWIYKHHYE	cv-929	1	1.27	-0.14	0.3	-1.8	0.3	-1.61	-0.16	-0.13	-1.47	1.45	1.24	1.27	1.55	1.47	1.3	0.83	-0.34	-0.51	-0.55	-1.06	-0.06	-0.01	-0.79	0.39	1.5	2.06	1.79	0.75	0.75	-0.13	-1.01	-0.85	-0.99	0	-0.37	0.69	-0.55	0.85	0.73	-0.8	-0.67	-0.86	-1.07	-0.41	-0.32	0.27	-0.64
IRYPKTFGWLWKLVPVNVSDEAQEDERH	cv-930	1	1.27	-0.14	0.3	-1.8	0.3	-1.61	-0.16	-0.13	-1.47	1.45	1.24	1.27	1.55	1.47	1.3	0.83	0.61	1.6	1.17	0.73	0.53	0.25	-0.96	-0.52	0.22	-0.17	-0.5	0.05	-0.01	-1.34	-0.19	3.56	-1.17	0.7	0.7	0.8	1.64	0.67	1.63	0.13	-0.34	-0.51	-0.55	-1.06	-0.06	-0.01	-0.79
IRYPLTFGWCYKLVPVEPDKVEEANKGE	cv-931	1	1.27	-0.14	0.3	-1.8	0.3	-1.61	-0.16	-0.13	-1.47	1.45	1.24	1.27	1.55	1.47	1.3	0.83	0.61	1.6	1.17	0.73	0.53	0.25	-0.96	-0.52	0.22	-0.17	-0.5	0.05	-0.01	-1.34	-0.19	3.56	1.36	0.07	0.26	-0.8	0.22	-1.37	0.08	-0.62	-0.34	-0.51	-0.55	-1.06	-0.06	-0.01	-0.79
ISALQSLLQHLIGLSNLTHVLYPVPLES	cv-932	1	1.27	-0.14	0.3	-1.8	0.3	-1.61	-0.16	-0.13	-0.67	-0.86	-1.07	-0.41	-0.32	0.27	-0.64	0.11	0.15	-1.11	-1.35	-0.92	0.02	-0.91	0.36	-0.48	1.36	0.07	0.26	-0.8	0.22	-1.37	0.08	-0.62	-0.96	0.12	0.18	0.16	0.09	0.42	-0.2	-0.41	-0.67	-0.86	-1.07	-0.41	-0.32	0.27	-0.64
ISDGLFLSLGLVSLVENALVVATIAKNR	cv-933	1	1.27	-0.14	0.3	-1.8	0.3	-1.61	-0.16	-0.13	-0.67	-0.86	-1.07	-0.41	-0.32	0.27	-0.64	0.11	-1.15	0.67	-0.41	-0.01	-2.68	1.31	0.03	0.56	-0.2	-1.53	-2.63	2.28	-0.53	-1.18	2.01	-1.34	1.36	0.07	0.26	-0.8	0.22	-1.37	0.08	-0.62	1.52	0.61	0.96	-0.16	0.25	0.28	-1.33
ISISALQSLLQHLIGLSNLTHVLYPVPL	cv-934	1	1.27	-0.14	0.3	-1.8	0.3	-1.61	-0.16	-0.13	-0.67	-0.86	-1.07	-0.41	-0.32	0.27	-0.64	0.11	1.27	-0.14	0.3	-1.8	0.3	-1.61	-0.16	-0.13	-0.67	-0.86	-1.07	-0.41	-0.32	0.27	-0.64	0.11	0.15	-1.11	-1.35	-0.92	0.02	-0.91	0.36	-0.48	1.36	0.07	0.26	-0.8	0.22	-1.37	0.08
ISLNKYYNLTMKCRRPGNKTVLPVTIMS	cv-935	1	1.27	-0.14	0.3	-1.8	0.3	-1.61	-0.16	-0.13	-0.67	-0.86	-1.07	-0.41	-0.32	0.27	-0.64	0.11	1.36	0.07	0.26	-0.8	0.22	-1.37	0.08	-0.62	-0.99	0	-0.37	0.69	-0.55	0.85	0.73	-0.8	-1.17	0.7	0.7	0.8	1.64	0.67	1.63	0.13	0.61	1.6	1.17	0.73	0.53	0.25	-0.96
ISQAVHAAHAEINEAGRDVVGSAEAGVD	cv-936	1	1.27	-0.14	0.3	-1.8	0.3	-1.61	-0.16	-0.13	-0.67	-0.86	-1.07	-0.41	-0.32	0.27	-0.64	0.11	-0.96	0.12	0.18	0.16	0.09	0.42	-0.2	-0.41	0.15	-1.11	-1.35	-0.92	0.02	-0.91	0.36	-0.48	0.76	-0.92	-0.17	-1.91	0.22	-1.4	-0.24	-0.03	-0.43	-0.25	0.37	0.19	0.51	1.28	0.93
ISQAVHAAHAEINEAGREVVGSAEAGVD	cv-937	1	1.27	-0.14	0.3	-1.8	0.3	-1.61	-0.16	-0.13	-0.67	-0.86	-1.07	-0.41	-0.32	0.27	-0.64	0.11	-0.96	0.12	0.18	0.16	0.09	0.42	-0.2	-0.41	0.15	-1.11	-1.35	-0.92	0.02	-0.91	0.36	-0.48	0.76	-0.92	-0.17	-1.91	0.22	-1.4	-0.24	-0.03	-0.43	-0.25	0.37	0.19	0.51	1.28	0.93
ISTESIVIWGKTPKFRLPIQKETWETWW	cv-938	1	1.27	-0.14	0.3	-1.8	0.3	-1.61	-0.16	-0.13	-0.67	-0.86	-1.07	-0.41	-0.32	0.27	-0.64	0.11	-0.34	-0.51	-0.55	-1.06	-0.06	-0.01	-0.79	0.39	-1.18	0.4	0.1	0.36	-2.16	-0.17	0.91	0.02	-0.67	-0.86	-1.07	-0.41	-0.32	0.27	-0.64	0.11	1.27	-0.14	0.3	-1.8	0.3	-1.61	-0.16
ITGIKAVYNFATCGIFALISFLLLAGRS	cv-939	1	1.27	-0.14	0.3	-1.8	0.3	-1.61	-0.16	-0.13	-0.34	-0.51	-0.55	-1.06	-0.06	-0.01	-0.79	0.39	-0.2	-1.53	-2.63	2.28	-0.53	-1.18	2.01	-1.34	1.27	-0.14	0.3	-1.8	0.3	-1.61	-0.16	-0.13	-1.17	0.7	0.7	0.8	1.64	0.67	1.63	0.13	0.15	-1.11	-1.35	-0.92	0.02	-0.91	0.36
ITGYLYISAWPDSLPDLSVFQNLQVIRG	cv-940	1	1.27	-0.14	0.3	-1.8	0.3	-1.61	-0.16	-0.13	-0.34	-0.51	-0.55	-1.06	-0.06	-0.01	-0.79	0.39	-0.2	-1.53	-2.63	2.28	-0.53	-1.18	2.01	-1.34	0.61	1.6	1.17	0.73	0.53	0.25	-0.96	-0.52	1.36	0.07	0.26	-0.8	0.22	-1.37	0.08	-0.62	0.61	1.6	1.17	0.73	0.53	0.25	-0.96
ITKSIELDAPNSHYEECSCYPDTGTVMC	cv-941	1	1.27	-0.14	0.3	-1.8	0.3	-1.61	-0.16	-0.13	-0.34	-0.51	-0.55	-1.06	-0.06	-0.01	-0.79	0.39	-1.17	0.7	0.7	0.8	1.64	0.67	1.63	0.13	-0.67	-0.86	-1.07	-0.41	-0.32	0.27	-0.64	0.11	1.27	-0.14	0.3	-1.8	0.3	-1.61	-0.16	-0.13	-1.18	0.4	0.1	0.36	-2.16	-0.17	0.91
ITNALHHIPDVITYLSRLRNQSVFNFCA	cv-942	1	1.27	-0.14	0.3	-1.8	0.3	-1.61	-0.16	-0.13	-0.34	-0.51	-0.55	-1.06	-0.06	-0.01	-0.79	0.39	-0.99	0	-0.37	0.69	-0.55	0.85	0.73	-0.8	0.15	-1.11	-1.35	-0.92	0.02	-0.91	0.36	-0.48	1.36	0.07	0.26	-0.8	0.22	-1.37	0.08	-0.62	-0.43	-0.25	0.37	0.19	0.51	1.28	0.93
ITNCRLSEGDVMHLSQSPSVSQLSVLSL	cv-943	1	1.27	-0.14	0.3	-1.8	0.3	-1.61	-0.16	-0.13	-0.34	-0.51	-0.55	-1.06	-0.06	-0.01	-0.79	0.39	-0.99	0	-0.37	0.69	-0.55	0.85	0.73	-0.8	0.18	-1.67	-0.46	-0.21	0	1.2	-1.61	-0.19	-1.47	1.45	1.24	1.27	1.55	1.47	1.3	0.83	1.36	0.07	0.26	-0.8	0.22	-1.37	0.08
ITNWLWYIKIFIMIVGGLVGLRIVFAVL	cv-944	1	1.27	-0.14	0.3	-1.8	0.3	-1.61	-0.16	-0.13	-0.34	-0.51	-0.55	-1.06	-0.06	-0.01	-0.79	0.39	-0.99	0	-0.37	0.69	-0.55	0.85	0.73	-0.8	1.5	2.06	1.79	0.75	0.75	-0.13	-1.01	-0.85	1.36	0.07	0.26	-0.8	0.22	-1.37	0.08	-0.62	1.5	2.06	1.79	0.75	0.75	-0.13	-1.01
ITQESIVIWGKTPKFKLPIQKETWEAWW	cv-945	1	1.27	-0.14	0.3	-1.8	0.3	-1.61	-0.16	-0.13	-0.34	-0.51	-0.55	-1.06	-0.06	-0.01	-0.79	0.39	-0.96	0.12	0.18	0.16	0.09	0.42	-0.2	-0.41	-1.18	0.4	0.1	0.36	-2.16	-0.17	0.91	0.02	-0.67	-0.86	-1.07	-0.41	-0.32	0.27	-0.64	0.11	1.27	-0.14	0.3	-1.8	0.3	-1.61	-0.16
ITRIEALSPFPFDLLLKEAQKYPNAELA	cv-946	1	1.27	-0.14	0.3	-1.8	0.3	-1.61	-0.16	-0.13	-0.34	-0.51	-0.55	-1.06	-0.06	-0.01	-0.79	0.39	-1.47	1.45	1.24	1.27	1.55	1.47	1.3	0.83	1.27	-0.14	0.3	-1.8	0.3	-1.61	-0.16	-0.13	-1.18	0.4	0.1	0.36	-2.16	-0.17	0.91	0.02	0.15	-1.11	-1.35	-0.92	0.02	-0.91	0.36
ITRIEQASPFPFDLLLKEAQKYPNAELA	cv-947	1	1.27	-0.14	0.3	-1.8	0.3	-1.61	-0.16	-0.13	-0.34	-0.51	-0.55	-1.06	-0.06	-0.01	-0.79	0.39	-1.47	1.45	1.24	1.27	1.55	1.47	1.3	0.83	1.27	-0.14	0.3	-1.8	0.3	-1.61	-0.16	-0.13	-1.18	0.4	0.1	0.36	-2.16	-0.17	0.91	0.02	-0.96	0.12	0.18	0.16	0.09	0.42	-0.2
ITRIEQLAPFPFDLLLKEAQKYPNAELA	cv-948	1	1.27	-0.14	0.3	-1.8	0.3	-1.61	-0.16	-0.13	-0.34	-0.51	-0.55	-1.06	-0.06	-0.01	-0.79	0.39	-1.47	1.45	1.24	1.27	1.55	1.47	1.3	0.83	1.27	-0.14	0.3	-1.8	0.3	-1.61	-0.16	-0.13	-1.18	0.4	0.1	0.36	-2.16	-0.17	0.91	0.02	-0.96	0.12	0.18	0.16	0.09	0.42	-0.2
ITRIEQLSAFPFDLLLKEAQKYPNAELA	cv-949	1	1.27	-0.14	0.3	-1.8	0.3	-1.61	-0.16	-0.13	-0.34	-0.51	-0.55	-1.06	-0.06	-0.01	-0.79	0.39	-1.47	1.45	1.24	1.27	1.55	1.47	1.3	0.83	1.27	-0.14	0.3	-1.8	0.3	-1.61	-0.16	-0.13	-1.18	0.4	0.1	0.36	-2.16	-0.17	0.91	0.02	-0.96	0.12	0.18	0.16	0.09	0.42	-0.2
ITRIEQLSPAPFDLLLKEAQKYPNAELA	cv-950	1	1.27	-0.14	0.3	-1.8	0.3	-1.61	-0.16	-0.13	-0.34	-0.51	-0.55	-1.06	-0.06	-0.01	-0.79	0.39	-1.47	1.45	1.24	1.27	1.55	1.47	1.3	0.83	1.27	-0.14	0.3	-1.8	0.3	-1.61	-0.16	-0.13	-1.18	0.4	0.1	0.36	-2.16	-0.17	0.91	0.02	-0.96	0.12	0.18	0.16	0.09	0.42	-0.2
ITRIEQLSPFAFDLLLKEAQKYPNAELA	cv-951	1	1.27	-0.14	0.3	-1.8	0.3	-1.61	-0.16	-0.13	-0.34	-0.51	-0.55	-1.06	-0.06	-0.01	-0.79	0.39	-1.47	1.45	1.24	1.27	1.55	1.47	1.3	0.83	1.27	-0.14	0.3	-1.8	0.3	-1.61	-0.16	-0.13	-1.18	0.4	0.1	0.36	-2.16	-0.17	0.91	0.02	-0.96	0.12	0.18	0.16	0.09	0.42	-0.2
ITRIEQLSPFPFALLLKEAQKYPNAELA	cv-952	1	1.27	-0.14	0.3	-1.8	0.3	-1.61	-0.16	-0.13	-0.34	-0.51	-0.55	-1.06	-0.06	-0.01	-0.79	0.39	-1.47	1.45	1.24	1.27	1.55	1.47	1.3	0.83	1.27	-0.14	0.3	-1.8	0.3	-1.61	-0.16	-0.13	-1.18	0.4	0.1	0.36	-2.16	-0.17	0.91	0.02	-0.96	0.12	0.18	0.16	0.09	0.42	-0.2
ITRIEQLSPFPFDALLKEAQKYPNAELA	cv-953	1	1.27	-0.14	0.3	-1.8	0.3	-1.61	-0.16	-0.13	-0.34	-0.51	-0.55	-1.06	-0.06	-0.01	-0.79	0.39	-1.47	1.45	1.24	1.27	1.55	1.47	1.3	0.83	1.27	-0.14	0.3	-1.8	0.3	-1.61	-0.16	-0.13	-1.18	0.4	0.1	0.36	-2.16	-0.17	0.91	0.02	-0.96	0.12	0.18	0.16	0.09	0.42	-0.2
ITRIEQLSPFPFDLLLKEAQKYPNAELA	cv-954	1	1.27	-0.14	0.3	-1.8	0.3	-1.61	-0.16	-0.13	-0.34	-0.51	-0.55	-1.06	-0.06	-0.01	-0.79	0.39	-1.47	1.45	1.24	1.27	1.55	1.47	1.3	0.83	1.27	-0.14	0.3	-1.8	0.3	-1.61	-0.16	-0.13	-1.18	0.4	0.1	0.36	-2.16	-0.17	0.91	0.02	-0.96	0.12	0.18	0.16	0.09	0.42	-0.2
ITRIEQLSPYPFDLLLKEAQKYPNAELA	cv-955	1	1.27	-0.14	0.3	-1.8	0.3	-1.61	-0.16	-0.13	-0.34	-0.51	-0.55	-1.06	-0.06	-0.01	-0.79	0.39	-1.47	1.45	1.24	1.27	1.55	1.47	1.3	0.83	1.27	-0.14	0.3	-1.8	0.3	-1.61	-0.16	-0.13	-1.18	0.4	0.1	0.36	-2.16	-0.17	0.91	0.02	-0.96	0.12	0.18	0.16	0.09	0.42	-0.2
ITTQHWLGLLGPNGTQPQFANCSVYDFF	cv-956	1	1.27	-0.14	0.3	-1.8	0.3	-1.61	-0.16	-0.13	-0.34	-0.51	-0.55	-1.06	-0.06	-0.01	-0.79	0.39	-0.34	-0.51	-0.55	-1.06	-0.06	-0.01	-0.79	0.39	-0.96	0.12	0.18	0.16	0.09	0.42	-0.2	-0.41	-0.43	-0.25	0.37	0.19	0.51	1.28	0.93	0.65	1.5	2.06	1.79	0.75	0.75	-0.13	-1.01
ITYTEPRDLDQRPYCWHYAPRQCGIVPA	cv-957	1	1.27	-0.14	0.3	-1.8	0.3	-1.61	-0.16	-0.13	-0.34	-0.51	-0.55	-1.06	-0.06	-0.01	-0.79	0.39	0.61	1.6	1.17	0.73	0.53	0.25	-0.96	-0.52	-0.34	-0.51	-0.55	-1.06	-0.06	-0.01	-0.79	0.39	-1.18	0.4	0.1	0.36	-2.16	-0.17	0.91	0.02	0.22	-0.17	-0.5	0.05	-0.01	-1.34	-0.19
IVDVQYLYGVGSAVVSFAIKWEYVLLLF	cv-958	1	1.27	-0.14	0.3	-1.8	0.3	-1.61	-0.16	-0.13	0.76	-0.92	-0.17	-1.91	0.22	-1.4	-0.24	-0.03	-1.15	0.67	-0.41	-0.01	-2.68	1.31	0.03	0.56	0.76	-0.92	-0.17	-1.91	0.22	-1.4	-0.24	-0.03	-0.96	0.12	0.18	0.16	0.09	0.42	-0.2	-0.41	0.61	1.6	1.17	0.73	0.53	0.25	-0.96
IVFTHSSGGDPEIVMHSFNCGGEFFYCN	cv-959	1	1.27	-0.14	0.3	-1.8	0.3	-1.61	-0.16	-0.13	0.76	-0.92	-0.17	-1.91	0.22	-1.4	-0.24	-0.03	1.52	0.61	0.96	-0.16	0.25	0.28	-1.33	-0.2	-0.34	-0.51	-0.55	-1.06	-0.06	-0.01	-0.79	0.39	-0.43	-0.25	0.37	0.19	0.51	1.28	0.93	0.65	-0.67	-0.86	-1.07	-0.41	-0.32	0.27	-0.64
IVITGIKAVYNFATCGIFALISFLLLAG	cv-960	1	1.27	-0.14	0.3	-1.8	0.3	-1.61	-0.16	-0.13	0.76	-0.92	-0.17	-1.91	0.22	-1.4	-0.24	-0.03	1.27	-0.14	0.3	-1.8	0.3	-1.61	-0.16	-0.13	-0.34	-0.51	-0.55	-1.06	-0.06	-0.01	-0.79	0.39	-0.2	-1.53	-2.63	2.28	-0.53	-1.18	2.01	-1.34	1.27	-0.14	0.3	-1.8	0.3	-1.61	-0.16
IVIWGKTPKFKLPIQKETWEAWWTEYWQ	cv-961	1	1.27	-0.14	0.3	-1.8	0.3	-1.61	-0.16	-0.13	0.76	-0.92	-0.17	-1.91	0.22	-1.4	-0.24	-0.03	1.27	-0.14	0.3	-1.8	0.3	-1.61	-0.16	-0.13	1.5	2.06	1.79	0.75	0.75	-0.13	-1.01	-0.85	-0.2	-1.53	-2.63	2.28	-0.53	-1.18	2.01	-1.34	-1.17	0.7	0.7	0.8	1.64	0.67	1.63
IVKFIISIILFLPLALLWVLKKTCQFFI	cv-962	1	1.27	-0.14	0.3	-1.8	0.3	-1.61	-0.16	-0.13	0.76	-0.92	-0.17	-1.91	0.22	-1.4	-0.24	-0.03	-1.17	0.7	0.7	0.8	1.64	0.67	1.63	0.13	1.52	0.61	0.96	-0.16	0.25	0.28	-1.33	-0.2	1.27	-0.14	0.3	-1.8	0.3	-1.61	-0.16	-0.13	1.27	-0.14	0.3	-1.8	0.3	-1.61	-0.16
IVRGTQLFEDNYALAVLDNGDPLNNTTP	cv-963	1	1.27	-0.14	0.3	-1.8	0.3	-1.61	-0.16	-0.13	0.76	-0.92	-0.17	-1.91	0.22	-1.4	-0.24	-0.03	-1.47	1.45	1.24	1.27	1.55	1.47	1.3	0.83	-0.2	-1.53	-2.63	2.28	-0.53	-1.18	2.01	-1.34	-0.34	-0.51	-0.55	-1.06	-0.06	-0.01	-0.79	0.39	-0.96	0.12	0.18	0.16	0.09	0.42	-0.2
IVRMYSPTSILDIRQGPKEPFRDYVDRF	cv-964	1	1.27	-0.14	0.3	-1.8	0.3	-1.61	-0.16	-0.13	0.76	-0.92	-0.17	-1.91	0.22	-1.4	-0.24	-0.03	-1.47	1.45	1.24	1.27	1.55	1.47	1.3	0.83	1.01	-0.53	0.43	0	0.23	0.1	-0.86	-0.68	0.61	1.6	1.17	0.73	0.53	0.25	-0.96	-0.52	-0.67	-0.86	-1.07	-0.41	-0.32	0.27	-0.64
IVSFNFPQITLWQRPLVTIKIGGQLKEA	cv-965	1	1.27	-0.14	0.3	-1.8	0.3	-1.61	-0.16	-0.13	0.76	-0.92	-0.17	-1.91	0.22	-1.4	-0.24	-0.03	-0.67	-0.86	-1.07	-0.41	-0.32	0.27	-0.64	0.11	1.52	0.61	0.96	-0.16	0.25	0.28	-1.33	-0.2	-0.99	0	-0.37	0.69	-0.55	0.85	0.73	-0.8	1.52	0.61	0.96	-0.16	0.25	0.28	-1.33
IWEELSVLEVFEGREDSILGDPKKLLTQ	cv-966	1	1.27	-0.14	0.3	-1.8	0.3	-1.61	-0.16	-0.13	1.5	2.06	1.79	0.75	0.75	-0.13	-1.01	-0.85	-1.18	0.4	0.1	0.36	-2.16	-0.17	0.91	0.02	-1.18	0.4	0.1	0.36	-2.16	-0.17	0.91	0.02	1.36	0.07	0.26	-0.8	0.22	-1.37	0.08	-0.62	-0.67	-0.86	-1.07	-0.41	-0.32	0.27	-0.64
IWEELSVMEVYDGREHSAYGEPRKLLTQ	cv-967	1	1.27	-0.14	0.3	-1.8	0.3	-1.61	-0.16	-0.13	1.5	2.06	1.79	0.75	0.75	-0.13	-1.01	-0.85	-1.18	0.4	0.1	0.36	-2.16	-0.17	0.91	0.02	-1.18	0.4	0.1	0.36	-2.16	-0.17	0.91	0.02	1.36	0.07	0.26	-0.8	0.22	-1.37	0.08	-0.62	-0.67	-0.86	-1.07	-0.41	-0.32	0.27	-0.64
IWMMWYWGPSLYSILSPFLPLLPIFFCL	cv-968	1	1.27	-0.14	0.3	-1.8	0.3	-1.61	-0.16	-0.13	1.5	2.06	1.79	0.75	0.75	-0.13	-1.01	-0.85	1.01	-0.53	0.43	0	0.23	0.1	-0.86	-0.68	1.01	-0.53	0.43	0	0.23	0.1	-0.86	-0.68	1.5	2.06	1.79	0.75	0.75	-0.13	-1.01	-0.85	0.61	1.6	1.17	0.73	0.53	0.25	-0.96
IYQEPFKNLKTGKYARMRGAHTNDVKQL	cv-969	1	1.27	-0.14	0.3	-1.8	0.3	-1.61	-0.16	-0.13	0.61	1.6	1.17	0.73	0.53	0.25	-0.96	-0.52	-0.96	0.12	0.18	0.16	0.09	0.42	-0.2	-0.41	-1.18	0.4	0.1	0.36	-2.16	-0.17	0.91	0.02	0.22	-0.17	-0.5	0.05	-0.01	-1.34	-0.19	3.56	1.52	0.61	0.96	-0.16	0.25	0.28	-1.33
IYQYMDDLYVGSDLEIGQHRTKIEELRQ	cv-970	1	1.27	-0.14	0.3	-1.8	0.3	-1.61	-0.16	-0.13	0.61	1.6	1.17	0.73	0.53	0.25	-0.96	-0.52	-0.96	0.12	0.18	0.16	0.09	0.42	-0.2	-0.41	0.61	1.6	1.17	0.73	0.53	0.25	-0.96	-0.52	1.01	-0.53	0.43	0	0.23	0.1	-0.86	-0.68	-1.15	0.67	-0.41	-0.01	-2.68	1.31	0.03
IYYSDKYFDEHYEYRHVMLPRELSKQVP	cv-971	1	1.27	-0.14	0.3	-1.8	0.3	-1.61	-0.16	-0.13	0.61	1.6	1.17	0.73	0.53	0.25	-0.96	-0.52	0.61	1.6	1.17	0.73	0.53	0.25	-0.96	-0.52	-0.67	-0.86	-1.07	-0.41	-0.32	0.27	-0.64	0.11	-1.15	0.67	-0.41	-0.01	-2.68	1.31	0.03	0.56	-1.17	0.7	0.7	0.8	1.64	0.67	1.63
KAEMLGSVVGNWQYFFPVIFSKASSSLQ	cv-972	1	-1.17	0.7	0.7	0.8	1.64	0.67	1.63	0.13	0.15	-1.11	-1.35	-0.92	0.02	-0.91	0.36	-0.48	-1.18	0.4	0.1	0.36	-2.16	-0.17	0.91	0.02	1.01	-0.53	0.43	0	0.23	0.1	-0.86	-0.68	1.36	0.07	0.26	-0.8	0.22	-1.37	0.08	-0.62	-0.2	-1.53	-2.63	2.28	-0.53	-1.18	2.01
KAFSPEVIPMFSALSEGATPQDLNTMLN	cv-973	1	-1.17	0.7	0.7	0.8	1.64	0.67	1.63	0.13	0.15	-1.11	-1.35	-0.92	0.02	-0.91	0.36	-0.48	1.52	0.61	0.96	-0.16	0.25	0.28	-1.33	-0.2	-0.67	-0.86	-1.07	-0.41	-0.32	0.27	-0.64	0.11	0.22	-0.17	-0.5	0.05	-0.01	-1.34	-0.19	3.56	-1.18	0.4	0.1	0.36	-2.16	-0.17	0.91
KAGCQTYKWETFLTSELPQWLSANRAVK	cv-974	1	-1.17	0.7	0.7	0.8	1.64	0.67	1.63	0.13	0.15	-1.11	-1.35	-0.92	0.02	-0.91	0.36	-0.48	-0.2	-1.53	-2.63	2.28	-0.53	-1.18	2.01	-1.34	0.18	-1.67	-0.46	-0.21	0	1.2	-1.61	-0.19	-0.96	0.12	0.18	0.16	0.09	0.42	-0.2	-0.41	-0.34	-0.51	-0.55	-1.06	-0.06	-0.01	-0.79
KAGYVTNRGRQKVVSLTDTTNQKTELQA	cv-975	1	-1.17	0.7	0.7	0.8	1.64	0.67	1.63	0.13	0.15	-1.11	-1.35	-0.92	0.02	-0.91	0.36	-0.48	-0.2	-1.53	-2.63	2.28	-0.53	-1.18	2.01	-1.34	0.61	1.6	1.17	0.73	0.53	0.25	-0.96	-0.52	0.76	-0.92	-0.17	-1.91	0.22	-1.4	-0.24	-0.03	-0.34	-0.51	-0.55	-1.06	-0.06	-0.01	-0.79
KANKEILDEAYVMAGVGSPYVSRLLGIC	cv-976	1	-1.17	0.7	0.7	0.8	1.64	0.67	1.63	0.13	0.15	-1.11	-1.35	-0.92	0.02	-0.91	0.36	-0.48	-0.99	0	-0.37	0.69	-0.55	0.85	0.73	-0.8	-1.17	0.7	0.7	0.8	1.64	0.67	1.63	0.13	-1.18	0.4	0.1	0.36	-2.16	-0.17	0.91	0.02	1.27	-0.14	0.3	-1.8	0.3	-1.61	-0.16
KARNSFRYNGLIHRKTVGVEPAADGKGV	cv-977	1	-1.17	0.7	0.7	0.8	1.64	0.67	1.63	0.13	0.15	-1.11	-1.35	-0.92	0.02	-0.91	0.36	-0.48	-1.47	1.45	1.24	1.27	1.55	1.47	1.3	0.83	-0.99	0	-0.37	0.69	-0.55	0.85	0.73	-0.8	-0.67	-0.86	-1.07	-0.41	-0.32	0.27	-0.64	0.11	1.52	0.61	0.96	-0.16	0.25	0.28	-1.33
KARRPEGRTWAQPGYPWPLYGNEGLGWA	cv-978	1	-1.17	0.7	0.7	0.8	1.64	0.67	1.63	0.13	0.15	-1.11	-1.35	-0.92	0.02	-0.91	0.36	-0.48	-1.47	1.45	1.24	1.27	1.55	1.47	1.3	0.83	-1.47	1.45	1.24	1.27	1.55	1.47	1.3	0.83	0.22	-0.17	-0.5	0.05	-0.01	-1.34	-0.19	3.56	-1.18	0.4	0.1	0.36	-2.16	-0.17	0.91
KASESLQLVFGIDVKEADPTGHSYVLVT	cv-979	1	-1.17	0.7	0.7	0.8	1.64	0.67	1.63	0.13	0.15	-1.11	-1.35	-0.92	0.02	-0.91	0.36	-0.48	-0.67	-0.86	-1.07	-0.41	-0.32	0.27	-0.64	0.11	-1.18	0.4	0.1	0.36	-2.16	-0.17	0.91	0.02	-0.67	-0.86	-1.07	-0.41	-0.32	0.27	-0.64	0.11	1.36	0.07	0.26	-0.8	0.22	-1.37	0.08
KASEYLQLFFGIEVVEVVPISHLYILVT	cv-980	1	-1.17	0.7	0.7	0.8	1.64	0.67	1.63	0.13	0.15	-1.11	-1.35	-0.92	0.02	-0.91	0.36	-0.48	-0.67	-0.86	-1.07	-0.41	-0.32	0.27	-0.64	0.11	-1.18	0.4	0.1	0.36	-2.16	-0.17	0.91	0.02	0.61	1.6	1.17	0.73	0.53	0.25	-0.96	-0.52	1.36	0.07	0.26	-0.8	0.22	-1.37	0.08
KASEYLQLIFGIEVVEVVPISHLYILVT	cv-981	1	-1.17	0.7	0.7	0.8	1.64	0.67	1.63	0.13	0.15	-1.11	-1.35	-0.92	0.02	-0.91	0.36	-0.48	-0.67	-0.86	-1.07	-0.41	-0.32	0.27	-0.64	0.11	-1.18	0.4	0.1	0.36	-2.16	-0.17	0.91	0.02	0.61	1.6	1.17	0.73	0.53	0.25	-0.96	-0.52	1.36	0.07	0.26	-0.8	0.22	-1.37	0.08
KAVAASKERSGVSLAALKKALAAAGYDV	cv-982	1	-1.17	0.7	0.7	0.8	1.64	0.67	1.63	0.13	0.15	-1.11	-1.35	-0.92	0.02	-0.91	0.36	-0.48	0.76	-0.92	-0.17	-1.91	0.22	-1.4	-0.24	-0.03	0.15	-1.11	-1.35	-0.92	0.02	-0.91	0.36	-0.48	0.15	-1.11	-1.35	-0.92	0.02	-0.91	0.36	-0.48	-0.67	-0.86	-1.07	-0.41	-0.32	0.27	-0.64
KCNVNHDAEFCDMLRLIDYNKAALSKFK	cv-983	1	-1.17	0.7	0.7	0.8	1.64	0.67	1.63	0.13	0.18	-1.67	-0.46	-0.21	0	1.2	-1.61	-0.19	-0.99	0	-0.37	0.69	-0.55	0.85	0.73	-0.8	0.76	-0.92	-0.17	-1.91	0.22	-1.4	-0.24	-0.03	-0.99	0	-0.37	0.69	-0.55	0.85	0.73	-0.8	-0.43	-0.25	0.37	0.19	0.51	1.28	0.93
KDFRKYTAFTIPSINNETPGIRYQYNVL	cv-984	1	-1.17	0.7	0.7	0.8	1.64	0.67	1.63	0.13	-1.15	0.67	-0.41	-0.01	-2.68	1.31	0.03	0.56	1.52	0.61	0.96	-0.16	0.25	0.28	-1.33	-0.2	-1.47	1.45	1.24	1.27	1.55	1.47	1.3	0.83	-1.17	0.7	0.7	0.8	1.64	0.67	1.63	0.13	0.61	1.6	1.17	0.73	0.53	0.25	-0.96
KDFWTDVTPNYADILLHSTYFPCFTAGE	cv-985	1	-1.17	0.7	0.7	0.8	1.64	0.67	1.63	0.13	-1.15	0.67	-0.41	-0.01	-2.68	1.31	0.03	0.56	1.52	0.61	0.96	-0.16	0.25	0.28	-1.33	-0.2	1.5	2.06	1.79	0.75	0.75	-0.13	-1.01	-0.85	-0.34	-0.51	-0.55	-1.06	-0.06	-0.01	-0.79	0.39	-1.15	0.67	-0.41	-0.01	-2.68	1.31	0.03
KEALLDTGADDTVLEEMNLPGRWKPKMI	cv-986	1	-1.17	0.7	0.7	0.8	1.64	0.67	1.63	0.13	-1.18	0.4	0.1	0.36	-2.16	-0.17	0.91	0.02	0.15	-1.11	-1.35	-0.92	0.02	-0.91	0.36	-0.48	1.36	0.07	0.26	-0.8	0.22	-1.37	0.08	-0.62	1.36	0.07	0.26	-0.8	0.22	-1.37	0.08	-0.62	-1.15	0.67	-0.41	-0.01	-2.68	1.31	0.03
KEATTTLFCASDAKAYDTEVHNVWATHA	cv-987	1	-1.17	0.7	0.7	0.8	1.64	0.67	1.63	0.13	-1.18	0.4	0.1	0.36	-2.16	-0.17	0.91	0.02	0.15	-1.11	-1.35	-0.92	0.02	-0.91	0.36	-0.48	-0.34	-0.51	-0.55	-1.06	-0.06	-0.01	-0.79	0.39	-0.34	-0.51	-0.55	-1.06	-0.06	-0.01	-0.79	0.39	-0.34	-0.51	-0.55	-1.06	-0.06	-0.01	-0.79
KEEQYIAQFTSQFLSLQCLQALYVDSLF	cv-988	1	-1.17	0.7	0.7	0.8	1.64	0.67	1.63	0.13	-1.18	0.4	0.1	0.36	-2.16	-0.17	0.91	0.02	-1.18	0.4	0.1	0.36	-2.16	-0.17	0.91	0.02	-0.96	0.12	0.18	0.16	0.09	0.42	-0.2	-0.41	0.61	1.6	1.17	0.73	0.53	0.25	-0.96	-0.52	1.27	-0.14	0.3	-1.8	0.3	-1.61	-0.16
KEIIRLHSDASKNKEKALIIIRSLLSTN	cv-989	1	-1.17	0.7	0.7	0.8	1.64	0.67	1.63	0.13	-1.18	0.4	0.1	0.36	-2.16	-0.17	0.91	0.02	1.27	-0.14	0.3	-1.8	0.3	-1.61	-0.16	-0.13	1.27	-0.14	0.3	-1.8	0.3	-1.61	-0.16	-0.13	-1.47	1.45	1.24	1.27	1.55	1.47	1.3	0.83	1.36	0.07	0.26	-0.8	0.22	-1.37	0.08
KELQKQITKIQNFRVYYRDNRDPIWKGP	cv-990	1	-1.17	0.7	0.7	0.8	1.64	0.67	1.63	0.13	-1.18	0.4	0.1	0.36	-2.16	-0.17	0.91	0.02	1.36	0.07	0.26	-0.8	0.22	-1.37	0.08	-0.62	-0.96	0.12	0.18	0.16	0.09	0.42	-0.2	-0.41	-1.17	0.7	0.7	0.8	1.64	0.67	1.63	0.13	-0.96	0.12	0.18	0.16	0.09	0.42	-0.2
KEQGVEKEVVPDFYAVKEAVFPFIKFPG	cv-991	1	-1.17	0.7	0.7	0.8	1.64	0.67	1.63	0.13	-1.18	0.4	0.1	0.36	-2.16	-0.17	0.91	0.02	-0.96	0.12	0.18	0.16	0.09	0.42	-0.2	-0.41	-0.2	-1.53	-2.63	2.28	-0.53	-1.18	2.01	-1.34	0.76	-0.92	-0.17	-1.91	0.22	-1.4	-0.24	-0.03	-1.18	0.4	0.1	0.36	-2.16	-0.17	0.91
KFAANPNQNKNVALLSQLYHSPARRFGG	cv-992	1	-1.17	0.7	0.7	0.8	1.64	0.67	1.63	0.13	1.52	0.61	0.96	-0.16	0.25	0.28	-1.33	-0.2	0.15	-1.11	-1.35	-0.92	0.02	-0.91	0.36	-0.48	0.15	-1.11	-1.35	-0.92	0.02	-0.91	0.36	-0.48	-0.99	0	-0.37	0.69	-0.55	0.85	0.73	-0.8	0.22	-0.17	-0.5	0.05	-0.01	-1.34	-0.19
KFAVPNLQSLTNLLSSNLSWLSLDVSAA	cv-993	1	-1.17	0.7	0.7	0.8	1.64	0.67	1.63	0.13	1.52	0.61	0.96	-0.16	0.25	0.28	-1.33	-0.2	0.15	-1.11	-1.35	-0.92	0.02	-0.91	0.36	-0.48	0.76	-0.92	-0.17	-1.91	0.22	-1.4	-0.24	-0.03	0.22	-0.17	-0.5	0.05	-0.01	-1.34	-0.19	3.56	-0.99	0	-0.37	0.69	-0.55	0.85	0.73
KFFPSSSYRRPVGISSMVEAMVSRARID	cv-994	1	-1.17	0.7	0.7	0.8	1.64	0.67	1.63	0.13	1.52	0.61	0.96	-0.16	0.25	0.28	-1.33	-0.2	1.52	0.61	0.96	-0.16	0.25	0.28	-1.33	-0.2	0.22	-0.17	-0.5	0.05	-0.01	-1.34	-0.19	3.56	-0.67	-0.86	-1.07	-0.41	-0.32	0.27	-0.64	0.11	-0.67	-0.86	-1.07	-0.41	-0.32	0.27	-0.64
KFPAALPIWARPDYNPPLLESWKDPDYV	cv-995	1	-1.17	0.7	0.7	0.8	1.64	0.67	1.63	0.13	1.52	0.61	0.96	-0.16	0.25	0.28	-1.33	-0.2	0.22	-0.17	-0.5	0.05	-0.01	-1.34	-0.19	3.56	0.15	-1.11	-1.35	-0.92	0.02	-0.91	0.36	-0.48	0.15	-1.11	-1.35	-0.92	0.02	-0.91	0.36	-0.48	1.36	0.07	0.26	-0.8	0.22	-1.37	0.08
KFPVTTQTFVVGCIKGDDAQSCMVTVTV	cv-996	1	-1.17	0.7	0.7	0.8	1.64	0.67	1.63	0.13	1.52	0.61	0.96	-0.16	0.25	0.28	-1.33	-0.2	0.22	-0.17	-0.5	0.05	-0.01	-1.34	-0.19	3.56	0.76	-0.92	-0.17	-1.91	0.22	-1.4	-0.24	-0.03	-0.34	-0.51	-0.55	-1.06	-0.06	-0.01	-0.79	0.39	-0.34	-0.51	-0.55	-1.06	-0.06	-0.01	-0.79
KFYSKISEYRHYCYSLYGTTLEQQYNKP	cv-997	1	-1.17	0.7	0.7	0.8	1.64	0.67	1.63	0.13	1.52	0.61	0.96	-0.16	0.25	0.28	-1.33	-0.2	0.61	1.6	1.17	0.73	0.53	0.25	-0.96	-0.52	-0.67	-0.86	-1.07	-0.41	-0.32	0.27	-0.64	0.11	-1.17	0.7	0.7	0.8	1.64	0.67	1.63	0.13	1.27	-0.14	0.3	-1.8	0.3	-1.61	-0.16
KGGIGGMTPAERLINMITTQLEINTLQT	cv-998	1	-1.17	0.7	0.7	0.8	1.64	0.67	1.63	0.13	-0.2	-1.53	-2.63	2.28	-0.53	-1.18	2.01	-1.34	-0.2	-1.53	-2.63	2.28	-0.53	-1.18	2.01	-1.34	1.27	-0.14	0.3	-1.8	0.3	-1.61	-0.16	-0.13	-0.2	-1.53	-2.63	2.28	-0.53	-1.18	2.01	-1.34	-0.2	-1.53	-2.63	2.28	-0.53	-1.18	2.01
KGGRHLIFCHSKKKCDELAAKLVALGIN	cv-999	1	-1.17	0.7	0.7	0.8	1.64	0.67	1.63	0.13	-0.2	-1.53	-2.63	2.28	-0.53	-1.18	2.01	-1.34	-0.2	-1.53	-2.63	2.28	-0.53	-1.18	2.01	-1.34	-1.47	1.45	1.24	1.27	1.55	1.47	1.3	0.83	-0.43	-0.25	0.37	0.19	0.51	1.28	0.93	0.65	1.36	0.07	0.26	-0.8	0.22	-1.37	0.08
KGLGVNPTLEEMLTACQGVGGPGQKARL	cv-1000	1	-1.17	0.7	0.7	0.8	1.64	0.67	1.63	0.13	-0.2	-1.53	-2.63	2.28	-0.53	-1.18	2.01	-1.34	1.36	0.07	0.26	-0.8	0.22	-1.37	0.08	-0.62	-0.2	-1.53	-2.63	2.28	-0.53	-1.18	2.01	-1.34	0.76	-0.92	-0.17	-1.91	0.22	-1.4	-0.24	-0.03	-0.99	0	-0.37	0.69	-0.55	0.85	0.73
KGPAKLLWKGEGAVVIQDNSDIKVVPRR	cv-1001	1	-1.17	0.7	0.7	0.8	1.64	0.67	1.63	0.13	-0.2	-1.53	-2.63	2.28	-0.53	-1.18	2.01	-1.34	0.22	-0.17	-0.5	0.05	-0.01	-1.34	-0.19	3.56	0.15	-1.11	-1.35	-0.92	0.02	-0.91	0.36	-0.48	-1.17	0.7	0.7	0.8	1.64	0.67	1.63	0.13	1.36	0.07	0.26	-0.8	0.22	-1.37	0.08
KGQHLHLETFKAVLDGLDVLLAQEVRPR	cv-1002	1	-1.17	0.7	0.7	0.8	1.64	0.67	1.63	0.13	-0.2	-1.53	-2.63	2.28	-0.53	-1.18	2.01	-1.34	-0.96	0.12	0.18	0.16	0.09	0.42	-0.2	-0.41	-0.43	-0.25	0.37	0.19	0.51	1.28	0.93	0.65	1.36	0.07	0.26	-0.8	0.22	-1.37	0.08	-0.62	-0.43	-0.25	0.37	0.19	0.51	1.28	0.93
KGRGLSLSRFSWGAEGQRPGFGYGGRAS	cv-1003	1	-1.17	0.7	0.7	0.8	1.64	0.67	1.63	0.13	-0.2	-1.53	-2.63	2.28	-0.53	-1.18	2.01	-1.34	-1.47	1.45	1.24	1.27	1.55	1.47	1.3	0.83	-0.2	-1.53	-2.63	2.28	-0.53	-1.18	2.01	-1.34	1.36	0.07	0.26	-0.8	0.22	-1.37	0.08	-0.62	-0.67	-0.86	-1.07	-0.41	-0.32	0.27	-0.64
KGSPAIFQSSMTKILEPFRKQNPDIVIY	cv-1004	1	-1.17	0.7	0.7	0.8	1.64	0.67	1.63	0.13	-0.2	-1.53	-2.63	2.28	-0.53	-1.18	2.01	-1.34	-0.67	-0.86	-1.07	-0.41	-0.32	0.27	-0.64	0.11	0.22	-0.17	-0.5	0.05	-0.01	-1.34	-0.19	3.56	0.15	-1.11	-1.35	-0.92	0.02	-0.91	0.36	-0.48	1.27	-0.14	0.3	-1.8	0.3	-1.61	-0.16
KGTISGNTVVFDALPKLGSKESVEFSVT	cv-1005	1	-1.17	0.7	0.7	0.8	1.64	0.67	1.63	0.13	-0.2	-1.53	-2.63	2.28	-0.53	-1.18	2.01	-1.34	-0.34	-0.51	-0.55	-1.06	-0.06	-0.01	-0.79	0.39	1.27	-0.14	0.3	-1.8	0.3	-1.61	-0.16	-0.13	-0.67	-0.86	-1.07	-0.41	-0.32	0.27	-0.64	0.11	-0.2	-1.53	-2.63	2.28	-0.53	-1.18	2.01
KHSHTLQPQNYLRLGRAKFSESAIEKFP	cv-1006	1	-1.17	0.7	0.7	0.8	1.64	0.67	1.63	0.13	-0.43	-0.25	0.37	0.19	0.51	1.28	0.93	0.65	-0.67	-0.86	-1.07	-0.41	-0.32	0.27	-0.64	0.11	-0.43	-0.25	0.37	0.19	0.51	1.28	0.93	0.65	-0.34	-0.51	-0.55	-1.06	-0.06	-0.01	-0.79	0.39	1.36	0.07	0.26	-0.8	0.22	-1.37	0.08
KICKMEKCSSVFNVVNSSIGLIMVLSFL	cv-1007	1	-1.17	0.7	0.7	0.8	1.64	0.67	1.63	0.13	1.27	-0.14	0.3	-1.8	0.3	-1.61	-0.16	-0.13	0.18	-1.67	-0.46	-0.21	0	1.2	-1.61	-0.19	-1.17	0.7	0.7	0.8	1.64	0.67	1.63	0.13	1.01	-0.53	0.43	0	0.23	0.1	-0.86	-0.68	-1.18	0.4	0.1	0.36	-2.16	-0.17	0.91
KIFAMPMQDIKMILKMVQLDSIEDLEVT	cv-1008	1	-1.17	0.7	0.7	0.8	1.64	0.67	1.63	0.13	1.27	-0.14	0.3	-1.8	0.3	-1.61	-0.16	-0.13	1.52	0.61	0.96	-0.16	0.25	0.28	-1.33	-0.2	0.15	-1.11	-1.35	-0.92	0.02	-0.91	0.36	-0.48	1.01	-0.53	0.43	0	0.23	0.1	-0.86	-0.68	0.22	-0.17	-0.5	0.05	-0.01	-1.34	-0.19
KIKVLVEICTEMEKEGKISKVGPENPYN	cv-1009	1	-1.17	0.7	0.7	0.8	1.64	0.67	1.63	0.13	1.27	-0.14	0.3	-1.8	0.3	-1.61	-0.16	-0.13	-1.17	0.7	0.7	0.8	1.64	0.67	1.63	0.13	0.76	-0.92	-0.17	-1.91	0.22	-1.4	-0.24	-0.03	1.36	0.07	0.26	-0.8	0.22	-1.37	0.08	-0.62	0.76	-0.92	-0.17	-1.91	0.22	-1.4	-0.24
KIVRMYSPTSILDIRQGPKEPFRDYVDR	cv-1010	1	-1.17	0.7	0.7	0.8	1.64	0.67	1.63	0.13	1.27	-0.14	0.3	-1.8	0.3	-1.61	-0.16	-0.13	0.76	-0.92	-0.17	-1.91	0.22	-1.4	-0.24	-0.03	-1.47	1.45	1.24	1.27	1.55	1.47	1.3	0.83	1.01	-0.53	0.43	0	0.23	0.1	-0.86	-0.68	0.61	1.6	1.17	0.73	0.53	0.25	-0.96
KIWPSYKGRPGNFLQSRPEPTAPPEESF	cv-1011	1	-1.17	0.7	0.7	0.8	1.64	0.67	1.63	0.13	1.27	-0.14	0.3	-1.8	0.3	-1.61	-0.16	-0.13	1.5	2.06	1.79	0.75	0.75	-0.13	-1.01	-0.85	0.22	-0.17	-0.5	0.05	-0.01	-1.34	-0.19	3.56	-0.67	-0.86	-1.07	-0.41	-0.32	0.27	-0.64	0.11	0.61	1.6	1.17	0.73	0.53	0.25	-0.96
KIYFSFLDQWWTEYYSQYFELICMAKQS	cv-1012	1	-1.17	0.7	0.7	0.8	1.64	0.67	1.63	0.13	1.27	-0.14	0.3	-1.8	0.3	-1.61	-0.16	-0.13	0.61	1.6	1.17	0.73	0.53	0.25	-0.96	-0.52	1.52	0.61	0.96	-0.16	0.25	0.28	-1.33	-0.2	-0.67	-0.86	-1.07	-0.41	-0.32	0.27	-0.64	0.11	1.52	0.61	0.96	-0.16	0.25	0.28	-1.33
KKCRAIVTDFSVIKAIEEEHRKKKAART	cv-1013	1	-1.17	0.7	0.7	0.8	1.64	0.67	1.63	0.13	-1.17	0.7	0.7	0.8	1.64	0.67	1.63	0.13	0.18	-1.67	-0.46	-0.21	0	1.2	-1.61	-0.19	-1.47	1.45	1.24	1.27	1.55	1.47	1.3	0.83	0.15	-1.11	-1.35	-0.92	0.02	-0.91	0.36	-0.48	1.27	-0.14	0.3	-1.8	0.3	-1.61	-0.16
KKDPNAPKRPPSAFFLFCSEHRPKIKSE	cv-1014	1	-1.17	0.7	0.7	0.8	1.64	0.67	1.63	0.13	-1.17	0.7	0.7	0.8	1.64	0.67	1.63	0.13	-1.15	0.67	-0.41	-0.01	-2.68	1.31	0.03	0.56	0.22	-0.17	-0.5	0.05	-0.01	-1.34	-0.19	3.56	-0.99	0	-0.37	0.69	-0.55	0.85	0.73	-0.8	0.15	-1.11	-1.35	-0.92	0.02	-0.91	0.36
KKEAFPAESKSVIIGCTGGSPEKHHCTV	cv-1015	1	-1.17	0.7	0.7	0.8	1.64	0.67	1.63	0.13	-1.17	0.7	0.7	0.8	1.64	0.67	1.63	0.13	-1.18	0.4	0.1	0.36	-2.16	-0.17	0.91	0.02	0.15	-1.11	-1.35	-0.92	0.02	-0.91	0.36	-0.48	1.52	0.61	0.96	-0.16	0.25	0.28	-1.33	-0.2	0.22	-0.17	-0.5	0.05	-0.01	-1.34	-0.19
KKEKVYLAWVPAHKGIGGNEQVDKLVSA	cv-1016	1	-1.17	0.7	0.7	0.8	1.64	0.67	1.63	0.13	-1.17	0.7	0.7	0.8	1.64	0.67	1.63	0.13	-1.18	0.4	0.1	0.36	-2.16	-0.17	0.91	0.02	-1.17	0.7	0.7	0.8	1.64	0.67	1.63	0.13	0.76	-0.92	-0.17	-1.91	0.22	-1.4	-0.24	-0.03	0.61	1.6	1.17	0.73	0.53	0.25	-0.96
KKEKVYLAWVPAHKGIGGNEQVDKLVSQ	cv-1017	1	-1.17	0.7	0.7	0.8	1.64	0.67	1.63	0.13	-1.17	0.7	0.7	0.8	1.64	0.67	1.63	0.13	-1.18	0.4	0.1	0.36	-2.16	-0.17	0.91	0.02	-1.17	0.7	0.7	0.8	1.64	0.67	1.63	0.13	0.76	-0.92	-0.17	-1.91	0.22	-1.4	-0.24	-0.03	0.61	1.6	1.17	0.73	0.53	0.25	-0.96
KKFGAEVVPGFQALSEGCTPYDINQMLN	cv-1018	1	-1.17	0.7	0.7	0.8	1.64	0.67	1.63	0.13	-1.17	0.7	0.7	0.8	1.64	0.67	1.63	0.13	1.52	0.61	0.96	-0.16	0.25	0.28	-1.33	-0.2	-0.2	-1.53	-2.63	2.28	-0.53	-1.18	2.01	-1.34	0.15	-1.11	-1.35	-0.92	0.02	-0.91	0.36	-0.48	-1.18	0.4	0.1	0.36	-2.16	-0.17	0.91
KKHQKEPPFLWMGYELHPDKWTVQPIVL	cv-1019	1	-1.17	0.7	0.7	0.8	1.64	0.67	1.63	0.13	-1.17	0.7	0.7	0.8	1.64	0.67	1.63	0.13	-0.43	-0.25	0.37	0.19	0.51	1.28	0.93	0.65	-0.96	0.12	0.18	0.16	0.09	0.42	-0.2	-0.41	-1.17	0.7	0.7	0.8	1.64	0.67	1.63	0.13	-1.18	0.4	0.1	0.36	-2.16	-0.17	0.91
KKKSVTVLDVGDAYFSVPLDKDFRKYTA	cv-1020	1	-1.17	0.7	0.7	0.8	1.64	0.67	1.63	0.13	-1.17	0.7	0.7	0.8	1.64	0.67	1.63	0.13	-1.17	0.7	0.7	0.8	1.64	0.67	1.63	0.13	-0.67	-0.86	-1.07	-0.41	-0.32	0.27	-0.64	0.11	0.76	-0.92	-0.17	-1.91	0.22	-1.4	-0.24	-0.03	-0.34	-0.51	-0.55	-1.06	-0.06	-0.01	-0.79
KKQVEKALEEANSKLAALEKLNKELEES	cv-1021	1	-1.17	0.7	0.7	0.8	1.64	0.67	1.63	0.13	-1.17	0.7	0.7	0.8	1.64	0.67	1.63	0.13	-0.96	0.12	0.18	0.16	0.09	0.42	-0.2	-0.41	0.76	-0.92	-0.17	-1.91	0.22	-1.4	-0.24	-0.03	-1.18	0.4	0.1	0.36	-2.16	-0.17	0.91	0.02	-1.17	0.7	0.7	0.8	1.64	0.67	1.63
KKSVTVLDVGDAYFSVPLDKDFRKYTAF	cv-1022	1	-1.17	0.7	0.7	0.8	1.64	0.67	1.63	0.13	-1.17	0.7	0.7	0.8	1.64	0.67	1.63	0.13	-0.67	-0.86	-1.07	-0.41	-0.32	0.27	-0.64	0.11	0.76	-0.92	-0.17	-1.91	0.22	-1.4	-0.24	-0.03	-0.34	-0.51	-0.55	-1.06	-0.06	-0.01	-0.79	0.39	0.76	-0.92	-0.17	-1.91	0.22	-1.4	-0.24
KKVADLVGFLLLKYRAREPVTKAEMLES	cv-1023	1	-1.17	0.7	0.7	0.8	1.64	0.67	1.63	0.13	-1.17	0.7	0.7	0.8	1.64	0.67	1.63	0.13	0.76	-0.92	-0.17	-1.91	0.22	-1.4	-0.24	-0.03	0.15	-1.11	-1.35	-0.92	0.02	-0.91	0.36	-0.48	-1.15	0.67	-0.41	-0.01	-2.68	1.31	0.03	0.56	1.36	0.07	0.26	-0.8	0.22	-1.37	0.08
KLATSVLAGLLGNVSTVLLGGVGLVLYN	cv-1024	1	-1.17	0.7	0.7	0.8	1.64	0.67	1.63	0.13	1.36	0.07	0.26	-0.8	0.22	-1.37	0.08	-0.62	0.15	-1.11	-1.35	-0.92	0.02	-0.91	0.36	-0.48	-0.34	-0.51	-0.55	-1.06	-0.06	-0.01	-0.79	0.39	-0.67	-0.86	-1.07	-0.41	-0.32	0.27	-0.64	0.11	0.76	-0.92	-0.17	-1.91	0.22	-1.4	-0.24
KLEQSGLPVGGNEKKAKLANVVRKMMTN	cv-1025	1	-1.17	0.7	0.7	0.8	1.64	0.67	1.63	0.13	1.36	0.07	0.26	-0.8	0.22	-1.37	0.08	-0.62	-1.18	0.4	0.1	0.36	-2.16	-0.17	0.91	0.02	-0.96	0.12	0.18	0.16	0.09	0.42	-0.2	-0.41	-0.67	-0.86	-1.07	-0.41	-0.32	0.27	-0.64	0.11	-0.2	-1.53	-2.63	2.28	-0.53	-1.18	2.01
KLEQSLGDGVKDHYVDISLDAGQYVLVM	cv-1026	1	-1.17	0.7	0.7	0.8	1.64	0.67	1.63	0.13	1.36	0.07	0.26	-0.8	0.22	-1.37	0.08	-0.62	-1.18	0.4	0.1	0.36	-2.16	-0.17	0.91	0.02	-0.96	0.12	0.18	0.16	0.09	0.42	-0.2	-0.41	-0.67	-0.86	-1.07	-0.41	-0.32	0.27	-0.64	0.11	1.36	0.07	0.26	-0.8	0.22	-1.37	0.08
KLVGKLNWASQIYPGIKVKNLCKLLRGT	cv-1027	1	-1.17	0.7	0.7	0.8	1.64	0.67	1.63	0.13	1.36	0.07	0.26	-0.8	0.22	-1.37	0.08	-0.62	0.76	-0.92	-0.17	-1.91	0.22	-1.4	-0.24	-0.03	-0.2	-1.53	-2.63	2.28	-0.53	-1.18	2.01	-1.34	-1.17	0.7	0.7	0.8	1.64	0.67	1.63	0.13	1.36	0.07	0.26	-0.8	0.22	-1.37	0.08
KLWVTVYYGVPVWKEATTTLFCASDARA	cv-1028	1	-1.17	0.7	0.7	0.8	1.64	0.67	1.63	0.13	1.36	0.07	0.26	-0.8	0.22	-1.37	0.08	-0.62	1.5	2.06	1.79	0.75	0.75	-0.13	-1.01	-0.85	0.76	-0.92	-0.17	-1.91	0.22	-1.4	-0.24	-0.03	-0.34	-0.51	-0.55	-1.06	-0.06	-0.01	-0.79	0.39	0.76	-0.92	-0.17	-1.91	0.22	-1.4	-0.24
KMKETAEAYLGKKVTHAVVTVPAYFNDA	cv-1029	1	-1.17	0.7	0.7	0.8	1.64	0.67	1.63	0.13	1.01	-0.53	0.43	0	0.23	0.1	-0.86	-0.68	-1.17	0.7	0.7	0.8	1.64	0.67	1.63	0.13	-1.18	0.4	0.1	0.36	-2.16	-0.17	0.91	0.02	-0.34	-0.51	-0.55	-1.06	-0.06	-0.01	-0.79	0.39	0.15	-1.11	-1.35	-0.92	0.02	-0.91	0.36
KNFNLFLALIICNAIIDPLIYAFHSQEL	cv-1030	1	-1.17	0.7	0.7	0.8	1.64	0.67	1.63	0.13	-0.99	0	-0.37	0.69	-0.55	0.85	0.73	-0.8	1.52	0.61	0.96	-0.16	0.25	0.28	-1.33	-0.2	-0.99	0	-0.37	0.69	-0.55	0.85	0.73	-0.8	1.36	0.07	0.26	-0.8	0.22	-1.37	0.08	-0.62	1.52	0.61	0.96	-0.16	0.25	0.28	-1.33
KNKYDFVEDPNGKYSVDKDKFDKLYKAL	cv-1031	1	-1.17	0.7	0.7	0.8	1.64	0.67	1.63	0.13	-0.99	0	-0.37	0.69	-0.55	0.85	0.73	-0.8	-1.17	0.7	0.7	0.8	1.64	0.67	1.63	0.13	0.61	1.6	1.17	0.73	0.53	0.25	-0.96	-0.52	-1.15	0.67	-0.41	-0.01	-2.68	1.31	0.03	0.56	1.52	0.61	0.96	-0.16	0.25	0.28	-1.33
KNLCKLLRGTKALTEVIPLTEEAELELA	cv-1032	1	-1.17	0.7	0.7	0.8	1.64	0.67	1.63	0.13	-0.99	0	-0.37	0.69	-0.55	0.85	0.73	-0.8	1.36	0.07	0.26	-0.8	0.22	-1.37	0.08	-0.62	0.18	-1.67	-0.46	-0.21	0	1.2	-1.61	-0.19	-1.17	0.7	0.7	0.8	1.64	0.67	1.63	0.13	1.36	0.07	0.26	-0.8	0.22	-1.37	0.08
KPAPGSTAPPAHGVTSAPDTRPAPGSTA	cv-1033	1	-1.17	0.7	0.7	0.8	1.64	0.67	1.63	0.13	0.22	-0.17	-0.5	0.05	-0.01	-1.34	-0.19	3.56	0.15	-1.11	-1.35	-0.92	0.02	-0.91	0.36	-0.48	0.22	-0.17	-0.5	0.05	-0.01	-1.34	-0.19	3.56	-0.2	-1.53	-2.63	2.28	-0.53	-1.18	2.01	-1.34	-0.67	-0.86	-1.07	-0.41	-0.32	0.27	-0.64
KPGMDGPKVKQWPITEEKIKALTEICTD	cv-1034	1	-1.17	0.7	0.7	0.8	1.64	0.67	1.63	0.13	0.22	-0.17	-0.5	0.05	-0.01	-1.34	-0.19	3.56	-0.2	-1.53	-2.63	2.28	-0.53	-1.18	2.01	-1.34	1.01	-0.53	0.43	0	0.23	0.1	-0.86	-0.68	-1.15	0.67	-0.41	-0.01	-2.68	1.31	0.03	0.56	-0.2	-1.53	-2.63	2.28	-0.53	-1.18	2.01
KPGMDGPKVKQWPLTEEKIKVLIEICTE	cv-1035	1	-1.17	0.7	0.7	0.8	1.64	0.67	1.63	0.13	0.22	-0.17	-0.5	0.05	-0.01	-1.34	-0.19	3.56	-0.2	-1.53	-2.63	2.28	-0.53	-1.18	2.01	-1.34	1.01	-0.53	0.43	0	0.23	0.1	-0.86	-0.68	-1.15	0.67	-0.41	-0.01	-2.68	1.31	0.03	0.56	-0.2	-1.53	-2.63	2.28	-0.53	-1.18	2.01
KPQRKTKRNTNRRPQDVKFPGGGQIVGG	cv-1036	1	-1.17	0.7	0.7	0.8	1.64	0.67	1.63	0.13	0.22	-0.17	-0.5	0.05	-0.01	-1.34	-0.19	3.56	-0.96	0.12	0.18	0.16	0.09	0.42	-0.2	-0.41	-1.47	1.45	1.24	1.27	1.55	1.47	1.3	0.83	-1.17	0.7	0.7	0.8	1.64	0.67	1.63	0.13	-0.34	-0.51	-0.55	-1.06	-0.06	-0.01	-0.79
KQEAKKVVNPLFEKRPKNFGIGQDIQPK	cv-1037	1	-1.17	0.7	0.7	0.8	1.64	0.67	1.63	0.13	-0.96	0.12	0.18	0.16	0.09	0.42	-0.2	-0.41	-1.18	0.4	0.1	0.36	-2.16	-0.17	0.91	0.02	0.15	-1.11	-1.35	-0.92	0.02	-0.91	0.36	-0.48	-1.17	0.7	0.7	0.8	1.64	0.67	1.63	0.13	-1.17	0.7	0.7	0.8	1.64	0.67	1.63
KQITKIQNFRVYYRDNKDPLWKGPAKLL	cv-1038	1	-1.17	0.7	0.7	0.8	1.64	0.67	1.63	0.13	-0.96	0.12	0.18	0.16	0.09	0.42	-0.2	-0.41	1.27	-0.14	0.3	-1.8	0.3	-1.61	-0.16	-0.13	-0.34	-0.51	-0.55	-1.06	-0.06	-0.01	-0.79	0.39	-1.17	0.7	0.7	0.8	1.64	0.67	1.63	0.13	1.27	-0.14	0.3	-1.8	0.3	-1.61	-0.16
KQITKIQNFRVYYRDNRDPIWKGPAKLL	cv-1039	1	-1.17	0.7	0.7	0.8	1.64	0.67	1.63	0.13	-0.96	0.12	0.18	0.16	0.09	0.42	-0.2	-0.41	1.27	-0.14	0.3	-1.8	0.3	-1.61	-0.16	-0.13	-0.34	-0.51	-0.55	-1.06	-0.06	-0.01	-0.79	0.39	-1.17	0.7	0.7	0.8	1.64	0.67	1.63	0.13	1.27	-0.14	0.3	-1.8	0.3	-1.61	-0.16
KQQLLRREVYDFAFRDLCIVYRDGNPYA	cv-1040	1	-1.17	0.7	0.7	0.8	1.64	0.67	1.63	0.13	-0.96	0.12	0.18	0.16	0.09	0.42	-0.2	-0.41	-0.96	0.12	0.18	0.16	0.09	0.42	-0.2	-0.41	1.36	0.07	0.26	-0.8	0.22	-1.37	0.08	-0.62	1.36	0.07	0.26	-0.8	0.22	-1.37	0.08	-0.62	-1.47	1.45	1.24	1.27	1.55	1.47	1.3
KQRLNKRSYLIRALTLNTMTKDAERGKL	cv-1041	1	-1.17	0.7	0.7	0.8	1.64	0.67	1.63	0.13	-0.96	0.12	0.18	0.16	0.09	0.42	-0.2	-0.41	-1.47	1.45	1.24	1.27	1.55	1.47	1.3	0.83	1.36	0.07	0.26	-0.8	0.22	-1.37	0.08	-0.62	-0.99	0	-0.37	0.69	-0.55	0.85	0.73	-0.8	-1.17	0.7	0.7	0.8	1.64	0.67	1.63
KQRYDIRDMTEKQYYGTDEAEKFRDKSG	cv-1042	1	-1.17	0.7	0.7	0.8	1.64	0.67	1.63	0.13	-0.96	0.12	0.18	0.16	0.09	0.42	-0.2	-0.41	-1.47	1.45	1.24	1.27	1.55	1.47	1.3	0.83	0.61	1.6	1.17	0.73	0.53	0.25	-0.96	-0.52	-1.15	0.67	-0.41	-0.01	-2.68	1.31	0.03	0.56	1.27	-0.14	0.3	-1.8	0.3	-1.61	-0.16
KQWPLTEEKIKALVEICTEMEKEGKISK	cv-1043	1	-1.17	0.7	0.7	0.8	1.64	0.67	1.63	0.13	-0.96	0.12	0.18	0.16	0.09	0.42	-0.2	-0.41	1.5	2.06	1.79	0.75	0.75	-0.13	-1.01	-0.85	0.22	-0.17	-0.5	0.05	-0.01	-1.34	-0.19	3.56	1.36	0.07	0.26	-0.8	0.22	-1.37	0.08	-0.62	-0.34	-0.51	-0.55	-1.06	-0.06	-0.01	-0.79
KRATQIPSYKKLIMYSAHDTTVSGLQMA	cv-1044	1	-1.17	0.7	0.7	0.8	1.64	0.67	1.63	0.13	-1.47	1.45	1.24	1.27	1.55	1.47	1.3	0.83	0.15	-1.11	-1.35	-0.92	0.02	-0.91	0.36	-0.48	-0.34	-0.51	-0.55	-1.06	-0.06	-0.01	-0.79	0.39	-0.96	0.12	0.18	0.16	0.09	0.42	-0.2	-0.41	1.27	-0.14	0.3	-1.8	0.3	-1.61	-0.16
KRCLLHLAVIGALLAVGATKVPRNQDWL	cv-1045	1	-1.17	0.7	0.7	0.8	1.64	0.67	1.63	0.13	-1.47	1.45	1.24	1.27	1.55	1.47	1.3	0.83	0.18	-1.67	-0.46	-0.21	0	1.2	-1.61	-0.19	1.36	0.07	0.26	-0.8	0.22	-1.37	0.08	-0.62	1.36	0.07	0.26	-0.8	0.22	-1.37	0.08	-0.62	-0.43	-0.25	0.37	0.19	0.51	1.28	0.93
KRKKNVLRLCCKKLKIFAMPMQDIKMIL	cv-1046	1	-1.17	0.7	0.7	0.8	1.64	0.67	1.63	0.13	-1.47	1.45	1.24	1.27	1.55	1.47	1.3	0.83	-1.17	0.7	0.7	0.8	1.64	0.67	1.63	0.13	-1.17	0.7	0.7	0.8	1.64	0.67	1.63	0.13	-0.99	0	-0.37	0.69	-0.55	0.85	0.73	-0.8	0.76	-0.92	-0.17	-1.91	0.22	-1.4	-0.24
KRRLQAIMPRFYPKVTKYLPLDKGKPYY	cv-1047	1	-1.17	0.7	0.7	0.8	1.64	0.67	1.63	0.13	-1.47	1.45	1.24	1.27	1.55	1.47	1.3	0.83	-1.47	1.45	1.24	1.27	1.55	1.47	1.3	0.83	1.36	0.07	0.26	-0.8	0.22	-1.37	0.08	-0.62	-0.96	0.12	0.18	0.16	0.09	0.42	-0.2	-0.41	0.15	-1.11	-1.35	-0.92	0.02	-0.91	0.36
KRRQQKIRKYTMRRLLQETELVEPLTPS	cv-1048	1	-1.17	0.7	0.7	0.8	1.64	0.67	1.63	0.13	-1.47	1.45	1.24	1.27	1.55	1.47	1.3	0.83	-1.47	1.45	1.24	1.27	1.55	1.47	1.3	0.83	-0.96	0.12	0.18	0.16	0.09	0.42	-0.2	-0.41	-0.96	0.12	0.18	0.16	0.09	0.42	-0.2	-0.41	-1.17	0.7	0.7	0.8	1.64	0.67	1.63
KRWGYSLNFMGYVIGCWGTLPQEHIVLK	cv-1049	1	-1.17	0.7	0.7	0.8	1.64	0.67	1.63	0.13	-1.47	1.45	1.24	1.27	1.55	1.47	1.3	0.83	1.5	2.06	1.79	0.75	0.75	-0.13	-1.01	-0.85	-0.2	-1.53	-2.63	2.28	-0.53	-1.18	2.01	-1.34	0.61	1.6	1.17	0.73	0.53	0.25	-0.96	-0.52	-0.67	-0.86	-1.07	-0.41	-0.32	0.27	-0.64
KRWGYSLNFMGYVIGCYGSLPQEHIIQK	cv-1050	1	-1.17	0.7	0.7	0.8	1.64	0.67	1.63	0.13	-1.47	1.45	1.24	1.27	1.55	1.47	1.3	0.83	1.5	2.06	1.79	0.75	0.75	-0.13	-1.01	-0.85	-0.2	-1.53	-2.63	2.28	-0.53	-1.18	2.01	-1.34	0.61	1.6	1.17	0.73	0.53	0.25	-0.96	-0.52	-0.67	-0.86	-1.07	-0.41	-0.32	0.27	-0.64
KSESELVNQIIEQLIKKEKVYLAWVPAH	cv-1051	1	-1.17	0.7	0.7	0.8	1.64	0.67	1.63	0.13	-0.67	-0.86	-1.07	-0.41	-0.32	0.27	-0.64	0.11	-1.18	0.4	0.1	0.36	-2.16	-0.17	0.91	0.02	-0.67	-0.86	-1.07	-0.41	-0.32	0.27	-0.64	0.11	-1.18	0.4	0.1	0.36	-2.16	-0.17	0.91	0.02	1.36	0.07	0.26	-0.8	0.22	-1.37	0.08
KSLHVGTQCALTRRCPQEGFDHRDSKVS	cv-1052	1	-1.17	0.7	0.7	0.8	1.64	0.67	1.63	0.13	-0.67	-0.86	-1.07	-0.41	-0.32	0.27	-0.64	0.11	1.36	0.07	0.26	-0.8	0.22	-1.37	0.08	-0.62	-0.43	-0.25	0.37	0.19	0.51	1.28	0.93	0.65	0.76	-0.92	-0.17	-1.91	0.22	-1.4	-0.24	-0.03	-0.2	-1.53	-2.63	2.28	-0.53	-1.18	2.01
KSLSDLDGYVYQGLKSGNVSIIHVNSYL	cv-1053	1	-1.17	0.7	0.7	0.8	1.64	0.67	1.63	0.13	-0.67	-0.86	-1.07	-0.41	-0.32	0.27	-0.64	0.11	1.36	0.07	0.26	-0.8	0.22	-1.37	0.08	-0.62	-0.67	-0.86	-1.07	-0.41	-0.32	0.27	-0.64	0.11	-1.15	0.67	-0.41	-0.01	-2.68	1.31	0.03	0.56	1.36	0.07	0.26	-0.8	0.22	-1.37	0.08
KSLSDLKGYVYQGLKSGNVSIIHVNSYL	cv-1054	1	-1.17	0.7	0.7	0.8	1.64	0.67	1.63	0.13	-0.67	-0.86	-1.07	-0.41	-0.32	0.27	-0.64	0.11	1.36	0.07	0.26	-0.8	0.22	-1.37	0.08	-0.62	-0.67	-0.86	-1.07	-0.41	-0.32	0.27	-0.64	0.11	-1.15	0.67	-0.41	-0.01	-2.68	1.31	0.03	0.56	1.36	0.07	0.26	-0.8	0.22	-1.37	0.08
KSLSDLQGYVYQGLKSGNVSIIHVNSYL	cv-1055	1	-1.17	0.7	0.7	0.8	1.64	0.67	1.63	0.13	-0.67	-0.86	-1.07	-0.41	-0.32	0.27	-0.64	0.11	1.36	0.07	0.26	-0.8	0.22	-1.37	0.08	-0.62	-0.67	-0.86	-1.07	-0.41	-0.32	0.27	-0.64	0.11	-1.15	0.67	-0.41	-0.01	-2.68	1.31	0.03	0.56	1.36	0.07	0.26	-0.8	0.22	-1.37	0.08
KSLSDLRAYVYQGLKSGNVSIIHVNSYL	cv-1056	1	-1.17	0.7	0.7	0.8	1.64	0.67	1.63	0.13	-0.67	-0.86	-1.07	-0.41	-0.32	0.27	-0.64	0.11	1.36	0.07	0.26	-0.8	0.22	-1.37	0.08	-0.62	-0.67	-0.86	-1.07	-0.41	-0.32	0.27	-0.64	0.11	-1.15	0.67	-0.41	-0.01	-2.68	1.31	0.03	0.56	1.36	0.07	0.26	-0.8	0.22	-1.37	0.08
KSLSDLRFYVYQGLKSGNVSIIHVNSYL	cv-1057	1	-1.17	0.7	0.7	0.8	1.64	0.67	1.63	0.13	-0.67	-0.86	-1.07	-0.41	-0.32	0.27	-0.64	0.11	1.36	0.07	0.26	-0.8	0.22	-1.37	0.08	-0.62	-0.67	-0.86	-1.07	-0.41	-0.32	0.27	-0.64	0.11	-1.15	0.67	-0.41	-0.01	-2.68	1.31	0.03	0.56	1.36	0.07	0.26	-0.8	0.22	-1.37	0.08
KSLSDLRGEVYQGLKSGNVSIIHVNSYL	cv-1058	1	-1.17	0.7	0.7	0.8	1.64	0.67	1.63	0.13	-0.67	-0.86	-1.07	-0.41	-0.32	0.27	-0.64	0.11	1.36	0.07	0.26	-0.8	0.22	-1.37	0.08	-0.62	-0.67	-0.86	-1.07	-0.41	-0.32	0.27	-0.64	0.11	-1.15	0.67	-0.41	-0.01	-2.68	1.31	0.03	0.56	1.36	0.07	0.26	-0.8	0.22	-1.37	0.08
KSLSDLRGFVYQGLKSGNVSIIHVNSYL	cv-1059	1	-1.17	0.7	0.7	0.8	1.64	0.67	1.63	0.13	-0.67	-0.86	-1.07	-0.41	-0.32	0.27	-0.64	0.11	1.36	0.07	0.26	-0.8	0.22	-1.37	0.08	-0.62	-0.67	-0.86	-1.07	-0.41	-0.32	0.27	-0.64	0.11	-1.15	0.67	-0.41	-0.01	-2.68	1.31	0.03	0.56	1.36	0.07	0.26	-0.8	0.22	-1.37	0.08
KSLSDLRGYAYQGLKSGNVSIIHVNSYL	cv-1060	1	-1.17	0.7	0.7	0.8	1.64	0.67	1.63	0.13	-0.67	-0.86	-1.07	-0.41	-0.32	0.27	-0.64	0.11	1.36	0.07	0.26	-0.8	0.22	-1.37	0.08	-0.62	-0.67	-0.86	-1.07	-0.41	-0.32	0.27	-0.64	0.11	-1.15	0.67	-0.41	-0.01	-2.68	1.31	0.03	0.56	1.36	0.07	0.26	-0.8	0.22	-1.37	0.08
KSLSDLRGYRYQGLKSGNVSIIHVNSYL	cv-1061	1	-1.17	0.7	0.7	0.8	1.64	0.67	1.63	0.13	-0.67	-0.86	-1.07	-0.41	-0.32	0.27	-0.64	0.11	1.36	0.07	0.26	-0.8	0.22	-1.37	0.08	-0.62	-0.67	-0.86	-1.07	-0.41	-0.32	0.27	-0.64	0.11	-1.15	0.67	-0.41	-0.01	-2.68	1.31	0.03	0.56	1.36	0.07	0.26	-0.8	0.22	-1.37	0.08
KSLSDLRGYVWQGLKSGNVSIIHVNSYL	cv-1062	1	-1.17	0.7	0.7	0.8	1.64	0.67	1.63	0.13	-0.67	-0.86	-1.07	-0.41	-0.32	0.27	-0.64	0.11	1.36	0.07	0.26	-0.8	0.22	-1.37	0.08	-0.62	-0.67	-0.86	-1.07	-0.41	-0.32	0.27	-0.64	0.11	-1.15	0.67	-0.41	-0.01	-2.68	1.31	0.03	0.56	1.36	0.07	0.26	-0.8	0.22	-1.37	0.08
KSLSDLRGYVYEGLKSGNVSIIHVNSYL	cv-1063	1	-1.17	0.7	0.7	0.8	1.64	0.67	1.63	0.13	-0.67	-0.86	-1.07	-0.41	-0.32	0.27	-0.64	0.11	1.36	0.07	0.26	-0.8	0.22	-1.37	0.08	-0.62	-0.67	-0.86	-1.07	-0.41	-0.32	0.27	-0.64	0.11	-1.15	0.67	-0.41	-0.01	-2.68	1.31	0.03	0.56	1.36	0.07	0.26	-0.8	0.22	-1.37	0.08
KSLSDLRGYVYGGLKSGNVSIIHVNSYL	cv-1064	1	-1.17	0.7	0.7	0.8	1.64	0.67	1.63	0.13	-0.67	-0.86	-1.07	-0.41	-0.32	0.27	-0.64	0.11	1.36	0.07	0.26	-0.8	0.22	-1.37	0.08	-0.62	-0.67	-0.86	-1.07	-0.41	-0.32	0.27	-0.64	0.11	-1.15	0.67	-0.41	-0.01	-2.68	1.31	0.03	0.56	1.36	0.07	0.26	-0.8	0.22	-1.37	0.08
KSLSDLRGYVYGHLKSGNVSIIHVNSYL	cv-1065	1	-1.17	0.7	0.7	0.8	1.64	0.67	1.63	0.13	-0.67	-0.86	-1.07	-0.41	-0.32	0.27	-0.64	0.11	1.36	0.07	0.26	-0.8	0.22	-1.37	0.08	-0.62	-0.67	-0.86	-1.07	-0.41	-0.32	0.27	-0.64	0.11	-1.15	0.67	-0.41	-0.01	-2.68	1.31	0.03	0.56	1.36	0.07	0.26	-0.8	0.22	-1.37	0.08
KSLSDLRGYVYNGLKSGNVSIIHVNSYL	cv-1066	1	-1.17	0.7	0.7	0.8	1.64	0.67	1.63	0.13	-0.67	-0.86	-1.07	-0.41	-0.32	0.27	-0.64	0.11	1.36	0.07	0.26	-0.8	0.22	-1.37	0.08	-0.62	-0.67	-0.86	-1.07	-0.41	-0.32	0.27	-0.64	0.11	-1.15	0.67	-0.41	-0.01	-2.68	1.31	0.03	0.56	1.36	0.07	0.26	-0.8	0.22	-1.37	0.08
KSLSDLRGYVYQELKSGNVSIIHVNSYL	cv-1067	1	-1.17	0.7	0.7	0.8	1.64	0.67	1.63	0.13	-0.67	-0.86	-1.07	-0.41	-0.32	0.27	-0.64	0.11	1.36	0.07	0.26	-0.8	0.22	-1.37	0.08	-0.62	-0.67	-0.86	-1.07	-0.41	-0.32	0.27	-0.64	0.11	-1.15	0.67	-0.41	-0.01	-2.68	1.31	0.03	0.56	1.36	0.07	0.26	-0.8	0.22	-1.37	0.08
KSLSDLRGYVYQGFKSGNVSIIHVNSYL	cv-1068	1	-1.17	0.7	0.7	0.8	1.64	0.67	1.63	0.13	-0.67	-0.86	-1.07	-0.41	-0.32	0.27	-0.64	0.11	1.36	0.07	0.26	-0.8	0.22	-1.37	0.08	-0.62	-0.67	-0.86	-1.07	-0.41	-0.32	0.27	-0.64	0.11	-1.15	0.67	-0.41	-0.01	-2.68	1.31	0.03	0.56	1.36	0.07	0.26	-0.8	0.22	-1.37	0.08
KSLSDLRGYVYQGLKSGNVSIIHVNSYL	cv-1069	1	-1.17	0.7	0.7	0.8	1.64	0.67	1.63	0.13	-0.67	-0.86	-1.07	-0.41	-0.32	0.27	-0.64	0.11	1.36	0.07	0.26	-0.8	0.22	-1.37	0.08	-0.62	-0.67	-0.86	-1.07	-0.41	-0.32	0.27	-0.64	0.11	-1.15	0.67	-0.41	-0.01	-2.68	1.31	0.03	0.56	1.36	0.07	0.26	-0.8	0.22	-1.37	0.08
KSLSDLRGYVYQGTKSGNVSIIHVNSYL	cv-1070	1	-1.17	0.7	0.7	0.8	1.64	0.67	1.63	0.13	-0.67	-0.86	-1.07	-0.41	-0.32	0.27	-0.64	0.11	1.36	0.07	0.26	-0.8	0.22	-1.37	0.08	-0.62	-0.67	-0.86	-1.07	-0.41	-0.32	0.27	-0.64	0.11	-1.15	0.67	-0.41	-0.01	-2.68	1.31	0.03	0.56	1.36	0.07	0.26	-0.8	0.22	-1.37	0.08
KSLSDLRGYVYQGYKSGNVSIIHVNSYL	cv-1071	1	-1.17	0.7	0.7	0.8	1.64	0.67	1.63	0.13	-0.67	-0.86	-1.07	-0.41	-0.32	0.27	-0.64	0.11	1.36	0.07	0.26	-0.8	0.22	-1.37	0.08	-0.62	-0.67	-0.86	-1.07	-0.41	-0.32	0.27	-0.64	0.11	-1.15	0.67	-0.41	-0.01	-2.68	1.31	0.03	0.56	1.36	0.07	0.26	-0.8	0.22	-1.37	0.08
KSLSDLRGYVYQHLKSGNVSIIHVNSYL	cv-1072	1	-1.17	0.7	0.7	0.8	1.64	0.67	1.63	0.13	-0.67	-0.86	-1.07	-0.41	-0.32	0.27	-0.64	0.11	1.36	0.07	0.26	-0.8	0.22	-1.37	0.08	-0.62	-0.67	-0.86	-1.07	-0.41	-0.32	0.27	-0.64	0.11	-1.15	0.67	-0.41	-0.01	-2.68	1.31	0.03	0.56	1.36	0.07	0.26	-0.8	0.22	-1.37	0.08
KSLSDLRGYVYQYLKSGNVSIIHVNSYL	cv-1073	1	-1.17	0.7	0.7	0.8	1.64	0.67	1.63	0.13	-0.67	-0.86	-1.07	-0.41	-0.32	0.27	-0.64	0.11	1.36	0.07	0.26	-0.8	0.22	-1.37	0.08	-0.62	-0.67	-0.86	-1.07	-0.41	-0.32	0.27	-0.64	0.11	-1.15	0.67	-0.41	-0.01	-2.68	1.31	0.03	0.56	1.36	0.07	0.26	-0.8	0.22	-1.37	0.08
KSTKVPAAYAAQGYKVLVLNPSVAATLG	cv-1074	1	-1.17	0.7	0.7	0.8	1.64	0.67	1.63	0.13	-0.67	-0.86	-1.07	-0.41	-0.32	0.27	-0.64	0.11	-0.34	-0.51	-0.55	-1.06	-0.06	-0.01	-0.79	0.39	-1.17	0.7	0.7	0.8	1.64	0.67	1.63	0.13	0.76	-0.92	-0.17	-1.91	0.22	-1.4	-0.24	-0.03	0.22	-0.17	-0.5	0.05	-0.01	-1.34	-0.19
KSVSNRPDLSLRSYALDAVQPSRYVLGF	cv-1075	1	-1.17	0.7	0.7	0.8	1.64	0.67	1.63	0.13	-0.67	-0.86	-1.07	-0.41	-0.32	0.27	-0.64	0.11	0.76	-0.92	-0.17	-1.91	0.22	-1.4	-0.24	-0.03	-0.67	-0.86	-1.07	-0.41	-0.32	0.27	-0.64	0.11	-0.99	0	-0.37	0.69	-0.55	0.85	0.73	-0.8	-1.47	1.45	1.24	1.27	1.55	1.47	1.3
KSVSSSPRHYSTDLQTLKSVVEGIQDVC	cv-1076	1	-1.17	0.7	0.7	0.8	1.64	0.67	1.63	0.13	-0.67	-0.86	-1.07	-0.41	-0.32	0.27	-0.64	0.11	0.76	-0.92	-0.17	-1.91	0.22	-1.4	-0.24	-0.03	-0.67	-0.86	-1.07	-0.41	-0.32	0.27	-0.64	0.11	-0.67	-0.86	-1.07	-0.41	-0.32	0.27	-0.64	0.11	-0.67	-0.86	-1.07	-0.41	-0.32	0.27	-0.64
KTAEFQMTFHLFIAAFVGAAATLVSLLT	cv-1077	1	-1.17	0.7	0.7	0.8	1.64	0.67	1.63	0.13	-0.34	-0.51	-0.55	-1.06	-0.06	-0.01	-0.79	0.39	0.15	-1.11	-1.35	-0.92	0.02	-0.91	0.36	-0.48	-1.18	0.4	0.1	0.36	-2.16	-0.17	0.91	0.02	1.52	0.61	0.96	-0.16	0.25	0.28	-1.33	-0.2	-0.96	0.12	0.18	0.16	0.09	0.42	-0.2
KTAVQMAVFIHNFKRKGGIGGYSAGERI	cv-1078	1	-1.17	0.7	0.7	0.8	1.64	0.67	1.63	0.13	-0.34	-0.51	-0.55	-1.06	-0.06	-0.01	-0.79	0.39	0.15	-1.11	-1.35	-0.92	0.02	-0.91	0.36	-0.48	0.76	-0.92	-0.17	-1.91	0.22	-1.4	-0.24	-0.03	-0.96	0.12	0.18	0.16	0.09	0.42	-0.2	-0.41	1.01	-0.53	0.43	0	0.23	0.1	-0.86
KTGLLVSDGGPNLYNIRNLHIPEVCLKW	cv-1079	1	-1.17	0.7	0.7	0.8	1.64	0.67	1.63	0.13	-0.34	-0.51	-0.55	-1.06	-0.06	-0.01	-0.79	0.39	-0.2	-1.53	-2.63	2.28	-0.53	-1.18	2.01	-1.34	1.36	0.07	0.26	-0.8	0.22	-1.37	0.08	-0.62	1.36	0.07	0.26	-0.8	0.22	-1.37	0.08	-0.62	0.76	-0.92	-0.17	-1.91	0.22	-1.4	-0.24
KTVLELTEVFEFAFKDLFVVYRDSIPHA	cv-1080	1	-1.17	0.7	0.7	0.8	1.64	0.67	1.63	0.13	-0.34	-0.51	-0.55	-1.06	-0.06	-0.01	-0.79	0.39	0.76	-0.92	-0.17	-1.91	0.22	-1.4	-0.24	-0.03	1.36	0.07	0.26	-0.8	0.22	-1.37	0.08	-0.62	-1.18	0.4	0.1	0.36	-2.16	-0.17	0.91	0.02	1.36	0.07	0.26	-0.8	0.22	-1.37	0.08
KTYGWKLHLYSHPIVLGFRKIPMGVGLS	cv-1081	1	-1.17	0.7	0.7	0.8	1.64	0.67	1.63	0.13	-0.34	-0.51	-0.55	-1.06	-0.06	-0.01	-0.79	0.39	0.61	1.6	1.17	0.73	0.53	0.25	-0.96	-0.52	-0.2	-1.53	-2.63	2.28	-0.53	-1.18	2.01	-1.34	1.5	2.06	1.79	0.75	0.75	-0.13	-1.01	-0.85	-1.17	0.7	0.7	0.8	1.64	0.67	1.63
KVADLVGFLLLKYRAREPVTKAEMLESV	cv-1082	1	-1.17	0.7	0.7	0.8	1.64	0.67	1.63	0.13	0.76	-0.92	-0.17	-1.91	0.22	-1.4	-0.24	-0.03	0.15	-1.11	-1.35	-0.92	0.02	-0.91	0.36	-0.48	-1.15	0.67	-0.41	-0.01	-2.68	1.31	0.03	0.56	1.36	0.07	0.26	-0.8	0.22	-1.37	0.08	-0.62	0.76	-0.92	-0.17	-1.91	0.22	-1.4	-0.24
KVCYVPHFKVGWAWWTCSRVIFPLQEGS	cv-1083	1	-1.17	0.7	0.7	0.8	1.64	0.67	1.63	0.13	0.76	-0.92	-0.17	-1.91	0.22	-1.4	-0.24	-0.03	0.18	-1.67	-0.46	-0.21	0	1.2	-1.61	-0.19	0.61	1.6	1.17	0.73	0.53	0.25	-0.96	-0.52	0.76	-0.92	-0.17	-1.91	0.22	-1.4	-0.24	-0.03	0.22	-0.17	-0.5	0.05	-0.01	-1.34	-0.19
KVDGLSTEAEQPFIPVEVLVDLFLKEGA	cv-1084	1	-1.17	0.7	0.7	0.8	1.64	0.67	1.63	0.13	0.76	-0.92	-0.17	-1.91	0.22	-1.4	-0.24	-0.03	-1.15	0.67	-0.41	-0.01	-2.68	1.31	0.03	0.56	-0.2	-1.53	-2.63	2.28	-0.53	-1.18	2.01	-1.34	1.36	0.07	0.26	-0.8	0.22	-1.37	0.08	-0.62	-0.67	-0.86	-1.07	-0.41	-0.32	0.27	-0.64
KVKQWPLTEEKIKILTEICTDMEKEGKI	cv-1085	1	-1.17	0.7	0.7	0.8	1.64	0.67	1.63	0.13	0.76	-0.92	-0.17	-1.91	0.22	-1.4	-0.24	-0.03	-1.17	0.7	0.7	0.8	1.64	0.67	1.63	0.13	-0.96	0.12	0.18	0.16	0.09	0.42	-0.2	-0.41	1.5	2.06	1.79	0.75	0.75	-0.13	-1.01	-0.85	0.22	-0.17	-0.5	0.05	-0.01	-1.34	-0.19
KVLEYVIKVSARVRFFFPSLREAALREE	cv-1086	1	-1.17	0.7	0.7	0.8	1.64	0.67	1.63	0.13	0.76	-0.92	-0.17	-1.91	0.22	-1.4	-0.24	-0.03	1.36	0.07	0.26	-0.8	0.22	-1.37	0.08	-0.62	-1.18	0.4	0.1	0.36	-2.16	-0.17	0.91	0.02	0.61	1.6	1.17	0.73	0.53	0.25	-0.96	-0.52	0.76	-0.92	-0.17	-1.91	0.22	-1.4	-0.24
KVLVDILAGYGAGVAGALVAFKIMSGEV	cv-1087	1	-1.17	0.7	0.7	0.8	1.64	0.67	1.63	0.13	0.76	-0.92	-0.17	-1.91	0.22	-1.4	-0.24	-0.03	1.36	0.07	0.26	-0.8	0.22	-1.37	0.08	-0.62	0.76	-0.92	-0.17	-1.91	0.22	-1.4	-0.24	-0.03	-1.15	0.67	-0.41	-0.01	-2.68	1.31	0.03	0.56	1.27	-0.14	0.3	-1.8	0.3	-1.61	-0.16
KVNGSTTAICATGLRNLGNTCFMNAILQ	cv-1088	1	-1.17	0.7	0.7	0.8	1.64	0.67	1.63	0.13	0.76	-0.92	-0.17	-1.91	0.22	-1.4	-0.24	-0.03	-0.99	0	-0.37	0.69	-0.55	0.85	0.73	-0.8	-0.2	-1.53	-2.63	2.28	-0.53	-1.18	2.01	-1.34	-0.67	-0.86	-1.07	-0.41	-0.32	0.27	-0.64	0.11	-0.34	-0.51	-0.55	-1.06	-0.06	-0.01	-0.79
KVSNDGPTLIGANASFSIALNFPGSQKV	cv-1089	1	-1.17	0.7	0.7	0.8	1.64	0.67	1.63	0.13	0.76	-0.92	-0.17	-1.91	0.22	-1.4	-0.24	-0.03	-0.67	-0.86	-1.07	-0.41	-0.32	0.27	-0.64	0.11	-0.99	0	-0.37	0.69	-0.55	0.85	0.73	-0.8	-1.15	0.67	-0.41	-0.01	-2.68	1.31	0.03	0.56	-0.2	-1.53	-2.63	2.28	-0.53	-1.18	2.01
KVYLAWVPAHKGIGCNEQVDKLVSAGIR	cv-1090	1	-1.17	0.7	0.7	0.8	1.64	0.67	1.63	0.13	0.76	-0.92	-0.17	-1.91	0.22	-1.4	-0.24	-0.03	0.61	1.6	1.17	0.73	0.53	0.25	-0.96	-0.52	1.36	0.07	0.26	-0.8	0.22	-1.37	0.08	-0.62	0.15	-1.11	-1.35	-0.92	0.02	-0.91	0.36	-0.48	1.5	2.06	1.79	0.75	0.75	-0.13	-1.01
KWETFLTSELPQWLSANRAVKPTGSAAI	cv-1091	1	-1.17	0.7	0.7	0.8	1.64	0.67	1.63	0.13	1.5	2.06	1.79	0.75	0.75	-0.13	-1.01	-0.85	-1.18	0.4	0.1	0.36	-2.16	-0.17	0.91	0.02	-0.34	-0.51	-0.55	-1.06	-0.06	-0.01	-0.79	0.39	1.52	0.61	0.96	-0.16	0.25	0.28	-1.33	-0.2	1.36	0.07	0.26	-0.8	0.22	-1.37	0.08
KWEYVLLLFLLLADARVCACLWMMLLIA	cv-1092	1	-1.17	0.7	0.7	0.8	1.64	0.67	1.63	0.13	1.5	2.06	1.79	0.75	0.75	-0.13	-1.01	-0.85	-1.18	0.4	0.1	0.36	-2.16	-0.17	0.91	0.02	0.61	1.6	1.17	0.73	0.53	0.25	-0.96	-0.52	0.76	-0.92	-0.17	-1.91	0.22	-1.4	-0.24	-0.03	1.36	0.07	0.26	-0.8	0.22	-1.37	0.08
KWRKLVDFRELNKRTQDFWEVQLGIPHP	cv-1093	1	-1.17	0.7	0.7	0.8	1.64	0.67	1.63	0.13	1.5	2.06	1.79	0.75	0.75	-0.13	-1.01	-0.85	-1.47	1.45	1.24	1.27	1.55	1.47	1.3	0.83	-1.17	0.7	0.7	0.8	1.64	0.67	1.63	0.13	1.36	0.07	0.26	-0.8	0.22	-1.37	0.08	-0.62	0.76	-0.92	-0.17	-1.91	0.22	-1.4	-0.24
KYTAFTIPSINNETPGIRYQYNVLPQGW	cv-1094	1	-1.17	0.7	0.7	0.8	1.64	0.67	1.63	0.13	0.61	1.6	1.17	0.73	0.53	0.25	-0.96	-0.52	-0.34	-0.51	-0.55	-1.06	-0.06	-0.01	-0.79	0.39	0.15	-1.11	-1.35	-0.92	0.02	-0.91	0.36	-0.48	1.52	0.61	0.96	-0.16	0.25	0.28	-1.33	-0.2	-0.34	-0.51	-0.55	-1.06	-0.06	-0.01	-0.79
KYTMRRLLQETELVEPLTPSGAMPNQAQ	cv-1095	1	-1.17	0.7	0.7	0.8	1.64	0.67	1.63	0.13	0.61	1.6	1.17	0.73	0.53	0.25	-0.96	-0.52	-0.34	-0.51	-0.55	-1.06	-0.06	-0.01	-0.79	0.39	1.01	-0.53	0.43	0	0.23	0.1	-0.86	-0.68	-1.47	1.45	1.24	1.27	1.55	1.47	1.3	0.83	-1.47	1.45	1.24	1.27	1.55	1.47	1.3
KYWWNLLQYWSQELKNSAVSLLNATAIA	cv-1096	1	-1.17	0.7	0.7	0.8	1.64	0.67	1.63	0.13	0.61	1.6	1.17	0.73	0.53	0.25	-0.96	-0.52	1.5	2.06	1.79	0.75	0.75	-0.13	-1.01	-0.85	1.5	2.06	1.79	0.75	0.75	-0.13	-1.01	-0.85	-0.99	0	-0.37	0.69	-0.55	0.85	0.73	-0.8	1.36	0.07	0.26	-0.8	0.22	-1.37	0.08
LAAGDILALVFGLLFAVTSVAFLVQMRR	cv-1097	1	1.36	0.07	0.26	-0.8	0.22	-1.37	0.08	-0.62	0.15	-1.11	-1.35	-0.92	0.02	-0.91	0.36	-0.48	0.15	-1.11	-1.35	-0.92	0.02	-0.91	0.36	-0.48	-0.2	-1.53	-2.63	2.28	-0.53	-1.18	2.01	-1.34	-1.15	0.67	-0.41	-0.01	-2.68	1.31	0.03	0.56	1.27	-0.14	0.3	-1.8	0.3	-1.61	-0.16
LAARNVLVKSPNHVKITDFGLARLLDID	cv-1098	1	1.36	0.07	0.26	-0.8	0.22	-1.37	0.08	-0.62	0.15	-1.11	-1.35	-0.92	0.02	-0.91	0.36	-0.48	0.15	-1.11	-1.35	-0.92	0.02	-0.91	0.36	-0.48	-1.47	1.45	1.24	1.27	1.55	1.47	1.3	0.83	-0.99	0	-0.37	0.69	-0.55	0.85	0.73	-0.8	0.76	-0.92	-0.17	-1.91	0.22	-1.4	-0.24
LAENREILKEPVHGVYYDPSKDLIAEIQ	cv-1099	1	1.36	0.07	0.26	-0.8	0.22	-1.37	0.08	-0.62	0.15	-1.11	-1.35	-0.92	0.02	-0.91	0.36	-0.48	-1.18	0.4	0.1	0.36	-2.16	-0.17	0.91	0.02	-0.99	0	-0.37	0.69	-0.55	0.85	0.73	-0.8	-1.47	1.45	1.24	1.27	1.55	1.47	1.3	0.83	-1.18	0.4	0.1	0.36	-2.16	-0.17	0.91
LAETSYVKVLEYVIKVSARVRFFFPSLR	cv-1100	1	1.36	0.07	0.26	-0.8	0.22	-1.37	0.08	-0.62	0.15	-1.11	-1.35	-0.92	0.02	-0.91	0.36	-0.48	-1.18	0.4	0.1	0.36	-2.16	-0.17	0.91	0.02	-0.34	-0.51	-0.55	-1.06	-0.06	-0.01	-0.79	0.39	-0.67	-0.86	-1.07	-0.41	-0.32	0.27	-0.64	0.11	0.61	1.6	1.17	0.73	0.53	0.25	-0.96
LAFSYMDDVVLGAKSVQHLESLFTAVTN	cv-1101	1	1.36	0.07	0.26	-0.8	0.22	-1.37	0.08	-0.62	0.15	-1.11	-1.35	-0.92	0.02	-0.91	0.36	-0.48	1.52	0.61	0.96	-0.16	0.25	0.28	-1.33	-0.2	-0.67	-0.86	-1.07	-0.41	-0.32	0.27	-0.64	0.11	0.61	1.6	1.17	0.73	0.53	0.25	-0.96	-0.52	1.01	-0.53	0.43	0	0.23	0.1	-0.86
LAGALLYSDDALHLLQRRDSGEDSVMSL	cv-1102	1	1.36	0.07	0.26	-0.8	0.22	-1.37	0.08	-0.62	0.15	-1.11	-1.35	-0.92	0.02	-0.91	0.36	-0.48	-0.2	-1.53	-2.63	2.28	-0.53	-1.18	2.01	-1.34	0.15	-1.11	-1.35	-0.92	0.02	-0.91	0.36	-0.48	1.36	0.07	0.26	-0.8	0.22	-1.37	0.08	-0.62	1.36	0.07	0.26	-0.8	0.22	-1.37	0.08
LAGQSLLKDEALAIAALELLPRELFPPL	cv-1103	1	1.36	0.07	0.26	-0.8	0.22	-1.37	0.08	-0.62	0.15	-1.11	-1.35	-0.92	0.02	-0.91	0.36	-0.48	-0.2	-1.53	-2.63	2.28	-0.53	-1.18	2.01	-1.34	-0.96	0.12	0.18	0.16	0.09	0.42	-0.2	-0.41	-0.67	-0.86	-1.07	-0.41	-0.32	0.27	-0.64	0.11	1.36	0.07	0.26	-0.8	0.22	-1.37	0.08
LAHGVRVLEDGVNYATGNLPGCSFSIFL	cv-1104	1	1.36	0.07	0.26	-0.8	0.22	-1.37	0.08	-0.62	0.15	-1.11	-1.35	-0.92	0.02	-0.91	0.36	-0.48	-0.43	-0.25	0.37	0.19	0.51	1.28	0.93	0.65	-0.2	-1.53	-2.63	2.28	-0.53	-1.18	2.01	-1.34	0.76	-0.92	-0.17	-1.91	0.22	-1.4	-0.24	-0.03	-1.47	1.45	1.24	1.27	1.55	1.47	1.3
LALLPSLSHCSQLTTLSFYGNSISISAL	cv-1105	1	1.36	0.07	0.26	-0.8	0.22	-1.37	0.08	-0.62	0.15	-1.11	-1.35	-0.92	0.02	-0.91	0.36	-0.48	1.36	0.07	0.26	-0.8	0.22	-1.37	0.08	-0.62	1.36	0.07	0.26	-0.8	0.22	-1.37	0.08	-0.62	0.22	-0.17	-0.5	0.05	-0.01	-1.34	-0.19	3.56	-0.67	-0.86	-1.07	-0.41	-0.32	0.27	-0.64
LALQDSGLEVNIVTDSQYALGIIQAQPD	cv-1106	1	1.36	0.07	0.26	-0.8	0.22	-1.37	0.08	-0.62	0.15	-1.11	-1.35	-0.92	0.02	-0.91	0.36	-0.48	1.36	0.07	0.26	-0.8	0.22	-1.37	0.08	-0.62	-0.96	0.12	0.18	0.16	0.09	0.42	-0.2	-0.41	-1.15	0.67	-0.41	-0.01	-2.68	1.31	0.03	0.56	-0.67	-0.86	-1.07	-0.41	-0.32	0.27	-0.64
LALSDLLVSGSNVLETAVILLLEAGALV	cv-1107	1	1.36	0.07	0.26	-0.8	0.22	-1.37	0.08	-0.62	0.15	-1.11	-1.35	-0.92	0.02	-0.91	0.36	-0.48	1.36	0.07	0.26	-0.8	0.22	-1.37	0.08	-0.62	-0.67	-0.86	-1.07	-0.41	-0.32	0.27	-0.64	0.11	-1.15	0.67	-0.41	-0.01	-2.68	1.31	0.03	0.56	1.36	0.07	0.26	-0.8	0.22	-1.37	0.08
LALVFGLLFAVTSVAFLVQMRRQHRRGT	cv-1108	1	1.36	0.07	0.26	-0.8	0.22	-1.37	0.08	-0.62	0.15	-1.11	-1.35	-0.92	0.02	-0.91	0.36	-0.48	1.36	0.07	0.26	-0.8	0.22	-1.37	0.08	-0.62	0.76	-0.92	-0.17	-1.91	0.22	-1.4	-0.24	-0.03	1.52	0.61	0.96	-0.16	0.25	0.28	-1.33	-0.2	-0.2	-1.53	-2.63	2.28	-0.53	-1.18	2.01
LAQEVRPRRWKLQVLDLRKNSHQDFWTV	cv-1109	1	1.36	0.07	0.26	-0.8	0.22	-1.37	0.08	-0.62	0.15	-1.11	-1.35	-0.92	0.02	-0.91	0.36	-0.48	-0.96	0.12	0.18	0.16	0.09	0.42	-0.2	-0.41	-1.18	0.4	0.1	0.36	-2.16	-0.17	0.91	0.02	0.76	-0.92	-0.17	-1.91	0.22	-1.4	-0.24	-0.03	-1.47	1.45	1.24	1.27	1.55	1.47	1.3
LAQFTSAICSVVRRAFPHCLAFSYMDDV	cv-1110	1	1.36	0.07	0.26	-0.8	0.22	-1.37	0.08	-0.62	0.15	-1.11	-1.35	-0.92	0.02	-0.91	0.36	-0.48	-0.96	0.12	0.18	0.16	0.09	0.42	-0.2	-0.41	1.52	0.61	0.96	-0.16	0.25	0.28	-1.33	-0.2	-0.34	-0.51	-0.55	-1.06	-0.06	-0.01	-0.79	0.39	-0.67	-0.86	-1.07	-0.41	-0.32	0.27	-0.64
LAVIGALLAVGATKVPRNQDWLGVSRQL	cv-1111	1	1.36	0.07	0.26	-0.8	0.22	-1.37	0.08	-0.62	0.15	-1.11	-1.35	-0.92	0.02	-0.91	0.36	-0.48	0.76	-0.92	-0.17	-1.91	0.22	-1.4	-0.24	-0.03	1.27	-0.14	0.3	-1.8	0.3	-1.61	-0.16	-0.13	-0.2	-1.53	-2.63	2.28	-0.53	-1.18	2.01	-1.34	0.15	-1.11	-1.35	-0.92	0.02	-0.91	0.36
LAVPLGLMTAVYLVEYGTGRMSRVTTFT	cv-1112	1	1.36	0.07	0.26	-0.8	0.22	-1.37	0.08	-0.62	0.15	-1.11	-1.35	-0.92	0.02	-0.91	0.36	-0.48	0.76	-0.92	-0.17	-1.91	0.22	-1.4	-0.24	-0.03	0.22	-0.17	-0.5	0.05	-0.01	-1.34	-0.19	3.56	1.36	0.07	0.26	-0.8	0.22	-1.37	0.08	-0.62	-0.2	-1.53	-2.63	2.28	-0.53	-1.18	2.01
LCADARMYGVLPWIAFPGKVCGSNLLSI	cv-1113	1	1.36	0.07	0.26	-0.8	0.22	-1.37	0.08	-0.62	0.18	-1.67	-0.46	-0.21	0	1.2	-1.61	-0.19	0.15	-1.11	-1.35	-0.92	0.02	-0.91	0.36	-0.48	-1.15	0.67	-0.41	-0.01	-2.68	1.31	0.03	0.56	0.15	-1.11	-1.35	-0.92	0.02	-0.91	0.36	-0.48	-1.47	1.45	1.24	1.27	1.55	1.47	1.3
LCLFSYHRLRDLLLIVTRIVELLGRRGW	cv-1114	1	1.36	0.07	0.26	-0.8	0.22	-1.37	0.08	-0.62	0.18	-1.67	-0.46	-0.21	0	1.2	-1.61	-0.19	1.36	0.07	0.26	-0.8	0.22	-1.37	0.08	-0.62	1.52	0.61	0.96	-0.16	0.25	0.28	-1.33	-0.2	-0.67	-0.86	-1.07	-0.41	-0.32	0.27	-0.64	0.11	0.61	1.6	1.17	0.73	0.53	0.25	-0.96
LCQPVLPSPACQLVLHQILKGGSGTYCL	cv-1115	1	1.36	0.07	0.26	-0.8	0.22	-1.37	0.08	-0.62	0.18	-1.67	-0.46	-0.21	0	1.2	-1.61	-0.19	-0.96	0.12	0.18	0.16	0.09	0.42	-0.2	-0.41	0.22	-0.17	-0.5	0.05	-0.01	-1.34	-0.19	3.56	0.76	-0.92	-0.17	-1.91	0.22	-1.4	-0.24	-0.03	1.36	0.07	0.26	-0.8	0.22	-1.37	0.08
LDKKQRFHNIRGRWTGRCMSCCRSSRTR	cv-1116	1	1.36	0.07	0.26	-0.8	0.22	-1.37	0.08	-0.62	-1.15	0.67	-0.41	-0.01	-2.68	1.31	0.03	0.56	-1.17	0.7	0.7	0.8	1.64	0.67	1.63	0.13	-1.17	0.7	0.7	0.8	1.64	0.67	1.63	0.13	-0.96	0.12	0.18	0.16	0.09	0.42	-0.2	-0.41	-1.47	1.45	1.24	1.27	1.55	1.47	1.3
LDMLRHLYQGCQVVQGNLELTYLPTNAS	cv-1117	1	1.36	0.07	0.26	-0.8	0.22	-1.37	0.08	-0.62	-1.15	0.67	-0.41	-0.01	-2.68	1.31	0.03	0.56	1.01	-0.53	0.43	0	0.23	0.1	-0.86	-0.68	1.36	0.07	0.26	-0.8	0.22	-1.37	0.08	-0.62	-1.47	1.45	1.24	1.27	1.55	1.47	1.3	0.83	-0.43	-0.25	0.37	0.19	0.51	1.28	0.93
LDMVTGLYYLTTEVPGDTGEYQPASGDH	cv-1118	1	1.36	0.07	0.26	-0.8	0.22	-1.37	0.08	-0.62	-1.15	0.67	-0.41	-0.01	-2.68	1.31	0.03	0.56	1.01	-0.53	0.43	0	0.23	0.1	-0.86	-0.68	0.76	-0.92	-0.17	-1.91	0.22	-1.4	-0.24	-0.03	-0.34	-0.51	-0.55	-1.06	-0.06	-0.01	-0.79	0.39	-0.2	-1.53	-2.63	2.28	-0.53	-1.18	2.01
LDPSQGMGPSLIGLAMGDAGGYKAADMW	cv-1119	1	1.36	0.07	0.26	-0.8	0.22	-1.37	0.08	-0.62	-1.15	0.67	-0.41	-0.01	-2.68	1.31	0.03	0.56	0.22	-0.17	-0.5	0.05	-0.01	-1.34	-0.19	3.56	-0.67	-0.86	-1.07	-0.41	-0.32	0.27	-0.64	0.11	-0.96	0.12	0.18	0.16	0.09	0.42	-0.2	-0.41	-0.2	-1.53	-2.63	2.28	-0.53	-1.18	2.01
LDQRPYCWHYAPQPCGIVPASQVCGPVY	cv-1120	1	1.36	0.07	0.26	-0.8	0.22	-1.37	0.08	-0.62	-1.15	0.67	-0.41	-0.01	-2.68	1.31	0.03	0.56	-0.96	0.12	0.18	0.16	0.09	0.42	-0.2	-0.41	-1.47	1.45	1.24	1.27	1.55	1.47	1.3	0.83	0.22	-0.17	-0.5	0.05	-0.01	-1.34	-0.19	3.56	0.61	1.6	1.17	0.73	0.53	0.25	-0.96
LDSGYRILGAVAKVREAFQPQEPDFPPP	cv-1121	1	1.36	0.07	0.26	-0.8	0.22	-1.37	0.08	-0.62	-1.15	0.67	-0.41	-0.01	-2.68	1.31	0.03	0.56	-0.67	-0.86	-1.07	-0.41	-0.32	0.27	-0.64	0.11	-0.2	-1.53	-2.63	2.28	-0.53	-1.18	2.01	-1.34	0.61	1.6	1.17	0.73	0.53	0.25	-0.96	-0.52	-1.47	1.45	1.24	1.27	1.55	1.47	1.3
LDVGDAYFSVPLDKDFRKYTAFTIPSIN	cv-1122	1	1.36	0.07	0.26	-0.8	0.22	-1.37	0.08	-0.62	-1.15	0.67	-0.41	-0.01	-2.68	1.31	0.03	0.56	0.76	-0.92	-0.17	-1.91	0.22	-1.4	-0.24	-0.03	-0.2	-1.53	-2.63	2.28	-0.53	-1.18	2.01	-1.34	-1.15	0.67	-0.41	-0.01	-2.68	1.31	0.03	0.56	0.15	-1.11	-1.35	-0.92	0.02	-0.91	0.36
LDVSVIPTSGDVVIVATDALMTGYTGDF	cv-1123	1	1.36	0.07	0.26	-0.8	0.22	-1.37	0.08	-0.62	-1.15	0.67	-0.41	-0.01	-2.68	1.31	0.03	0.56	0.76	-0.92	-0.17	-1.91	0.22	-1.4	-0.24	-0.03	-0.67	-0.86	-1.07	-0.41	-0.32	0.27	-0.64	0.11	0.76	-0.92	-0.17	-1.91	0.22	-1.4	-0.24	-0.03	1.27	-0.14	0.3	-1.8	0.3	-1.61	-0.16
LEKDPIVGAETFYVDGAANRETKLGKAG	cv-1124	1	1.36	0.07	0.26	-0.8	0.22	-1.37	0.08	-0.62	-1.18	0.4	0.1	0.36	-2.16	-0.17	0.91	0.02	-1.17	0.7	0.7	0.8	1.64	0.67	1.63	0.13	-1.15	0.67	-0.41	-0.01	-2.68	1.31	0.03	0.56	0.22	-0.17	-0.5	0.05	-0.01	-1.34	-0.19	3.56	1.27	-0.14	0.3	-1.8	0.3	-1.61	-0.16
LEKEPIVGAETFYVDGAANRETKLGKAG	cv-1125	1	1.36	0.07	0.26	-0.8	0.22	-1.37	0.08	-0.62	-1.18	0.4	0.1	0.36	-2.16	-0.17	0.91	0.02	-1.17	0.7	0.7	0.8	1.64	0.67	1.63	0.13	-1.18	0.4	0.1	0.36	-2.16	-0.17	0.91	0.02	0.22	-0.17	-0.5	0.05	-0.01	-1.34	-0.19	3.56	1.27	-0.14	0.3	-1.8	0.3	-1.61	-0.16
LEKLTNTGLYNLLIRCLRCQKPLNPAEK	cv-1126	1	1.36	0.07	0.26	-0.8	0.22	-1.37	0.08	-0.62	-1.18	0.4	0.1	0.36	-2.16	-0.17	0.91	0.02	-1.17	0.7	0.7	0.8	1.64	0.67	1.63	0.13	1.36	0.07	0.26	-0.8	0.22	-1.37	0.08	-0.62	-0.34	-0.51	-0.55	-1.06	-0.06	-0.01	-0.79	0.39	-0.99	0	-0.37	0.69	-0.55	0.85	0.73
LELNSGRFYGLIGLNGIGKSMLLSAIGK	cv-1127	1	1.36	0.07	0.26	-0.8	0.22	-1.37	0.08	-0.62	-1.18	0.4	0.1	0.36	-2.16	-0.17	0.91	0.02	1.36	0.07	0.26	-0.8	0.22	-1.37	0.08	-0.62	-0.99	0	-0.37	0.69	-0.55	0.85	0.73	-0.8	-0.67	-0.86	-1.07	-0.41	-0.32	0.27	-0.64	0.11	-0.2	-1.53	-2.63	2.28	-0.53	-1.18	2.01
LELNSGRRYGLIGLNGIGKSMLLSAIGK	cv-1128	1	1.36	0.07	0.26	-0.8	0.22	-1.37	0.08	-0.62	-1.18	0.4	0.1	0.36	-2.16	-0.17	0.91	0.02	1.36	0.07	0.26	-0.8	0.22	-1.37	0.08	-0.62	-0.99	0	-0.37	0.69	-0.55	0.85	0.73	-0.8	-0.67	-0.86	-1.07	-0.41	-0.32	0.27	-0.64	0.11	-0.2	-1.53	-2.63	2.28	-0.53	-1.18	2.01
LELNSGRVYGLIGLNGIGKSMLLSAIGK	cv-1129	1	1.36	0.07	0.26	-0.8	0.22	-1.37	0.08	-0.62	-1.18	0.4	0.1	0.36	-2.16	-0.17	0.91	0.02	1.36	0.07	0.26	-0.8	0.22	-1.37	0.08	-0.62	-0.99	0	-0.37	0.69	-0.55	0.85	0.73	-0.8	-0.67	-0.86	-1.07	-0.41	-0.32	0.27	-0.64	0.11	-0.2	-1.53	-2.63	2.28	-0.53	-1.18	2.01
LELRSRYWAIRTRSGGNTNQQRASAGQI	cv-1130	1	1.36	0.07	0.26	-0.8	0.22	-1.37	0.08	-0.62	-1.18	0.4	0.1	0.36	-2.16	-0.17	0.91	0.02	1.36	0.07	0.26	-0.8	0.22	-1.37	0.08	-0.62	-1.47	1.45	1.24	1.27	1.55	1.47	1.3	0.83	-0.67	-0.86	-1.07	-0.41	-0.32	0.27	-0.64	0.11	-1.47	1.45	1.24	1.27	1.55	1.47	1.3
LELTYLPTNASLSFLQDIQEVQGYVLIA	cv-1131	1	1.36	0.07	0.26	-0.8	0.22	-1.37	0.08	-0.62	-1.18	0.4	0.1	0.36	-2.16	-0.17	0.91	0.02	1.36	0.07	0.26	-0.8	0.22	-1.37	0.08	-0.62	-0.34	-0.51	-0.55	-1.06	-0.06	-0.01	-0.79	0.39	0.61	1.6	1.17	0.73	0.53	0.25	-0.96	-0.52	1.36	0.07	0.26	-0.8	0.22	-1.37	0.08
LELVQGFMPHFFKLFQTMVKQVDFSEVE	cv-1132	1	1.36	0.07	0.26	-0.8	0.22	-1.37	0.08	-0.62	-1.18	0.4	0.1	0.36	-2.16	-0.17	0.91	0.02	1.36	0.07	0.26	-0.8	0.22	-1.37	0.08	-0.62	0.76	-0.92	-0.17	-1.91	0.22	-1.4	-0.24	-0.03	-0.96	0.12	0.18	0.16	0.09	0.42	-0.2	-0.41	-0.2	-1.53	-2.63	2.28	-0.53	-1.18	2.01
LENEGPQREPWDEWVVEVLEELKEEALK	cv-1133	1	1.36	0.07	0.26	-0.8	0.22	-1.37	0.08	-0.62	-1.18	0.4	0.1	0.36	-2.16	-0.17	0.91	0.02	-0.99	0	-0.37	0.69	-0.55	0.85	0.73	-0.8	-1.18	0.4	0.1	0.36	-2.16	-0.17	0.91	0.02	-0.2	-1.53	-2.63	2.28	-0.53	-1.18	2.01	-1.34	0.22	-0.17	-0.5	0.05	-0.01	-1.34	-0.19
LEQASRIWSWLLGAAMVGAVLTALLAGL	cv-1134	1	1.36	0.07	0.26	-0.8	0.22	-1.37	0.08	-0.62	-1.18	0.4	0.1	0.36	-2.16	-0.17	0.91	0.02	-0.96	0.12	0.18	0.16	0.09	0.42	-0.2	-0.41	0.15	-1.11	-1.35	-0.92	0.02	-0.91	0.36	-0.48	-0.67	-0.86	-1.07	-0.41	-0.32	0.27	-0.64	0.11	-1.47	1.45	1.24	1.27	1.55	1.47	1.3
LERLAYLHARLRELLCELGRPSMVWLSA	cv-1135	1	1.36	0.07	0.26	-0.8	0.22	-1.37	0.08	-0.62	-1.18	0.4	0.1	0.36	-2.16	-0.17	0.91	0.02	-1.47	1.45	1.24	1.27	1.55	1.47	1.3	0.83	1.36	0.07	0.26	-0.8	0.22	-1.37	0.08	-0.62	0.15	-1.11	-1.35	-0.92	0.02	-0.91	0.36	-0.48	0.61	1.6	1.17	0.73	0.53	0.25	-0.96
LETAVILLLEAGALVARAAVLQQLDNVI	cv-1136	1	1.36	0.07	0.26	-0.8	0.22	-1.37	0.08	-0.62	-1.18	0.4	0.1	0.36	-2.16	-0.17	0.91	0.02	-0.34	-0.51	-0.55	-1.06	-0.06	-0.01	-0.79	0.39	0.15	-1.11	-1.35	-0.92	0.02	-0.91	0.36	-0.48	0.76	-0.92	-0.17	-1.91	0.22	-1.4	-0.24	-0.03	1.27	-0.14	0.3	-1.8	0.3	-1.61	-0.16
LETFKAVLDGLDVLLAQEVRPRRWKLQV	cv-1137	1	1.36	0.07	0.26	-0.8	0.22	-1.37	0.08	-0.62	-1.18	0.4	0.1	0.36	-2.16	-0.17	0.91	0.02	-0.34	-0.51	-0.55	-1.06	-0.06	-0.01	-0.79	0.39	1.52	0.61	0.96	-0.16	0.25	0.28	-1.33	-0.2	-1.17	0.7	0.7	0.8	1.64	0.67	1.63	0.13	0.15	-1.11	-1.35	-0.92	0.02	-0.91	0.36
LEYRQVPDSDPARYEFLWGPRALAETSY	cv-1138	1	1.36	0.07	0.26	-0.8	0.22	-1.37	0.08	-0.62	-1.18	0.4	0.1	0.36	-2.16	-0.17	0.91	0.02	0.61	1.6	1.17	0.73	0.53	0.25	-0.96	-0.52	-1.47	1.45	1.24	1.27	1.55	1.47	1.3	0.83	-0.96	0.12	0.18	0.16	0.09	0.42	-0.2	-0.41	0.76	-0.92	-0.17	-1.91	0.22	-1.4	-0.24
LFCASDAKAYDTEVHNVCATHACVPTDP	cv-1139	1	1.36	0.07	0.26	-0.8	0.22	-1.37	0.08	-0.62	1.52	0.61	0.96	-0.16	0.25	0.28	-1.33	-0.2	0.18	-1.67	-0.46	-0.21	0	1.2	-1.61	-0.19	0.15	-1.11	-1.35	-0.92	0.02	-0.91	0.36	-0.48	-0.67	-0.86	-1.07	-0.41	-0.32	0.27	-0.64	0.11	-1.15	0.67	-0.41	-0.01	-2.68	1.31	0.03
LFCASDARAYDTEVHNVCATHACVPTDP	cv-1140	1	1.36	0.07	0.26	-0.8	0.22	-1.37	0.08	-0.62	1.52	0.61	0.96	-0.16	0.25	0.28	-1.33	-0.2	0.18	-1.67	-0.46	-0.21	0	1.2	-1.61	-0.19	0.15	-1.11	-1.35	-0.92	0.02	-0.91	0.36	-0.48	-0.67	-0.86	-1.07	-0.41	-0.32	0.27	-0.64	0.11	-1.15	0.67	-0.41	-0.01	-2.68	1.31	0.03
LFCASYARAYDTEVHNVCATHACVPTDP	cv-1141	1	1.36	0.07	0.26	-0.8	0.22	-1.37	0.08	-0.62	1.52	0.61	0.96	-0.16	0.25	0.28	-1.33	-0.2	0.18	-1.67	-0.46	-0.21	0	1.2	-1.61	-0.19	0.15	-1.11	-1.35	-0.92	0.02	-0.91	0.36	-0.48	-0.67	-0.86	-1.07	-0.41	-0.32	0.27	-0.64	0.11	0.61	1.6	1.17	0.73	0.53	0.25	-0.96
LFILLLCLIFLLVLLDYQGMLPVCPLLP	cv-1142	1	1.36	0.07	0.26	-0.8	0.22	-1.37	0.08	-0.62	1.52	0.61	0.96	-0.16	0.25	0.28	-1.33	-0.2	1.27	-0.14	0.3	-1.8	0.3	-1.61	-0.16	-0.13	1.36	0.07	0.26	-0.8	0.22	-1.37	0.08	-0.62	1.36	0.07	0.26	-0.8	0.22	-1.37	0.08	-0.62	1.36	0.07	0.26	-0.8	0.22	-1.37	0.08
LFSSNTPLKNTSVLGAGGQTQDHFKLTS	cv-1143	1	1.36	0.07	0.26	-0.8	0.22	-1.37	0.08	-0.62	1.52	0.61	0.96	-0.16	0.25	0.28	-1.33	-0.2	-0.67	-0.86	-1.07	-0.41	-0.32	0.27	-0.64	0.11	-0.67	-0.86	-1.07	-0.41	-0.32	0.27	-0.64	0.11	-0.99	0	-0.37	0.69	-0.55	0.85	0.73	-0.8	-0.34	-0.51	-0.55	-1.06	-0.06	-0.01	-0.79
LGDARLVITTYWGLHTGERDWHLGQGVS	cv-1144	1	1.36	0.07	0.26	-0.8	0.22	-1.37	0.08	-0.62	-0.2	-1.53	-2.63	2.28	-0.53	-1.18	2.01	-1.34	-1.15	0.67	-0.41	-0.01	-2.68	1.31	0.03	0.56	0.15	-1.11	-1.35	-0.92	0.02	-0.91	0.36	-0.48	-1.47	1.45	1.24	1.27	1.55	1.47	1.3	0.83	1.36	0.07	0.26	-0.8	0.22	-1.37	0.08
LGDNQIMPKAGLLIIVLAIIAREGDCAP	cv-1145	1	1.36	0.07	0.26	-0.8	0.22	-1.37	0.08	-0.62	-0.2	-1.53	-2.63	2.28	-0.53	-1.18	2.01	-1.34	-1.15	0.67	-0.41	-0.01	-2.68	1.31	0.03	0.56	-0.99	0	-0.37	0.69	-0.55	0.85	0.73	-0.8	-0.96	0.12	0.18	0.16	0.09	0.42	-0.2	-0.41	1.27	-0.14	0.3	-1.8	0.3	-1.61	-0.16
LGDNQIMPKTGFLIIVLVMIAMEGGHAP	cv-1146	1	1.36	0.07	0.26	-0.8	0.22	-1.37	0.08	-0.62	-0.2	-1.53	-2.63	2.28	-0.53	-1.18	2.01	-1.34	-1.15	0.67	-0.41	-0.01	-2.68	1.31	0.03	0.56	-0.99	0	-0.37	0.69	-0.55	0.85	0.73	-0.8	-0.96	0.12	0.18	0.16	0.09	0.42	-0.2	-0.41	1.27	-0.14	0.3	-1.8	0.3	-1.61	-0.16
LGDNQVMPKTGLLIIVLAIIAIEGDCAP	cv-1147	1	1.36	0.07	0.26	-0.8	0.22	-1.37	0.08	-0.62	-0.2	-1.53	-2.63	2.28	-0.53	-1.18	2.01	-1.34	-1.15	0.67	-0.41	-0.01	-2.68	1.31	0.03	0.56	-0.99	0	-0.37	0.69	-0.55	0.85	0.73	-0.8	-0.96	0.12	0.18	0.16	0.09	0.42	-0.2	-0.41	0.76	-0.92	-0.17	-1.91	0.22	-1.4	-0.24
LGGANIPAEFLENFVRSSNLKFQDAYNA	cv-1148	1	1.36	0.07	0.26	-0.8	0.22	-1.37	0.08	-0.62	-0.2	-1.53	-2.63	2.28	-0.53	-1.18	2.01	-1.34	-0.2	-1.53	-2.63	2.28	-0.53	-1.18	2.01	-1.34	0.15	-1.11	-1.35	-0.92	0.02	-0.91	0.36	-0.48	-0.99	0	-0.37	0.69	-0.55	0.85	0.73	-0.8	1.27	-0.14	0.3	-1.8	0.3	-1.61	-0.16
LGGDNIPAKFLEGLTLRTNQTFRDTYAA	cv-1149	1	1.36	0.07	0.26	-0.8	0.22	-1.37	0.08	-0.62	-0.2	-1.53	-2.63	2.28	-0.53	-1.18	2.01	-1.34	-0.2	-1.53	-2.63	2.28	-0.53	-1.18	2.01	-1.34	-1.15	0.67	-0.41	-0.01	-2.68	1.31	0.03	0.56	-0.99	0	-0.37	0.69	-0.55	0.85	0.73	-0.8	1.27	-0.14	0.3	-1.8	0.3	-1.61	-0.16
LGGNNLPAKFLEGFVRTSNIKFQDAYNA	cv-1150	1	1.36	0.07	0.26	-0.8	0.22	-1.37	0.08	-0.62	-0.2	-1.53	-2.63	2.28	-0.53	-1.18	2.01	-1.34	-0.2	-1.53	-2.63	2.28	-0.53	-1.18	2.01	-1.34	-0.99	0	-0.37	0.69	-0.55	0.85	0.73	-0.8	-0.99	0	-0.37	0.69	-0.55	0.85	0.73	-0.8	1.36	0.07	0.26	-0.8	0.22	-1.37	0.08
LGKWLGHPDKFVGITYALTVVWLLVFAC	cv-1151	1	1.36	0.07	0.26	-0.8	0.22	-1.37	0.08	-0.62	-0.2	-1.53	-2.63	2.28	-0.53	-1.18	2.01	-1.34	-1.17	0.7	0.7	0.8	1.64	0.67	1.63	0.13	1.5	2.06	1.79	0.75	0.75	-0.13	-1.01	-0.85	1.36	0.07	0.26	-0.8	0.22	-1.37	0.08	-0.62	-0.2	-1.53	-2.63	2.28	-0.53	-1.18	2.01
LGPLLVLQAGFFLLTRILTIPQSLDSWW	cv-1152	1	1.36	0.07	0.26	-0.8	0.22	-1.37	0.08	-0.62	-0.2	-1.53	-2.63	2.28	-0.53	-1.18	2.01	-1.34	0.22	-0.17	-0.5	0.05	-0.01	-1.34	-0.19	3.56	1.36	0.07	0.26	-0.8	0.22	-1.37	0.08	-0.62	1.36	0.07	0.26	-0.8	0.22	-1.37	0.08	-0.62	0.76	-0.92	-0.17	-1.91	0.22	-1.4	-0.24
LGRKLHLYSHPIILGFRKIPMGVGLSPF	cv-1153	1	1.36	0.07	0.26	-0.8	0.22	-1.37	0.08	-0.62	-0.2	-1.53	-2.63	2.28	-0.53	-1.18	2.01	-1.34	-1.47	1.45	1.24	1.27	1.55	1.47	1.3	0.83	-1.17	0.7	0.7	0.8	1.64	0.67	1.63	0.13	1.36	0.07	0.26	-0.8	0.22	-1.37	0.08	-0.62	-0.43	-0.25	0.37	0.19	0.51	1.28	0.93
LGRPGGLAVLAAFLEEGPEENSAYEQLL	cv-1154	1	1.36	0.07	0.26	-0.8	0.22	-1.37	0.08	-0.62	-0.2	-1.53	-2.63	2.28	-0.53	-1.18	2.01	-1.34	-1.47	1.45	1.24	1.27	1.55	1.47	1.3	0.83	0.22	-0.17	-0.5	0.05	-0.01	-1.34	-0.19	3.56	-0.2	-1.53	-2.63	2.28	-0.53	-1.18	2.01	-1.34	-0.2	-1.53	-2.63	2.28	-0.53	-1.18	2.01
LGRPSMVWLSANPCPHCGDRTFYDPEPI	cv-1155	1	1.36	0.07	0.26	-0.8	0.22	-1.37	0.08	-0.62	-0.2	-1.53	-2.63	2.28	-0.53	-1.18	2.01	-1.34	-1.47	1.45	1.24	1.27	1.55	1.47	1.3	0.83	0.22	-0.17	-0.5	0.05	-0.01	-1.34	-0.19	3.56	-0.67	-0.86	-1.07	-0.41	-0.32	0.27	-0.64	0.11	1.01	-0.53	0.43	0	0.23	0.1	-0.86
LGSGLALIHHNTHLCFVHTVPWDQLFRN	cv-1156	1	1.36	0.07	0.26	-0.8	0.22	-1.37	0.08	-0.62	-0.2	-1.53	-2.63	2.28	-0.53	-1.18	2.01	-1.34	-0.67	-0.86	-1.07	-0.41	-0.32	0.27	-0.64	0.11	-0.2	-1.53	-2.63	2.28	-0.53	-1.18	2.01	-1.34	1.36	0.07	0.26	-0.8	0.22	-1.37	0.08	-0.62	0.15	-1.11	-1.35	-0.92	0.02	-0.91	0.36
LHLSIRGNSNYKAVSCDFNNGITIQYNL	cv-1157	1	1.36	0.07	0.26	-0.8	0.22	-1.37	0.08	-0.62	-0.43	-0.25	0.37	0.19	0.51	1.28	0.93	0.65	1.36	0.07	0.26	-0.8	0.22	-1.37	0.08	-0.62	-0.67	-0.86	-1.07	-0.41	-0.32	0.27	-0.64	0.11	1.27	-0.14	0.3	-1.8	0.3	-1.61	-0.16	-0.13	-1.47	1.45	1.24	1.27	1.55	1.47	1.3
LHSTYFPCFTAGEVRRAIRGERLLSCCR	cv-1158	1	1.36	0.07	0.26	-0.8	0.22	-1.37	0.08	-0.62	-0.43	-0.25	0.37	0.19	0.51	1.28	0.93	0.65	-0.67	-0.86	-1.07	-0.41	-0.32	0.27	-0.64	0.11	-0.34	-0.51	-0.55	-1.06	-0.06	-0.01	-0.79	0.39	0.61	1.6	1.17	0.73	0.53	0.25	-0.96	-0.52	1.52	0.61	0.96	-0.16	0.25	0.28	-1.33
LIEICTEMEKEGKISKVGPENPYNTPVF	cv-1159	1	1.36	0.07	0.26	-0.8	0.22	-1.37	0.08	-0.62	1.27	-0.14	0.3	-1.8	0.3	-1.61	-0.16	-0.13	-1.18	0.4	0.1	0.36	-2.16	-0.17	0.91	0.02	1.27	-0.14	0.3	-1.8	0.3	-1.61	-0.16	-0.13	0.18	-1.67	-0.46	-0.21	0	1.2	-1.61	-0.19	-0.34	-0.51	-0.55	-1.06	-0.06	-0.01	-0.79
LIETSYVKVLHHTLKIGGEPHISYPPLH	cv-1160	1	1.36	0.07	0.26	-0.8	0.22	-1.37	0.08	-0.62	1.27	-0.14	0.3	-1.8	0.3	-1.61	-0.16	-0.13	-1.18	0.4	0.1	0.36	-2.16	-0.17	0.91	0.02	-0.34	-0.51	-0.55	-1.06	-0.06	-0.01	-0.79	0.39	-0.67	-0.86	-1.07	-0.41	-0.32	0.27	-0.64	0.11	0.61	1.6	1.17	0.73	0.53	0.25	-0.96
LIFLLVLLDYQGMLPVCPLIPGSSTTST	cv-1161	1	1.36	0.07	0.26	-0.8	0.22	-1.37	0.08	-0.62	1.27	-0.14	0.3	-1.8	0.3	-1.61	-0.16	-0.13	1.52	0.61	0.96	-0.16	0.25	0.28	-1.33	-0.2	1.36	0.07	0.26	-0.8	0.22	-1.37	0.08	-0.62	1.36	0.07	0.26	-0.8	0.22	-1.37	0.08	-0.62	0.76	-0.92	-0.17	-1.91	0.22	-1.4	-0.24
LIGANILVYNYPGVMSSTGSSSLKDLAS	cv-1162	1	1.36	0.07	0.26	-0.8	0.22	-1.37	0.08	-0.62	1.27	-0.14	0.3	-1.8	0.3	-1.61	-0.16	-0.13	-0.2	-1.53	-2.63	2.28	-0.53	-1.18	2.01	-1.34	0.15	-1.11	-1.35	-0.92	0.02	-0.91	0.36	-0.48	-0.99	0	-0.37	0.69	-0.55	0.85	0.73	-0.8	1.27	-0.14	0.3	-1.8	0.3	-1.61	-0.16
LIGLSNLTHVLYPVPLESYEDIHGTLHL	cv-1163	1	1.36	0.07	0.26	-0.8	0.22	-1.37	0.08	-0.62	1.27	-0.14	0.3	-1.8	0.3	-1.61	-0.16	-0.13	-0.2	-1.53	-2.63	2.28	-0.53	-1.18	2.01	-1.34	1.36	0.07	0.26	-0.8	0.22	-1.37	0.08	-0.62	-0.67	-0.86	-1.07	-0.41	-0.32	0.27	-0.64	0.11	-0.99	0	-0.37	0.69	-0.55	0.85	0.73
LIGSSGLSRYVARLSSNSRINNNQYGTM	cv-1164	1	1.36	0.07	0.26	-0.8	0.22	-1.37	0.08	-0.62	1.27	-0.14	0.3	-1.8	0.3	-1.61	-0.16	-0.13	-0.2	-1.53	-2.63	2.28	-0.53	-1.18	2.01	-1.34	-0.67	-0.86	-1.07	-0.41	-0.32	0.27	-0.64	0.11	-0.67	-0.86	-1.07	-0.41	-0.32	0.27	-0.64	0.11	-0.2	-1.53	-2.63	2.28	-0.53	-1.18	2.01
LIGSSGLSRYVPRLSSNSRINNNQYGTM	cv-1165	1	1.36	0.07	0.26	-0.8	0.22	-1.37	0.08	-0.62	1.27	-0.14	0.3	-1.8	0.3	-1.61	-0.16	-0.13	-0.2	-1.53	-2.63	2.28	-0.53	-1.18	2.01	-1.34	-0.67	-0.86	-1.07	-0.41	-0.32	0.27	-0.64	0.11	-0.67	-0.86	-1.07	-0.41	-0.32	0.27	-0.64	0.11	-0.2	-1.53	-2.63	2.28	-0.53	-1.18	2.01
LIICNAIIDPLIYAFHSQELRRTLKEVL	cv-1166	1	1.36	0.07	0.26	-0.8	0.22	-1.37	0.08	-0.62	1.27	-0.14	0.3	-1.8	0.3	-1.61	-0.16	-0.13	1.27	-0.14	0.3	-1.8	0.3	-1.61	-0.16	-0.13	0.18	-1.67	-0.46	-0.21	0	1.2	-1.61	-0.19	-0.99	0	-0.37	0.69	-0.55	0.85	0.73	-0.8	0.15	-1.11	-1.35	-0.92	0.02	-0.91	0.36
LIICNSIIDPLIYAFHSQELRRTLKEVL	cv-1167	1	1.36	0.07	0.26	-0.8	0.22	-1.37	0.08	-0.62	1.27	-0.14	0.3	-1.8	0.3	-1.61	-0.16	-0.13	1.27	-0.14	0.3	-1.8	0.3	-1.61	-0.16	-0.13	0.18	-1.67	-0.46	-0.21	0	1.2	-1.61	-0.19	-0.99	0	-0.37	0.69	-0.55	0.85	0.73	-0.8	-0.67	-0.86	-1.07	-0.41	-0.32	0.27	-0.64
LIIIRSLLSTNLPYGRTNLTDALLQVRK	cv-1168	1	1.36	0.07	0.26	-0.8	0.22	-1.37	0.08	-0.62	1.27	-0.14	0.3	-1.8	0.3	-1.61	-0.16	-0.13	1.27	-0.14	0.3	-1.8	0.3	-1.61	-0.16	-0.13	1.27	-0.14	0.3	-1.8	0.3	-1.61	-0.16	-0.13	-1.47	1.45	1.24	1.27	1.55	1.47	1.3	0.83	-0.67	-0.86	-1.07	-0.41	-0.32	0.27	-0.64
LIKEQTSPYELSLYAFQEQDNNVIGDTS	cv-1169	1	1.36	0.07	0.26	-0.8	0.22	-1.37	0.08	-0.62	1.27	-0.14	0.3	-1.8	0.3	-1.61	-0.16	-0.13	-1.17	0.7	0.7	0.8	1.64	0.67	1.63	0.13	-1.18	0.4	0.1	0.36	-2.16	-0.17	0.91	0.02	-0.96	0.12	0.18	0.16	0.09	0.42	-0.2	-0.41	-0.34	-0.51	-0.55	-1.06	-0.06	-0.01	-0.79
LIKPKKIKPPLPSVKKLTEDRWNKPQKT	cv-1170	1	1.36	0.07	0.26	-0.8	0.22	-1.37	0.08	-0.62	1.27	-0.14	0.3	-1.8	0.3	-1.61	-0.16	-0.13	-1.17	0.7	0.7	0.8	1.64	0.67	1.63	0.13	0.22	-0.17	-0.5	0.05	-0.01	-1.34	-0.19	3.56	-1.17	0.7	0.7	0.8	1.64	0.67	1.63	0.13	-1.17	0.7	0.7	0.8	1.64	0.67	1.63
LIKPKKTKPPLPSVKKLTEDRWNKPQKT	cv-1171	1	1.36	0.07	0.26	-0.8	0.22	-1.37	0.08	-0.62	1.27	-0.14	0.3	-1.8	0.3	-1.61	-0.16	-0.13	-1.17	0.7	0.7	0.8	1.64	0.67	1.63	0.13	0.22	-0.17	-0.5	0.05	-0.01	-1.34	-0.19	3.56	-1.17	0.7	0.7	0.8	1.64	0.67	1.63	0.13	-1.17	0.7	0.7	0.8	1.64	0.67	1.63
LILAYRARWRRLTVCGGIMFLACVLVLI	cv-1172	1	1.36	0.07	0.26	-0.8	0.22	-1.37	0.08	-0.62	1.27	-0.14	0.3	-1.8	0.3	-1.61	-0.16	-0.13	1.36	0.07	0.26	-0.8	0.22	-1.37	0.08	-0.62	0.15	-1.11	-1.35	-0.92	0.02	-0.91	0.36	-0.48	0.61	1.6	1.17	0.73	0.53	0.25	-0.96	-0.52	-1.47	1.45	1.24	1.27	1.55	1.47	1.3
LILAYRRRWRRLTVCGGIMFLACVLVLI	cv-1173	1	1.36	0.07	0.26	-0.8	0.22	-1.37	0.08	-0.62	1.27	-0.14	0.3	-1.8	0.3	-1.61	-0.16	-0.13	1.36	0.07	0.26	-0.8	0.22	-1.37	0.08	-0.62	0.15	-1.11	-1.35	-0.92	0.02	-0.91	0.36	-0.48	0.61	1.6	1.17	0.73	0.53	0.25	-0.96	-0.52	-1.47	1.45	1.24	1.27	1.55	1.47	1.3
LIMCNAVMDPFIYAFRSPELRDAFKKMI	cv-1174	1	1.36	0.07	0.26	-0.8	0.22	-1.37	0.08	-0.62	1.27	-0.14	0.3	-1.8	0.3	-1.61	-0.16	-0.13	1.01	-0.53	0.43	0	0.23	0.1	-0.86	-0.68	0.18	-1.67	-0.46	-0.21	0	1.2	-1.61	-0.19	-0.99	0	-0.37	0.69	-0.55	0.85	0.73	-0.8	0.15	-1.11	-1.35	-0.92	0.02	-0.91	0.36
LIMCNSVMDPLIYAFRSQEMRKTFKEII	cv-1175	1	1.36	0.07	0.26	-0.8	0.22	-1.37	0.08	-0.62	1.27	-0.14	0.3	-1.8	0.3	-1.61	-0.16	-0.13	1.01	-0.53	0.43	0	0.23	0.1	-0.86	-0.68	0.18	-1.67	-0.46	-0.21	0	1.2	-1.61	-0.19	-0.99	0	-0.37	0.69	-0.55	0.85	0.73	-0.8	-0.67	-0.86	-1.07	-0.41	-0.32	0.27	-0.64
LIRCLRCQKPLNPAEKLRHLNEKRRFHN	cv-1176	1	1.36	0.07	0.26	-0.8	0.22	-1.37	0.08	-0.62	1.27	-0.14	0.3	-1.8	0.3	-1.61	-0.16	-0.13	-1.47	1.45	1.24	1.27	1.55	1.47	1.3	0.83	0.18	-1.67	-0.46	-0.21	0	1.2	-1.61	-0.19	1.36	0.07	0.26	-0.8	0.22	-1.37	0.08	-0.62	-1.47	1.45	1.24	1.27	1.55	1.47	1.3
LIYRRRLMKQDFSVPQLPHSSSHWLRLP	cv-1177	1	1.36	0.07	0.26	-0.8	0.22	-1.37	0.08	-0.62	1.27	-0.14	0.3	-1.8	0.3	-1.61	-0.16	-0.13	0.61	1.6	1.17	0.73	0.53	0.25	-0.96	-0.52	-1.47	1.45	1.24	1.27	1.55	1.47	1.3	0.83	-1.47	1.45	1.24	1.27	1.55	1.47	1.3	0.83	-1.47	1.45	1.24	1.27	1.55	1.47	1.3
LKAVMRRWLPAGDALLQMITIHLPSPVT	cv-1178	1	1.36	0.07	0.26	-0.8	0.22	-1.37	0.08	-0.62	-1.17	0.7	0.7	0.8	1.64	0.67	1.63	0.13	0.15	-1.11	-1.35	-0.92	0.02	-0.91	0.36	-0.48	0.76	-0.92	-0.17	-1.91	0.22	-1.4	-0.24	-0.03	1.01	-0.53	0.43	0	0.23	0.1	-0.86	-0.68	-1.47	1.45	1.24	1.27	1.55	1.47	1.3
LKDEALAIAALELLPRELFPPLFMAAFD	cv-1179	1	1.36	0.07	0.26	-0.8	0.22	-1.37	0.08	-0.62	-1.17	0.7	0.7	0.8	1.64	0.67	1.63	0.13	-1.15	0.67	-0.41	-0.01	-2.68	1.31	0.03	0.56	-1.18	0.4	0.1	0.36	-2.16	-0.17	0.91	0.02	0.15	-1.11	-1.35	-0.92	0.02	-0.91	0.36	-0.48	1.36	0.07	0.26	-0.8	0.22	-1.37	0.08
LKFRQLLWFHISCLTFGRETVIEYLVSF	cv-1180	1	1.36	0.07	0.26	-0.8	0.22	-1.37	0.08	-0.62	-1.17	0.7	0.7	0.8	1.64	0.67	1.63	0.13	1.52	0.61	0.96	-0.16	0.25	0.28	-1.33	-0.2	-1.47	1.45	1.24	1.27	1.55	1.47	1.3	0.83	-0.96	0.12	0.18	0.16	0.09	0.42	-0.2	-0.41	1.36	0.07	0.26	-0.8	0.22	-1.37	0.08
LKHTQIFFKTSSFLMRSFQAISLSALVF	cv-1181	1	1.36	0.07	0.26	-0.8	0.22	-1.37	0.08	-0.62	-1.17	0.7	0.7	0.8	1.64	0.67	1.63	0.13	-0.43	-0.25	0.37	0.19	0.51	1.28	0.93	0.65	-0.34	-0.51	-0.55	-1.06	-0.06	-0.01	-0.79	0.39	-0.96	0.12	0.18	0.16	0.09	0.42	-0.2	-0.41	1.27	-0.14	0.3	-1.8	0.3	-1.61	-0.16
LKIFAMPMQDIKMILKMVQLDSIEDLEV	cv-1182	1	1.36	0.07	0.26	-0.8	0.22	-1.37	0.08	-0.62	-1.17	0.7	0.7	0.8	1.64	0.67	1.63	0.13	1.27	-0.14	0.3	-1.8	0.3	-1.61	-0.16	-0.13	1.52	0.61	0.96	-0.16	0.25	0.28	-1.33	-0.2	0.15	-1.11	-1.35	-0.92	0.02	-0.91	0.36	-0.48	1.01	-0.53	0.43	0	0.23	0.1	-0.86
LKIFIAGNSAYEYVDTIFKRMIDLSSIS	cv-1183	1	1.36	0.07	0.26	-0.8	0.22	-1.37	0.08	-0.62	-1.17	0.7	0.7	0.8	1.64	0.67	1.63	0.13	1.27	-0.14	0.3	-1.8	0.3	-1.61	-0.16	-0.13	1.52	0.61	0.96	-0.16	0.25	0.28	-1.33	-0.2	1.27	-0.14	0.3	-1.8	0.3	-1.61	-0.16	-0.13	0.15	-1.11	-1.35	-0.92	0.02	-0.91	0.36
LKIRQLLWFHISCLTFGRETVLEYLVSF	cv-1184	1	1.36	0.07	0.26	-0.8	0.22	-1.37	0.08	-0.62	-1.17	0.7	0.7	0.8	1.64	0.67	1.63	0.13	1.27	-0.14	0.3	-1.8	0.3	-1.61	-0.16	-0.13	-1.47	1.45	1.24	1.27	1.55	1.47	1.3	0.83	-0.96	0.12	0.18	0.16	0.09	0.42	-0.2	-0.41	1.36	0.07	0.26	-0.8	0.22	-1.37	0.08
LKMVQLDSIEDLEVTCTWKLPTLAKFSP	cv-1185	1	1.36	0.07	0.26	-0.8	0.22	-1.37	0.08	-0.62	-1.17	0.7	0.7	0.8	1.64	0.67	1.63	0.13	1.01	-0.53	0.43	0	0.23	0.1	-0.86	-0.68	0.76	-0.92	-0.17	-1.91	0.22	-1.4	-0.24	-0.03	-0.96	0.12	0.18	0.16	0.09	0.42	-0.2	-0.41	1.36	0.07	0.26	-0.8	0.22	-1.37	0.08
LKPCVKLTPLCVTLNCIDWGNDTSPNAT	cv-1186	1	1.36	0.07	0.26	-0.8	0.22	-1.37	0.08	-0.62	-1.17	0.7	0.7	0.8	1.64	0.67	1.63	0.13	0.22	-0.17	-0.5	0.05	-0.01	-1.34	-0.19	3.56	0.18	-1.67	-0.46	-0.21	0	1.2	-1.61	-0.19	0.76	-0.92	-0.17	-1.91	0.22	-1.4	-0.24	-0.03	-1.17	0.7	0.7	0.8	1.64	0.67	1.63
LKPCVKLTPLCVTLNCKDVNATNTTSSS	cv-1187	1	1.36	0.07	0.26	-0.8	0.22	-1.37	0.08	-0.62	-1.17	0.7	0.7	0.8	1.64	0.67	1.63	0.13	0.22	-0.17	-0.5	0.05	-0.01	-1.34	-0.19	3.56	0.18	-1.67	-0.46	-0.21	0	1.2	-1.61	-0.19	0.76	-0.92	-0.17	-1.91	0.22	-1.4	-0.24	-0.03	-1.17	0.7	0.7	0.8	1.64	0.67	1.63
LKPCVKLTPLCVTLNCTDLGKATNTNSS	cv-1188	1	1.36	0.07	0.26	-0.8	0.22	-1.37	0.08	-0.62	-1.17	0.7	0.7	0.8	1.64	0.67	1.63	0.13	0.22	-0.17	-0.5	0.05	-0.01	-1.34	-0.19	3.56	0.18	-1.67	-0.46	-0.21	0	1.2	-1.61	-0.19	0.76	-0.92	-0.17	-1.91	0.22	-1.4	-0.24	-0.03	-1.17	0.7	0.7	0.8	1.64	0.67	1.63
LLCISVFLNGQETLDEIKYSEEVCTEQI	cv-1189	1	1.36	0.07	0.26	-0.8	0.22	-1.37	0.08	-0.62	1.36	0.07	0.26	-0.8	0.22	-1.37	0.08	-0.62	0.18	-1.67	-0.46	-0.21	0	1.2	-1.61	-0.19	1.27	-0.14	0.3	-1.8	0.3	-1.61	-0.16	-0.13	-0.67	-0.86	-1.07	-0.41	-0.32	0.27	-0.64	0.11	0.76	-0.92	-0.17	-1.91	0.22	-1.4	-0.24
LLEAGALVARAAVLQQLDNVIDVITCSS	cv-1190	1	1.36	0.07	0.26	-0.8	0.22	-1.37	0.08	-0.62	1.36	0.07	0.26	-0.8	0.22	-1.37	0.08	-0.62	-1.18	0.4	0.1	0.36	-2.16	-0.17	0.91	0.02	0.15	-1.11	-1.35	-0.92	0.02	-0.91	0.36	-0.48	-0.2	-1.53	-2.63	2.28	-0.53	-1.18	2.01	-1.34	0.15	-1.11	-1.35	-0.92	0.02	-0.91	0.36
LLEFYLAMPFATPMEAELARRSLAQDAP	cv-1191	1	1.36	0.07	0.26	-0.8	0.22	-1.37	0.08	-0.62	1.36	0.07	0.26	-0.8	0.22	-1.37	0.08	-0.62	-1.18	0.4	0.1	0.36	-2.16	-0.17	0.91	0.02	1.52	0.61	0.96	-0.16	0.25	0.28	-1.33	-0.2	0.61	1.6	1.17	0.73	0.53	0.25	-0.96	-0.52	1.36	0.07	0.26	-0.8	0.22	-1.37	0.08
LLFIHFRIGCRHSRIGVTQQRRARNGAS	cv-1192	1	1.36	0.07	0.26	-0.8	0.22	-1.37	0.08	-0.62	1.36	0.07	0.26	-0.8	0.22	-1.37	0.08	-0.62	1.52	0.61	0.96	-0.16	0.25	0.28	-1.33	-0.2	1.27	-0.14	0.3	-1.8	0.3	-1.61	-0.16	-0.13	-0.43	-0.25	0.37	0.19	0.51	1.28	0.93	0.65	1.52	0.61	0.96	-0.16	0.25	0.28	-1.33
LLFNILGGWVAAQLAAPGAATAFVGAGL	cv-1193	1	1.36	0.07	0.26	-0.8	0.22	-1.37	0.08	-0.62	1.36	0.07	0.26	-0.8	0.22	-1.37	0.08	-0.62	1.52	0.61	0.96	-0.16	0.25	0.28	-1.33	-0.2	-0.99	0	-0.37	0.69	-0.55	0.85	0.73	-0.8	1.27	-0.14	0.3	-1.8	0.3	-1.61	-0.16	-0.13	1.36	0.07	0.26	-0.8	0.22	-1.37	0.08
LLFRASPATLLLVLCLQLGANKAQDNTR	cv-1194	1	1.36	0.07	0.26	-0.8	0.22	-1.37	0.08	-0.62	1.36	0.07	0.26	-0.8	0.22	-1.37	0.08	-0.62	1.52	0.61	0.96	-0.16	0.25	0.28	-1.33	-0.2	-1.47	1.45	1.24	1.27	1.55	1.47	1.3	0.83	0.15	-1.11	-1.35	-0.92	0.02	-0.91	0.36	-0.48	-0.67	-0.86	-1.07	-0.41	-0.32	0.27	-0.64
LLGANILIYNYPGVKSSTGKLNLENLAT	cv-1195	1	1.36	0.07	0.26	-0.8	0.22	-1.37	0.08	-0.62	1.36	0.07	0.26	-0.8	0.22	-1.37	0.08	-0.62	-0.2	-1.53	-2.63	2.28	-0.53	-1.18	2.01	-1.34	0.15	-1.11	-1.35	-0.92	0.02	-0.91	0.36	-0.48	-0.99	0	-0.37	0.69	-0.55	0.85	0.73	-0.8	1.27	-0.14	0.3	-1.8	0.3	-1.61	-0.16
LLKDEALAIAALELLPRELFPPLFMAAF	cv-1196	1	1.36	0.07	0.26	-0.8	0.22	-1.37	0.08	-0.62	1.36	0.07	0.26	-0.8	0.22	-1.37	0.08	-0.62	-1.17	0.7	0.7	0.8	1.64	0.67	1.63	0.13	-1.15	0.67	-0.41	-0.01	-2.68	1.31	0.03	0.56	-1.18	0.4	0.1	0.36	-2.16	-0.17	0.91	0.02	0.15	-1.11	-1.35	-0.92	0.02	-0.91	0.36
LLLTLLFRFMRPLIENGHVFLAQPPLYK	cv-1197	1	1.36	0.07	0.26	-0.8	0.22	-1.37	0.08	-0.62	1.36	0.07	0.26	-0.8	0.22	-1.37	0.08	-0.62	1.36	0.07	0.26	-0.8	0.22	-1.37	0.08	-0.62	-0.34	-0.51	-0.55	-1.06	-0.06	-0.01	-0.79	0.39	1.36	0.07	0.26	-0.8	0.22	-1.37	0.08	-0.62	1.36	0.07	0.26	-0.8	0.22	-1.37	0.08
LLQHLIGLSNLTHVLYPVPLESYEDIHG	cv-1198	1	1.36	0.07	0.26	-0.8	0.22	-1.37	0.08	-0.62	1.36	0.07	0.26	-0.8	0.22	-1.37	0.08	-0.62	-0.96	0.12	0.18	0.16	0.09	0.42	-0.2	-0.41	-0.43	-0.25	0.37	0.19	0.51	1.28	0.93	0.65	1.36	0.07	0.26	-0.8	0.22	-1.37	0.08	-0.62	1.27	-0.14	0.3	-1.8	0.3	-1.61	-0.16
LLRGTKALTEVIPLTEEAELELAENREI	cv-1199	1	1.36	0.07	0.26	-0.8	0.22	-1.37	0.08	-0.62	1.36	0.07	0.26	-0.8	0.22	-1.37	0.08	-0.62	-1.47	1.45	1.24	1.27	1.55	1.47	1.3	0.83	-0.2	-1.53	-2.63	2.28	-0.53	-1.18	2.01	-1.34	-0.34	-0.51	-0.55	-1.06	-0.06	-0.01	-0.79	0.39	-1.17	0.7	0.7	0.8	1.64	0.67	1.63
LLRHVMNPLETLSITNCRLSEGDVMHLS	cv-1200	1	1.36	0.07	0.26	-0.8	0.22	-1.37	0.08	-0.62	1.36	0.07	0.26	-0.8	0.22	-1.37	0.08	-0.62	-1.47	1.45	1.24	1.27	1.55	1.47	1.3	0.83	-0.43	-0.25	0.37	0.19	0.51	1.28	0.93	0.65	0.76	-0.92	-0.17	-1.91	0.22	-1.4	-0.24	-0.03	1.01	-0.53	0.43	0	0.23	0.1	-0.86
LLRREVYDFAFRDLCIVYRDGNPYAVCD	cv-1201	1	1.36	0.07	0.26	-0.8	0.22	-1.37	0.08	-0.62	1.36	0.07	0.26	-0.8	0.22	-1.37	0.08	-0.62	-1.47	1.45	1.24	1.27	1.55	1.47	1.3	0.83	-1.47	1.45	1.24	1.27	1.55	1.47	1.3	0.83	-1.18	0.4	0.1	0.36	-2.16	-0.17	0.91	0.02	0.76	-0.92	-0.17	-1.91	0.22	-1.4	-0.24
LLRRNQMGRNSMKLPTLKDIRDCLSLQK	cv-1202	1	1.36	0.07	0.26	-0.8	0.22	-1.37	0.08	-0.62	1.36	0.07	0.26	-0.8	0.22	-1.37	0.08	-0.62	-1.47	1.45	1.24	1.27	1.55	1.47	1.3	0.83	-1.47	1.45	1.24	1.27	1.55	1.47	1.3	0.83	-0.99	0	-0.37	0.69	-0.55	0.85	0.73	-0.8	-0.96	0.12	0.18	0.16	0.09	0.42	-0.2
LLSFLPSDFFPSVRDLLDTASALYREAL	cv-1203	1	1.36	0.07	0.26	-0.8	0.22	-1.37	0.08	-0.62	1.36	0.07	0.26	-0.8	0.22	-1.37	0.08	-0.62	-0.67	-0.86	-1.07	-0.41	-0.32	0.27	-0.64	0.11	1.52	0.61	0.96	-0.16	0.25	0.28	-1.33	-0.2	1.36	0.07	0.26	-0.8	0.22	-1.37	0.08	-0.62	0.22	-0.17	-0.5	0.05	-0.01	-1.34	-0.19
LLSQEKTKFFTRRLAGTFTWTLSDSSGV	cv-1204	1	1.36	0.07	0.26	-0.8	0.22	-1.37	0.08	-0.62	1.36	0.07	0.26	-0.8	0.22	-1.37	0.08	-0.62	-0.67	-0.86	-1.07	-0.41	-0.32	0.27	-0.64	0.11	-0.96	0.12	0.18	0.16	0.09	0.42	-0.2	-0.41	-1.18	0.4	0.1	0.36	-2.16	-0.17	0.91	0.02	-1.17	0.7	0.7	0.8	1.64	0.67	1.63
LLTQDLVQEKYLEYRQVPDSDPARYEFL	cv-1205	1	1.36	0.07	0.26	-0.8	0.22	-1.37	0.08	-0.62	1.36	0.07	0.26	-0.8	0.22	-1.37	0.08	-0.62	-0.34	-0.51	-0.55	-1.06	-0.06	-0.01	-0.79	0.39	-0.96	0.12	0.18	0.16	0.09	0.42	-0.2	-0.41	-1.15	0.67	-0.41	-0.01	-2.68	1.31	0.03	0.56	1.36	0.07	0.26	-0.8	0.22	-1.37	0.08
LLVIWMMWYWGPSLFTILSPFLPLLPIF	cv-1206	1	1.36	0.07	0.26	-0.8	0.22	-1.37	0.08	-0.62	1.36	0.07	0.26	-0.8	0.22	-1.37	0.08	-0.62	0.76	-0.92	-0.17	-1.91	0.22	-1.4	-0.24	-0.03	1.27	-0.14	0.3	-1.8	0.3	-1.61	-0.16	-0.13	1.5	2.06	1.79	0.75	0.75	-0.13	-1.01	-0.85	1.01	-0.53	0.43	0	0.23	0.1	-0.86
LLVVMGTLVALVGLFVLLAFLQYRRLRK	cv-1207	1	1.36	0.07	0.26	-0.8	0.22	-1.37	0.08	-0.62	1.36	0.07	0.26	-0.8	0.22	-1.37	0.08	-0.62	0.76	-0.92	-0.17	-1.91	0.22	-1.4	-0.24	-0.03	0.76	-0.92	-0.17	-1.91	0.22	-1.4	-0.24	-0.03	1.01	-0.53	0.43	0	0.23	0.1	-0.86	-0.68	-0.2	-1.53	-2.63	2.28	-0.53	-1.18	2.01
LLWSFQTSAGHFPRACVSSKNLMEKECC	cv-1208	1	1.36	0.07	0.26	-0.8	0.22	-1.37	0.08	-0.62	1.36	0.07	0.26	-0.8	0.22	-1.37	0.08	-0.62	1.5	2.06	1.79	0.75	0.75	-0.13	-1.01	-0.85	-0.67	-0.86	-1.07	-0.41	-0.32	0.27	-0.64	0.11	1.52	0.61	0.96	-0.16	0.25	0.28	-1.33	-0.2	-0.96	0.12	0.18	0.16	0.09	0.42	-0.2
LMDKSLHVGTQCALTRRCPQEGFDHRDS	cv-1209	1	1.36	0.07	0.26	-0.8	0.22	-1.37	0.08	-0.62	1.01	-0.53	0.43	0	0.23	0.1	-0.86	-0.68	-1.15	0.67	-0.41	-0.01	-2.68	1.31	0.03	0.56	-1.17	0.7	0.7	0.8	1.64	0.67	1.63	0.13	-0.67	-0.86	-1.07	-0.41	-0.32	0.27	-0.64	0.11	1.36	0.07	0.26	-0.8	0.22	-1.37	0.08
LMGYIPLVGAPLGGAARALAHGVRVLED	cv-1210	1	1.36	0.07	0.26	-0.8	0.22	-1.37	0.08	-0.62	1.01	-0.53	0.43	0	0.23	0.1	-0.86	-0.68	-0.2	-1.53	-2.63	2.28	-0.53	-1.18	2.01	-1.34	0.61	1.6	1.17	0.73	0.53	0.25	-0.96	-0.52	1.27	-0.14	0.3	-1.8	0.3	-1.61	-0.16	-0.13	0.22	-0.17	-0.5	0.05	-0.01	-1.34	-0.19
LMKGQHLHLETFKAVLDGLDVLLAQEVR	cv-1211	1	1.36	0.07	0.26	-0.8	0.22	-1.37	0.08	-0.62	1.01	-0.53	0.43	0	0.23	0.1	-0.86	-0.68	-1.17	0.7	0.7	0.8	1.64	0.67	1.63	0.13	-0.2	-1.53	-2.63	2.28	-0.53	-1.18	2.01	-1.34	-0.96	0.12	0.18	0.16	0.09	0.42	-0.2	-0.41	-0.43	-0.25	0.37	0.19	0.51	1.28	0.93
LMYDMYPHFMPCNLGPSEKRVWMSYVGE	cv-1212	1	1.36	0.07	0.26	-0.8	0.22	-1.37	0.08	-0.62	1.01	-0.53	0.43	0	0.23	0.1	-0.86	-0.68	0.61	1.6	1.17	0.73	0.53	0.25	-0.96	-0.52	-1.15	0.67	-0.41	-0.01	-2.68	1.31	0.03	0.56	1.01	-0.53	0.43	0	0.23	0.1	-0.86	-0.68	0.61	1.6	1.17	0.73	0.53	0.25	-0.96
LMYDMYPHFMPTNLGPSEKRVWMSYVGE	cv-1213	1	1.36	0.07	0.26	-0.8	0.22	-1.37	0.08	-0.62	1.01	-0.53	0.43	0	0.23	0.1	-0.86	-0.68	0.61	1.6	1.17	0.73	0.53	0.25	-0.96	-0.52	-1.15	0.67	-0.41	-0.01	-2.68	1.31	0.03	0.56	1.01	-0.53	0.43	0	0.23	0.1	-0.86	-0.68	0.61	1.6	1.17	0.73	0.53	0.25	-0.96
LNCNDSLQTGFLAALFYTHSFNSSGCPE	cv-1214	1	1.36	0.07	0.26	-0.8	0.22	-1.37	0.08	-0.62	-0.99	0	-0.37	0.69	-0.55	0.85	0.73	-0.8	0.18	-1.67	-0.46	-0.21	0	1.2	-1.61	-0.19	-0.99	0	-0.37	0.69	-0.55	0.85	0.73	-0.8	-1.15	0.67	-0.41	-0.01	-2.68	1.31	0.03	0.56	-0.67	-0.86	-1.07	-0.41	-0.32	0.27	-0.64
LNFPISPIETVPVKLKPGMDGPKVKQWP	cv-1215	1	1.36	0.07	0.26	-0.8	0.22	-1.37	0.08	-0.62	-0.99	0	-0.37	0.69	-0.55	0.85	0.73	-0.8	1.52	0.61	0.96	-0.16	0.25	0.28	-1.33	-0.2	0.22	-0.17	-0.5	0.05	-0.01	-1.34	-0.19	3.56	1.27	-0.14	0.3	-1.8	0.3	-1.61	-0.16	-0.13	-0.67	-0.86	-1.07	-0.41	-0.32	0.27	-0.64
LNIDNISDESYRVYVLVNSKEIQTQLFL	cv-1216	1	1.36	0.07	0.26	-0.8	0.22	-1.37	0.08	-0.62	-0.99	0	-0.37	0.69	-0.55	0.85	0.73	-0.8	1.27	-0.14	0.3	-1.8	0.3	-1.61	-0.16	-0.13	-1.15	0.67	-0.41	-0.01	-2.68	1.31	0.03	0.56	-0.99	0	-0.37	0.69	-0.55	0.85	0.73	-0.8	1.27	-0.14	0.3	-1.8	0.3	-1.61	-0.16
LNKIVRMYSPTSILDIRQGPKEPFRDYV	cv-1217	1	1.36	0.07	0.26	-0.8	0.22	-1.37	0.08	-0.62	-0.99	0	-0.37	0.69	-0.55	0.85	0.73	-0.8	-1.17	0.7	0.7	0.8	1.64	0.67	1.63	0.13	1.27	-0.14	0.3	-1.8	0.3	-1.61	-0.16	-0.13	0.76	-0.92	-0.17	-1.91	0.22	-1.4	-0.24	-0.03	-1.47	1.45	1.24	1.27	1.55	1.47	1.3
LNKMFCQLAKTCPVQLMVDSTPPPGTRV	cv-1218	1	1.36	0.07	0.26	-0.8	0.22	-1.37	0.08	-0.62	-0.99	0	-0.37	0.69	-0.55	0.85	0.73	-0.8	-1.17	0.7	0.7	0.8	1.64	0.67	1.63	0.13	1.01	-0.53	0.43	0	0.23	0.1	-0.86	-0.68	1.52	0.61	0.96	-0.16	0.25	0.28	-1.33	-0.2	0.18	-1.67	-0.46	-0.21	0	1.2	-1.61
LNPADDPSRGRLGLSRPLLRLPFRPTTG	cv-1219	1	1.36	0.07	0.26	-0.8	0.22	-1.37	0.08	-0.62	-0.99	0	-0.37	0.69	-0.55	0.85	0.73	-0.8	0.22	-0.17	-0.5	0.05	-0.01	-1.34	-0.19	3.56	0.15	-1.11	-1.35	-0.92	0.02	-0.91	0.36	-0.48	-1.15	0.67	-0.41	-0.01	-2.68	1.31	0.03	0.56	-1.15	0.67	-0.41	-0.01	-2.68	1.31	0.03
LNPAEKLRHLNEKRRFHNIAGHYRGQCH	cv-1220	1	1.36	0.07	0.26	-0.8	0.22	-1.37	0.08	-0.62	-0.99	0	-0.37	0.69	-0.55	0.85	0.73	-0.8	0.22	-0.17	-0.5	0.05	-0.01	-1.34	-0.19	3.56	0.15	-1.11	-1.35	-0.92	0.02	-0.91	0.36	-0.48	-1.18	0.4	0.1	0.36	-2.16	-0.17	0.91	0.02	-1.17	0.7	0.7	0.8	1.64	0.67	1.63
LPEDCLPTTLFQPVRAPVTLTAWQNGLL	cv-1221	1	1.36	0.07	0.26	-0.8	0.22	-1.37	0.08	-0.62	0.22	-0.17	-0.5	0.05	-0.01	-1.34	-0.19	3.56	-1.18	0.4	0.1	0.36	-2.16	-0.17	0.91	0.02	-1.15	0.67	-0.41	-0.01	-2.68	1.31	0.03	0.56	0.18	-1.67	-0.46	-0.21	0	1.2	-1.61	-0.19	1.36	0.07	0.26	-0.8	0.22	-1.37	0.08
LPGCSFSIFLLALLSCLTVPASAYQVRN	cv-1222	1	1.36	0.07	0.26	-0.8	0.22	-1.37	0.08	-0.62	0.22	-0.17	-0.5	0.05	-0.01	-1.34	-0.19	3.56	-0.2	-1.53	-2.63	2.28	-0.53	-1.18	2.01	-1.34	0.18	-1.67	-0.46	-0.21	0	1.2	-1.61	-0.19	-0.67	-0.86	-1.07	-0.41	-0.32	0.27	-0.64	0.11	1.52	0.61	0.96	-0.16	0.25	0.28	-1.33
LPHETRLLQTGIHVRVSQPSLILVSQYT	cv-1223	1	1.36	0.07	0.26	-0.8	0.22	-1.37	0.08	-0.62	0.22	-0.17	-0.5	0.05	-0.01	-1.34	-0.19	3.56	-0.43	-0.25	0.37	0.19	0.51	1.28	0.93	0.65	-1.18	0.4	0.1	0.36	-2.16	-0.17	0.91	0.02	-0.34	-0.51	-0.55	-1.06	-0.06	-0.01	-0.79	0.39	-1.47	1.45	1.24	1.27	1.55	1.47	1.3
LPHIIDEVINIVIIVLIVITGIKAVYNF	cv-1224	1	1.36	0.07	0.26	-0.8	0.22	-1.37	0.08	-0.62	0.22	-0.17	-0.5	0.05	-0.01	-1.34	-0.19	3.56	-0.43	-0.25	0.37	0.19	0.51	1.28	0.93	0.65	1.27	-0.14	0.3	-1.8	0.3	-1.61	-0.16	-0.13	1.27	-0.14	0.3	-1.8	0.3	-1.61	-0.16	-0.13	-1.15	0.67	-0.41	-0.01	-2.68	1.31	0.03
LPHIIREVINIVIIVLIVITGIKAVYNF	cv-1225	1	1.36	0.07	0.26	-0.8	0.22	-1.37	0.08	-0.62	0.22	-0.17	-0.5	0.05	-0.01	-1.34	-0.19	3.56	-0.43	-0.25	0.37	0.19	0.51	1.28	0.93	0.65	1.27	-0.14	0.3	-1.8	0.3	-1.61	-0.16	-0.13	1.27	-0.14	0.3	-1.8	0.3	-1.61	-0.16	-0.13	-1.47	1.45	1.24	1.27	1.55	1.47	1.3
LPHIIRGVINIVIIVLIVITGIKAVYNF	cv-1226	1	1.36	0.07	0.26	-0.8	0.22	-1.37	0.08	-0.62	0.22	-0.17	-0.5	0.05	-0.01	-1.34	-0.19	3.56	-0.43	-0.25	0.37	0.19	0.51	1.28	0.93	0.65	1.27	-0.14	0.3	-1.8	0.3	-1.61	-0.16	-0.13	1.27	-0.14	0.3	-1.8	0.3	-1.61	-0.16	-0.13	-1.47	1.45	1.24	1.27	1.55	1.47	1.3
LPHIIRSVINIVIIVLIVITGIKAVYNF	cv-1227	1	1.36	0.07	0.26	-0.8	0.22	-1.37	0.08	-0.62	0.22	-0.17	-0.5	0.05	-0.01	-1.34	-0.19	3.56	-0.43	-0.25	0.37	0.19	0.51	1.28	0.93	0.65	1.27	-0.14	0.3	-1.8	0.3	-1.61	-0.16	-0.13	1.27	-0.14	0.3	-1.8	0.3	-1.61	-0.16	-0.13	-1.47	1.45	1.24	1.27	1.55	1.47	1.3
LPLGVLMKGQHLHLETFKAVLDGLDVLL	cv-1228	1	1.36	0.07	0.26	-0.8	0.22	-1.37	0.08	-0.62	0.22	-0.17	-0.5	0.05	-0.01	-1.34	-0.19	3.56	1.36	0.07	0.26	-0.8	0.22	-1.37	0.08	-0.62	-0.2	-1.53	-2.63	2.28	-0.53	-1.18	2.01	-1.34	0.76	-0.92	-0.17	-1.91	0.22	-1.4	-0.24	-0.03	1.36	0.07	0.26	-0.8	0.22	-1.37	0.08
LPRELFPPLFMAAFDGRHSQTLKAMVQA	cv-1229	1	1.36	0.07	0.26	-0.8	0.22	-1.37	0.08	-0.62	0.22	-0.17	-0.5	0.05	-0.01	-1.34	-0.19	3.56	-1.47	1.45	1.24	1.27	1.55	1.47	1.3	0.83	-1.18	0.4	0.1	0.36	-2.16	-0.17	0.91	0.02	1.36	0.07	0.26	-0.8	0.22	-1.37	0.08	-0.62	1.52	0.61	0.96	-0.16	0.25	0.28	-1.33
LPSLKIFIAGNSAYEYVDYLFKRMIDLS	cv-1230	1	1.36	0.07	0.26	-0.8	0.22	-1.37	0.08	-0.62	0.22	-0.17	-0.5	0.05	-0.01	-1.34	-0.19	3.56	-0.67	-0.86	-1.07	-0.41	-0.32	0.27	-0.64	0.11	1.36	0.07	0.26	-0.8	0.22	-1.37	0.08	-0.62	-1.17	0.7	0.7	0.8	1.64	0.67	1.63	0.13	1.27	-0.14	0.3	-1.8	0.3	-1.61	-0.16
LPTTMNYPLWSQSYEDSSNQEEEGPSTF	cv-1231	1	1.36	0.07	0.26	-0.8	0.22	-1.37	0.08	-0.62	0.22	-0.17	-0.5	0.05	-0.01	-1.34	-0.19	3.56	-0.34	-0.51	-0.55	-1.06	-0.06	-0.01	-0.79	0.39	-0.34	-0.51	-0.55	-1.06	-0.06	-0.01	-0.79	0.39	1.01	-0.53	0.43	0	0.23	0.1	-0.86	-0.68	-0.99	0	-0.37	0.69	-0.55	0.85	0.73
LPVSAIAWGAWGEVGRATFLAEGGEIMI	cv-1232	1	1.36	0.07	0.26	-0.8	0.22	-1.37	0.08	-0.62	0.22	-0.17	-0.5	0.05	-0.01	-1.34	-0.19	3.56	0.76	-0.92	-0.17	-1.91	0.22	-1.4	-0.24	-0.03	-0.67	-0.86	-1.07	-0.41	-0.32	0.27	-0.64	0.11	0.15	-1.11	-1.35	-0.92	0.02	-0.91	0.36	-0.48	1.27	-0.14	0.3	-1.8	0.3	-1.61	-0.16
LPVSPRLQLSNGNRTLTLFNVTRNDTAS	cv-1233	1	1.36	0.07	0.26	-0.8	0.22	-1.37	0.08	-0.62	0.22	-0.17	-0.5	0.05	-0.01	-1.34	-0.19	3.56	0.76	-0.92	-0.17	-1.91	0.22	-1.4	-0.24	-0.03	-0.67	-0.86	-1.07	-0.41	-0.32	0.27	-0.64	0.11	0.22	-0.17	-0.5	0.05	-0.01	-1.34	-0.19	3.56	-1.47	1.45	1.24	1.27	1.55	1.47	1.3
LQAGFFLLTRILTIPLSLDSWWTSLNFL	cv-1234	1	1.36	0.07	0.26	-0.8	0.22	-1.37	0.08	-0.62	-0.96	0.12	0.18	0.16	0.09	0.42	-0.2	-0.41	0.15	-1.11	-1.35	-0.92	0.02	-0.91	0.36	-0.48	-0.2	-1.53	-2.63	2.28	-0.53	-1.18	2.01	-1.34	1.52	0.61	0.96	-0.16	0.25	0.28	-1.33	-0.2	1.52	0.61	0.96	-0.16	0.25	0.28	-1.33
LQAGFFLLTRILTIPQSLDSWWTSLNFF	cv-1235	1	1.36	0.07	0.26	-0.8	0.22	-1.37	0.08	-0.62	-0.96	0.12	0.18	0.16	0.09	0.42	-0.2	-0.41	0.15	-1.11	-1.35	-0.92	0.02	-0.91	0.36	-0.48	-0.2	-1.53	-2.63	2.28	-0.53	-1.18	2.01	-1.34	1.52	0.61	0.96	-0.16	0.25	0.28	-1.33	-0.2	1.52	0.61	0.96	-0.16	0.25	0.28	-1.33
LQGKAREFSSEQTRANSPTRRELQVWGR	cv-1236	1	1.36	0.07	0.26	-0.8	0.22	-1.37	0.08	-0.62	-0.96	0.12	0.18	0.16	0.09	0.42	-0.2	-0.41	-0.2	-1.53	-2.63	2.28	-0.53	-1.18	2.01	-1.34	-1.17	0.7	0.7	0.8	1.64	0.67	1.63	0.13	0.15	-1.11	-1.35	-0.92	0.02	-0.91	0.36	-0.48	-1.47	1.45	1.24	1.27	1.55	1.47	1.3
LQHLIGLSNLTHVLYPVPLESYEDIHGT	cv-1237	1	1.36	0.07	0.26	-0.8	0.22	-1.37	0.08	-0.62	-0.96	0.12	0.18	0.16	0.09	0.42	-0.2	-0.41	-0.43	-0.25	0.37	0.19	0.51	1.28	0.93	0.65	1.36	0.07	0.26	-0.8	0.22	-1.37	0.08	-0.62	1.27	-0.14	0.3	-1.8	0.3	-1.61	-0.16	-0.13	-0.2	-1.53	-2.63	2.28	-0.53	-1.18	2.01
LQLRSLTEILKGGVLIQRNPQLCYQDTI	cv-1238	1	1.36	0.07	0.26	-0.8	0.22	-1.37	0.08	-0.62	-0.96	0.12	0.18	0.16	0.09	0.42	-0.2	-0.41	1.36	0.07	0.26	-0.8	0.22	-1.37	0.08	-0.62	-1.47	1.45	1.24	1.27	1.55	1.47	1.3	0.83	-0.67	-0.86	-1.07	-0.41	-0.32	0.27	-0.64	0.11	1.36	0.07	0.26	-0.8	0.22	-1.37	0.08
LQSKLLPKLPGVPFFSCQRGYKGVWRGD	cv-1239	1	1.36	0.07	0.26	-0.8	0.22	-1.37	0.08	-0.62	-0.96	0.12	0.18	0.16	0.09	0.42	-0.2	-0.41	-0.67	-0.86	-1.07	-0.41	-0.32	0.27	-0.64	0.11	-1.17	0.7	0.7	0.8	1.64	0.67	1.63	0.13	1.36	0.07	0.26	-0.8	0.22	-1.37	0.08	-0.62	1.36	0.07	0.26	-0.8	0.22	-1.37	0.08
LQVSAAPRTVALTALLMVLLTSVVQGRA	cv-1240	1	1.36	0.07	0.26	-0.8	0.22	-1.37	0.08	-0.62	-0.96	0.12	0.18	0.16	0.09	0.42	-0.2	-0.41	0.76	-0.92	-0.17	-1.91	0.22	-1.4	-0.24	-0.03	-0.67	-0.86	-1.07	-0.41	-0.32	0.27	-0.64	0.11	0.15	-1.11	-1.35	-0.92	0.02	-0.91	0.36	-0.48	0.15	-1.11	-1.35	-0.92	0.02	-0.91	0.36
LRELQLRSLTEILKGGVLIQRNPQLCYQ	cv-1241	1	1.36	0.07	0.26	-0.8	0.22	-1.37	0.08	-0.62	-1.47	1.45	1.24	1.27	1.55	1.47	1.3	0.83	-1.18	0.4	0.1	0.36	-2.16	-0.17	0.91	0.02	1.36	0.07	0.26	-0.8	0.22	-1.37	0.08	-0.62	-0.96	0.12	0.18	0.16	0.09	0.42	-0.2	-0.41	1.36	0.07	0.26	-0.8	0.22	-1.37	0.08
LRHGQILFTFLHLAASRACTDALLDSGT	cv-1242	1	1.36	0.07	0.26	-0.8	0.22	-1.37	0.08	-0.62	-1.47	1.45	1.24	1.27	1.55	1.47	1.3	0.83	-0.43	-0.25	0.37	0.19	0.51	1.28	0.93	0.65	-0.2	-1.53	-2.63	2.28	-0.53	-1.18	2.01	-1.34	-0.96	0.12	0.18	0.16	0.09	0.42	-0.2	-0.41	1.27	-0.14	0.3	-1.8	0.3	-1.61	-0.16
LRIVRGTQLFEDNYALAVLDNGDPLNNT	cv-1243	1	1.36	0.07	0.26	-0.8	0.22	-1.37	0.08	-0.62	-1.47	1.45	1.24	1.27	1.55	1.47	1.3	0.83	1.27	-0.14	0.3	-1.8	0.3	-1.61	-0.16	-0.13	0.76	-0.92	-0.17	-1.91	0.22	-1.4	-0.24	-0.03	-1.47	1.45	1.24	1.27	1.55	1.47	1.3	0.83	-0.2	-1.53	-2.63	2.28	-0.53	-1.18	2.01
LRPLELLGFQLPPLPELRLRNNGHSVQL	cv-1244	1	1.36	0.07	0.26	-0.8	0.22	-1.37	0.08	-0.62	-1.47	1.45	1.24	1.27	1.55	1.47	1.3	0.83	0.22	-0.17	-0.5	0.05	-0.01	-1.34	-0.19	3.56	1.36	0.07	0.26	-0.8	0.22	-1.37	0.08	-0.62	-1.18	0.4	0.1	0.36	-2.16	-0.17	0.91	0.02	1.36	0.07	0.26	-0.8	0.22	-1.37	0.08
LRQAILCWGELMTLATWVGVNLEDPASR	cv-1245	1	1.36	0.07	0.26	-0.8	0.22	-1.37	0.08	-0.62	-1.47	1.45	1.24	1.27	1.55	1.47	1.3	0.83	-0.96	0.12	0.18	0.16	0.09	0.42	-0.2	-0.41	0.15	-1.11	-1.35	-0.92	0.02	-0.91	0.36	-0.48	1.27	-0.14	0.3	-1.8	0.3	-1.61	-0.16	-0.13	1.36	0.07	0.26	-0.8	0.22	-1.37	0.08
LRREVYDFAFRDLAIVYRDGNPYAVCDK	cv-1246	1	1.36	0.07	0.26	-0.8	0.22	-1.37	0.08	-0.62	-1.47	1.45	1.24	1.27	1.55	1.47	1.3	0.83	-1.47	1.45	1.24	1.27	1.55	1.47	1.3	0.83	-1.18	0.4	0.1	0.36	-2.16	-0.17	0.91	0.02	0.76	-0.92	-0.17	-1.91	0.22	-1.4	-0.24	-0.03	0.61	1.6	1.17	0.73	0.53	0.25	-0.96
LRREVYDFAFRDLCIVYRDGNPYAVCDK	cv-1247	1	1.36	0.07	0.26	-0.8	0.22	-1.37	0.08	-0.62	-1.47	1.45	1.24	1.27	1.55	1.47	1.3	0.83	-1.47	1.45	1.24	1.27	1.55	1.47	1.3	0.83	-1.18	0.4	0.1	0.36	-2.16	-0.17	0.91	0.02	0.76	-0.92	-0.17	-1.91	0.22	-1.4	-0.24	-0.03	0.61	1.6	1.17	0.73	0.53	0.25	-0.96
LSAMSTTDLEAYFYDCVFTEWEELGEEI	cv-1248	1	1.36	0.07	0.26	-0.8	0.22	-1.37	0.08	-0.62	-0.67	-0.86	-1.07	-0.41	-0.32	0.27	-0.64	0.11	0.15	-1.11	-1.35	-0.92	0.02	-0.91	0.36	-0.48	1.01	-0.53	0.43	0	0.23	0.1	-0.86	-0.68	-0.67	-0.86	-1.07	-0.41	-0.32	0.27	-0.64	0.11	-0.34	-0.51	-0.55	-1.06	-0.06	-0.01	-0.79
LSANPCPHCGDRTFYDPFPILCPCFMPN	cv-1249	1	1.36	0.07	0.26	-0.8	0.22	-1.37	0.08	-0.62	-0.67	-0.86	-1.07	-0.41	-0.32	0.27	-0.64	0.11	0.15	-1.11	-1.35	-0.92	0.02	-0.91	0.36	-0.48	-0.99	0	-0.37	0.69	-0.55	0.85	0.73	-0.8	0.22	-0.17	-0.5	0.05	-0.01	-1.34	-0.19	3.56	0.18	-1.67	-0.46	-0.21	0	1.2	-1.61
LSCCRFPRAHKYQVPSLQYLALRVVSHV	cv-1250	1	1.36	0.07	0.26	-0.8	0.22	-1.37	0.08	-0.62	-0.67	-0.86	-1.07	-0.41	-0.32	0.27	-0.64	0.11	0.18	-1.67	-0.46	-0.21	0	1.2	-1.61	-0.19	0.18	-1.67	-0.46	-0.21	0	1.2	-1.61	-0.19	-1.47	1.45	1.24	1.27	1.55	1.47	1.3	0.83	1.52	0.61	0.96	-0.16	0.25	0.28	-1.33
LSCCRSPRAHKYQVPSLQYLALRVVSHV	cv-1251	1	1.36	0.07	0.26	-0.8	0.22	-1.37	0.08	-0.62	-0.67	-0.86	-1.07	-0.41	-0.32	0.27	-0.64	0.11	0.18	-1.67	-0.46	-0.21	0	1.2	-1.61	-0.19	0.18	-1.67	-0.46	-0.21	0	1.2	-1.61	-0.19	-1.47	1.45	1.24	1.27	1.55	1.47	1.3	0.83	-0.67	-0.86	-1.07	-0.41	-0.32	0.27	-0.64
LSDSSGVENPGGYCLTKWMILAAELKCF	cv-1252	1	1.36	0.07	0.26	-0.8	0.22	-1.37	0.08	-0.62	-0.67	-0.86	-1.07	-0.41	-0.32	0.27	-0.64	0.11	-1.15	0.67	-0.41	-0.01	-2.68	1.31	0.03	0.56	-0.67	-0.86	-1.07	-0.41	-0.32	0.27	-0.64	0.11	-0.67	-0.86	-1.07	-0.41	-0.32	0.27	-0.64	0.11	-0.2	-1.53	-2.63	2.28	-0.53	-1.18	2.01
LSEGAAPYDINQMLNCVGEHQAAMQIIR	cv-1253	1	1.36	0.07	0.26	-0.8	0.22	-1.37	0.08	-0.62	-0.67	-0.86	-1.07	-0.41	-0.32	0.27	-0.64	0.11	-1.18	0.4	0.1	0.36	-2.16	-0.17	0.91	0.02	-0.2	-1.53	-2.63	2.28	-0.53	-1.18	2.01	-1.34	0.15	-1.11	-1.35	-0.92	0.02	-0.91	0.36	-0.48	0.15	-1.11	-1.35	-0.92	0.02	-0.91	0.36
LSEGAFPYDINQMLNCVGEHQAAMQIIR	cv-1254	1	1.36	0.07	0.26	-0.8	0.22	-1.37	0.08	-0.62	-0.67	-0.86	-1.07	-0.41	-0.32	0.27	-0.64	0.11	-1.18	0.4	0.1	0.36	-2.16	-0.17	0.91	0.02	-0.2	-1.53	-2.63	2.28	-0.53	-1.18	2.01	-1.34	0.15	-1.11	-1.35	-0.92	0.02	-0.91	0.36	-0.48	1.52	0.61	0.96	-0.16	0.25	0.28	-1.33
LSEGAPPYDINQMLNCVGEHQAAMQIIR	cv-1255	1	1.36	0.07	0.26	-0.8	0.22	-1.37	0.08	-0.62	-0.67	-0.86	-1.07	-0.41	-0.32	0.27	-0.64	0.11	-1.18	0.4	0.1	0.36	-2.16	-0.17	0.91	0.02	-0.2	-1.53	-2.63	2.28	-0.53	-1.18	2.01	-1.34	0.15	-1.11	-1.35	-0.92	0.02	-0.91	0.36	-0.48	0.22	-0.17	-0.5	0.05	-0.01	-1.34	-0.19
LSEGAQPYDINQMLNCVGEHQAAMQIIR	cv-1256	1	1.36	0.07	0.26	-0.8	0.22	-1.37	0.08	-0.62	-0.67	-0.86	-1.07	-0.41	-0.32	0.27	-0.64	0.11	-1.18	0.4	0.1	0.36	-2.16	-0.17	0.91	0.02	-0.2	-1.53	-2.63	2.28	-0.53	-1.18	2.01	-1.34	0.15	-1.11	-1.35	-0.92	0.02	-0.91	0.36	-0.48	-0.96	0.12	0.18	0.16	0.09	0.42	-0.2
LSEGATAYDINQMLNCVGEHQAAMQIIR	cv-1257	1	1.36	0.07	0.26	-0.8	0.22	-1.37	0.08	-0.62	-0.67	-0.86	-1.07	-0.41	-0.32	0.27	-0.64	0.11	-1.18	0.4	0.1	0.36	-2.16	-0.17	0.91	0.02	-0.2	-1.53	-2.63	2.28	-0.53	-1.18	2.01	-1.34	0.15	-1.11	-1.35	-0.92	0.02	-0.91	0.36	-0.48	-0.34	-0.51	-0.55	-1.06	-0.06	-0.01	-0.79
LSEGATFYDINQMLNCVGEHQAAMQIIR	cv-1258	1	1.36	0.07	0.26	-0.8	0.22	-1.37	0.08	-0.62	-0.67	-0.86	-1.07	-0.41	-0.32	0.27	-0.64	0.11	-1.18	0.4	0.1	0.36	-2.16	-0.17	0.91	0.02	-0.2	-1.53	-2.63	2.28	-0.53	-1.18	2.01	-1.34	0.15	-1.11	-1.35	-0.92	0.02	-0.91	0.36	-0.48	-0.34	-0.51	-0.55	-1.06	-0.06	-0.01	-0.79
LSEGATKYDINQMLNCVGEHQAAMQIIR	cv-1259	1	1.36	0.07	0.26	-0.8	0.22	-1.37	0.08	-0.62	-0.67	-0.86	-1.07	-0.41	-0.32	0.27	-0.64	0.11	-1.18	0.4	0.1	0.36	-2.16	-0.17	0.91	0.02	-0.2	-1.53	-2.63	2.28	-0.53	-1.18	2.01	-1.34	0.15	-1.11	-1.35	-0.92	0.02	-0.91	0.36	-0.48	-0.34	-0.51	-0.55	-1.06	-0.06	-0.01	-0.79
LSEGATPKDINQMLNCVGEHQAAMQIIR	cv-1260	1	1.36	0.07	0.26	-0.8	0.22	-1.37	0.08	-0.62	-0.67	-0.86	-1.07	-0.41	-0.32	0.27	-0.64	0.11	-1.18	0.4	0.1	0.36	-2.16	-0.17	0.91	0.02	-0.2	-1.53	-2.63	2.28	-0.53	-1.18	2.01	-1.34	0.15	-1.11	-1.35	-0.92	0.02	-0.91	0.36	-0.48	-0.34	-0.51	-0.55	-1.06	-0.06	-0.01	-0.79
LSEGATPQDLNTMLNTVGGHQAAMQMLK	cv-1261	1	1.36	0.07	0.26	-0.8	0.22	-1.37	0.08	-0.62	-0.67	-0.86	-1.07	-0.41	-0.32	0.27	-0.64	0.11	-1.18	0.4	0.1	0.36	-2.16	-0.17	0.91	0.02	-0.2	-1.53	-2.63	2.28	-0.53	-1.18	2.01	-1.34	0.15	-1.11	-1.35	-0.92	0.02	-0.91	0.36	-0.48	-0.34	-0.51	-0.55	-1.06	-0.06	-0.01	-0.79
LSEGATPYDIKQMLNCVGEHQAAMQIIR	cv-1262	1	1.36	0.07	0.26	-0.8	0.22	-1.37	0.08	-0.62	-0.67	-0.86	-1.07	-0.41	-0.32	0.27	-0.64	0.11	-1.18	0.4	0.1	0.36	-2.16	-0.17	0.91	0.02	-0.2	-1.53	-2.63	2.28	-0.53	-1.18	2.01	-1.34	0.15	-1.11	-1.35	-0.92	0.02	-0.91	0.36	-0.48	-0.34	-0.51	-0.55	-1.06	-0.06	-0.01	-0.79
LSEGATPYDINAMLNCVGEHQAAMQIIR	cv-1263	1	1.36	0.07	0.26	-0.8	0.22	-1.37	0.08	-0.62	-0.67	-0.86	-1.07	-0.41	-0.32	0.27	-0.64	0.11	-1.18	0.4	0.1	0.36	-2.16	-0.17	0.91	0.02	-0.2	-1.53	-2.63	2.28	-0.53	-1.18	2.01	-1.34	0.15	-1.11	-1.35	-0.92	0.02	-0.91	0.36	-0.48	-0.34	-0.51	-0.55	-1.06	-0.06	-0.01	-0.79
LSEGATPYDINFMLNCVGEHQAAMQIIR	cv-1264	1	1.36	0.07	0.26	-0.8	0.22	-1.37	0.08	-0.62	-0.67	-0.86	-1.07	-0.41	-0.32	0.27	-0.64	0.11	-1.18	0.4	0.1	0.36	-2.16	-0.17	0.91	0.02	-0.2	-1.53	-2.63	2.28	-0.53	-1.18	2.01	-1.34	0.15	-1.11	-1.35	-0.92	0.02	-0.91	0.36	-0.48	-0.34	-0.51	-0.55	-1.06	-0.06	-0.01	-0.79
LSEGATPYDINIMLNCVGEHQAAMQIIR	cv-1265	1	1.36	0.07	0.26	-0.8	0.22	-1.37	0.08	-0.62	-0.67	-0.86	-1.07	-0.41	-0.32	0.27	-0.64	0.11	-1.18	0.4	0.1	0.36	-2.16	-0.17	0.91	0.02	-0.2	-1.53	-2.63	2.28	-0.53	-1.18	2.01	-1.34	0.15	-1.11	-1.35	-0.92	0.02	-0.91	0.36	-0.48	-0.34	-0.51	-0.55	-1.06	-0.06	-0.01	-0.79
LSEGATPYDINKMLNCVGEHQAAMQIIR	cv-1266	1	1.36	0.07	0.26	-0.8	0.22	-1.37	0.08	-0.62	-0.67	-0.86	-1.07	-0.41	-0.32	0.27	-0.64	0.11	-1.18	0.4	0.1	0.36	-2.16	-0.17	0.91	0.02	-0.2	-1.53	-2.63	2.28	-0.53	-1.18	2.01	-1.34	0.15	-1.11	-1.35	-0.92	0.02	-0.91	0.36	-0.48	-0.34	-0.51	-0.55	-1.06	-0.06	-0.01	-0.79
LSEGATPYDINNMLNCVGEHQAAMQIIR	cv-1267	1	1.36	0.07	0.26	-0.8	0.22	-1.37	0.08	-0.62	-0.67	-0.86	-1.07	-0.41	-0.32	0.27	-0.64	0.11	-1.18	0.4	0.1	0.36	-2.16	-0.17	0.91	0.02	-0.2	-1.53	-2.63	2.28	-0.53	-1.18	2.01	-1.34	0.15	-1.11	-1.35	-0.92	0.02	-0.91	0.36	-0.48	-0.34	-0.51	-0.55	-1.06	-0.06	-0.01	-0.79
LSEGATPYDINQMANCVGEHQAAMQIIR	cv-1268	1	1.36	0.07	0.26	-0.8	0.22	-1.37	0.08	-0.62	-0.67	-0.86	-1.07	-0.41	-0.32	0.27	-0.64	0.11	-1.18	0.4	0.1	0.36	-2.16	-0.17	0.91	0.02	-0.2	-1.53	-2.63	2.28	-0.53	-1.18	2.01	-1.34	0.15	-1.11	-1.35	-0.92	0.02	-0.91	0.36	-0.48	-0.34	-0.51	-0.55	-1.06	-0.06	-0.01	-0.79
LSEGATPYDINQMFNCVGEHQAAMQIIR	cv-1269	1	1.36	0.07	0.26	-0.8	0.22	-1.37	0.08	-0.62	-0.67	-0.86	-1.07	-0.41	-0.32	0.27	-0.64	0.11	-1.18	0.4	0.1	0.36	-2.16	-0.17	0.91	0.02	-0.2	-1.53	-2.63	2.28	-0.53	-1.18	2.01	-1.34	0.15	-1.11	-1.35	-0.92	0.02	-0.91	0.36	-0.48	-0.34	-0.51	-0.55	-1.06	-0.06	-0.01	-0.79
LSEGATPYDINQMINCVGEHQAAMQIIR	cv-1270	1	1.36	0.07	0.26	-0.8	0.22	-1.37	0.08	-0.62	-0.67	-0.86	-1.07	-0.41	-0.32	0.27	-0.64	0.11	-1.18	0.4	0.1	0.36	-2.16	-0.17	0.91	0.02	-0.2	-1.53	-2.63	2.28	-0.53	-1.18	2.01	-1.34	0.15	-1.11	-1.35	-0.92	0.02	-0.91	0.36	-0.48	-0.34	-0.51	-0.55	-1.06	-0.06	-0.01	-0.79
LSEGATPYDINQMKNCVGEHQAAMQIIR	cv-1271	1	1.36	0.07	0.26	-0.8	0.22	-1.37	0.08	-0.62	-0.67	-0.86	-1.07	-0.41	-0.32	0.27	-0.64	0.11	-1.18	0.4	0.1	0.36	-2.16	-0.17	0.91	0.02	-0.2	-1.53	-2.63	2.28	-0.53	-1.18	2.01	-1.34	0.15	-1.11	-1.35	-0.92	0.02	-0.91	0.36	-0.48	-0.34	-0.51	-0.55	-1.06	-0.06	-0.01	-0.79
LSEGATPYDINQMLNCVGEHQAAMQIIR	cv-1272	1	1.36	0.07	0.26	-0.8	0.22	-1.37	0.08	-0.62	-0.67	-0.86	-1.07	-0.41	-0.32	0.27	-0.64	0.11	-1.18	0.4	0.1	0.36	-2.16	-0.17	0.91	0.02	-0.2	-1.53	-2.63	2.28	-0.53	-1.18	2.01	-1.34	0.15	-1.11	-1.35	-0.92	0.02	-0.91	0.36	-0.48	-0.34	-0.51	-0.55	-1.06	-0.06	-0.01	-0.79
LSEGATPYDINQMMNCVGEHQAAMQIIR	cv-1273	1	1.36	0.07	0.26	-0.8	0.22	-1.37	0.08	-0.62	-0.67	-0.86	-1.07	-0.41	-0.32	0.27	-0.64	0.11	-1.18	0.4	0.1	0.36	-2.16	-0.17	0.91	0.02	-0.2	-1.53	-2.63	2.28	-0.53	-1.18	2.01	-1.34	0.15	-1.11	-1.35	-0.92	0.02	-0.91	0.36	-0.48	-0.34	-0.51	-0.55	-1.06	-0.06	-0.01	-0.79
LSEGATPYDINQMQNCVGEHQAAMQIIR	cv-1274	1	1.36	0.07	0.26	-0.8	0.22	-1.37	0.08	-0.62	-0.67	-0.86	-1.07	-0.41	-0.32	0.27	-0.64	0.11	-1.18	0.4	0.1	0.36	-2.16	-0.17	0.91	0.02	-0.2	-1.53	-2.63	2.28	-0.53	-1.18	2.01	-1.34	0.15	-1.11	-1.35	-0.92	0.02	-0.91	0.36	-0.48	-0.34	-0.51	-0.55	-1.06	-0.06	-0.01	-0.79
LSEGATPYDINQMTNCVGEHQAAMQIIR	cv-1275	1	1.36	0.07	0.26	-0.8	0.22	-1.37	0.08	-0.62	-0.67	-0.86	-1.07	-0.41	-0.32	0.27	-0.64	0.11	-1.18	0.4	0.1	0.36	-2.16	-0.17	0.91	0.02	-0.2	-1.53	-2.63	2.28	-0.53	-1.18	2.01	-1.34	0.15	-1.11	-1.35	-0.92	0.02	-0.91	0.36	-0.48	-0.34	-0.51	-0.55	-1.06	-0.06	-0.01	-0.79
LSEGATPYDKNQMLNCVGEHQAAMQIIR	cv-1276	1	1.36	0.07	0.26	-0.8	0.22	-1.37	0.08	-0.62	-0.67	-0.86	-1.07	-0.41	-0.32	0.27	-0.64	0.11	-1.18	0.4	0.1	0.36	-2.16	-0.17	0.91	0.02	-0.2	-1.53	-2.63	2.28	-0.53	-1.18	2.01	-1.34	0.15	-1.11	-1.35	-0.92	0.02	-0.91	0.36	-0.48	-0.34	-0.51	-0.55	-1.06	-0.06	-0.01	-0.79
LSEGATPYKINQMLNCVGEHQAAMQIIR	cv-1277	1	1.36	0.07	0.26	-0.8	0.22	-1.37	0.08	-0.62	-0.67	-0.86	-1.07	-0.41	-0.32	0.27	-0.64	0.11	-1.18	0.4	0.1	0.36	-2.16	-0.17	0.91	0.02	-0.2	-1.53	-2.63	2.28	-0.53	-1.18	2.01	-1.34	0.15	-1.11	-1.35	-0.92	0.02	-0.91	0.36	-0.48	-0.34	-0.51	-0.55	-1.06	-0.06	-0.01	-0.79
LSEGATTYDINQMLNCVGEHQAAMQIIR	cv-1278	1	1.36	0.07	0.26	-0.8	0.22	-1.37	0.08	-0.62	-0.67	-0.86	-1.07	-0.41	-0.32	0.27	-0.64	0.11	-1.18	0.4	0.1	0.36	-2.16	-0.17	0.91	0.02	-0.2	-1.53	-2.63	2.28	-0.53	-1.18	2.01	-1.34	0.15	-1.11	-1.35	-0.92	0.02	-0.91	0.36	-0.48	-0.34	-0.51	-0.55	-1.06	-0.06	-0.01	-0.79
LSEGATVYDINQMLNCVGEHQAAMQIIR	cv-1279	1	1.36	0.07	0.26	-0.8	0.22	-1.37	0.08	-0.62	-0.67	-0.86	-1.07	-0.41	-0.32	0.27	-0.64	0.11	-1.18	0.4	0.1	0.36	-2.16	-0.17	0.91	0.02	-0.2	-1.53	-2.63	2.28	-0.53	-1.18	2.01	-1.34	0.15	-1.11	-1.35	-0.92	0.02	-0.91	0.36	-0.48	-0.34	-0.51	-0.55	-1.06	-0.06	-0.01	-0.79
LSEGAVPYDINQMLNCVGEHQAAMQIIR	cv-1280	1	1.36	0.07	0.26	-0.8	0.22	-1.37	0.08	-0.62	-0.67	-0.86	-1.07	-0.41	-0.32	0.27	-0.64	0.11	-1.18	0.4	0.1	0.36	-2.16	-0.17	0.91	0.02	-0.2	-1.53	-2.63	2.28	-0.53	-1.18	2.01	-1.34	0.15	-1.11	-1.35	-0.92	0.02	-0.91	0.36	-0.48	0.76	-0.92	-0.17	-1.91	0.22	-1.4	-0.24
LSEGCTPYDINQMLNCVGEHQAAMQIIR	cv-1281	1	1.36	0.07	0.26	-0.8	0.22	-1.37	0.08	-0.62	-0.67	-0.86	-1.07	-0.41	-0.32	0.27	-0.64	0.11	-1.18	0.4	0.1	0.36	-2.16	-0.17	0.91	0.02	-0.2	-1.53	-2.63	2.28	-0.53	-1.18	2.01	-1.34	0.18	-1.67	-0.46	-0.21	0	1.2	-1.61	-0.19	-0.34	-0.51	-0.55	-1.06	-0.06	-0.01	-0.79
LSEGKTPYDINQMLNCVGEHQAAMQIIR	cv-1282	1	1.36	0.07	0.26	-0.8	0.22	-1.37	0.08	-0.62	-0.67	-0.86	-1.07	-0.41	-0.32	0.27	-0.64	0.11	-1.18	0.4	0.1	0.36	-2.16	-0.17	0.91	0.02	-0.2	-1.53	-2.63	2.28	-0.53	-1.18	2.01	-1.34	-1.17	0.7	0.7	0.8	1.64	0.67	1.63	0.13	-0.34	-0.51	-0.55	-1.06	-0.06	-0.01	-0.79
LSFLPSDFFPSVRDLLDTASALYREALE	cv-1283	1	1.36	0.07	0.26	-0.8	0.22	-1.37	0.08	-0.62	-0.67	-0.86	-1.07	-0.41	-0.32	0.27	-0.64	0.11	1.52	0.61	0.96	-0.16	0.25	0.28	-1.33	-0.2	1.36	0.07	0.26	-0.8	0.22	-1.37	0.08	-0.62	0.22	-0.17	-0.5	0.05	-0.01	-1.34	-0.19	3.56	-0.67	-0.86	-1.07	-0.41	-0.32	0.27	-0.64
LSGVMLTDVSPEPLQALLERASATLQDL	cv-1284	1	1.36	0.07	0.26	-0.8	0.22	-1.37	0.08	-0.62	-0.67	-0.86	-1.07	-0.41	-0.32	0.27	-0.64	0.11	-0.2	-1.53	-2.63	2.28	-0.53	-1.18	2.01	-1.34	0.76	-0.92	-0.17	-1.91	0.22	-1.4	-0.24	-0.03	1.01	-0.53	0.43	0	0.23	0.1	-0.86	-0.68	1.36	0.07	0.26	-0.8	0.22	-1.37	0.08
LSISGNLLMNGQQIFLEVQAIRETVELR	cv-1285	1	1.36	0.07	0.26	-0.8	0.22	-1.37	0.08	-0.62	-0.67	-0.86	-1.07	-0.41	-0.32	0.27	-0.64	0.11	1.27	-0.14	0.3	-1.8	0.3	-1.61	-0.16	-0.13	-0.67	-0.86	-1.07	-0.41	-0.32	0.27	-0.64	0.11	-0.2	-1.53	-2.63	2.28	-0.53	-1.18	2.01	-1.34	-0.99	0	-0.37	0.69	-0.55	0.85	0.73
LSIVMPVGGQSSFYSDWYSPACGKAGCQ	cv-1286	1	1.36	0.07	0.26	-0.8	0.22	-1.37	0.08	-0.62	-0.67	-0.86	-1.07	-0.41	-0.32	0.27	-0.64	0.11	1.27	-0.14	0.3	-1.8	0.3	-1.61	-0.16	-0.13	0.76	-0.92	-0.17	-1.91	0.22	-1.4	-0.24	-0.03	1.01	-0.53	0.43	0	0.23	0.1	-0.86	-0.68	0.22	-0.17	-0.5	0.05	-0.01	-1.34	-0.19
LSLLLLVPVHPQRLPRMQEDSPLGGGSS	cv-1287	1	1.36	0.07	0.26	-0.8	0.22	-1.37	0.08	-0.62	-0.67	-0.86	-1.07	-0.41	-0.32	0.27	-0.64	0.11	1.36	0.07	0.26	-0.8	0.22	-1.37	0.08	-0.62	1.36	0.07	0.26	-0.8	0.22	-1.37	0.08	-0.62	1.36	0.07	0.26	-0.8	0.22	-1.37	0.08	-0.62	1.36	0.07	0.26	-0.8	0.22	-1.37	0.08
LSLLVPFVQWFVGLSPTVWLSVIWMMWY	cv-1288	1	1.36	0.07	0.26	-0.8	0.22	-1.37	0.08	-0.62	-0.67	-0.86	-1.07	-0.41	-0.32	0.27	-0.64	0.11	1.36	0.07	0.26	-0.8	0.22	-1.37	0.08	-0.62	1.36	0.07	0.26	-0.8	0.22	-1.37	0.08	-0.62	0.76	-0.92	-0.17	-1.91	0.22	-1.4	-0.24	-0.03	0.22	-0.17	-0.5	0.05	-0.01	-1.34	-0.19
LSLQCLQALYVDSLFFLRGRLDQLLRHV	cv-1289	1	1.36	0.07	0.26	-0.8	0.22	-1.37	0.08	-0.62	-0.67	-0.86	-1.07	-0.41	-0.32	0.27	-0.64	0.11	1.36	0.07	0.26	-0.8	0.22	-1.37	0.08	-0.62	-0.96	0.12	0.18	0.16	0.09	0.42	-0.2	-0.41	0.18	-1.67	-0.46	-0.21	0	1.2	-1.61	-0.19	1.36	0.07	0.26	-0.8	0.22	-1.37	0.08
LSLRGLPVCAFSSAGPCALRFTSARCME	cv-1290	1	1.36	0.07	0.26	-0.8	0.22	-1.37	0.08	-0.62	-0.67	-0.86	-1.07	-0.41	-0.32	0.27	-0.64	0.11	1.36	0.07	0.26	-0.8	0.22	-1.37	0.08	-0.62	-1.47	1.45	1.24	1.27	1.55	1.47	1.3	0.83	-0.2	-1.53	-2.63	2.28	-0.53	-1.18	2.01	-1.34	1.36	0.07	0.26	-0.8	0.22	-1.37	0.08
LSNTGEIPFYGKAIPIEAIRGGRHLIFC	cv-1291	1	1.36	0.07	0.26	-0.8	0.22	-1.37	0.08	-0.62	-0.67	-0.86	-1.07	-0.41	-0.32	0.27	-0.64	0.11	-0.99	0	-0.37	0.69	-0.55	0.85	0.73	-0.8	-0.34	-0.51	-0.55	-1.06	-0.06	-0.01	-0.79	0.39	-0.2	-1.53	-2.63	2.28	-0.53	-1.18	2.01	-1.34	-1.18	0.4	0.1	0.36	-2.16	-0.17	0.91
LSPEPLPPTTGPPIGAGLDVEQRTVFAF	cv-1292	1	1.36	0.07	0.26	-0.8	0.22	-1.37	0.08	-0.62	-0.67	-0.86	-1.07	-0.41	-0.32	0.27	-0.64	0.11	0.22	-0.17	-0.5	0.05	-0.01	-1.34	-0.19	3.56	-1.18	0.4	0.1	0.36	-2.16	-0.17	0.91	0.02	0.22	-0.17	-0.5	0.05	-0.01	-1.34	-0.19	3.56	1.36	0.07	0.26	-0.8	0.22	-1.37	0.08
LSPLTKGILGFVFTLTVPSERGLQRRRF	cv-1293	1	1.36	0.07	0.26	-0.8	0.22	-1.37	0.08	-0.62	-0.67	-0.86	-1.07	-0.41	-0.32	0.27	-0.64	0.11	0.22	-0.17	-0.5	0.05	-0.01	-1.34	-0.19	3.56	1.36	0.07	0.26	-0.8	0.22	-1.37	0.08	-0.62	-0.34	-0.51	-0.55	-1.06	-0.06	-0.01	-0.79	0.39	-1.17	0.7	0.7	0.8	1.64	0.67	1.63
LSTILYSRRFFPYYVYNIIGGLDEEGKG	cv-1294	1	1.36	0.07	0.26	-0.8	0.22	-1.37	0.08	-0.62	-0.67	-0.86	-1.07	-0.41	-0.32	0.27	-0.64	0.11	-0.34	-0.51	-0.55	-1.06	-0.06	-0.01	-0.79	0.39	1.27	-0.14	0.3	-1.8	0.3	-1.61	-0.16	-0.13	1.36	0.07	0.26	-0.8	0.22	-1.37	0.08	-0.62	0.61	1.6	1.17	0.73	0.53	0.25	-0.96
LSTTGDPALNMENIASGLLGPLLVLQAG	cv-1295	1	1.36	0.07	0.26	-0.8	0.22	-1.37	0.08	-0.62	-0.67	-0.86	-1.07	-0.41	-0.32	0.27	-0.64	0.11	-0.34	-0.51	-0.55	-1.06	-0.06	-0.01	-0.79	0.39	-0.34	-0.51	-0.55	-1.06	-0.06	-0.01	-0.79	0.39	-0.2	-1.53	-2.63	2.28	-0.53	-1.18	2.01	-1.34	-1.15	0.67	-0.41	-0.01	-2.68	1.31	0.03
LSTYLGRSAEPVPLQLPPLERLTLDCNE	cv-1296	1	1.36	0.07	0.26	-0.8	0.22	-1.37	0.08	-0.62	-0.67	-0.86	-1.07	-0.41	-0.32	0.27	-0.64	0.11	-0.34	-0.51	-0.55	-1.06	-0.06	-0.01	-0.79	0.39	0.61	1.6	1.17	0.73	0.53	0.25	-0.96	-0.52	1.36	0.07	0.26	-0.8	0.22	-1.37	0.08	-0.62	-0.2	-1.53	-2.63	2.28	-0.53	-1.18	2.01
LSVIWMMWYWGPSLYNILSPFLPLLPIF	cv-1297	1	1.36	0.07	0.26	-0.8	0.22	-1.37	0.08	-0.62	-0.67	-0.86	-1.07	-0.41	-0.32	0.27	-0.64	0.11	0.76	-0.92	-0.17	-1.91	0.22	-1.4	-0.24	-0.03	1.27	-0.14	0.3	-1.8	0.3	-1.61	-0.16	-0.13	1.5	2.06	1.79	0.75	0.75	-0.13	-1.01	-0.85	1.01	-0.53	0.43	0	0.23	0.1	-0.86
LSVIWMMWYWGPSLYNILSPFMPLLPIF	cv-1298	1	1.36	0.07	0.26	-0.8	0.22	-1.37	0.08	-0.62	-0.67	-0.86	-1.07	-0.41	-0.32	0.27	-0.64	0.11	0.76	-0.92	-0.17	-1.91	0.22	-1.4	-0.24	-0.03	1.27	-0.14	0.3	-1.8	0.3	-1.61	-0.16	-0.13	1.5	2.06	1.79	0.75	0.75	-0.13	-1.01	-0.85	1.01	-0.53	0.43	0	0.23	0.1	-0.86
LSVLEVFEGREDSILGDPKKLLTQHFVQ	cv-1299	1	1.36	0.07	0.26	-0.8	0.22	-1.37	0.08	-0.62	-0.67	-0.86	-1.07	-0.41	-0.32	0.27	-0.64	0.11	0.76	-0.92	-0.17	-1.91	0.22	-1.4	-0.24	-0.03	1.36	0.07	0.26	-0.8	0.22	-1.37	0.08	-0.62	-1.18	0.4	0.1	0.36	-2.16	-0.17	0.91	0.02	0.76	-0.92	-0.17	-1.91	0.22	-1.4	-0.24
LSVLSLSGVMLTDVSPEPLQALLERASA	cv-1300	1	1.36	0.07	0.26	-0.8	0.22	-1.37	0.08	-0.62	-0.67	-0.86	-1.07	-0.41	-0.32	0.27	-0.64	0.11	0.76	-0.92	-0.17	-1.91	0.22	-1.4	-0.24	-0.03	1.36	0.07	0.26	-0.8	0.22	-1.37	0.08	-0.62	-0.67	-0.86	-1.07	-0.41	-0.32	0.27	-0.64	0.11	1.36	0.07	0.26	-0.8	0.22	-1.37	0.08
LSYDGLLGDNQIMPKTGFLIIVLVMIAM	cv-1301	1	1.36	0.07	0.26	-0.8	0.22	-1.37	0.08	-0.62	-0.67	-0.86	-1.07	-0.41	-0.32	0.27	-0.64	0.11	0.61	1.6	1.17	0.73	0.53	0.25	-0.96	-0.52	-1.15	0.67	-0.41	-0.01	-2.68	1.31	0.03	0.56	-0.2	-1.53	-2.63	2.28	-0.53	-1.18	2.01	-1.34	1.36	0.07	0.26	-0.8	0.22	-1.37	0.08
LTEEKIKALVEICTEMEKEGKISKVGPE	cv-1302	1	1.36	0.07	0.26	-0.8	0.22	-1.37	0.08	-0.62	-0.34	-0.51	-0.55	-1.06	-0.06	-0.01	-0.79	0.39	-1.18	0.4	0.1	0.36	-2.16	-0.17	0.91	0.02	-1.18	0.4	0.1	0.36	-2.16	-0.17	0.91	0.02	-1.17	0.7	0.7	0.8	1.64	0.67	1.63	0.13	1.27	-0.14	0.3	-1.8	0.3	-1.61	-0.16
LTIILLEDSSGNLVGRNSFEVRVCACPG	cv-1303	1	1.36	0.07	0.26	-0.8	0.22	-1.37	0.08	-0.62	-0.34	-0.51	-0.55	-1.06	-0.06	-0.01	-0.79	0.39	1.27	-0.14	0.3	-1.8	0.3	-1.61	-0.16	-0.13	1.27	-0.14	0.3	-1.8	0.3	-1.61	-0.16	-0.13	1.36	0.07	0.26	-0.8	0.22	-1.37	0.08	-0.62	1.36	0.07	0.26	-0.8	0.22	-1.37	0.08
LTIITLEDSSGNLLGRNSFEVRVCACPG	cv-1304	1	1.36	0.07	0.26	-0.8	0.22	-1.37	0.08	-0.62	-0.34	-0.51	-0.55	-1.06	-0.06	-0.01	-0.79	0.39	1.27	-0.14	0.3	-1.8	0.3	-1.61	-0.16	-0.13	1.27	-0.14	0.3	-1.8	0.3	-1.61	-0.16	-0.13	-0.34	-0.51	-0.55	-1.06	-0.06	-0.01	-0.79	0.39	1.36	0.07	0.26	-0.8	0.22	-1.37	0.08
LTIPQSLDSWWTSLNFLGGAPTCPGQNS	cv-1305	1	1.36	0.07	0.26	-0.8	0.22	-1.37	0.08	-0.62	-0.34	-0.51	-0.55	-1.06	-0.06	-0.01	-0.79	0.39	1.27	-0.14	0.3	-1.8	0.3	-1.61	-0.16	-0.13	0.22	-0.17	-0.5	0.05	-0.01	-1.34	-0.19	3.56	-0.96	0.12	0.18	0.16	0.09	0.42	-0.2	-0.41	-0.67	-0.86	-1.07	-0.41	-0.32	0.27	-0.64
LTLASINTDFAFSLYKKLALKNPDTNIV	cv-1306	1	1.36	0.07	0.26	-0.8	0.22	-1.37	0.08	-0.62	-0.34	-0.51	-0.55	-1.06	-0.06	-0.01	-0.79	0.39	1.36	0.07	0.26	-0.8	0.22	-1.37	0.08	-0.62	0.15	-1.11	-1.35	-0.92	0.02	-0.91	0.36	-0.48	-0.67	-0.86	-1.07	-0.41	-0.32	0.27	-0.64	0.11	1.27	-0.14	0.3	-1.8	0.3	-1.61	-0.16
LTLWVDPYEVSYRIGEDGSICVLYEEAP	cv-1304	1	1.36	0.07	0.26	-0.8	0.22	-1.37	0.08	-0.62	-0.34	-0.51	-0.55	-1.06	-0.06	-0.01	-0.79	0.39	1.36	0.07	0.26	-0.8	0.22	-1.37	0.08	-0.62	1.5	2.06	1.79	0.75	0.75	-0.13	-1.01	-0.85	0.76	-0.92	-0.17	-1.91	0.22	-1.4	-0.24	-0.03	-1.15	0.67	-0.41	-0.01	-2.68	1.31	0.03
LTNTGLYNLLIRCLRCQKPLNPAEKLRH	cv-1308	1	1.36	0.07	0.26	-0.8	0.22	-1.37	0.08	-0.62	-0.34	-0.51	-0.55	-1.06	-0.06	-0.01	-0.79	0.39	-0.99	0	-0.37	0.69	-0.55	0.85	0.73	-0.8	-0.34	-0.51	-0.55	-1.06	-0.06	-0.01	-0.79	0.39	-0.2	-1.53	-2.63	2.28	-0.53	-1.18	2.01	-1.34	1.36	0.07	0.26	-0.8	0.22	-1.37	0.08
LTSAFNKKTFDHTLMSIVSSLHLSIRGN	cv-1309	1	1.36	0.07	0.26	-0.8	0.22	-1.37	0.08	-0.62	-0.34	-0.51	-0.55	-1.06	-0.06	-0.01	-0.79	0.39	-0.67	-0.86	-1.07	-0.41	-0.32	0.27	-0.64	0.11	0.15	-1.11	-1.35	-0.92	0.02	-0.91	0.36	-0.48	1.52	0.61	0.96	-0.16	0.25	0.28	-1.33	-0.2	-0.99	0	-0.37	0.69	-0.55	0.85	0.73
LTSDQLGYSYAIDLPVSVEETPGWPTTL	cv-1310	1	1.36	0.07	0.26	-0.8	0.22	-1.37	0.08	-0.62	-0.34	-0.51	-0.55	-1.06	-0.06	-0.01	-0.79	0.39	-0.67	-0.86	-1.07	-0.41	-0.32	0.27	-0.64	0.11	-1.15	0.67	-0.41	-0.01	-2.68	1.31	0.03	0.56	-0.96	0.12	0.18	0.16	0.09	0.42	-0.2	-0.41	1.36	0.07	0.26	-0.8	0.22	-1.37	0.08
LTSLYNTVATLYCVHQRIEIKDTKEALE	cv-1311	1	1.36	0.07	0.26	-0.8	0.22	-1.37	0.08	-0.62	-0.34	-0.51	-0.55	-1.06	-0.06	-0.01	-0.79	0.39	-0.67	-0.86	-1.07	-0.41	-0.32	0.27	-0.64	0.11	1.36	0.07	0.26	-0.8	0.22	-1.37	0.08	-0.62	0.61	1.6	1.17	0.73	0.53	0.25	-0.96	-0.52	-0.99	0	-0.37	0.69	-0.55	0.85	0.73
LTVVWLLVFACSAVPVYIYFNTWTTCQS	cv-1312	1	1.36	0.07	0.26	-0.8	0.22	-1.37	0.08	-0.62	-0.34	-0.51	-0.55	-1.06	-0.06	-0.01	-0.79	0.39	0.76	-0.92	-0.17	-1.91	0.22	-1.4	-0.24	-0.03	0.76	-0.92	-0.17	-1.91	0.22	-1.4	-0.24	-0.03	1.5	2.06	1.79	0.75	0.75	-0.13	-1.01	-0.85	1.36	0.07	0.26	-0.8	0.22	-1.37	0.08
LVALVGLFVLLAFLQYRRLRKGYTPLME	cv-1313	1	1.36	0.07	0.26	-0.8	0.22	-1.37	0.08	-0.62	0.76	-0.92	-0.17	-1.91	0.22	-1.4	-0.24	-0.03	0.15	-1.11	-1.35	-0.92	0.02	-0.91	0.36	-0.48	1.36	0.07	0.26	-0.8	0.22	-1.37	0.08	-0.62	0.76	-0.92	-0.17	-1.91	0.22	-1.4	-0.24	-0.03	-0.2	-1.53	-2.63	2.28	-0.53	-1.18	2.01
LVDLFLKEGACDELFSYLIEKVKRKKNV	cv-1314	1	1.36	0.07	0.26	-0.8	0.22	-1.37	0.08	-0.62	0.76	-0.92	-0.17	-1.91	0.22	-1.4	-0.24	-0.03	-1.15	0.67	-0.41	-0.01	-2.68	1.31	0.03	0.56	1.36	0.07	0.26	-0.8	0.22	-1.37	0.08	-0.62	1.52	0.61	0.96	-0.16	0.25	0.28	-1.33	-0.2	1.36	0.07	0.26	-0.8	0.22	-1.37	0.08
LVEKFYDPMFKYHLTVAQVRGGMVFELA	cv-1315	1	1.36	0.07	0.26	-0.8	0.22	-1.37	0.08	-0.62	0.76	-0.92	-0.17	-1.91	0.22	-1.4	-0.24	-0.03	-1.18	0.4	0.1	0.36	-2.16	-0.17	0.91	0.02	-1.17	0.7	0.7	0.8	1.64	0.67	1.63	0.13	1.52	0.61	0.96	-0.16	0.25	0.28	-1.33	-0.2	0.61	1.6	1.17	0.73	0.53	0.25	-0.96
LVGGVLAALAAYCLSTGCVVIVGRIVLS	cv-1316	1	1.36	0.07	0.26	-0.8	0.22	-1.37	0.08	-0.62	0.76	-0.92	-0.17	-1.91	0.22	-1.4	-0.24	-0.03	-0.2	-1.53	-2.63	2.28	-0.53	-1.18	2.01	-1.34	-0.2	-1.53	-2.63	2.28	-0.53	-1.18	2.01	-1.34	0.76	-0.92	-0.17	-1.91	0.22	-1.4	-0.24	-0.03	1.36	0.07	0.26	-0.8	0.22	-1.37	0.08
LVGPTPVNIIGRNLLTQLGCTLNFPISP	cv-1317	1	1.36	0.07	0.26	-0.8	0.22	-1.37	0.08	-0.62	0.76	-0.92	-0.17	-1.91	0.22	-1.4	-0.24	-0.03	-0.2	-1.53	-2.63	2.28	-0.53	-1.18	2.01	-1.34	0.22	-0.17	-0.5	0.05	-0.01	-1.34	-0.19	3.56	-0.34	-0.51	-0.55	-1.06	-0.06	-0.01	-0.79	0.39	0.22	-0.17	-0.5	0.05	-0.01	-1.34	-0.19
LVGSSGLSRYVARLSSNSRILNNQHGTM	cv-1318	1	1.36	0.07	0.26	-0.8	0.22	-1.37	0.08	-0.62	0.76	-0.92	-0.17	-1.91	0.22	-1.4	-0.24	-0.03	-0.2	-1.53	-2.63	2.28	-0.53	-1.18	2.01	-1.34	-0.67	-0.86	-1.07	-0.41	-0.32	0.27	-0.64	0.11	-0.67	-0.86	-1.07	-0.41	-0.32	0.27	-0.64	0.11	-0.2	-1.53	-2.63	2.28	-0.53	-1.18	2.01
LVIVFLIFFDLFLVNGRDVQNNIVDEIK	cv-1319	1	1.36	0.07	0.26	-0.8	0.22	-1.37	0.08	-0.62	0.76	-0.92	-0.17	-1.91	0.22	-1.4	-0.24	-0.03	1.27	-0.14	0.3	-1.8	0.3	-1.61	-0.16	-0.13	0.76	-0.92	-0.17	-1.91	0.22	-1.4	-0.24	-0.03	1.52	0.61	0.96	-0.16	0.25	0.28	-1.33	-0.2	1.36	0.07	0.26	-0.8	0.22	-1.37	0.08
LVIWMMWYWGPSLFTILSPFLPLLPIFF	cv-1320	1	1.36	0.07	0.26	-0.8	0.22	-1.37	0.08	-0.62	0.76	-0.92	-0.17	-1.91	0.22	-1.4	-0.24	-0.03	1.27	-0.14	0.3	-1.8	0.3	-1.61	-0.16	-0.13	1.5	2.06	1.79	0.75	0.75	-0.13	-1.01	-0.85	1.01	-0.53	0.43	0	0.23	0.1	-0.86	-0.68	1.01	-0.53	0.43	0	0.23	0.1	-0.86
LVLLDLMLPGMNGIDVCRVLRADSGVPI	cv-1321	1	1.36	0.07	0.26	-0.8	0.22	-1.37	0.08	-0.62	0.76	-0.92	-0.17	-1.91	0.22	-1.4	-0.24	-0.03	1.36	0.07	0.26	-0.8	0.22	-1.37	0.08	-0.62	1.36	0.07	0.26	-0.8	0.22	-1.37	0.08	-0.62	-1.15	0.67	-0.41	-0.01	-2.68	1.31	0.03	0.56	1.36	0.07	0.26	-0.8	0.22	-1.37	0.08
LVLMAVVLASLIYRRRLMKQDFSVPQLP	cv-1322	1	1.36	0.07	0.26	-0.8	0.22	-1.37	0.08	-0.62	0.76	-0.92	-0.17	-1.91	0.22	-1.4	-0.24	-0.03	1.36	0.07	0.26	-0.8	0.22	-1.37	0.08	-0.62	1.01	-0.53	0.43	0	0.23	0.1	-0.86	-0.68	0.15	-1.11	-1.35	-0.92	0.02	-0.91	0.36	-0.48	0.76	-0.92	-0.17	-1.91	0.22	-1.4	-0.24
LVLMAVVLASLIYRRRLMLQDFSVPQLP	cv-1323	1	1.36	0.07	0.26	-0.8	0.22	-1.37	0.08	-0.62	0.76	-0.92	-0.17	-1.91	0.22	-1.4	-0.24	-0.03	1.36	0.07	0.26	-0.8	0.22	-1.37	0.08	-0.62	1.01	-0.53	0.43	0	0.23	0.1	-0.86	-0.68	0.15	-1.11	-1.35	-0.92	0.02	-0.91	0.36	-0.48	0.76	-0.92	-0.17	-1.91	0.22	-1.4	-0.24
LVSQILEQLIKKEKVYLAWVPAHKGIGG	cv-1324	1	1.36	0.07	0.26	-0.8	0.22	-1.37	0.08	-0.62	0.76	-0.92	-0.17	-1.91	0.22	-1.4	-0.24	-0.03	-0.67	-0.86	-1.07	-0.41	-0.32	0.27	-0.64	0.11	-0.96	0.12	0.18	0.16	0.09	0.42	-0.2	-0.41	1.27	-0.14	0.3	-1.8	0.3	-1.61	-0.16	-0.13	1.36	0.07	0.26	-0.8	0.22	-1.37	0.08
LVVSQLLRIPQAVVDMVAGAHWGVLAGL	cv-1325	1	1.36	0.07	0.26	-0.8	0.22	-1.37	0.08	-0.62	0.76	-0.92	-0.17	-1.91	0.22	-1.4	-0.24	-0.03	0.76	-0.92	-0.17	-1.91	0.22	-1.4	-0.24	-0.03	-0.67	-0.86	-1.07	-0.41	-0.32	0.27	-0.64	0.11	-0.96	0.12	0.18	0.16	0.09	0.42	-0.2	-0.41	1.36	0.07	0.26	-0.8	0.22	-1.37	0.08
LWGPRALAETSYVKVLEYVIKVSARVRF	cv-1326	1	1.36	0.07	0.26	-0.8	0.22	-1.37	0.08	-0.62	1.5	2.06	1.79	0.75	0.75	-0.13	-1.01	-0.85	-0.2	-1.53	-2.63	2.28	-0.53	-1.18	2.01	-1.34	0.22	-0.17	-0.5	0.05	-0.01	-1.34	-0.19	3.56	-1.47	1.45	1.24	1.27	1.55	1.47	1.3	0.83	0.15	-1.11	-1.35	-0.92	0.02	-0.91	0.36
LWKLLPENNVLSPLPSQAMDDLMLSPDD	cv-1327	1	1.36	0.07	0.26	-0.8	0.22	-1.37	0.08	-0.62	1.5	2.06	1.79	0.75	0.75	-0.13	-1.01	-0.85	-1.17	0.7	0.7	0.8	1.64	0.67	1.63	0.13	1.36	0.07	0.26	-0.8	0.22	-1.37	0.08	-0.62	1.36	0.07	0.26	-0.8	0.22	-1.37	0.08	-0.62	0.22	-0.17	-0.5	0.05	-0.01	-1.34	-0.19
LWKLLPENNVLSPVPSQAMDDLMLSPDD	cv-1328	1	1.36	0.07	0.26	-0.8	0.22	-1.37	0.08	-0.62	1.5	2.06	1.79	0.75	0.75	-0.13	-1.01	-0.85	-1.17	0.7	0.7	0.8	1.64	0.67	1.63	0.13	1.36	0.07	0.26	-0.8	0.22	-1.37	0.08	-0.62	1.36	0.07	0.26	-0.8	0.22	-1.37	0.08	-0.62	0.22	-0.17	-0.5	0.05	-0.01	-1.34	-0.19
LWLFGRPRNRYSQLPEEPETFECPDRWR	cv-1329	1	1.36	0.07	0.26	-0.8	0.22	-1.37	0.08	-0.62	1.5	2.06	1.79	0.75	0.75	-0.13	-1.01	-0.85	1.36	0.07	0.26	-0.8	0.22	-1.37	0.08	-0.62	1.52	0.61	0.96	-0.16	0.25	0.28	-1.33	-0.2	-0.2	-1.53	-2.63	2.28	-0.53	-1.18	2.01	-1.34	-1.47	1.45	1.24	1.27	1.55	1.47	1.3
LWLHGTPKKNCIAIVGPPDTGKSYFCMS	cv-1330	1	1.36	0.07	0.26	-0.8	0.22	-1.37	0.08	-0.62	1.5	2.06	1.79	0.75	0.75	-0.13	-1.01	-0.85	1.36	0.07	0.26	-0.8	0.22	-1.37	0.08	-0.62	-0.43	-0.25	0.37	0.19	0.51	1.28	0.93	0.65	-0.2	-1.53	-2.63	2.28	-0.53	-1.18	2.01	-1.34	-0.34	-0.51	-0.55	-1.06	-0.06	-0.01	-0.79
LWMGYELHPDKWTVQPIVLPEKDSWTVN	cv-1331	1	1.36	0.07	0.26	-0.8	0.22	-1.37	0.08	-0.62	1.5	2.06	1.79	0.75	0.75	-0.13	-1.01	-0.85	1.01	-0.53	0.43	0	0.23	0.1	-0.86	-0.68	-0.2	-1.53	-2.63	2.28	-0.53	-1.18	2.01	-1.34	0.61	1.6	1.17	0.73	0.53	0.25	-0.96	-0.52	-1.18	0.4	0.1	0.36	-2.16	-0.17	0.91
LWWGFLLSCLGCKILPGAQGQFPRVCMT	cv-1332	1	1.36	0.07	0.26	-0.8	0.22	-1.37	0.08	-0.62	1.5	2.06	1.79	0.75	0.75	-0.13	-1.01	-0.85	1.5	2.06	1.79	0.75	0.75	-0.13	-1.01	-0.85	-0.2	-1.53	-2.63	2.28	-0.53	-1.18	2.01	-1.34	1.52	0.61	0.96	-0.16	0.25	0.28	-1.33	-0.2	1.36	0.07	0.26	-0.8	0.22	-1.37	0.08
LYGNEGCGWAGWLLSPRGSRPTWGPTDP	cv-1333	1	1.36	0.07	0.26	-0.8	0.22	-1.37	0.08	-0.62	0.61	1.6	1.17	0.73	0.53	0.25	-0.96	-0.52	-0.2	-1.53	-2.63	2.28	-0.53	-1.18	2.01	-1.34	-0.99	0	-0.37	0.69	-0.55	0.85	0.73	-0.8	-1.18	0.4	0.1	0.36	-2.16	-0.17	0.91	0.02	-0.2	-1.53	-2.63	2.28	-0.53	-1.18	2.01
LYNTVATLYCVHQRIEIKDTKEALEKIE	cv-1334	1	1.36	0.07	0.26	-0.8	0.22	-1.37	0.08	-0.62	0.61	1.6	1.17	0.73	0.53	0.25	-0.96	-0.52	-0.99	0	-0.37	0.69	-0.55	0.85	0.73	-0.8	-0.34	-0.51	-0.55	-1.06	-0.06	-0.01	-0.79	0.39	0.76	-0.92	-0.17	-1.91	0.22	-1.4	-0.24	-0.03	0.15	-1.11	-1.35	-0.92	0.02	-0.91	0.36
LYRLELGDYKLVEITPIGLAPTNVKRYT	cv-1335	1	1.36	0.07	0.26	-0.8	0.22	-1.37	0.08	-0.62	0.61	1.6	1.17	0.73	0.53	0.25	-0.96	-0.52	-1.47	1.45	1.24	1.27	1.55	1.47	1.3	0.83	1.36	0.07	0.26	-0.8	0.22	-1.37	0.08	-0.62	-1.18	0.4	0.1	0.36	-2.16	-0.17	0.91	0.02	1.36	0.07	0.26	-0.8	0.22	-1.37	0.08
MAFMLGRHGVFLELSEDVEEYEDLTEIM	cv-1336	1	1.01	-0.53	0.43	0	0.23	0.1	-0.86	-0.68	0.15	-1.11	-1.35	-0.92	0.02	-0.91	0.36	-0.48	1.52	0.61	0.96	-0.16	0.25	0.28	-1.33	-0.2	1.01	-0.53	0.43	0	0.23	0.1	-0.86	-0.68	1.36	0.07	0.26	-0.8	0.22	-1.37	0.08	-0.62	-0.2	-1.53	-2.63	2.28	-0.53	-1.18	2.01
MARANARLFGIRAKRAKEAAEQDVEKKK	cv-1337	1	1.01	-0.53	0.43	0	0.23	0.1	-0.86	-0.68	0.15	-1.11	-1.35	-0.92	0.02	-0.91	0.36	-0.48	-1.47	1.45	1.24	1.27	1.55	1.47	1.3	0.83	0.15	-1.11	-1.35	-0.92	0.02	-0.91	0.36	-0.48	-0.99	0	-0.37	0.69	-0.55	0.85	0.73	-0.8	0.15	-1.11	-1.35	-0.92	0.02	-0.91	0.36
MAVKTLTAGLDFAYRFKVGNLTVKPLLS	cv-1338	1	1.01	-0.53	0.43	0	0.23	0.1	-0.86	-0.68	0.15	-1.11	-1.35	-0.92	0.02	-0.91	0.36	-0.48	0.76	-0.92	-0.17	-1.91	0.22	-1.4	-0.24	-0.03	-1.17	0.7	0.7	0.8	1.64	0.67	1.63	0.13	-0.34	-0.51	-0.55	-1.06	-0.06	-0.01	-0.79	0.39	1.36	0.07	0.26	-0.8	0.22	-1.37	0.08
MCIAAAPRTLLLLIGCQLVFGFNEPLNI	cv-1339	1	1.01	-0.53	0.43	0	0.23	0.1	-0.86	-0.68	0.18	-1.67	-0.46	-0.21	0	1.2	-1.61	-0.19	1.27	-0.14	0.3	-1.8	0.3	-1.61	-0.16	-0.13	0.15	-1.11	-1.35	-0.92	0.02	-0.91	0.36	-0.48	0.15	-1.11	-1.35	-0.92	0.02	-0.91	0.36	-0.48	0.15	-1.11	-1.35	-0.92	0.02	-0.91	0.36
MCLRRFIIFLFILLLCLIFLLVLLDYQG	cv-1340	1	1.01	-0.53	0.43	0	0.23	0.1	-0.86	-0.68	0.18	-1.67	-0.46	-0.21	0	1.2	-1.61	-0.19	1.36	0.07	0.26	-0.8	0.22	-1.37	0.08	-0.62	-1.47	1.45	1.24	1.27	1.55	1.47	1.3	0.83	-1.47	1.45	1.24	1.27	1.55	1.47	1.3	0.83	1.52	0.61	0.96	-0.16	0.25	0.28	-1.33
MCRRKSSGGKGGSYSQAACSDSAQGSDV	cv-1341	1	1.01	-0.53	0.43	0	0.23	0.1	-0.86	-0.68	0.18	-1.67	-0.46	-0.21	0	1.2	-1.61	-0.19	-1.47	1.45	1.24	1.27	1.55	1.47	1.3	0.83	-1.47	1.45	1.24	1.27	1.55	1.47	1.3	0.83	-1.17	0.7	0.7	0.8	1.64	0.67	1.63	0.13	-0.67	-0.86	-1.07	-0.41	-0.32	0.27	-0.64
MELAALCRWGLLLALLPPGAASTQVCTG	cv-1342	1	1.01	-0.53	0.43	0	0.23	0.1	-0.86	-0.68	-1.18	0.4	0.1	0.36	-2.16	-0.17	0.91	0.02	1.36	0.07	0.26	-0.8	0.22	-1.37	0.08	-0.62	0.15	-1.11	-1.35	-0.92	0.02	-0.91	0.36	-0.48	0.15	-1.11	-1.35	-0.92	0.02	-0.91	0.36	-0.48	1.36	0.07	0.26	-0.8	0.22	-1.37	0.08
MGQQGSLGEQQYSVPPPVYGCHTPTDSC	cv-1343	1	1.01	-0.53	0.43	0	0.23	0.1	-0.86	-0.68	-0.2	-1.53	-2.63	2.28	-0.53	-1.18	2.01	-1.34	-0.96	0.12	0.18	0.16	0.09	0.42	-0.2	-0.41	-0.96	0.12	0.18	0.16	0.09	0.42	-0.2	-0.41	-0.2	-1.53	-2.63	2.28	-0.53	-1.18	2.01	-1.34	-0.67	-0.86	-1.07	-0.41	-0.32	0.27	-0.64
MGSEAMALLRLPLVLPAVQIAGRIVGKA	cv-1344	1	1.01	-0.53	0.43	0	0.23	0.1	-0.86	-0.68	-0.2	-1.53	-2.63	2.28	-0.53	-1.18	2.01	-1.34	-0.67	-0.86	-1.07	-0.41	-0.32	0.27	-0.64	0.11	-1.18	0.4	0.1	0.36	-2.16	-0.17	0.91	0.02	0.15	-1.11	-1.35	-0.92	0.02	-0.91	0.36	-0.48	1.01	-0.53	0.43	0	0.23	0.1	-0.86
MGTLVALVGLFVLLAFLQYRRLRKGYTP	cv-1345	1	1.01	-0.53	0.43	0	0.23	0.1	-0.86	-0.68	-0.2	-1.53	-2.63	2.28	-0.53	-1.18	2.01	-1.34	-0.34	-0.51	-0.55	-1.06	-0.06	-0.01	-0.79	0.39	1.36	0.07	0.26	-0.8	0.22	-1.37	0.08	-0.62	0.76	-0.92	-0.17	-1.91	0.22	-1.4	-0.24	-0.03	0.15	-1.11	-1.35	-0.92	0.02	-0.91	0.36
MGVPYCNYSKFWYLEHAKTGETSVPKCW	cv-1346	1	1.01	-0.53	0.43	0	0.23	0.1	-0.86	-0.68	-0.2	-1.53	-2.63	2.28	-0.53	-1.18	2.01	-1.34	0.76	-0.92	-0.17	-1.91	0.22	-1.4	-0.24	-0.03	0.22	-0.17	-0.5	0.05	-0.01	-1.34	-0.19	3.56	0.61	1.6	1.17	0.73	0.53	0.25	-0.96	-0.52	0.18	-1.67	-0.46	-0.21	0	1.2	-1.61
MHGPKATLQDIVLHLEPQNEIPVDLLCH	cv-1347	1	1.01	-0.53	0.43	0	0.23	0.1	-0.86	-0.68	-0.43	-0.25	0.37	0.19	0.51	1.28	0.93	0.65	-0.2	-1.53	-2.63	2.28	-0.53	-1.18	2.01	-1.34	0.22	-0.17	-0.5	0.05	-0.01	-1.34	-0.19	3.56	-1.17	0.7	0.7	0.8	1.64	0.67	1.63	0.13	0.15	-1.11	-1.35	-0.92	0.02	-0.91	0.36
MILSASRDKTIIMWKLTRDETNYGIPQR	cv-1348	1	1.01	-0.53	0.43	0	0.23	0.1	-0.86	-0.68	1.27	-0.14	0.3	-1.8	0.3	-1.61	-0.16	-0.13	1.36	0.07	0.26	-0.8	0.22	-1.37	0.08	-0.62	-0.67	-0.86	-1.07	-0.41	-0.32	0.27	-0.64	0.11	0.15	-1.11	-1.35	-0.92	0.02	-0.91	0.36	-0.48	-0.67	-0.86	-1.07	-0.41	-0.32	0.27	-0.64
MINLRRLLLSHIHASSYISPEKEEQYIA	cv-1349	1	1.01	-0.53	0.43	0	0.23	0.1	-0.86	-0.68	1.27	-0.14	0.3	-1.8	0.3	-1.61	-0.16	-0.13	-0.99	0	-0.37	0.69	-0.55	0.85	0.73	-0.8	1.36	0.07	0.26	-0.8	0.22	-1.37	0.08	-0.62	-1.47	1.45	1.24	1.27	1.55	1.47	1.3	0.83	-1.47	1.45	1.24	1.27	1.55	1.47	1.3
MISGPCPKDGQPSLVLQSSSFIFHKFQT	cv-1350	1	1.01	-0.53	0.43	0	0.23	0.1	-0.86	-0.68	1.27	-0.14	0.3	-1.8	0.3	-1.61	-0.16	-0.13	-0.67	-0.86	-1.07	-0.41	-0.32	0.27	-0.64	0.11	-0.2	-1.53	-2.63	2.28	-0.53	-1.18	2.01	-1.34	0.22	-0.17	-0.5	0.05	-0.01	-1.34	-0.19	3.56	0.18	-1.67	-0.46	-0.21	0	1.2	-1.61
MKGQHLHLETFKAVLDGLDVLLAQEVRP	cv-1351	1	1.01	-0.53	0.43	0	0.23	0.1	-0.86	-0.68	-1.17	0.7	0.7	0.8	1.64	0.67	1.63	0.13	-0.2	-1.53	-2.63	2.28	-0.53	-1.18	2.01	-1.34	-0.96	0.12	0.18	0.16	0.09	0.42	-0.2	-0.41	-0.43	-0.25	0.37	0.19	0.51	1.28	0.93	0.65	1.36	0.07	0.26	-0.8	0.22	-1.37	0.08
MKNGSTPMFNDINIYDLFVWMHYYVSMD	cv-1352	1	1.01	-0.53	0.43	0	0.23	0.1	-0.86	-0.68	-1.17	0.7	0.7	0.8	1.64	0.67	1.63	0.13	-0.99	0	-0.37	0.69	-0.55	0.85	0.73	-0.8	-0.2	-1.53	-2.63	2.28	-0.53	-1.18	2.01	-1.34	-0.67	-0.86	-1.07	-0.41	-0.32	0.27	-0.64	0.11	-0.34	-0.51	-0.55	-1.06	-0.06	-0.01	-0.79
MLDLQPETTDLYCYEQLNDSSEEEDEID	cv-1353	1	1.01	-0.53	0.43	0	0.23	0.1	-0.86	-0.68	1.36	0.07	0.26	-0.8	0.22	-1.37	0.08	-0.62	-1.15	0.67	-0.41	-0.01	-2.68	1.31	0.03	0.56	1.36	0.07	0.26	-0.8	0.22	-1.37	0.08	-0.62	-0.96	0.12	0.18	0.16	0.09	0.42	-0.2	-0.41	0.22	-0.17	-0.5	0.05	-0.01	-1.34	-0.19
MLGTHTMEVTVYHRRGSRSYVPLAHSSS	cv-1354	1	1.01	-0.53	0.43	0	0.23	0.1	-0.86	-0.68	1.36	0.07	0.26	-0.8	0.22	-1.37	0.08	-0.62	-0.2	-1.53	-2.63	2.28	-0.53	-1.18	2.01	-1.34	-0.34	-0.51	-0.55	-1.06	-0.06	-0.01	-0.79	0.39	-0.43	-0.25	0.37	0.19	0.51	1.28	0.93	0.65	-0.34	-0.51	-0.55	-1.06	-0.06	-0.01	-0.79
MLPGCSPSCPLERFAELVGPVIPQDWST	cv-1355	1	1.01	-0.53	0.43	0	0.23	0.1	-0.86	-0.68	1.36	0.07	0.26	-0.8	0.22	-1.37	0.08	-0.62	0.22	-0.17	-0.5	0.05	-0.01	-1.34	-0.19	3.56	-0.2	-1.53	-2.63	2.28	-0.53	-1.18	2.01	-1.34	0.18	-1.67	-0.46	-0.21	0	1.2	-1.61	-0.19	-0.67	-0.86	-1.07	-0.41	-0.32	0.27	-0.64
MNPLETLSITNCRLSEGDVMHLSQSPSV	cv-1356	1	1.01	-0.53	0.43	0	0.23	0.1	-0.86	-0.68	-0.99	0	-0.37	0.69	-0.55	0.85	0.73	-0.8	0.22	-0.17	-0.5	0.05	-0.01	-1.34	-0.19	3.56	1.36	0.07	0.26	-0.8	0.22	-1.37	0.08	-0.62	-1.18	0.4	0.1	0.36	-2.16	-0.17	0.91	0.02	-0.34	-0.51	-0.55	-1.06	-0.06	-0.01	-0.79
MPNACSANNSHHYISMGTSGLELTFTND	cv-1357	1	1.01	-0.53	0.43	0	0.23	0.1	-0.86	-0.68	0.22	-0.17	-0.5	0.05	-0.01	-1.34	-0.19	3.56	-0.99	0	-0.37	0.69	-0.55	0.85	0.73	-0.8	0.15	-1.11	-1.35	-0.92	0.02	-0.91	0.36	-0.48	0.18	-1.67	-0.46	-0.21	0	1.2	-1.61	-0.19	-0.67	-0.86	-1.07	-0.41	-0.32	0.27	-0.64
MQKISTQNHRALDLVAAKCYYYHARVYE	cv-1358	1	1.01	-0.53	0.43	0	0.23	0.1	-0.86	-0.68	-0.96	0.12	0.18	0.16	0.09	0.42	-0.2	-0.41	-1.17	0.7	0.7	0.8	1.64	0.67	1.63	0.13	1.27	-0.14	0.3	-1.8	0.3	-1.61	-0.16	-0.13	-0.67	-0.86	-1.07	-0.41	-0.32	0.27	-0.64	0.11	-0.34	-0.51	-0.55	-1.06	-0.06	-0.01	-0.79
MSDNIRTGLYGAQYDVRLVSRVSDAPPV	cv-1359	1	1.01	-0.53	0.43	0	0.23	0.1	-0.86	-0.68	-0.67	-0.86	-1.07	-0.41	-0.32	0.27	-0.64	0.11	-1.15	0.67	-0.41	-0.01	-2.68	1.31	0.03	0.56	-0.99	0	-0.37	0.69	-0.55	0.85	0.73	-0.8	1.27	-0.14	0.3	-1.8	0.3	-1.61	-0.16	-0.13	-1.47	1.45	1.24	1.27	1.55	1.47	1.3
MSTIPKPQRKTKRNTNRRPQDVKFPGGG	cv-1360	1	1.01	-0.53	0.43	0	0.23	0.1	-0.86	-0.68	-0.67	-0.86	-1.07	-0.41	-0.32	0.27	-0.64	0.11	-0.34	-0.51	-0.55	-1.06	-0.06	-0.01	-0.79	0.39	1.27	-0.14	0.3	-1.8	0.3	-1.61	-0.16	-0.13	0.22	-0.17	-0.5	0.05	-0.01	-1.34	-0.19	3.56	-1.17	0.7	0.7	0.8	1.64	0.67	1.63
MSYLEDVRLVHRDLAARNVLVKSPNHVK	cv-1361	1	1.01	-0.53	0.43	0	0.23	0.1	-0.86	-0.68	-0.67	-0.86	-1.07	-0.41	-0.32	0.27	-0.64	0.11	0.61	1.6	1.17	0.73	0.53	0.25	-0.96	-0.52	1.36	0.07	0.26	-0.8	0.22	-1.37	0.08	-0.62	-1.18	0.4	0.1	0.36	-2.16	-0.17	0.91	0.02	-1.15	0.67	-0.41	-0.01	-2.68	1.31	0.03
MTKKRKVDGLSTEAEQPFIPVEVLVDLF	cv-1362	1	1.01	-0.53	0.43	0	0.23	0.1	-0.86	-0.68	-0.34	-0.51	-0.55	-1.06	-0.06	-0.01	-0.79	0.39	-1.17	0.7	0.7	0.8	1.64	0.67	1.63	0.13	-1.17	0.7	0.7	0.8	1.64	0.67	1.63	0.13	-1.47	1.45	1.24	1.27	1.55	1.47	1.3	0.83	-1.17	0.7	0.7	0.8	1.64	0.67	1.63
MTYKAAVDLSHFLKEKGGLEGLIHSQRR	cv-1363	1	1.01	-0.53	0.43	0	0.23	0.1	-0.86	-0.68	-0.34	-0.51	-0.55	-1.06	-0.06	-0.01	-0.79	0.39	0.61	1.6	1.17	0.73	0.53	0.25	-0.96	-0.52	-1.17	0.7	0.7	0.8	1.64	0.67	1.63	0.13	0.15	-1.11	-1.35	-0.92	0.02	-0.91	0.36	-0.48	0.15	-1.11	-1.35	-0.92	0.02	-0.91	0.36
MVGVNAPQKAGGFLMKKELNYFAKALES	cv-1364	1	1.01	-0.53	0.43	0	0.23	0.1	-0.86	-0.68	0.76	-0.92	-0.17	-1.91	0.22	-1.4	-0.24	-0.03	-0.2	-1.53	-2.63	2.28	-0.53	-1.18	2.01	-1.34	0.76	-0.92	-0.17	-1.91	0.22	-1.4	-0.24	-0.03	-0.99	0	-0.37	0.69	-0.55	0.85	0.73	-0.8	0.15	-1.11	-1.35	-0.92	0.02	-0.91	0.36
MVKGMYGIENEVFLSLPCILNARGLTSV	cv-1365	1	1.01	-0.53	0.43	0	0.23	0.1	-0.86	-0.68	0.76	-0.92	-0.17	-1.91	0.22	-1.4	-0.24	-0.03	-1.17	0.7	0.7	0.8	1.64	0.67	1.63	0.13	-0.2	-1.53	-2.63	2.28	-0.53	-1.18	2.01	-1.34	1.01	-0.53	0.43	0	0.23	0.1	-0.86	-0.68	0.61	1.6	1.17	0.73	0.53	0.25	-0.96
MVQLDSIEDLEVTCTWKLPTLAKFSPYL	cv-1366	1	1.01	-0.53	0.43	0	0.23	0.1	-0.86	-0.68	0.76	-0.92	-0.17	-1.91	0.22	-1.4	-0.24	-0.03	-0.96	0.12	0.18	0.16	0.09	0.42	-0.2	-0.41	1.36	0.07	0.26	-0.8	0.22	-1.37	0.08	-0.62	-1.15	0.67	-0.41	-0.01	-2.68	1.31	0.03	0.56	-0.67	-0.86	-1.07	-0.41	-0.32	0.27	-0.64
MWDTINAESTGNLIAPEYGFKISKRGSS	cv-1367	1	1.01	-0.53	0.43	0	0.23	0.1	-0.86	-0.68	1.5	2.06	1.79	0.75	0.75	-0.13	-1.01	-0.85	-1.15	0.67	-0.41	-0.01	-2.68	1.31	0.03	0.56	-0.34	-0.51	-0.55	-1.06	-0.06	-0.01	-0.79	0.39	1.27	-0.14	0.3	-1.8	0.3	-1.61	-0.16	-0.13	-0.99	0	-0.37	0.69	-0.55	0.85	0.73
MWDTINDESTGNLIAPEYGFKISKRGSS	cv-1368	1	1.01	-0.53	0.43	0	0.23	0.1	-0.86	-0.68	1.5	2.06	1.79	0.75	0.75	-0.13	-1.01	-0.85	-1.15	0.67	-0.41	-0.01	-2.68	1.31	0.03	0.56	-0.34	-0.51	-0.55	-1.06	-0.06	-0.01	-0.79	0.39	1.27	-0.14	0.3	-1.8	0.3	-1.61	-0.16	-0.13	-0.99	0	-0.37	0.69	-0.55	0.85	0.73
MWDTINEESTGNLIAPEYGFKISKRGSS	cv-1369	1	1.01	-0.53	0.43	0	0.23	0.1	-0.86	-0.68	1.5	2.06	1.79	0.75	0.75	-0.13	-1.01	-0.85	-1.15	0.67	-0.41	-0.01	-2.68	1.31	0.03	0.56	-0.34	-0.51	-0.55	-1.06	-0.06	-0.01	-0.79	0.39	1.27	-0.14	0.3	-1.8	0.3	-1.61	-0.16	-0.13	-0.99	0	-0.37	0.69	-0.55	0.85	0.73
MWDTINFASTGNLIAPEYGFKISKRGSS	cv-1370	1	1.01	-0.53	0.43	0	0.23	0.1	-0.86	-0.68	1.5	2.06	1.79	0.75	0.75	-0.13	-1.01	-0.85	-1.15	0.67	-0.41	-0.01	-2.68	1.31	0.03	0.56	-0.34	-0.51	-0.55	-1.06	-0.06	-0.01	-0.79	0.39	1.27	-0.14	0.3	-1.8	0.3	-1.61	-0.16	-0.13	-0.99	0	-0.37	0.69	-0.55	0.85	0.73
[truncated: 3,717 more rows]
[truncated: 177 more columns]
