# Supplementary material for: The VHSE-Based Prediction of Proteasomal Cleavage Sites
Source: PLoS One. 2013 Sep 9;8(9):e74506. doi: 10.1371/journal.pone.0074506 (PMC3767653; doi:10.1371/journal.pone.0074506)
Supplement: Dataset S3 — The original data of in vitro proteasomal cleavage. This excel workbook presents the 857 in vitro cleavages products derived from the IEDB database. (XLS) [file pone.0074506.s003.xls]

## Sheet: Sheet1
Epitope ID	Object Description	Linear Sequence	Modification	Modified Residues	Source Molecule Accession	Source Molecule Name	Source Organism ID	Source Organism Name
3732	APQPAPENAY	APQPAPENAY			115196	Trans-activator protein BZLF1	10376	Human herpesvirus 4
5316	AVFDRKSDAK	AVFDRKSDAK			23893616	EBNA-3B nuclear protein	10376	Human herpesvirus 4
6568	CLGGLLTMV	CLGGLLTMV			522187	membrane protein	10376	Human herpesvirus 4
17600	FRKAQIQGL	FRKAQIQGL			119114	Epstein-Barr nuclear antigen 6	10376	Human herpesvirus 4
27375	ILTDFSVIK	ILTDFSVIK			64173269	EBNA3B (EBNA4A) latent protein	10376	Human herpesvirus 4
29466	IVTDFSVIK	IVTDFSVIK			23893616	EBNA-3B nuclear protein	10376	Human herpesvirus 4
29468	IVTDFSVIR	IVTDFSVIR			PT10002617	EBNA-3B	10376	Human herpesvirus 4
37960	LLWTLVVLL	LLWTLVVLL			522187	membrane protein	10376	Human herpesvirus 4
55252	RPPIFIRRL	RPPIFIRRL			82011648	EBNA3A nuclear protein	10376	Human herpesvirus 4
55529	RRARSLSAERY	RRARSLSAERY			23893616	EBNA-3B nuclear protein	10376	Human herpesvirus 4
55620	RRIYDLIEL	RRIYDLIEL			23893617	EBNA3C latent protein	10376	Human herpesvirus 4
55734	RRRWRRLTV	RRRWRRLTV			126379	Latent membrane protein 2	10376	Human herpesvirus 4
62305	SVRDRLARL	SVRDRLARL			82011648	EBNA3A nuclear protein	10376	Human herpesvirus 4
77774	CLGGLLTMVA	CLGGLLTMVA			81938918	Latent membrane protein 2	10376	Human herpesvirus 4
77775	CLGGLLTMVAG	CLGGLLTMVAG			81938918	Latent membrane protein 2	10376	Human herpesvirus 4
111695	QYEIINYF	QYEIINYF			SRC245685	membrane protein UL1	10359	Human herpesvirus 5
111696	QYEIMNYF	QYEIMNYF			SRC245695	polymerase accessory protein T 6/GS	10359	Human herpesvirus 5
146374	KEKNGDVVEL	KEKNGDVVEL			PT10007134	envelope glycoprotein Q	10372	Human herpesvirus 7
53112	RAHYNIVTF	RAHYNIVTF			119710792	E7 protein	333760	Human papillomavirus type 16
111667	QFPIFLQF	QFPIFLQF			SRC241946	major capsid protein L1	333761	Human papillomavirus type 18
144866	AITNAKII	AITNAKII			60549168	matrix protein	11250	Human respiratory syncytial virus
121350	GRNEVFSNK	GRNEVFSNK			2627321	polymerase subunit L	11260	Human respiratory syncytial virus A strain Long
121386	HRFIYLINH	HRFIYLINH			1912289	non-structural protein 2	11260	Human respiratory syncytial virus A strain Long
121389	HRQDINGKEM	HRQDINGKEM			127889	Nucleoprotein	11260	Human respiratory syncytial virus A strain Long
121504	KRLPADVLKK	KRLPADVLKK			137260	Matrix M2	11260	Human respiratory syncytial virus A strain Long
121506	KRYKGLLPKDI	KRYKGLLPKDI			127889	Nucleoprotein	11260	Human respiratory syncytial virus A strain Long
121591	LRNEESEKMAK	LRNEESEKMAK			17981392	phosphoprotein P	11260	Human respiratory syncytial virus A strain Long
121810	RRANNVLKNEM	RRANNVLKNEM			127889	Nucleoprotein	11260	Human respiratory syncytial virus A strain Long
121876	SRSALLAQM	SRSALLAQM			60549168	matrix protein	11260	Human respiratory syncytial virus A strain Long
122004	VRNKDLNTL	VRNKDLNTL			60549168	matrix protein	11260	Human respiratory syncytial virus A strain Long
414	AARPATSTL	AARPATSTL			41019505	Eukaryotic translation initiation factor 4 gamma 1	9606	Homo sapiens
434	AASKERSGVSL	AASKERSGVSL			121925	Histone H1.3	9606	Homo sapiens
996	AEIPRTFKY	AEIPRTFKY			SRC250677	RAS p21 protein activator 2	9606	Homo sapiens
997	AEIPTRVNY	AEIPTRVNY			SRC250676	synaptotagmin IX	9606	Homo sapiens
1210	AEVDKVTGRF	AEVDKVTGRF			52783792	40S ribosomal protein S21	9606	Homo sapiens
2528	ALFGALFLA	ALFGALFLA			1709662	Phospholipid transfer protein precursor	9606	Homo sapiens
2685	ALLAGSEYL	ALLAGSEYL			6685526	Eukaryotic translation initiation factor 3 subunit D	9606	Homo sapiens
2874	ALSDHHIYL	ALSDHHIYL			113606	Fructose-bisphosphate aldolase A	9606	Homo sapiens
2995	ALWDIETGQQTV	ALWDIETGQQTV			51317304	Guanine nucleotide-binding protein G	9606	Homo sapiens
3500	APAYSRAL	APAYSRAL			19855073	Heat shock protein beta-1	9606	Homo sapiens
3530	APEEHPVLL	APEEHPVLL			54036678	Actin, cytoplasmic 2	9606	Homo sapiens
3549	APFEPLASGIL	APFEPLASGIL			135850	Metalloproteinase inhibitor 1 precursor	9606	Homo sapiens
3624	APKRPPSAF	APKRPPSAF			123369	High mobility group protein B1	9606	Homo sapiens
3809	APRTVALTA	APRTVALTA			122263	HLA class II histocompatibility antigen, DP	9606	Homo sapiens
3813	APSGSLAVPLAVL	APSGSLAVPLAVL			47117631	Thioredoxin domain-containing protein 1 precursor	9606	Homo sapiens
4395	ASFDKAKLK	ASFDKAKLK			54039778	Thymosin beta-10	9606	Homo sapiens
4785	ASSSYNMVI	ASSSYNMVI			386744	guanine nucleotide-binding protein G-s-alpha-2	9606	Homo sapiens
4982	ATGPSIKI	ATGPSIKI			307218	MHC B complex protein 12.3	9606	Homo sapiens
7536	DAHIYLNHI	DAHIYLNHI			136611	Thymidylate synthase	9606	Homo sapiens
7560	DAKIRIFDL	DAKIRIFDL			148887414	60S ribosomal protein L10	9606	Homo sapiens
7683	DAYALNHTL	DAYALNHTL			2833276	POU domain class 2-associating factor 1	9606	Homo sapiens
7692	DAYRRIHSL	DAYRRIHSL			20532383	BRCA1/BRCA2-containing complex subunit 3	9606	Homo sapiens
8193	DEVGIVTKMY	DEVGIVTKMY			SRC250679	dynein	9606	Homo sapiens
8194	DEVGIVTKY	DEVGIVTKY			SRC248339	unknown protein eluted from human MHC allele	9606	Homo sapiens
9994	DRKLRINSL	DRKLRINSL			SRC250689	topoisomerase (DNA) III alpha	9606	Homo sapiens
10073	DRYRRIHSL	DRYRRIHSL			7717235	T-cell receptor alpha chain-c6.1A fusion protein	9606	Homo sapiens
13124	ELKKKTNL	ELKKKTNL			SRC250681	hCG1746041, isoform CRA_b	9606	Homo sapiens
13145	ELKVKNLEL	ELKVKNLEL			266902	CAP-Gly domain-containing linker protein 1	9606	Homo sapiens
13682	EPKYKTQL	EPKYKTQL			SRC250687	zinc finger protein	9606	Homo sapiens
14027	ERLKIRGSL	ERLKIRGSL			51338648	40S ribosomal protein S25	9606	Homo sapiens
14083	ERTLHLVEL	ERTLHLVEL			SRC250690	kelch domain	9606	Homo sapiens
14104	ERYPRYNQL	ERYPRYNQL			SRC250688	alpha 1 type VIII collagen	9606	Homo sapiens
14628	EVAPPEYHRK	EVAPPEYHRK			4808625	MRG15 protein	9606	Homo sapiens
16586	FLFDGSPTYV	FLFDGSPTYV			269849686	Fatty acid synthase	9606	Homo sapiens
16587	FLFDGSPTYVL	FLFDGSPTYVL			67476453	Fatty acid synthase	9606	Homo sapiens
17725	FSGPAISRI	FSGPAISRI			125585	Ribose-phosphate pyrophosphokinase 3	9606	Homo sapiens
17944	FTEVSIRKY	FTEVSIRKY			SRC250684	ankyrin repeat domain 30B	9606	Homo sapiens
20774	GLATDVQTV	GLATDVQTV			20532411	Proteasome subunit beta type-3	9606	Homo sapiens
20914	GLIEKNIEL	GLIEKNIEL			12231019	DNA	9606	Homo sapiens
20995	GLLGTLVQ	GLLGTLVQ			461854	Catenin beta-1	9606	Homo sapiens
20996	GLLGTLVQL	GLLGTLVQL			461854	Catenin beta-1	9606	Homo sapiens
21236	GLYPGLIWL	GLYPGLIWL			3122293	Interferon regulatory factor 6	9606	Homo sapiens
21241	GLYSGVTTV	GLYSGVTTV			13676332	Ribonucleoside-diphosphate reductase M1 chain	9606	Homo sapiens
21572	GPASQQLSGGYGG	GPASQQLSGGYGG			2500576	Heterogeneous nuclear ribonucleoprotein H2	9606	Homo sapiens
21772	GPRTAALGLL	GPRTAALGLL			2493460	Reticulocalbin-2 precursor	9606	Homo sapiens
21843	GPYGGGGQYF	GPYGGGGQYF			133254	Heterogeneous nuclear ribonucleoprotein A1	9606	Homo sapiens
22259	GRYFRIQEV	GRYFRIQEV			SRC250691	mitochondrial ribosomal protein L20	9606	Homo sapiens
23214	GVYDGEEHSV	GVYDGEEHSV			6016555	Melanoma-associated antigen B2	9606	Homo sapiens
24465	HPKYKTEL	HPKYKTEL			136471	Tristetraproline	9606	Homo sapiens
24854	HSTISLQM	HSTISLQM			6226844	Calponin-2	9606	Homo sapiens
25454	IATVDSYVI	IATVDSYVI			3915888	Tenascin precursor	9606	Homo sapiens
27007	ILDQKINEV	ILDQKINEV			118377	Ornithine decarboxylase	9606	Homo sapiens
27142	ILKQKIALD	ILKQKIALD			SRC248682	Interleukin-6	9606	Homo sapiens
27201	ILMEHIHKL	ILMEHIHKL			51338661	60S ribosomal protein L19	9606	Homo sapiens
27377	ILTDITKGV	ILTDITKGV			119172	Elongation factor 2	9606	Homo sapiens
27513	IMLEALERV	IMLEALERV			59800216	Small nuclear ribonucleoprotein G	9606	Homo sapiens
27801	IPCLLISFL	IPCLLISFL			2506125	Neuronal acetylcholine receptor subunit alpha-3 precursor	9606	Homo sapiens
28114	IPYHIVNIV	IPYHIVNIV			19860217	Seryl-tRNA synthetase, cytoplasmic	9606	Homo sapiens
28869	ITEDMGHLKY	ITEDMGHLKY			SRC250686	proliferating cell nuclear antigen	9606	Homo sapiens
29022	ITNTVGSSI	ITNTVGSSI			183082	glutamine:fructose-6-phosphate amidotransferase	9606	Homo sapiens
32645	KPAFFAEKL	KPAFFAEKL			113944	Annexin A1	9606	Homo sapiens
32882	KPSLPFTSL	KPSLPFTSL			400048	Cytokine receptor common gamma chain precursor	9606	Homo sapiens
33838	KTRIIDVVY	KTRIIDVVY			36150	ribosomal protein S8	9606	Homo sapiens
37182	LLDVPTAAV	LLDVPTAAV			12643406	Gamma-interferon-inducible lysosomal thiol reductase precursor	9606	Homo sapiens
37183	LLDVTAAV	LLDVTAAV			SRC250796	interferon, gamma-inducible protein	9606	Homo sapiens
37474	LLLDVPTAAV	LLLDVPTAAV			12643406	Gamma-interferon-inducible lysosomal thiol reductase precursor	9606	Homo sapiens
37475	LLLDVPTAAVQA	LLLDVPTAAVQA			12643406	Gamma-interferon-inducible lysosomal thiol reductase precursor	9606	Homo sapiens
37765	LLSAEPVPA	LLSAEPVPA			728994	B-cell antigen receptor complex-associated protein beta chain	9606	Homo sapiens
38568	LPKVKLAL	LPKVKLAL			SRC250682	transmembrane protein 16H, isoform CRA_b	9606	Homo sapiens
38636	LPQANRDTL	LPQANRDTL			21361397	Rac GTPase activating protein 1	9606	Homo sapiens
38738	LPTSHPKIV	LPTSHPKIV			22256747	Deformed epidermal autoregulatory factor 1 homolog	9606	Homo sapiens
39858	LTDPSQRLV	LTDPSQRLV			860988	beta-catenin	9606	Homo sapiens
40467	LVMAPRTVL	LVMAPRTVL			122162	HLA class I histocompatibility antigen, B-7 alpha chain precursor	9606	Homo sapiens
41699	MIEPRTLQY	MIEPRTLQY			50403607	40S ribosomal protein S16	9606	Homo sapiens
42921	MVDGTLLLL	MVDGTLLLL			34395942	HLA class I histocompatibility antigen, alpha chain E precursor	9606	Homo sapiens
44901	NLTISDVSV	NLTISDVSV			547937	Mucin-1 precursor	9606	Homo sapiens
44948	NLYPFVKTV	NLYPFVKTV			23831360	Bifunctional purine biosynthesis protein PURH	9606	Homo sapiens
45441	NPNQNKNVAL	NPNQNKNVAL			20981691	ELAV-like protein 1	9606	Homo sapiens
45552	NQFPGFKEV	NQFPGFKEV			134092	U1 small nuclear ribonucleoprotein A	9606	Homo sapiens
51962	QPRYPVNSV	QPRYPVNSV			135538	T-complex protein 1 subunit alpha	9606	Homo sapiens
54487	RLAVYIDRV	RLAVYIDRV			125962	Lamin-A/C	9606	Homo sapiens
54920	RMLPHAPGV	RMLPHAPGV			2498443	Histone deacetylase 1	9606	Homo sapiens
55385	RPYSNVSNL	RPYSNVSNL			O95248	SET binding factor 1	9606	Homo sapiens
55556	RRFFPYYVY	RRFFPYYVY			130853	Proteasome subunit beta type-1 precursor	9606	Homo sapiens
55602	RRHWGGNVL	RRHWGGNVL			54039239	60S ribosomal protein L7a	9606	Homo sapiens
57469	SEIDLILGY	SEIDLILGY			SRC248915	cytochrome P450 2D6	9606	Homo sapiens
57470	SEIDTVAKY	SEIDTVAKY			SRC250678	E3 ubiquitin-protein ligase	9606	Homo sapiens
58547	SIIGRLLEV	SIIGRLLEV			30582097	protein phosphatase 1, catalytic subunit, alpha isoform	9606	Homo sapiens
58995	SLAGGIIGV	SLAGGIIGV			48429103	Heterogeneous nuclear ribonucleoprotein K	9606	Homo sapiens
59100	SLFPGKLEV	SLFPGKLEV			18202493	Protein flightless-1 homolog	9606	Homo sapiens
59170	SLIGHLQTL	SLIGHLQTL			2499746	Dual specificity protein phosphatase 5	9606	Homo sapiens
59255	SLLGGDVVSV	SLLGGDVVSV			14195584	TSC22 domain family protein 3	9606	Homo sapiens
59295	SLLPPDALVGL	SLLPPDALVGL			20141794	Protein transport protein Sec23B	9606	Homo sapiens
59296	SLLPPTALVGL	SLLPPTALVGL			Q15436	Protein transport protein Sec23A	9606	Homo sapiens
59453	SLSEKTVLL	SLSEKTVLL			116021	CD59 glycoprotein precursor	9606	Homo sapiens
59582	SLWGQPAEA	SLWGQPAEA			461675	Collagen alpha-5	9606	Homo sapiens
59979	SPALPGLKL	SPALPGLKL			21264086	Tumor necrosis factor receptor superfamily member 13B	9606	Homo sapiens
60103	SPKLPVSSL	SPKLPVSSL			12230034	AT-rich interactive domain-containing protein 3A	9606	Homo sapiens
60166	SPNQARAQAAL	SPNQARAQAAL			131528	Polypyrimidine tract-binding protein 1	9606	Homo sapiens
60288	SPTQPIQL	SPTQPIQL			20141265	Protein ADRM1	9606	Homo sapiens
60347	SPYQNIKIL	SPYQNIKIL			8247960	Spermine synthase	9606	Homo sapiens
60974	SSEQTFMYY	SSEQTFMYY			118377	Ornithine decarboxylase	9606	Homo sapiens
61503	SSYTTTTTI	SSYTTTTTI			21431730	Acyl-CoA desaturase	9606	Homo sapiens
61588	STEPVNILY	STEPVNILY			SRC250683	schlafen family member 5	9606	Homo sapiens
61926	STTAICATGL	STTAICATGL			10720340	Ubiquitin carboxyl-terminal hydrolase 3	9606	Homo sapiens
65151	TLWVDPYEV	TLWVDPYEV			59799172	Protein BTG1	9606	Homo sapiens
65727	TPQSNRPVM	TPQSNRPVM			133326	DNA-directed RNA polymerase II subunit RPB1	9606	Homo sapiens
66995	TVFDAKRLIGR	TVFDAKRLIGR			123648	Heat shock cognate 71 kDa protein	9606	Homo sapiens
69939	VMDSKIVQV	VMDSKIVQV			20141571	Importin subunit alpha-1	9606	Homo sapiens
70243	VPAGGAVAV	VPAGGAVAV			133061	60S acidic ribosomal protein P2	9606	Homo sapiens
70299	VPGAGSVPAI	VPGAGSVPAI			115844	Nuclear transcription factor Y subunit alpha	9606	Homo sapiens
70348	VPKLKVCAL	VPKLKVCAL			548749	60S ribosomal protein L18	9606	Homo sapiens
70476	VPSEPGGVL	VPSEPGGVL			131469	Tyrosine-protein phosphatase non-receptor type 6	9606	Homo sapiens
70902	VSDIVGPDGLVY	VSDIVGPDGLVY			14549159	rRNA 2'-O-methyltransferase fibrillarin	9606	Homo sapiens
71222	VSYGSIVTY	VSYGSIVTY			181940	CR2/CD21/C3d/Epstein-Barr virus receptor precursor	9606	Homo sapiens
73803	YFDPANGKF	YFDPANGKF			119172	Elongation factor 2	9606	Homo sapiens
74794	YLLPAIVHI	YLLPAIVHI			197692465	ATP-dependent RNA helicase DDX5	9606	Homo sapiens
75248	YPAGFMDV	YPAGFMDV			133948	40S ribosomal protein S4, Y isoform 1	9606	Homo sapiens
76078	YTIPPGHQV	YTIPPGHQV			3915660	Cytochrome P450 51A1	9606	Homo sapiens
78935	AVPDEIPPL	AVPDEIPPL			17865718	Heat shock protein HSP 90-beta	9606	Homo sapiens
78965	ETFNTPAHYV	ETFNTPAHYV			PT10005625	actin, gamma-enteric smooth muscle propeptide	9606	Homo sapiens
78966	ETVAVGVIKAV	ETVAVGVIKAV			PT10006130	elongation factor 1-alpha 1	9606	Homo sapiens
78969	FAYDGKDYI	FAYDGKDYI			231398	HLA class I histocompatibility antigen, B-39 alpha chain precursor	9606	Homo sapiens
78970	FAYDGKDYL	FAYDGKDYL			34395942	HLA class I histocompatibility antigen, alpha chain E precursor	9606	Homo sapiens
78974	FQLEINVRL	FQLEINVRL			SRC248339	unknown protein eluted from human MHC allele	9606	Homo sapiens
78975	FVLPELPSV	FVLPELPSV			1723119	Uncharacterized protein KIAA0174	9606	Homo sapiens
79004	KQLDDLKVEL	KQLDDLKVEL			1173039	60S ribosomal protein L35	9606	Homo sapiens
79091	STLHLVRL	STLHLVRL			SRC248339	unknown protein eluted from human MHC allele	9606	Homo sapiens
79129	YVISVVFRL	YVISVVFRL			117688	Gap junction beta-1 protein	9606	Homo sapiens
95009	EEFGRAFSF	EEFGRAFSF			74720015	MHC class II HLA-DPA1 antigen	9606	Homo sapiens
95010	EEPTVIKKY	EEPTVIKKY			55957200	sorting nexin 5	9606	Homo sapiens
98989	RRLPIFSRL	RRLPIFSRL			146291085	Butyrate response factor 2	9606	Homo sapiens
100882	GIVEQCCTSI	GIVEQCCTSI			124617	Insulin precursor	9606	Homo sapiens
100920	HLVEALYLV	HLVEALYLV			124617	Insulin precursor	9606	Homo sapiens
101241	SLQKRGIVEQ	SLQKRGIVEQ			124617	Insulin precursor	9606	Homo sapiens
101242	SLQPLALEG	SLQPLALEG			124617	Insulin precursor	9606	Homo sapiens
101248	SLYQLENYC	SLYQLENYC			124617	Insulin precursor	9606	Homo sapiens
103041	ALWGPDPAAA	ALWGPDPAAA			124617	Insulin precursor	9606	Homo sapiens
103728	WGPDPAAA	WGPDPAAA			124617	Insulin precursor	9606	Homo sapiens
115117	TRFSYAEYF	TRFSYAEYF			20531999	Ankyrin repeat and SOCS box protein 2	9606	Homo sapiens
116519	SMTLAIHEI	SMTLAIHEI			74739483	Sphingolipid delta(4)-desaturase DES1	9606	Homo sapiens
116605	VNIPFVRL	VNIPFVRL			28626521	NFX1-type zinc finger-containing protein 1	9606	Homo sapiens
119747	ALMEGGENGPW	ALMEGGENGPW			74748862	Acyl-CoA dehydrogenase family member 10	9606	Homo sapiens
119748	ALMLAISHGRQ	ALMLAISHGRQ			74749039	KN motif and ankyrin repeat domain-containing protein 3	9606	Homo sapiens
119750	ALYSGVHKK	ALYSGVHKK			145559526	SAM and SH3 domain-containing protein 1	9606	Homo sapiens
119763	ASSSVLSSPA	ASSSVLSSPA			4688923	zinc finger protein SALL1	9606	Homo sapiens
119767	ATALPTGTSK	ATALPTGTSK			46577493	E3 ubiquitin-protein ligase SIAH1	9606	Homo sapiens
119768	ATANQIILK	ATANQIILK			20069355	muscleblind-like protein MLP1	9606	Homo sapiens
119770	ATIIDILTK	ATIIDILTK			113944	Annexin A1	9606	Homo sapiens
119771	ATVAGVHVK	ATVAGVHVK			258679435	cytochrome c oxidase assembly factor-like	9606	Homo sapiens
119773	ATVTPSPVK	ATVTPSPVK			119611985	nuclear casein kinase and cyclin-dependent kinase substrate 1, isoform CRA_b	9606	Homo sapiens
119774	AVALPLQTK	AVALPLQTK			38257903	Pleiotropic regulator 1	9606	Homo sapiens
119777	AVILPPLSPYFK	AVILPPLSPYFK			6093489	NADH dehydrogenase	9606	Homo sapiens
119778	AVQRTLLEK	AVQRTLLEK			119049	CD99 antigen	9606	Homo sapiens
119779	AVTDVIIAK	AVTDVIIAK			183439	guanine nucleotide-binding regulatory protein 2	9606	Homo sapiens
119781	AVYSHVIQK	AVYSHVIQK			229462819	L-serine dehydratase/L-threonine deaminase	9606	Homo sapiens
119782	AWKRAEAIESSL	AWKRAEAIESSL			121941227	CENPJ protein	9606	Homo sapiens
119788	CPLSLAAQLD	CPLSLAAQLD			148887434	SH3 and multiple ankyrin repeat domains protein 3	9606	Homo sapiens
119799	DLPSEASASTAGP	DLPSEASASTAGP			74729908	CDNA FLJ35444 fis, clone SMINT2003505	9606	Homo sapiens
119800	DLPWFRTLSW	DLPWFRTLSW			3123204	Phosphatidate cytidylyltransferase 1	9606	Homo sapiens
119802	DLSQVAAISNDLK	DLSQVAAISNDLK			62511894	Neurofilament light polypeptide	9606	Homo sapiens
119808	DTDHYFLRY	DTDHYFLRY			44888284	GPI transamidase component PIG-T	9606	Homo sapiens
119809	DTGILDSIGRF	DTGILDSIGRF			17378805	Myelin basic protein	9606	Homo sapiens
119818	DVIGDLHQCQ	DVIGDLHQCQ			51316668	Protein unc-13 homolog D	9606	Homo sapiens
119819	DVIRLIMQY	DVIRLIMQY			109939732	WD40 repeat-containing protein SMU1	9606	Homo sapiens
119836	ELINNELSHF	ELINNELSHF			134138	Protein S100-B	9606	Homo sapiens
119842	ERIAGLEQED	ERIAGLEQED			38258608	NAD-dependent deacetylase sirtuin-2	9606	Homo sapiens
119848	ETDLLDIRSEY	ETDLLDIRSEY			1703322	Annexin A11	9606	Homo sapiens
119859	FGESLPARF	FGESLPARF			38258608	NAD-dependent deacetylase sirtuin-2	9606	Homo sapiens
119884	FTRSLFVN	FTRSLFVN			94730425	Spectrin alpha chain, brain	9606	Homo sapiens
119885	FVNDIFERI	FVNDIFERI			238624110	histone cluster 2, H2bf isoform b	9606	Homo sapiens
119887	FVQMMTAK	FVQMMTAK			49037474	Calmodulin	9606	Homo sapiens
119915	GTADVHFER	GTADVHFER			48429165	THO complex subunit 4	9606	Homo sapiens
119916	GTFGGLGSK	GTFGGLGSK			160332335	Neuroblast differentiation-associated protein AHNAK	9606	Homo sapiens
119917	GTINIVHPK	GTINIVHPK			20141815	Phosphoserine aminotransferase	9606	Homo sapiens
119919	GVIDVITKTW	GVIDVITKTW			34223740	Mitochondrial folate transporter/carrier	9606	Homo sapiens
119928	HIILVLSGK	HIILVLSGK			121942060	C447E6.1	9606	Homo sapiens
119931	HSERHVLLY	HSERHVLLY			30913097	Histone deacetylase 7	9606	Homo sapiens
119938	IFANAHTYH	IFANAHTYH			52783535	Serine/threonine-protein phosphatase 2A 55 kDa regulatory subunit B alpha isoform	9606	Homo sapiens
119940	IFEKSFVN	IFEKSFVN			543720	Serine/threonine-protein phosphatase 2A regulatory subunit B'' subunit alpha	9606	Homo sapiens
119946	IIYKGGTSR	IIYKGGTSR			121116	Gelsolin	9606	Homo sapiens
119949	IPMGKSMLV	IPMGKSMLV			124255	Insulin-like growth factor II	9606	Homo sapiens
119951	IPNKNRAEQL	IPNKNRAEQL			85700443	Tight junction protein ZO-1	9606	Homo sapiens
119957	ISKLSAKFGGQA	ISKLSAKFGGQA			6686278	Hsc70-interacting protein	9606	Homo sapiens
119964	ITANATEPQKAEN	ITANATEPQKAEN			20138342	FXYD domain-containing ion transport regulator 6	9606	Homo sapiens
119968	IVAGTLTNK	IVAGTLTNK			90110040	NADH dehydrogenase [ubiquinone] iron-sulfur protein 7, mitochondrial	9606	Homo sapiens
119986	KIADRFLLY	KIADRFLLY			48428992	LIM domain transcription factor LMO4	9606	Homo sapiens
119996	KPRDVSSVEL	KPRDVSSVEL			116242799	Spectrin beta chain, brain 1	9606	Homo sapiens
120007	KTYGEIFEK	KTYGEIFEK			6093464	NADH dehydrogenase [ubiquinone] 1 subunit C2	9606	Homo sapiens
120015	LASGVHGLPLL	LASGVHGLPLL			119571162	porcupine homolog (Drosophila), isoform CRA_a	9606	Homo sapiens
120019	LDTHPLPLVEV	LDTHPLPLVEV			158706354	Threonine synthase-like 2	9606	Homo sapiens
120025	LFALTLPIW	LFALTLPIW			108936015	C-X-C chemokine receptor type 1	9606	Homo sapiens
120061	LGSVAGIFNYY	LGSVAGIFNYY			SRC247653	arachidonate 5-lipoxygenase-activating protein	9606	Homo sapiens
120065	LILPEAVGGTVF	LILPEAVGGTVF			74749893	Fatty acid 2-hydroxylase	9606	Homo sapiens
120073	LLPPPPPVAR	LLPPPPPVAR			258589175	nuclear factor 1-X splice variant X3	9606	Homo sapiens
120083	LRPIQALGTEY	LRPIQALGTEY			224471888	IgGFc-binding protein	9606	Homo sapiens
120088	LTDRELEEY	LTDRELEEY			12644231	Alpha-adducin	9606	Homo sapiens
120090	LVEAKQYII	LVEAKQYII			SRC247654	RIG-like 5-6	9606	Homo sapiens
120100	MPILGLGTW	MPILGLGTW			74705506	Aldose reductase	9606	Homo sapiens
120106	NEIEDTFRQF	NEIEDTFRQF			1395162	vacuolar ATPase	9606	Homo sapiens
120113	NRITIPVQTF	NRITIPVQTF			121135	Glial fibrillary acidic protein	9606	Homo sapiens
120114	NTDSPLRY	NTDSPLRY			125969	40S ribosomal protein SA	9606	Homo sapiens
120115	NTEEEGLKY	NTEEEGLKY			74736370	BCLAF1 protein	9606	Homo sapiens
120151	QLYMIQKKS	QLYMIQKKS			118595707	Membrane-associated phosphatidylinositol transfer protein 1	9606	Homo sapiens
120152	QLYWSHPRK	QLYWSHPRK			50403626	40S ribosomal protein S29	9606	Homo sapiens
120157	QSMDSKLSGRY	QSMDSKLSGRY			74735316	Small acidic protein	9606	Homo sapiens
120160	QVADVVVSRW	QVADVVVSRW			269849686	Fatty acid synthase	9606	Homo sapiens
120161	QVLGVVARAA	QVLGVVARAA			119568098	mitochondrial translational release factor 1-like, isoform CRA_b	9606	Homo sapiens
120176	RLYPWGVVEV	RLYPWGVVEV			2500769	Septin-2	9606	Homo sapiens
120183	RRKSSGGKGGSY	RRKSSGGKGGSY			1160934	lymphocyte antigen	9606	Homo sapiens
120198	SGCDLEEIPLD	SGCDLEEIPLD			74725927	BCL2-like 14 isoform 1 variant	9606	Homo sapiens
120202	SHPPVEGSYA	SHPPVEGSYA			74707217	EBNA-2 co-activator variant	9606	Homo sapiens
120203	SIFKQPVTK	SIFKQPVTK			74735447	Antigen NY-CO-41	9606	Homo sapiens
120205	SITSVFITK	SITSVFITK			74707229	Transformation/transcription domain-associated protein variant	9606	Homo sapiens
120222	STDPSVLGKY	STDPSVLGKY			3913825	Transcription factor HES-1	9606	Homo sapiens
120224	STIEYVIQR	STIEYVIQR			20141794	Protein transport protein Sec23B	9606	Homo sapiens
120225	STIGPEGVHQK	STIGPEGVHQK			124015203	Paralemmin-2	9606	Homo sapiens
120228	SVFQQGMKNK	SVFQQGMKNK			114374	Sodium/potassium-transporting ATPase subunit alpha-1 precursor	9606	Homo sapiens
120230	SVPEFPLSPPK	SVPEFPLSPPK			134973	Stathmin	9606	Homo sapiens
120231	SVSPVVHVR	SVSPVVHVR			74755544	Stromal RNA regulating factor	9606	Homo sapiens
120233	TAIRHHVL	TAIRHHVL			67460990	Nodal modulator 3	9606	Homo sapiens
120238	TGILDSIGRF	TGILDSIGRF			17378805	Myelin basic protein	9606	Homo sapiens
120239	TIIDLPGITRV	TIIDLPGITRV			127571	Interferon-induced GTP-binding protein Mx2	9606	Homo sapiens
120240	TIQKSSLDQL	TIQKSSLDQL			12643717	Integrin alpha-D	9606	Homo sapiens
120242	TLLGDFIYW	TLLGDFIYW			152032559	Low-density lipoprotein receptor-related protein 5-like protein	9606	Homo sapiens
120251	TTGILSILFY	TTGILSILFY			15825166	USH3A isoform b	9606	Homo sapiens
120256	TTYNYAVLK	TTYNYAVLK			20141466	Neuronal membrane glycoprotein M6-b	9606	Homo sapiens
120257	TVFSTHFM	TVFSTHFM			119609489	ATP-binding cassette, sub-family A (ABC1), member 5, isoform CRA_c	9606	Homo sapiens
120278	VIRLLLASGA	VIRLLLASGA			109940219	Ankyrin repeat domain-containing protein 29	9606	Homo sapiens
120284	VLGDLFVRD	VLGDLFVRD			74722896	Protein spinster homolog 3	9606	Homo sapiens
120294	VQMMTAK	VQMMTAK			49037474	Calmodulin	9606	Homo sapiens
120298	VTASKAIIEK	VTASKAIIEK			12644231	Alpha-adducin	9606	Homo sapiens
120299	VTMTASRML	VTMTASRML			74761895	Peflin	9606	Homo sapiens
120300	VTNPDTGRY	VTNPDTGRY			2497301	Contactin-1	9606	Homo sapiens
120302	VTSPIRASY	VTSPIRASY			5174555	microfibrillar-associated protein 3 isoform 1	9606	Homo sapiens
120303	VTVFPIGIGDRY	VTVFPIGIGDRY			269849730	von Willebrand factor	9606	Homo sapiens
120308	VVIRGNSIIML	VVIRGNSIIML			59800216	Small nuclear ribonucleoprotein G	9606	Homo sapiens
120310	VYRVNSYW	VYRVNSYW			74752900	Histidine triad nucleotide-binding protein 3	9606	Homo sapiens
120320	WTTGTISSQRF	WTTGTISSQRF			SRC247646	epoxide hydrolase 1, microsomal	9606	Homo sapiens
120333	YEVSQLKD	YEVSQLKD			23396498	Cytosolic non-specific dipeptidase	9606	Homo sapiens
120335	YGMPRQIL	YGMPRQIL			586000	Transgelin-2	9606	Homo sapiens
120337	YIDEQFERY	YIDEQFERY			2500769	Septin-2	9606	Homo sapiens
120338	YIKEDEALPS	YIKEDEALPS			13633973	Testisin	9606	Homo sapiens
120341	YLLLLLLLS	YLLLLLLLS			1706818	SL cytokine	9606	Homo sapiens
120344	YQKVVAGVANALA	YQKVVAGVANALA			256028940	beta-globin	9606	Homo sapiens
120351	YTDVPFHNQY	YTDVPFHNQY			67477354	Noelin-2	9606	Homo sapiens
120352	YTERDASGMLY	YTERDASGMLY			6225242	Serine/threonine-protein kinase DCLK1	9606	Homo sapiens
122782	GRFDVKIEV	GRFDVKIEV			114392	Sodium/potassium-transporting ATPase subunit beta-1	9606	Homo sapiens
122818	KRFKGQIGL	KRFKGQIGL			SRC248339	unknown protein eluted from human MHC allele	9606	Homo sapiens
122823	KRVELNGGL	KRVELNGGL			SRC248339	unknown protein eluted from human MHC allele	9606	Homo sapiens
122890	RRVGXQVNL	RRVGXQVNL			SRC248339	unknown protein eluted from human MHC allele	9606	Homo sapiens
127922	AIIGGTFTV	AIIGGTFTV			51701446	Endoplasmic reticulum-Golgi intermediate compartment protein 1	9606	Homo sapiens
127928	ALDKATVLL	ALDKATVLL			74725796	Programmed cell death protein 4	9606	Homo sapiens
127929	ALKDKIEKA	ALKDKIEKA			119360	Endoplasmin	9606	Homo sapiens
127930	ALNDHFVKL	ALNDHFVKL			120649	Glyceraldehyde-3-phosphate dehydrogenase	9606	Homo sapiens
127931	ALNEKLVNL	ALNEKLVNL			6685511	Eukaryotic translation initiation factor 3 subunit F	9606	Homo sapiens
127937	AVSDGVIKV	AVSDGVIKV			116848	Cofilin-1	9606	Homo sapiens
127969	FAGDDAPRA	FAGDDAPRA			54036678	Actin, cytoplasmic 2	9606	Homo sapiens
127975	FIQTQQLHAA	FIQTQQLHAA			20178296	Pyruvate kinase isozymes M1/M2	9606	Homo sapiens
127976	FLAEEGFYKF	FLAEEGFYKF			182676409	Dolichyl-diphosphooligosaccharide--protein glycosyltransferase subunit STT3A	9606	Homo sapiens
127977	FLDLEPIPGA	FLDLEPIPGA			38258193	5'(3')-deoxyribonucleotidase, cytosolic type	9606	Homo sapiens
127978	FLLSLLIL	FLLSLLIL			34922183	CKLF-like MARVEL transmembrane domain-containing protein 6	9606	Homo sapiens
127979	FLPSYIIDV	FLPSYIIDV			23503048	Cleavage and polyadenylation specificity factor subunit 1	9606	Homo sapiens
127985	FVFPGELL	FVFPGELL			21542389	Neutral amino acid transporter B(0)	9606	Homo sapiens
127992	GIVEGLMTTV	GIVEGLMTTV			120649	Glyceraldehyde-3-phosphate dehydrogenase	9606	Homo sapiens
127993	GIWGFIKGV	GIWGFIKGV			74732288	Protein PRRC1	9606	Homo sapiens
127995	GLDIPTVQV	GLDIPTVQV			74753527	Probable ATP-dependent RNA helicase DDX49	9606	Homo sapiens
127996	GLFDTAIS	GLFDTAIS			238054372	Nuclear pore complex protein Nup160	9606	Homo sapiens
127997	GLFGGAGVGKTVL	GLFGGAGVGKTVL			114549	ATP synthase subunit beta, mitochondrial	9606	Homo sapiens
127998	GLIDGRLTI	GLIDGRLTI			6648110	Signal peptidase complex subunit 2	9606	Homo sapiens
128000	GLIKGSGTAEV	GLIKGSGTAEV			20178296	Pyruvate kinase isozymes M1/M2	9606	Homo sapiens
128002	GLQDFDLLRV	GLQDFDLLRV			239938658	Protein kinase C iota type	9606	Homo sapiens
128008	GQIGQLPQA	GQIGQLPQA			223590203	Histone acetyltransferase p300	9606	Homo sapiens
128011	GVLPNIQAV	GVLPNIQAV			12643341	Histone H2A type 1-C	9606	Homo sapiens
128021	IIMLEALERV	IIMLEALERV			59800216	Small nuclear ribonucleoprotein G	9606	Homo sapiens
128022	IINEPTAAA	IINEPTAAA			23831140	Heat shock 70 kDa protein 1L	9606	Homo sapiens
128023	IIPASTGAA	IIPASTGAA			120649	Glyceraldehyde-3-phosphate dehydrogenase	9606	Homo sapiens
128025	ILAADFEIGHFL	ILAADFEIGHFL			1709337	Nucleosome assembly protein 1-like 1	9606	Homo sapiens
128026	ILGYTEHQV	ILGYTEHQV			120649	Glyceraldehyde-3-phosphate dehydrogenase	9606	Homo sapiens
128028	ILSGVVTKM	ILSGVVTKM			50403609	40S ribosomal protein S11	9606	Homo sapiens
128034	KLDQDLNEV	KLDQDLNEV			29337005	Structural maintenance of chromosomes protein 3	9606	Homo sapiens
128035	KLFDDDETGKISF	KLFDDDETGKISF			729052	Centrin-2	9606	Homo sapiens
128036	KLIGDPNLEFV	KLIGDPNLEFV			51338598	GTP-binding nuclear protein Ran	9606	Homo sapiens
128037	KLMELHGEGSS	KLMELHGEGSS			47117764	40S ribosomal protein S3a	9606	Homo sapiens
128040	KVFDPVPVGV	KVFDPVPVGV			116241330	ATP-dependent RNA helicase A	9606	Homo sapiens
128045	LLDVPTAA	LLDVPTAA			12643406	Gamma-interferon-inducible lysosomal thiol reductase precursor	9606	Homo sapiens
128046	LLDVTPLSL	LLDVTPLSL			123648	Heat shock cognate 71 kDa protein	9606	Homo sapiens
128047	LLDVVHPA	LLDVVHPA			3041738	T-complex protein 1 subunit eta	9606	Homo sapiens
128048	LLDVVHPAA	LLDVVHPAA			3041738	T-complex protein 1 subunit eta	9606	Homo sapiens
128049	LLGPRLVLA	LLGPRLVLA			3915893	Transmembrane emp24 domain-containing protein 10	9606	Homo sapiens
128052	LMTTVHAITAT	LMTTVHAITAT			120649	Glyceraldehyde-3-phosphate dehydrogenase	9606	Homo sapiens
128062	NLAEKPKTV	NLAEKPKTV			61212960	Proteasome-associated protein ECM29 homolog	9606	Homo sapiens
128063	NLDPAVHEV	NLDPAVHEV			34925430	GPN-loop GTPase 1	9606	Homo sapiens
128064	NMVAKVDEV	NMVAKVDEV			51702773	60S ribosomal protein L10a	9606	Homo sapiens
128096	RVPPPPPIA	RVPPPPPIA			108935845	Heterogeneous nuclear ribonucleoproteins C1/C2	9606	Homo sapiens
128105	SLFEGTWY	SLFEGTWY			1708239	Hydroxymethylglutaryl-CoA synthase, cytoplasmic	9606	Homo sapiens
128106	SLFEGTWYL	SLFEGTWYL			1708239	Hydroxymethylglutaryl-CoA synthase, cytoplasmic	9606	Homo sapiens
128107	SLLDELL	SLLDELL			33302623	Sterol O-acyltransferase 1	9606	Homo sapiens
128108	SLLDIIEKV	SLLDIIEKV			269849475	Tuberin	9606	Homo sapiens
128109	SLLEKSLGL	SLLEKSLGL			17378996	Eukaryotic translation elongation factor 1 epsilon-1	9606	Homo sapiens
128111	SMPDFDLHL	SMPDFDLHL			160332335	Neuroblast differentiation-associated protein AHNAK	9606	Homo sapiens
128114	SQVPEVTTV	SQVPEVTTV			74762700	Phosphoinositide 3-kinase regulatory subunit 4	9606	Homo sapiens
128118	SVIDYELIDQDA	SVIDYELIDQDA			113950	Annexin A2	9606	Homo sapiens
128124	TLAEVERLKGL	TLAEVERLKGL			31077165	U2 small nuclear ribonucleoprotein A'	9606	Homo sapiens
128125	TLAEVSTRL	TLAEVSTRL			59803093	Serine/threonine-protein kinase SIK1	9606	Homo sapiens
128126	TLAKYLMEL	TLAKYLMEL			116176	G2/mitotic-specific cyclin-B1	9606	Homo sapiens
128127	TLQEVFEKATF	TLQEVFEKATF			90110781	Nucleolin	9606	Homo sapiens
128128	TLWDIQKDLK	TLWDIQKDLK			126041	L-lactate dehydrogenase B chain	9606	Homo sapiens
128129	TLWGIQKEL	TLWGIQKEL			126047	L-lactate dehydrogenase A chain	9606	Homo sapiens
128130	TLYEHNNEL	TLYEHNNEL			20137527	Aladin	9606	Homo sapiens
128137	VLPTETEVAPA	VLPTETEVAPA			269849673	Microtubule-associated protein 4	9606	Homo sapiens
128142	VVQDGIVKA	VVQDGIVKA			20141713	Peroxiredoxin-5, mitochondrial	9606	Homo sapiens
128149	YAYDGKDYIA	YAYDGKDYIA			122162	HLA class I histocompatibility antigen, B-7 alpha chain precursor	9606	Homo sapiens
128153	YLFDSFF	YLFDSFF			4033707	Carbamoyl-phosphate synthase [ammonia], mitochondrial	9606	Homo sapiens
128154	YLFLGGIL	YLFLGGIL			20981681	Bax inhibitor 1	9606	Homo sapiens
128158	YVPEDEDLKK	YVPEDEDLKK			74730697	Coiled-coil domain-containing protein 12	9606	Homo sapiens
134313	AEDKENYKKF	AEDKENYKKF			153792590	heat shock 90kDa protein 1, alpha isoform 1	9606	Homo sapiens
134315	AEMGKGSFKY	AEMGKGSFKY			55584035	Elongation factor 1-alpha 1	9606	Homo sapiens
134355	EEVDLSKDIQHW	EEVDLSKDIQHW			400979	Ribonucleoside-diphosphate reductase subunit M2	9606	Homo sapiens
134356	EEVHDLERKY	EEVHDLERKY			2498672	Nucleosome assembly protein 1-like 4	9606	Homo sapiens
134358	EEYNGGLVTV	EEYNGGLVTV			123797	Ig heavy chain V-I region EU	9606	Homo sapiens
134379	FEQIIERF	FEQIIERF			SRC248339	unknown protein eluted from human MHC allele	9606	Homo sapiens
134416	KEIKDILIQY	KEIKDILIQY			50403607	40S ribosomal protein S16	9606	Homo sapiens
134453	NELNIIHKF	NELNIIHKF			90101442	U4/U6 small nuclear ribonucleoprotein Prp31	9606	Homo sapiens
134609	YEGLLDYW	YEGLLDYW			7572967	immunoglobulin heavy chain variable region	9606	Homo sapiens
135864	VNDIFERI	VNDIFERI			11036646	H2B histone family, member S	9606	Homo sapiens
136896	VLHDDLLEA	VLHDDLLEA			40807045	histocompatibility (minor) HA-1	9606	Homo sapiens
137402	FIDSYICQV	FIDSYICQV			1661016	SMCY	9606	Homo sapiens
137455	SPSVDKARAEL	SPSVDKARAEL			1661016	SMCY	9606	Homo sapiens
137682	RRFFPYYV	RRFFPYYV			130853	Proteasome subunit beta type-1 precursor	9606	Homo sapiens
137772	YLDPAQQNL	YLDPAQQNL			114573643	similar to BC39498_1	9606	Homo sapiens
138420	GRHGVFLEL	GRHGVFLEL			119598676	proteasome (prosome, macropain) 26S subunit, non-ATPase, 2, isoform CRA_a	9606	Homo sapiens
138864	KIITYRNL	KIITYRNL			158259947	unnamed protein product	9606	Homo sapiens
138869	KVLHFYNV	KVLHFYNV			119574901	SEC24 related gene family, member C (S. cerevisiae), isoform CRA_b	9606	Homo sapiens
138937	YIGEVLVSV	YIGEVLVSV			239582755	myosin-Ig	9606	Homo sapiens
139237	RVWDLPGVLK	RVWDLPGVLK			158966691	centromere protein M isoform c	9606	Homo sapiens
139608	SLPRGTSTPK	SLPRGTSTPK			SRC253639	Sp110 nuclear body protein	9606	Homo sapiens
140715	MTEXYDYPKY + INDIST(X4)	MTEXYDYPKY	I/L uncertainty	X4	SRC248339	unknown protein eluted from human MHC allele	9606	Homo sapiens
140770	XVDCXTEMY + INDIST(X1, X5)	XVDCXTEMY	I/L uncertainty	X1, X5	SRC248339	unknown protein eluted from human MHC allele	9606	Homo sapiens
140849	FIDSYICQV + CYSTL(C7)	FIDSYICQV	Cysteinylation	C7	1661016	SMCY	9606	Homo sapiens
140850	FTESCEXCY + CYSTL(C8)	FTESCEXCY	Cysteinylation	C8	SRC248339	unknown protein eluted from human MHC allele	9606	Homo sapiens
140851	FXDTDTXCY + CYSTL(C8)	FXDTDTXCY	Cysteinylation	C8	SRC248339	unknown protein eluted from human MHC allele	9606	Homo sapiens
141408	RTLDKVLEV	RTLDKVLEV			286009	KIAA0020	9606	Homo sapiens
146121	AALTGRTGPP	AALTGRTGPP			14495151	seven-transmembrane receptor Frizzled-5	9606	Homo sapiens
146125	AEAERVGL	AEAERVGL			119581065	topoisomerase (DNA) II alpha 170kDa, isoform CRA_a	9606	Homo sapiens
146126	AEAFEAIPRAL	AEAFEAIPRAL			31418053	CCT8 protein	9606	Homo sapiens
146127	AEAGAGSATEFQF	AEAGAGSATEFQF			74752896	Putative 40S ribosomal protein S10-like	9606	Homo sapiens
146128	AEALERMFL	AEALERMFL			319739573	hemoglobin alpha-1 globin chain	9606	Homo sapiens
146129	AEAPVQEEKL	AEAPVQEEKL			3721898	hJTB	9606	Homo sapiens
146130	AEASMISKL	AEASMISKL			119600478	cullin 1, isoform CRA_a	9606	Homo sapiens
146131	AEDPAGLKV	AEDPAGLKV			20987696	TTF2 protein	9606	Homo sapiens
146132	AEEDFYEKL	AEEDFYEKL			33469922	DNA replication licensing factor MCM7 isoform 2	9606	Homo sapiens
146133	AEEKAAVTSL	AEEKAAVTSL			4885393	hemoglobin subunit epsilon	9606	Homo sapiens
146134	AEELGHRDV	AEELGHRDV			152925911	cyclin-dependent kinase inhibitor 2A	9606	Homo sapiens
146135	AEELPHIHAF	AEELPHIHAF			73622130	BolA-like protein 2	9606	Homo sapiens
146136	AEGFLFVV	AEGFLFVV			34782868	ARNTL2 protein	9606	Homo sapiens
146137	AEINNIIKI	AEINNIIKI			119584763	topoisomerase (DNA) II beta 180kDa, isoform CRA_c	9606	Homo sapiens
146138	AEIQGVIDA	AEIQGVIDA			33604035	AP3M2 protein	9606	Homo sapiens
146139	AEKEFNETM	AEKEFNETM			12803467	jumonji domain containing 2A	9606	Homo sapiens
146140	AEKLGGSAVI	AEKLGGSAVI			119594854	cofilin 1 (non-muscle), isoform CRA_a	9606	Homo sapiens
146141	AEKVEIATL	AEKVEIATL			119619571	proteasome (prosome, macropain) subunit, alpha type, 4, isoform CRA_b	9606	Homo sapiens
146142	AELIVQPEL	AELIVQPEL			298112758	desmoplakin Ia	9606	Homo sapiens
146143	AEMIEKYFVSP	AEMIEKYFVSP			119631737	sodium channel, voltage-gated, type III, alpha, isoform CRA_b	9606	Homo sapiens
146144	AEMYGSVTEHPSPSPL	AEMYGSVTEHPSPSPL			62898766	Heterogeneous nuclear ribonucleoproteins C1/C2 (hnRNP C1 / hnRNP C2) variant	9606	Homo sapiens
146145	AENEAETKL	AENEAETKL			119613715	glutamyl-prolyl-tRNA synthetase, isoform CRA_a	9606	Homo sapiens
146146	AENGFLPIHL	AENGFLPIHL			237681109	sodium/potassium-transporting ATPase subunit alpha-1 isoform c	9606	Homo sapiens
146147	AENPDIFAV	AENPDIFAV			35920	REC1L	9606	Homo sapiens
146148	AENPGKYNILGTNT	AENPGKYNILGTNT			119597533	heterogeneous nuclear ribonucleoprotein U (scaffold attachment factor A), isoform CRA_b	9606	Homo sapiens
146149	AEPLEIILHLP	AEPLEIILHLP			4826860	NHP2-like protein 1	9606	Homo sapiens
146150	AEQAERYDDMASAM	AEQAERYDDMASAM			123238849	tyrosine 3-monooxygenase/tryptophan 5-monooxygenase activation protein, eta polypeptide	9606	Homo sapiens
146151	AEQQGKGVAL	AEQQGKGVAL			302699237	eukaryotic translation initiation factor 4 gamma 1 isoform 1	9606	Homo sapiens
146152	AERVGAGAPV	AERVGAGAPV			510990	histone H2A	9606	Homo sapiens
146153	AETSAERV	AETSAERV			83367077	mucin-16	9606	Homo sapiens
146154	AEVEGKDLPEHAVL	AEVEGKDLPEHAVL			119597533	heterogeneous nuclear ribonucleoprotein U (scaffold attachment factor A), isoform CRA_b	9606	Homo sapiens
146155	AEVGDGTTSVTL	AEVGDGTTSVTL			261399877	T-complex protein 1 subunit eta isoform d	9606	Homo sapiens
146156	AEVKKPGASMKV	AEVKKPGASMKV			323431581	immunoglobulin variable region	9606	Homo sapiens
146157	AEVKRPGESLRI	AEVKRPGESLRI			4097066	IgE heavy chain	9606	Homo sapiens
146158	AEVTVSASGLL	AEVTVSASGLL			37182034	SQFE253	9606	Homo sapiens
146159	AEVVVKEGL	AEVVVKEGL			49065496	TSPYL	9606	Homo sapiens
146160	AEVWSTTDAVTQV	AEVWSTTDAVTQV			SRC253370	hypothetical protein	9606	Homo sapiens
146161	AEYGRLGLGEGAEEK	AEYGRLGLGEGAEEK			119628099	regulator of chromosome condensation 1, isoform CRA_d	9606	Homo sapiens
146162	AEYIQKNVQL	AEYIQKNVQL			119627813	proteasome (prosome, macropain) subunit, beta type, 2, isoform CRA_b	9606	Homo sapiens
146163	AGLQFPVGR	AGLQFPVGR			48146275	H2AFX	9606	Homo sapiens
146180	CESCVDLLFV	CESCVDLLFV			1470082	cyclin G1 interacting protein	9606	Homo sapiens
146186	DEATIRAIIAV	DEATIRAIIAV			269847874	probable ATP-dependent RNA helicase YTHDC2	9606	Homo sapiens
146187	DEVGGEALGRLL	DEVGGEALGRLL			321271362	hemoglobin beta chain	9606	Homo sapiens
146192	DKLLVNQTELFV	DKLLVNQTELFV			51972218	von Hippel-Lindau-like protein	9606	Homo sapiens
146195	DMENEFLL	DMENEFLL			55662231	zinc finger, MYM-type 2	9606	Homo sapiens
146197	DNVPMFISQN	DNVPMFISQN			165932370	protocadherin Fat 4 precursor	9606	Homo sapiens
146202	DTEVKTLKL	DTEVKTLKL			308199413	histone-lysine N-methyltransferase MLL isoform 1 precursor	9606	Homo sapiens
146204	DTVKVKESF	DTVKVKESF			SRC255466	dedicator of cytokinesis 6	9606	Homo sapiens
146205	EAEAVMLGQP	EAEAVMLGQP			119578955	aconitase 1, soluble, isoform CRA_b	9606	Homo sapiens
146206	EDALPPIVLRS	EDALPPIVLRS			57209933	serine/threonine kinase 19	9606	Homo sapiens
146207	EDKIPLLVV	EDKIPLLVV			119615648	v-ral simian leukemia viral oncogene homolog B (ras related; GTP binding protein), isoform CRA_b	9606	Homo sapiens
146210	EEPFMPEE	EEPFMPEE			110349742	hypothetical protein LOC84281	9606	Homo sapiens
146211	EEQQKQQLQ	EEQQKQQLQ			33242861	PAS domain containing protein 1	9606	Homo sapiens
146216	EKAPAPAPE	EKAPAPAPE			3288916	aortic carboxypeptidase-like protein ACLP	9606	Homo sapiens
146217	EKLERKEIQ	EKLERKEIQ			119576203	protein kinase C, beta 1, isoform CRA_c	9606	Homo sapiens
146218	EKLFEEKEKP	EKLFEEKEKP			38383015	TAF3 protein	9606	Homo sapiens
146221	EPQNADKIK	EPQNADKIK			119593218	serine/threonine kinase 23, isoform CRA_a	9606	Homo sapiens
146222	ESAAVGSVVL	ESAAVGSVVL			66346693	protocadherin Fat 1 precursor	9606	Homo sapiens
146226	ETVNRIMTL	ETVNRIMTL			52693923	olfactory receptor 6M1	9606	Homo sapiens
146231	FDSDATSPR	FDSDATSPR			325301463	MHC class I antigen	9606	Homo sapiens
146232	FEDEEIKRL	FEDEEIKRL			282160147	OSF-2	9606	Homo sapiens
146233	FEDELHPDL	FEDELHPDL			119624323	peptidylprolyl isomerase (cyclophilin)-like 1, isoform CRA_b	9606	Homo sapiens
146234	FEDENFIL	FEDENFIL			119581483	peptidylprolyl isomerase A-like, isoform CRA_b	9606	Homo sapiens
146235	FEDESFAV	FEDESFAV			119631671	peptidylprolyl isomerase G (cyclophilin G), isoform CRA_a	9606	Homo sapiens
146236	FEEIYPPEV	FEEIYPPEV			311033358	Cyclin-A2	9606	Homo sapiens
146237	FEKTQEEL	FEKTQEEL			SRC255464	Apolipoprotein A-II	9606	Homo sapiens
146238	FEKTQEELTPFF	FEKTQEELTPFF			SRC255464	Apolipoprotein A-II	9606	Homo sapiens
146239	FEPLNKPDSTIQ	FEPLNKPDSTIQ			119617510	ubiquitin specific peptidase 15, isoform CRA_a	9606	Homo sapiens
146242	FGSGAGASCVNLL	FGSGAGASCVNLL			119610602	neuroligin 2, isoform CRA_b	9606	Homo sapiens
146243	FIVNCTVNVQD	FIVNCTVNVQD			119632079	LY6/PLAUR domain containing 1, isoform CRA_b	9606	Homo sapiens
146259	GAEPKPKPQL	GAEPKPKPQL			119621218	HS1-binding protein 3, isoform CRA_b	9606	Homo sapiens
146261	GANALLFVGV	GANALLFVGV			119581446	adenylate cyclase 1 (brain), isoform CRA_a	9606	Homo sapiens
146264	GEALGRLL	GEALGRLL			321271362	hemoglobin beta chain	9606	Homo sapiens
146265	GEAPPGTPP	GEAPPGTPP			28279079	zinc finger protein 428	9606	Homo sapiens
146266	GEDVVTLL	GEDVVTLL			119620009	hexokinase 2, isoform CRA_b	9606	Homo sapiens
146267	GEDYDERVLP	GEDYDERVLP			46360168	prohibitin	9606	Homo sapiens
146268	GEEGYGRSL	GEEGYGRSL			119618667	anaphase promoting complex subunit 5, isoform CRA_c	9606	Homo sapiens
146270	GEELQMEPV	GEELQMEPV			119577490	Rab acceptor 1 (prenylated), isoform CRA_a	9606	Homo sapiens
146271	GEGKPTPAL	GEGKPTPAL			154354966	mitochondrial inner membrane protein isoform 3	9606	Homo sapiens
146272	GEIEAIEL	GEIEAIEL			62898411	heterogeneous nuclear ribonucleoprotein AB isoform a variant	9606	Homo sapiens
146273	GEIIGVKVL	GEIIGVKVL			119574769	pyrophosphatase (inorganic) 1, isoform CRA_b	9606	Homo sapiens
146274	GEKFEDENFIL	GEKFEDENFIL			119581483	peptidylprolyl isomerase A-like, isoform CRA_b	9606	Homo sapiens
146275	GEPRFITV	GEPRFITV			329581948	MHC class I antigen	9606	Homo sapiens
146276	GEVDPKVAL	GEVDPKVAL			180233	cell adhesion protein (SQM1)	9606	Homo sapiens
146277	GEVDVEQHTL	GEVDVEQHTL			54697116	cyclin B1	9606	Homo sapiens
146278	GEYLPSKGAGNNVL	GEYLPSKGAGNNVL			119628648	zinc finger protein 198, isoform CRA_a	9606	Homo sapiens
146279	GGGYTIRNV	GGGYTIRNV			1665723	RPD3 protein	9606	Homo sapiens
146290	GRPPEMPV	GRPPEMPV			119630064	bromodomain and WD repeat domain containing 1, isoform CRA_c	9606	Homo sapiens
146294	GTGASGSFKL	GTGASGSFKL			120659986	histone cluster 1, H1t	9606	Homo sapiens
146301	HAGLDAFLV	HAGLDAFLV			6841290	HSPC320	9606	Homo sapiens
146304	HEDIKKGILL	HEDIKKGILL			21410275	minichromosome maintenance complex component 4	9606	Homo sapiens
146305	HEEAVSVDRVL	HEEAVSVDRVL			11602392	methylthioadenosine phosphorylase	9606	Homo sapiens
146307	HEQEEIFKL	HEQEEIFKL			119631625	tousled-like kinase 1, isoform CRA_a	9606	Homo sapiens
146308	HERFPFEIVKMEF	HERFPFEIVKMEF			119611325	dynamin 3, isoform CRA_e	9606	Homo sapiens
146309	HEVLMLLP	HEVLMLLP			192758148	beta chimaerin isoform B2-CHNdel ex6-11p	9606	Homo sapiens
146310	HLSVSTPV	HLSVSTPV			119572141	spen homolog, transcriptional regulator (Drosophila)	9606	Homo sapiens
146312	HREVCHPEV	HREVCHPEV			SRC253370	hypothetical protein	9606	Homo sapiens
146315	HWPFGALL	HWPFGALL			4557857	somatostatin receptor type 1	9606	Homo sapiens
146320	IEDGKVVTV	IEDGKVVTV			5729953	nuclear migration protein nudC	9606	Homo sapiens
146321	IEENTGHTF	IEENTGHTF			15929448	ALKBH3 protein	9606	Homo sapiens
146322	IEERGVKL	IEERGVKL			119591664	septin 2, isoform CRA_a	9606	Homo sapiens
146323	IEKQPPQVL	IEKQPPQVL			94404553	signal transducer and activator of transcription 5A variant delta5	9606	Homo sapiens
146324	IEVDGKQVEL	IEVDGKQVEL			55962165	ras homolog gene family, member C	9606	Homo sapiens
146325	IEVDPDTKEML	IEVDPDTKEML			119582857	ribosomal protein S17, isoform CRA_a	9606	Homo sapiens
146327	IKLYKKKTGKDV	IKLYKKKTGKDV			119608027	heat shock 70kDa protein 5 (glucose-regulated protein, 78kDa), isoform CRA_b	9606	Homo sapiens
146334	INEDRLPHLL	INEDRLPHLL			194306567	replication factor C subunit 5 isoform 2	9606	Homo sapiens
146340	IRLLEEAL	IRLLEEAL			126032350	DNA-dependent protein kinase catalytic subunit isoform 2	9606	Homo sapiens
146360	KAYGDRIERM	KAYGDRIERM			15010550	heat shock protein gp96 precursor	9606	Homo sapiens
146363	KEDDVRQYVV	KEDDVRQYVV			119579040	ribosomal protein S6, isoform CRA_b	9606	Homo sapiens
146364	KEDEDDKTVL	KEDEDDKTVL			61656607	tumor rejection antigen (gp96) 1	9606	Homo sapiens
146365	KEEGPKEMTL	KEEGPKEMTL			119626897	SERPINE1 mRNA binding protein 1, isoform CRA_d	9606	Homo sapiens
146366	KEEPPQPQL	KEEPPQPQL			119596531	chromosome 20 open reading frame 24, isoform CRA_e	9606	Homo sapiens
146367	KEEPPQPQLANGAL	KEEPPQPQLANGAL			119596531	chromosome 20 open reading frame 24, isoform CRA_e	9606	Homo sapiens
146368	KEEPSNNVKL	KEEPSNNVKL			119615215	karyopherin (importin) beta 1, isoform CRA_b	9606	Homo sapiens
146369	KEFDGKSLVSV	KEFDGKSLVSV			190359598	Putative heat shock protein HSP 90-beta 2	9606	Homo sapiens
146370	KEGKPPISV	KEGKPPISV			194473724	AP-1 complex subunit mu-1 isoform 1	9606	Homo sapiens
146371	KEIDKNDHL	KEIDKNDHL			119613602	melanoma antigen family D, 2, isoform CRA_e	9606	Homo sapiens
146372	KEIESTKGEL	KEIESTKGEL			157388975	protein Spindly	9606	Homo sapiens
146373	KEKETPTPGEDIQV	KEKETPTPGEDIQV			119628946	neurobeachin, isoform CRA_a	9606	Homo sapiens
146375	KEKPDIFQL	KEKPDIFQL			119631309	WD repeat domain 75, isoform CRA_b	9606	Homo sapiens
146376	KEKSQLVRPL	KEKSQLVRPL			119609691	hCG1987119, isoform CRA_a	9606	Homo sapiens
146377	KELELMPEKGL	KELELMPEKGL			119595922	CCCTC-binding factor (zinc finger protein)-like, isoform CRA_a	9606	Homo sapiens
146378	KELGITAL	KELGITAL			5032051	40S ribosomal protein S14	9606	Homo sapiens
146379	KELSEDEIRTL	KELSEDEIRTL			2822277	P52rIPK	9606	Homo sapiens
146380	KELSENEVV	KELSENEVV			205361109	multiple C2 and transmembrane domain-containing protein 1 isoform L	9606	Homo sapiens
146381	KEMAMLQKKI	KEMAMLQKKI			24233580	synaptonemal complex protein 3	9606	Homo sapiens
146382	KENDFDRLVL	KENDFDRLVL			119605156	coatomer protein complex, subunit epsilon, isoform CRA_c	9606	Homo sapiens
146383	KERSGVSL	KERSGVSL			66365795	histone cluster 1, H1e	9606	Homo sapiens
146384	KESCESLSCL	KESCESLSCL			148745647	MYST3 protein	9606	Homo sapiens
146385	KETEIVQLQ	KETEIVQLQ			315434259	kinesin-like protein KIF16B isoform 3	9606	Homo sapiens
146386	KEVNFTSEL	KEVNFTSEL			8926138	targeting protein for Xklp2	9606	Homo sapiens
146387	KEYVGIVRL	KEYVGIVRL			14602859	dyskeratosis congenita 1, dyskerin	9606	Homo sapiens
146393	KLKMKSPP	KLKMKSPP			213492753	NADH dehydrogenase subunit 5	9606	Homo sapiens
146402	KSIPASFGT	KSIPASFGT			206729923	ATP-binding cassette sub-family A member 2	9606	Homo sapiens
146412	LEALLFRV	LEALLFRV			119617667	proline/serine-rich coiled-coil 2, isoform CRA_b	9606	Homo sapiens
146413	LEEGKGGP	LEEGKGGP			119610023	neuronal pentraxin I	9606	Homo sapiens
146414	LEGRTHTISLP	LEGRTHTISLP			126361953	KIAA0564 protein	9606	Homo sapiens
146415	LEINPDHPIVETL	LEINPDHPIVETL			39644662	HSP90AB1 protein	9606	Homo sapiens
146416	LEKSLRKSL	LEKSLRKSL			119594230	glycine-N-acyltransferase, isoform CRA_c	9606	Homo sapiens
146418	LEMMIKEL	LEMMIKEL			223029420	ski-like protein isoform 2	9606	Homo sapiens
146423	LKKCCKIL	LKKCCKIL			48255949	plasma membrane calcium-transporting ATPase 2 isoform 2	9606	Homo sapiens
146424	LLPGGGLLPTP	LLPGGGLLPTP			56205241	splicing factor, arginine/serine-rich 11	9606	Homo sapiens
146425	LLWSVTVSIF	LLWSVTVSIF			16304148	solute carrier family 2 member 9	9606	Homo sapiens
146427	LPHPGPFGS	LPHPGPFGS			317373568	Fibrosin-1-like protein	9606	Homo sapiens
146431	LSEGALAIEV	LSEGALAIEV			119583893	kinesin family member 13B, isoform CRA_d	9606	Homo sapiens
146433	LSLLLFSAP	LSLLLFSAP			21928622	seven transmembrane helix receptor	9606	Homo sapiens
146434	LSLSSPQVPGSP	LSLSSPQVPGSP			5689489	KIAA1076 protein	9606	Homo sapiens
146449	LVALSYSSP	LVALSYSSP			56204076	nucleoporin 133kDa	9606	Homo sapiens
146453	MEDDGQPRTL	MEDDGQPRTL			77695912	nucleolysin TIAR isoform 2	9606	Homo sapiens
146454	MEEDPQTSREIFN	MEEDPQTSREIFN			126032350	DNA-dependent protein kinase catalytic subunit isoform 2	9606	Homo sapiens
146455	MEKGGNMKE	MEKGGNMKE			119577741	creatine kinase, muscle	9606	Homo sapiens
146458	MKLPVPAAAP	MKLPVPAAAP			119605991	transducin (beta)-like 3, isoform CRA_a	9606	Homo sapiens
146459	MLLAFYEKI	MLLAFYEKI			62898069	fucose-1-phosphate guanyltransferase variant	9606	Homo sapiens
146460	MLLKGHKKL	MLLKGHKKL			158186612	RING finger and transmembrane domain-containing protein 2 isoform 2	9606	Homo sapiens
146465	MVEISRTQPL	MVEISRTQPL			32949297	tetratricopeptide repeat domain 38	9606	Homo sapiens
146468	NEDWENPQL	NEDWENPQL			62896781	cyclin B2 variant	9606	Homo sapiens
146469	NEPKFLDG	NEPKFLDG			119631139	cadherin 12, type 2 (N-cadherin 2), isoform CRA_a	9606	Homo sapiens
146470	NEQGDRVYTL	NEQGDRVYTL			8096260	Nop10p	9606	Homo sapiens
146472	NGDVGAVSEPP	NGDVGAVSEPP			119571934	acyl-Coenzyme A binding domain containing 4, isoform CRA_b	9606	Homo sapiens
146482	NSRVQDASKL	NSRVQDASKL			119610855	ankyrin repeat and FYVE domain containing 1, isoform CRA_b	9606	Homo sapiens
146485	NVVDSSQKP	NVVDSSQKP			22652556	myeloid/lymphoid or mixed-lineage leukemia/clathrin assembly protein fusion protein	9606	Homo sapiens
146487	PAVPPPPVP	PAVPPPPVP			62088470	ras inhibitor RIN1 variant	9606	Homo sapiens
146490	PEPLPSWVARLDL	PEPLPSWVARLDL			41020772	leucine-rich and immunoglobulin-like domains 3	9606	Homo sapiens
146491	PEPVILVACVP	PEPVILVACVP			37181300	phosphodiesterase Hl	9606	Homo sapiens
146493	PGYDSIIYR	PGYDSIIYR			15418960	ER-localized type I transmembrane adaptor precursor	9606	Homo sapiens
146495	PHVPPPVPP	PHVPPPVPP			224586855	sorbin and SH3 domain-containing protein 2 isoform 8	9606	Homo sapiens
146502	PVPAWARAL	PVPAWARAL			11138123	neuronal acetylcholine receptor subunit alpha-10 precursor	9606	Homo sapiens
146505	QDIANEDAV	QDIANEDAV			SRC253370	hypothetical protein	9606	Homo sapiens
146506	QDINQDNLQL	QDINQDNLQL			219519040	NDRG3 protein	9606	Homo sapiens
146507	QEDAEMDAEL	QEDAEMDAEL			119580753	calcium channel, voltage-dependent, alpha 1I subunit, isoform CRA_e	9606	Homo sapiens
146508	QEEHVAVAQ	QEEHVAVAQ			119602578	plectin 1, intermediate filament binding protein 500kDa, isoform CRA_c	9606	Homo sapiens
146510	QGPYGMDV	QGPYGMDV			7161062	immunoglobulin heavy chain	9606	Homo sapiens
146512	QLQSLTLFLQ	QLQSLTLFLQ			28316815	mitotic spindle-associated protein p126	9606	Homo sapiens
146517	REDKKQVQF	REDKKQVQF			20127448	DNA polymerase alpha subunit B	9606	Homo sapiens
146518	REELSNVLAAM	REELSNVLAAM			4689134	60S ribosomal protein L36	9606	Homo sapiens
146519	REEPDLVLL	REEPDLVLL			317373574	Menin	9606	Homo sapiens
146520	REEYPDRIM	REEYPDRIM			146424310	TUBB2A protein	9606	Homo sapiens
146521	REGEDKEL	REGEDKEL			110349721	titin isoform novex-3	9606	Homo sapiens
146522	RELEETNQKL	RELEETNQKL			119570995	cerebellar degeneration-related protein 2, 62kDa, isoform CRA_b	9606	Homo sapiens
146523	RERRDNYVP	RERRDNYVP			119582857	ribosomal protein S17, isoform CRA_a	9606	Homo sapiens
146539	SEAPPTNQA	SEAPPTNQA			119583300	melanoma antigen family D, 1, isoform CRA_a	9606	Homo sapiens
146540	SEEARKLMVRL	SEEARKLMVRL			119621306	neuroblastoma-amplified protein, isoform CRA_b	9606	Homo sapiens
146541	SEEDFIRSL	SEEDFIRSL			300669693	1-phosphatidylinositol-3-phosphate 5-kinase	9606	Homo sapiens
146542	SEFPIRTL	SEFPIRTL			119588382	cytoskeleton associated protein 5	9606	Homo sapiens
146543	SEMEVQDAEL	SEMEVQDAEL			116283988	PA2G4 protein	9606	Homo sapiens
146544	SEMEVQDAELKAL	SEMEVQDAELKAL			116283988	PA2G4 protein	9606	Homo sapiens
146545	SEVNPNTRVM	SEVNPNTRVM			34100335	ORM1-like 3	9606	Homo sapiens
146546	SEYPIVDGKL	SEYPIVDGKL			119577114	3-hydroxy-3-methylglutaryl-Coenzyme A synthase 2 (mitochondrial), isoform CRA_b	9606	Homo sapiens
146550	SLIDRSSAPEL	SLIDRSSAPEL			74753268	CAP-Gly domain-containing linker protein 2	9606	Homo sapiens
146555	SNSPSGNNI	SNSPSGNNI			SRC255465	BMI1 polycomb ring finger oncogene	9606	Homo sapiens
146557	SPSGWSNVF	SPSGWSNVF			11095363	glycerol 3-phosphate permease	9606	Homo sapiens
146564	STCGSHFML	STCGSHFML			119120794	olfactory receptor 56A3	9606	Homo sapiens
146571	TEDIPVKTL	TEDIPVKTL			119583215	isoleucine-tRNA synthetase, isoform CRA_c	9606	Homo sapiens
146572	TEEAKRQP	TEEAKRQP			SRC255467	SH3 and multiple ankyrin repeat domains protein 1	9606	Homo sapiens
146573	TEEKFIVKA	TEEKFIVKA			194386786	unnamed protein product	9606	Homo sapiens
146574	TEIDEKEYISL	TEIDEKEYISL			119581295	proteasome (prosome, macropain) activator subunit 3 (PA28 gamma; Ki), isoform CRA_a	9606	Homo sapiens
146580	TSFRLALI	TSFRLALI			18088311	nitrilase family, member 2	9606	Homo sapiens
146591	TWQRDGEDQTQDTEL	TWQRDGEDQTQDTEL			325651501	MHC class I antigen	9606	Homo sapiens
146594	VCGKPFHSLSP	VCGKPFHSLSP			4507987	zinc finger protein 136	9606	Homo sapiens
146596	VEDDRTLQSL	VEDDRTLQSL			119604262	nucleoporin 205kDa, isoform CRA_b	9606	Homo sapiens
146597	VEDLARISL	VEDLARISL			12654791	DEAD (Asp-Glu-Ala-Asp) box polypeptide 18	9606	Homo sapiens
146598	VEGGAQVQQV	VEGGAQVQQV			119622823	adaptor-related protein complex 2, alpha 2 subunit, isoform CRA_c	9606	Homo sapiens
146599	VEGKDLPEH	VEGKDLPEH			119597533	heterogeneous nuclear ribonucleoprotein U (scaffold attachment factor A), isoform CRA_b	9606	Homo sapiens
146600	VEIEERGVKL	VEIEERGVKL			119591664	septin 2, isoform CRA_a	9606	Homo sapiens
146601	VEKIDFDSV	VEKIDFDSV			119577207	eukaryotic translation initiation factor 3, subunit 12, isoform CRA_a	9606	Homo sapiens
146602	VETTFSTEP	VETTFSTEP			62088562	chondroitin sulfate proteoglycan 2 (versican) variant	9606	Homo sapiens
146603	VEYRGQAQAIEFL	VEYRGQAQAIEFL			32965414	cytoplasmic linker 2	9606	Homo sapiens
146606	VKSGNPLQP	VKSGNPLQP			55664103	chromosome 10 open reading frame 18	9606	Homo sapiens
146621	WALLTLVL	WALLTLVL			SRC255463	DENND3 protein	9606	Homo sapiens
146630	YEDEDSLKTL	YEDEDSLKTL			119581065	topoisomerase (DNA) II alpha 170kDa, isoform CRA_a	9606	Homo sapiens
146631	YEDFKEEGSENAV	YEDFKEEGSENAV			119631555	GTP-binding protein PTD004, isoform CRA_b	9606	Homo sapiens
146632	YEDYYYHPPP	YEDYYYHPPP			156151396	heterogeneous nuclear ribonucleoprotein R isoform 3	9606	Homo sapiens
146633	YEEGPGKNLP	YEEGPGKNLP			4502993	cytochrome c oxidase subunit 7C, mitochondrial precursor	9606	Homo sapiens
146634	YEEIFVKNM	YEEIFVKNM			5454114	tissue factor pathway inhibitor isoform a precursor	9606	Homo sapiens
146635	YEENEEFLRTM	YEENEEFLRTM			7705477	tRNA methyltransferase 112 homolog	9606	Homo sapiens
146636	YETDVFVV	YETDVFVV			254692934	general transcription factor II-I isoform 5	9606	Homo sapiens
146638	YFPNMSVGFTAV	YFPNMSVGFTAV			60552602	TatD DNase domain containing 2	9606	Homo sapiens
146639	YGAEALERM	YGAEALERM			319739573	hemoglobin alpha-1 globin chain	9606	Homo sapiens
146646	YSDMKRAL	YSDMKRAL			119628062	splicing factor, arginine/serine-rich 4, isoform CRA_a	9606	Homo sapiens
146654	YSSTWSGGYGL	YSSTWSGGYGL			62871070	immunoglobulin alpha heavy chain variable region	9606	Homo sapiens
146659	YVASVLGL	YVASVLGL			256600210	RANBP2-like and GRIP domain-containing protein 8	9606	Homo sapiens
6568	CLGGLLTMV	CLGGLLTMV			522187	membrane protein	10376	Human herpesvirus 4
17600	FRKAQIQGL	FRKAQIQGL			119114	Epstein-Barr nuclear antigen 6	10376	Human herpesvirus 4
27375	ILTDFSVIK	ILTDFSVIK			64173269	EBNA3B (EBNA4A) latent protein	10376	Human herpesvirus 4
29466	IVTDFSVIK	IVTDFSVIK			23893616	EBNA-3B nuclear protein	10376	Human herpesvirus 4
29468	IVTDFSVIR	IVTDFSVIR			PT10002617	EBNA-3B	10376	Human herpesvirus 4
37960	LLWTLVVLL	LLWTLVVLL			522187	membrane protein	10376	Human herpesvirus 4
55734	RRRWRRLTV	RRRWRRLTV			126379	Latent membrane protein 2	10376	Human herpesvirus 4
146125	AEAERVGL	AEAERVGL			119581065	topoisomerase (DNA) II alpha 170kDa, isoform CRA_a	9606	Homo sapiens
146128	AEALERMFL	AEALERMFL			319739573	hemoglobin alpha-1 globin chain	9606	Homo sapiens
146129	AEAPVQEEKL	AEAPVQEEKL			3721898	hJTB	9606	Homo sapiens
146130	AEASMISKL	AEASMISKL			119600478	cullin 1, isoform CRA_a	9606	Homo sapiens
146137	AEINNIIKI	AEINNIIKI			119584763	topoisomerase (DNA) II beta 180kDa, isoform CRA_c	9606	Homo sapiens
996	AEIPRTFKY	AEIPRTFKY			SRC250677	RAS p21 protein activator 2	9606	Homo sapiens
997	AEIPTRVNY	AEIPTRVNY			SRC250676	synaptotagmin IX	9606	Homo sapiens
146140	AEKLGGSAVI	AEKLGGSAVI			119594854	cofilin 1 (non-muscle), isoform CRA_a	9606	Homo sapiens
146141	AEKVEIATL	AEKVEIATL			119619571	proteasome (prosome, macropain) subunit, alpha type, 4, isoform CRA_b	9606	Homo sapiens
134315	AEMGKGSFKY	AEMGKGSFKY			55584035	Elongation factor 1-alpha 1	9606	Homo sapiens
146143	AEMIEKYFVSP	AEMIEKYFVSP			119631737	sodium channel, voltage-gated, type III, alpha, isoform CRA_b	9606	Homo sapiens
146145	AENEAETKL	AENEAETKL			119613715	glutamyl-prolyl-tRNA synthetase, isoform CRA_a	9606	Homo sapiens
146150	AEQAERYDDMASAM	AEQAERYDDMASAM			123238849	tyrosine 3-monooxygenase/tryptophan 5-monooxygenase activation protein, eta polypeptide	9606	Homo sapiens
146156	AEVKKPGASMKV	AEVKKPGASMKV			323431581	immunoglobulin variable region	9606	Homo sapiens
146157	AEVKRPGESLRI	AEVKRPGESLRI			4097066	IgE heavy chain	9606	Homo sapiens
146158	AEVTVSASGLL	AEVTVSASGLL			37182034	SQFE253	9606	Homo sapiens
146159	AEVVVKEGL	AEVVVKEGL			49065496	TSPYL	9606	Homo sapiens
146160	AEVWSTTDAVTQV	AEVWSTTDAVTQV			SRC253370	hypothetical protein	9606	Homo sapiens
146161	AEYGRLGLGEGAEEK	AEYGRLGLGEGAEEK			119628099	regulator of chromosome condensation 1, isoform CRA_d	9606	Homo sapiens
146162	AEYIQKNVQL	AEYIQKNVQL			119627813	proteasome (prosome, macropain) subunit, beta type, 2, isoform CRA_b	9606	Homo sapiens
127922	AIIGGTFTV	AIIGGTFTV			51701446	Endoplasmic reticulum-Golgi intermediate compartment protein 1	9606	Homo sapiens
127928	ALDKATVLL	ALDKATVLL			74725796	Programmed cell death protein 4	9606	Homo sapiens
2528	ALFGALFLA	ALFGALFLA			1709662	Phospholipid transfer protein precursor	9606	Homo sapiens
2685	ALLAGSEYL	ALLAGSEYL			6685526	Eukaryotic translation initiation factor 3 subunit D	9606	Homo sapiens
127931	ALNEKLVNL	ALNEKLVNL			6685511	Eukaryotic translation initiation factor 3 subunit F	9606	Homo sapiens
2874	ALSDHHIYL	ALSDHHIYL			113606	Fructose-bisphosphate aldolase A	9606	Homo sapiens
2995	ALWDIETGQQTV	ALWDIETGQQTV			51317304	Guanine nucleotide-binding protein G	9606	Homo sapiens
103041	ALWGPDPAAA	ALWGPDPAAA			124617	Insulin precursor	9606	Homo sapiens
3549	APFEPLASGIL	APFEPLASGIL			135850	Metalloproteinase inhibitor 1 precursor	9606	Homo sapiens
3813	APSGSLAVPLAVL	APSGSLAVPLAVL			47117631	Thioredoxin domain-containing protein 1 precursor	9606	Homo sapiens
4785	ASSSYNMVI	ASSSYNMVI			386744	guanine nucleotide-binding protein G-s-alpha-2	9606	Homo sapiens
119768	ATANQIILK	ATANQIILK			20069355	muscleblind-like protein MLP1	9606	Homo sapiens
4982	ATGPSIKI	ATGPSIKI			307218	MHC B complex protein 12.3	9606	Homo sapiens
119771	ATVAGVHVK	ATVAGVHVK			258679435	cytochrome c oxidase assembly factor-like	9606	Homo sapiens
119773	ATVTPSPVK	ATVTPSPVK			119611985	nuclear casein kinase and cyclin-dependent kinase substrate 1, isoform CRA_b	9606	Homo sapiens
119777	AVILPPLSPYFK	AVILPPLSPYFK			6093489	NADH dehydrogenase	9606	Homo sapiens
119778	AVQRTLLEK	AVQRTLLEK			119049	CD99 antigen	9606	Homo sapiens
119779	AVTDVIIAK	AVTDVIIAK			183439	guanine nucleotide-binding regulatory protein 2	9606	Homo sapiens
146180	CESCVDLLFV	CESCVDLLFV			1470082	cyclin G1 interacting protein	9606	Homo sapiens
77775	CLGGLLTMVAG	CLGGLLTMVAG			81938918	Latent membrane protein 2	10376	Human herpesvirus 4
7683	DAYALNHTL	DAYALNHTL			2833276	POU domain class 2-associating factor 1	9606	Homo sapiens
146187	DEVGGEALGRLL	DEVGGEALGRLL			321271362	hemoglobin beta chain	9606	Homo sapiens
8193	DEVGIVTKMY	DEVGIVTKMY			SRC250679	dynein	9606	Homo sapiens
8194	DEVGIVTKY	DEVGIVTKY			SRC248339	unknown protein eluted from human MHC allele	9606	Homo sapiens
146197	DNVPMFISQN	DNVPMFISQN			165932370	protocadherin Fat 4 precursor	9606	Homo sapiens
9994	DRKLRINSL	DRKLRINSL			SRC250689	topoisomerase (DNA) III alpha	9606	Homo sapiens
10073	DRYRRIHSL	DRYRRIHSL			7717235	T-cell receptor alpha chain-c6.1A fusion protein	9606	Homo sapiens
146204	DTVKVKESF	DTVKVKESF			SRC255466	dedicator of cytokinesis 6	9606	Homo sapiens
146205	EAEAVMLGQP	EAEAVMLGQP			119578955	aconitase 1, soluble, isoform CRA_b	9606	Homo sapiens
146210	EEPFMPEE	EEPFMPEE			110349742	hypothetical protein LOC84281	9606	Homo sapiens
146211	EEQQKQQLQ	EEQQKQQLQ			33242861	PAS domain containing protein 1	9606	Homo sapiens
134358	EEYNGGLVTV	EEYNGGLVTV			123797	Ig heavy chain V-I region EU	9606	Homo sapiens
146217	EKLERKEIQ	EKLERKEIQ			119576203	protein kinase C, beta 1, isoform CRA_c	9606	Homo sapiens
146218	EKLFEEKEKP	EKLFEEKEKP			38383015	TAF3 protein	9606	Homo sapiens
13124	ELKKKTNL	ELKKKTNL			SRC250681	hCG1746041, isoform CRA_b	9606	Homo sapiens
13682	EPKYKTQL	EPKYKTQL			SRC250687	zinc finger protein	9606	Homo sapiens
14083	ERTLHLVEL	ERTLHLVEL			SRC250690	kelch domain	9606	Homo sapiens
14104	ERYPRYNQL	ERYPRYNQL			SRC250688	alpha 1 type VIII collagen	9606	Homo sapiens
78966	ETVAVGVIKAV	ETVAVGVIKAV			PT10006130	elongation factor 1-alpha 1	9606	Homo sapiens
146226	ETVNRIMTL	ETVNRIMTL			52693923	olfactory receptor 6M1	9606	Homo sapiens
14628	EVAPPEYHRK	EVAPPEYHRK			4808625	MRG15 protein	9606	Homo sapiens
78969	FAYDGKDYI	FAYDGKDYI			231398	HLA class I histocompatibility antigen, B-39 alpha chain precursor	9606	Homo sapiens
78970	FAYDGKDYL	FAYDGKDYL			34395942	HLA class I histocompatibility antigen, alpha chain E precursor	9606	Homo sapiens
146233	FEDELHPDL	FEDELHPDL			119624323	peptidylprolyl isomerase (cyclophilin)-like 1, isoform CRA_b	9606	Homo sapiens
146237	FEKTQEEL	FEKTQEEL			SRC255464	Apolipoprotein A-II	9606	Homo sapiens
146238	FEKTQEELTPFF	FEKTQEELTPFF			SRC255464	Apolipoprotein A-II	9606	Homo sapiens
146239	FEPLNKPDSTIQ	FEPLNKPDSTIQ			119617510	ubiquitin specific peptidase 15, isoform CRA_a	9606	Homo sapiens
134379	FEQIIERF	FEQIIERF			SRC248339	unknown protein eluted from human MHC allele	9606	Homo sapiens
146242	FGSGAGASCVNLL	FGSGAGASCVNLL			119610602	neuroligin 2, isoform CRA_b	9606	Homo sapiens
140849	FIDSYICQV + CYSTL(C7)	FIDSYICQV	Cysteinylation	C7	1661016	SMCY	9606	Homo sapiens
127976	FLAEEGFYKF	FLAEEGFYKF			182676409	Dolichyl-diphosphooligosaccharide--protein glycosyltransferase subunit STT3A	9606	Homo sapiens
127977	FLDLEPIPGA	FLDLEPIPGA			38258193	5'(3')-deoxyribonucleotidase, cytosolic type	9606	Homo sapiens
16586	FLFDGSPTYV	FLFDGSPTYV			269849686	Fatty acid synthase	9606	Homo sapiens
16587	FLFDGSPTYVL	FLFDGSPTYVL			67476453	Fatty acid synthase	9606	Homo sapiens
127979	FLPSYIIDV	FLPSYIIDV			23503048	Cleavage and polyadenylation specificity factor subunit 1	9606	Homo sapiens
78974	FQLEINVRL	FQLEINVRL			SRC248339	unknown protein eluted from human MHC allele	9606	Homo sapiens
140850	FTESCEXCY + CYSTL(C8)	FTESCEXCY	Cysteinylation	C8	SRC248339	unknown protein eluted from human MHC allele	9606	Homo sapiens
17944	FTEVSIRKY	FTEVSIRKY			SRC250684	ankyrin repeat domain 30B	9606	Homo sapiens
119884	FTRSLFVN	FTRSLFVN			94730425	Spectrin alpha chain, brain	9606	Homo sapiens
78975	FVLPELPSV	FVLPELPSV			1723119	Uncharacterized protein KIAA0174	9606	Homo sapiens
119885	FVNDIFERI	FVNDIFERI			238624110	histone cluster 2, H2bf isoform b	9606	Homo sapiens
119887	FVQMMTAK	FVQMMTAK			49037474	Calmodulin	9606	Homo sapiens
140851	FXDTDTXCY + CYSTL(C8)	FXDTDTXCY	Cysteinylation	C8	SRC248339	unknown protein eluted from human MHC allele	9606	Homo sapiens
146259	GAEPKPKPQL	GAEPKPKPQL			119621218	HS1-binding protein 3, isoform CRA_b	9606	Homo sapiens
146261	GANALLFVGV	GANALLFVGV			119581446	adenylate cyclase 1 (brain), isoform CRA_a	9606	Homo sapiens
146266	GEDVVTLL	GEDVVTLL			119620009	hexokinase 2, isoform CRA_b	9606	Homo sapiens
146268	GEEGYGRSL	GEEGYGRSL			119618667	anaphase promoting complex subunit 5, isoform CRA_c	9606	Homo sapiens
146270	GEELQMEPV	GEELQMEPV			119577490	Rab acceptor 1 (prenylated), isoform CRA_a	9606	Homo sapiens
146271	GEGKPTPAL	GEGKPTPAL			154354966	mitochondrial inner membrane protein isoform 3	9606	Homo sapiens
146273	GEIIGVKVL	GEIIGVKVL			119574769	pyrophosphatase (inorganic) 1, isoform CRA_b	9606	Homo sapiens
146274	GEKFEDENFIL	GEKFEDENFIL			119581483	peptidylprolyl isomerase A-like, isoform CRA_b	9606	Homo sapiens
146276	GEVDPKVAL	GEVDPKVAL			180233	cell adhesion protein (SQM1)	9606	Homo sapiens
146278	GEYLPSKGAGNNVL	GEYLPSKGAGNNVL			119628648	zinc finger protein 198, isoform CRA_a	9606	Homo sapiens
127992	GIVEGLMTTV	GIVEGLMTTV			120649	Glyceraldehyde-3-phosphate dehydrogenase	9606	Homo sapiens
100882	GIVEQCCTSI	GIVEQCCTSI			124617	Insulin precursor	9606	Homo sapiens
127997	GLFGGAGVGKTVL	GLFGGAGVGKTVL			114549	ATP synthase subunit beta, mitochondrial	9606	Homo sapiens
20914	GLIEKNIEL	GLIEKNIEL			12231019	DNA	9606	Homo sapiens
21772	GPRTAALGLL	GPRTAALGLL			2493460	Reticulocalbin-2 precursor	9606	Homo sapiens
122782	GRFDVKIEV	GRFDVKIEV			114392	Sodium/potassium-transporting ATPase subunit beta-1	9606	Homo sapiens
138420	GRHGVFLEL	GRHGVFLEL			119598676	proteasome (prosome, macropain) 26S subunit, non-ATPase, 2, isoform CRA_a	9606	Homo sapiens
146290	GRPPEMPV	GRPPEMPV			119630064	bromodomain and WD repeat domain containing 1, isoform CRA_c	9606	Homo sapiens
22259	GRYFRIQEV	GRYFRIQEV			SRC250691	mitochondrial ribosomal protein L20	9606	Homo sapiens
146294	GTGASGSFKL	GTGASGSFKL			120659986	histone cluster 1, H1t	9606	Homo sapiens
146304	HEDIKKGILL	HEDIKKGILL			21410275	minichromosome maintenance complex component 4	9606	Homo sapiens
146308	HERFPFEIVKMEF	HERFPFEIVKMEF			119611325	dynamin 3, isoform CRA_e	9606	Homo sapiens
146310	HLSVSTPV	HLSVSTPV			119572141	spen homolog, transcriptional regulator (Drosophila)	9606	Homo sapiens
100920	HLVEALYLV	HLVEALYLV			124617	Insulin precursor	9606	Homo sapiens
24465	HPKYKTEL	HPKYKTEL			136471	Tristetraproline	9606	Homo sapiens
146312	HREVCHPEV	HREVCHPEV			SRC253370	hypothetical protein	9606	Homo sapiens
121386	HRFIYLINH	HRFIYLINH			1912289	non-structural protein 2	11260	Human respiratory syncytial virus A strain Long
25454	IATVDSYVI	IATVDSYVI			3915888	Tenascin precursor	9606	Homo sapiens
146322	IEERGVKL	IEERGVKL			119591664	septin 2, isoform CRA_a	9606	Homo sapiens
119940	IFEKSFVN	IFEKSFVN			543720	Serine/threonine-protein phosphatase 2A regulatory subunit B'' subunit alpha	9606	Homo sapiens
128021	IIMLEALERV	IIMLEALERV			59800216	Small nuclear ribonucleoprotein G	9606	Homo sapiens
146327	IKLYKKKTGKDV	IKLYKKKTGKDV			119608027	heat shock 70kDa protein 5 (glucose-regulated protein, 78kDa), isoform CRA_b	9606	Homo sapiens
128026	ILGYTEHQV	ILGYTEHQV			120649	Glyceraldehyde-3-phosphate dehydrogenase	9606	Homo sapiens
27142	ILKQKIALD	ILKQKIALD			SRC248682	Interleukin-6	9606	Homo sapiens
27513	IMLEALERV	IMLEALERV			59800216	Small nuclear ribonucleoprotein G	9606	Homo sapiens
146334	INEDRLPHLL	INEDRLPHLL			194306567	replication factor C subunit 5 isoform 2	9606	Homo sapiens
27801	IPCLLISFL	IPCLLISFL			2506125	Neuronal acetylcholine receptor subunit alpha-3 precursor	9606	Homo sapiens
119949	IPMGKSMLV	IPMGKSMLV			124255	Insulin-like growth factor II	9606	Homo sapiens
119957	ISKLSAKFGGQA	ISKLSAKFGGQA			6686278	Hsc70-interacting protein	9606	Homo sapiens
119964	ITANATEPQKAEN	ITANATEPQKAEN			20138342	FXYD domain-containing ion transport regulator 6	9606	Homo sapiens
28869	ITEDMGHLKY	ITEDMGHLKY			SRC250686	proliferating cell nuclear antigen	9606	Homo sapiens
146360	KAYGDRIERM	KAYGDRIERM			15010550	heat shock protein gp96 precursor	9606	Homo sapiens
146363	KEDDVRQYVV	KEDDVRQYVV			119579040	ribosomal protein S6, isoform CRA_b	9606	Homo sapiens
146366	KEEPPQPQL	KEEPPQPQL			119596531	chromosome 20 open reading frame 24, isoform CRA_e	9606	Homo sapiens
146367	KEEPPQPQLANGAL	KEEPPQPQLANGAL			119596531	chromosome 20 open reading frame 24, isoform CRA_e	9606	Homo sapiens
146368	KEEPSNNVKL	KEEPSNNVKL			119615215	karyopherin (importin) beta 1, isoform CRA_b	9606	Homo sapiens
146370	KEGKPPISV	KEGKPPISV			194473724	AP-1 complex subunit mu-1 isoform 1	9606	Homo sapiens
146371	KEIDKNDHL	KEIDKNDHL			119613602	melanoma antigen family D, 2, isoform CRA_e	9606	Homo sapiens
146373	KEKETPTPGEDIQV	KEKETPTPGEDIQV			119628946	neurobeachin, isoform CRA_a	9606	Homo sapiens
146374	KEKNGDVVEL	KEKNGDVVEL			PT10007134	envelope glycoprotein Q	10372	Human herpesvirus 7
146375	KEKPDIFQL	KEKPDIFQL			119631309	WD repeat domain 75, isoform CRA_b	9606	Homo sapiens
146376	KEKSQLVRPL	KEKSQLVRPL			119609691	hCG1987119, isoform CRA_a	9606	Homo sapiens
146377	KELELMPEKGL	KELELMPEKGL			119595922	CCCTC-binding factor (zinc finger protein)-like, isoform CRA_a	9606	Homo sapiens
146382	KENDFDRLVL	KENDFDRLVL			119605156	coatomer protein complex, subunit epsilon, isoform CRA_c	9606	Homo sapiens
138864	KIITYRNL	KIITYRNL			158259947	unnamed protein product	9606	Homo sapiens
32645	KPAFFAEKL	KPAFFAEKL			113944	Annexin A1	9606	Homo sapiens
32882	KPSLPFTSL	KPSLPFTSL			400048	Cytokine receptor common gamma chain precursor	9606	Homo sapiens
122818	KRFKGQIGL	KRFKGQIGL			SRC248339	unknown protein eluted from human MHC allele	9606	Homo sapiens
122823	KRVELNGGL	KRVELNGGL			SRC248339	unknown protein eluted from human MHC allele	9606	Homo sapiens
120007	KTYGEIFEK	KTYGEIFEK			6093464	NADH dehydrogenase [ubiquinone] 1 subunit C2	9606	Homo sapiens
120015	LASGVHGLPLL	LASGVHGLPLL			119571162	porcupine homolog (Drosophila), isoform CRA_a	9606	Homo sapiens
146412	LEALLFRV	LEALLFRV			119617667	proline/serine-rich coiled-coil 2, isoform CRA_b	9606	Homo sapiens
146416	LEKSLRKSL	LEKSLRKSL			119594230	glycine-N-acyltransferase, isoform CRA_c	9606	Homo sapiens
146418	LEMMIKEL	LEMMIKEL			223029420	ski-like protein isoform 2	9606	Homo sapiens
120025	LFALTLPIW	LFALTLPIW			108936015	C-X-C chemokine receptor type 1	9606	Homo sapiens
120061	LGSVAGIFNYY	LGSVAGIFNYY			SRC247653	arachidonate 5-lipoxygenase-activating protein	9606	Homo sapiens
37183	LLDVTAAV	LLDVTAAV			SRC250796	interferon, gamma-inducible protein	9606	Homo sapiens
120073	LLPPPPPVAR	LLPPPPPVAR			258589175	nuclear factor 1-X splice variant X3	9606	Homo sapiens
38568	LPKVKLAL	LPKVKLAL			SRC250682	transmembrane protein 16H, isoform CRA_b	9606	Homo sapiens
146431	LSEGALAIEV	LSEGALAIEV			119583893	kinesin family member 13B, isoform CRA_d	9606	Homo sapiens
146433	LSLLLFSAP	LSLLLFSAP			21928622	seven transmembrane helix receptor	9606	Homo sapiens
40467	LVMAPRTVL	LVMAPRTVL			122162	HLA class I histocompatibility antigen, B-7 alpha chain precursor	9606	Homo sapiens
146453	MEDDGQPRTL	MEDDGQPRTL			77695912	nucleolysin TIAR isoform 2	9606	Homo sapiens
146455	MEKGGNMKE	MEKGGNMKE			119577741	creatine kinase, muscle	9606	Homo sapiens
146458	MKLPVPAAAP	MKLPVPAAAP			119605991	transducin (beta)-like 3, isoform CRA_a	9606	Homo sapiens
146460	MLLKGHKKL	MLLKGHKKL			158186612	RING finger and transmembrane domain-containing protein 2 isoform 2	9606	Homo sapiens
140715	MTEXYDYPKY + INDIST(X4)	MTEXYDYPKY	I/L uncertainty	X4	SRC248339	unknown protein eluted from human MHC allele	9606	Homo sapiens
42921	MVDGTLLLL	MVDGTLLLL			34395942	HLA class I histocompatibility antigen, alpha chain E precursor	9606	Homo sapiens
120106	NEIEDTFRQF	NEIEDTFRQF			1395162	vacuolar ATPase	9606	Homo sapiens
146469	NEPKFLDG	NEPKFLDG			119631139	cadherin 12, type 2 (N-cadherin 2), isoform CRA_a	9606	Homo sapiens
146472	NGDVGAVSEPP	NGDVGAVSEPP			119571934	acyl-Coenzyme A binding domain containing 4, isoform CRA_b	9606	Homo sapiens
44901	NLTISDVSV	NLTISDVSV			547937	Mucin-1 precursor	9606	Homo sapiens
44948	NLYPFVKTV	NLYPFVKTV			23831360	Bifunctional purine biosynthesis protein PURH	9606	Homo sapiens
146482	NSRVQDASKL	NSRVQDASKL			119610855	ankyrin repeat and FYVE domain containing 1, isoform CRA_b	9606	Homo sapiens
146490	PEPLPSWVARLDL	PEPLPSWVARLDL			41020772	leucine-rich and immunoglobulin-like domains 3	9606	Homo sapiens
146491	PEPVILVACVP	PEPVILVACVP			37181300	phosphodiesterase Hl	9606	Homo sapiens
146493	PGYDSIIYR	PGYDSIIYR			15418960	ER-localized type I transmembrane adaptor precursor	9606	Homo sapiens
146495	PHVPPPVPP	PHVPPPVPP			224586855	sorbin and SH3 domain-containing protein 2 isoform 8	9606	Homo sapiens
146502	PVPAWARAL	PVPAWARAL			11138123	neuronal acetylcholine receptor subunit alpha-10 precursor	9606	Homo sapiens
146505	QDIANEDAV	QDIANEDAV			SRC253370	hypothetical protein	9606	Homo sapiens
146507	QEDAEMDAEL	QEDAEMDAEL			119580753	calcium channel, voltage-dependent, alpha 1I subunit, isoform CRA_e	9606	Homo sapiens
146508	QEEHVAVAQ	QEEHVAVAQ			119602578	plectin 1, intermediate filament binding protein 500kDa, isoform CRA_c	9606	Homo sapiens
111667	QFPIFLQF	QFPIFLQF			SRC241946	major capsid protein L1	333761	Human papillomavirus type 18
146510	QGPYGMDV	QGPYGMDV			7161062	immunoglobulin heavy chain	9606	Homo sapiens
120151	QLYMIQKKS	QLYMIQKKS			118595707	Membrane-associated phosphatidylinositol transfer protein 1	9606	Homo sapiens
120152	QLYWSHPRK	QLYWSHPRK			50403626	40S ribosomal protein S29	9606	Homo sapiens
120160	QVADVVVSRW	QVADVVVSRW			269849686	Fatty acid synthase	9606	Homo sapiens
111695	QYEIINYF	QYEIINYF			SRC245685	membrane protein UL1	10359	Human herpesvirus 5
111696	QYEIMNYF	QYEIMNYF			SRC245695	polymerase accessory protein T 6/GS	10359	Human herpesvirus 5
146517	REDKKQVQF	REDKKQVQF			20127448	DNA polymerase alpha subunit B	9606	Homo sapiens
146518	REELSNVLAAM	REELSNVLAAM			4689134	60S ribosomal protein L36	9606	Homo sapiens
146521	REGEDKEL	REGEDKEL			110349721	titin isoform novex-3	9606	Homo sapiens
146522	RELEETNQKL	RELEETNQKL			119570995	cerebellar degeneration-related protein 2, 62kDa, isoform CRA_b	9606	Homo sapiens
55385	RPYSNVSNL	RPYSNVSNL			O95248	SET binding factor 1	9606	Homo sapiens
55556	RRFFPYYVY	RRFFPYYVY			130853	Proteasome subunit beta type-1 precursor	9606	Homo sapiens
55556	RRFFPYYVY	RRFFPYYVY			130853	Proteasome subunit beta type-1 precursor	9606	Homo sapiens
120183	RRKSSGGKGGSY	RRKSSGGKGGSY			1160934	lymphocyte antigen	9606	Homo sapiens
98989	RRLPIFSRL	RRLPIFSRL			146291085	Butyrate response factor 2	9606	Homo sapiens
122890	RRVGXQVNL	RRVGXQVNL			SRC248339	unknown protein eluted from human MHC allele	9606	Homo sapiens
139237	RVWDLPGVLK	RVWDLPGVLK			158966691	centromere protein M isoform c	9606	Homo sapiens
146539	SEAPPTNQA	SEAPPTNQA			119583300	melanoma antigen family D, 1, isoform CRA_a	9606	Homo sapiens
146540	SEEARKLMVRL	SEEARKLMVRL			119621306	neuroblastoma-amplified protein, isoform CRA_b	9606	Homo sapiens
57469	SEIDLILGY	SEIDLILGY			SRC248915	cytochrome P450 2D6	9606	Homo sapiens
57470	SEIDTVAKY	SEIDTVAKY			SRC250678	E3 ubiquitin-protein ligase	9606	Homo sapiens
146546	SEYPIVDGKL	SEYPIVDGKL			119577114	3-hydroxy-3-methylglutaryl-Coenzyme A synthase 2 (mitochondrial), isoform CRA_b	9606	Homo sapiens
120198	SGCDLEEIPLD	SGCDLEEIPLD			74725927	BCL2-like 14 isoform 1 variant	9606	Homo sapiens
58547	SIIGRLLEV	SIIGRLLEV			30582097	protein phosphatase 1, catalytic subunit, alpha isoform	9606	Homo sapiens
59170	SLIGHLQTL	SLIGHLQTL			2499746	Dual specificity protein phosphatase 5	9606	Homo sapiens
59255	SLLGGDVVSV	SLLGGDVVSV			14195584	TSC22 domain family protein 3	9606	Homo sapiens
59296	SLLPPTALVGL	SLLPPTALVGL			Q15436	Protein transport protein Sec23A	9606	Homo sapiens
139608	SLPRGTSTPK	SLPRGTSTPK			SRC253639	Sp110 nuclear body protein	9606	Homo sapiens
101241	SLQKRGIVEQ	SLQKRGIVEQ			124617	Insulin precursor	9606	Homo sapiens
101242	SLQPLALEG	SLQPLALEG			124617	Insulin precursor	9606	Homo sapiens
59453	SLSEKTVLL	SLSEKTVLL			116021	CD59 glycoprotein precursor	9606	Homo sapiens
101248	SLYQLENYC	SLYQLENYC			124617	Insulin precursor	9606	Homo sapiens
116519	SMTLAIHEI	SMTLAIHEI			74739483	Sphingolipid delta(4)-desaturase DES1	9606	Homo sapiens
61588	STEPVNILY	STEPVNILY			SRC250683	schlafen family member 5	9606	Homo sapiens
79091	STLHLVRL	STLHLVRL			SRC248339	unknown protein eluted from human MHC allele	9606	Homo sapiens
61926	STTAICATGL	STTAICATGL			10720340	Ubiquitin carboxyl-terminal hydrolase 3	9606	Homo sapiens
120228	SVFQQGMKNK	SVFQQGMKNK			114374	Sodium/potassium-transporting ATPase subunit alpha-1 precursor	9606	Homo sapiens
120230	SVPEFPLSPPK	SVPEFPLSPPK			134973	Stathmin	9606	Homo sapiens
62305	SVRDRLARL	SVRDRLARL			82011648	EBNA3A nuclear protein	10376	Human herpesvirus 4
146571	TEDIPVKTL	TEDIPVKTL			119583215	isoleucine-tRNA synthetase, isoform CRA_c	9606	Homo sapiens
146572	TEEAKRQP	TEEAKRQP			SRC255467	SH3 and multiple ankyrin repeat domains protein 1	9606	Homo sapiens
146573	TEEKFIVKA	TEEKFIVKA			194386786	unnamed protein product	9606	Homo sapiens
146574	TEIDEKEYISL	TEIDEKEYISL			119581295	proteasome (prosome, macropain) activator subunit 3 (PA28 gamma; Ki), isoform CRA_a	9606	Homo sapiens
128128	TLWDIQKDLK	TLWDIQKDLK			126041	L-lactate dehydrogenase B chain	9606	Homo sapiens
128129	TLWGIQKEL	TLWGIQKEL			126047	L-lactate dehydrogenase A chain	9606	Homo sapiens
115117	TRFSYAEYF	TRFSYAEYF			20531999	Ankyrin repeat and SOCS box protein 2	9606	Homo sapiens
146580	TSFRLALI	TSFRLALI			18088311	nitrilase family, member 2	9606	Homo sapiens
120251	TTGILSILFY	TTGILSILFY			15825166	USH3A isoform b	9606	Homo sapiens
120257	TVFSTHFM	TVFSTHFM			119609489	ATP-binding cassette, sub-family A (ABC1), member 5, isoform CRA_c	9606	Homo sapiens
146591	TWQRDGEDQTQDTEL	TWQRDGEDQTQDTEL			325651501	MHC class I antigen	9606	Homo sapiens
146596	VEDDRTLQSL	VEDDRTLQSL			119604262	nucleoporin 205kDa, isoform CRA_b	9606	Homo sapiens
146598	VEGGAQVQQV	VEGGAQVQQV			119622823	adaptor-related protein complex 2, alpha 2 subunit, isoform CRA_c	9606	Homo sapiens
146599	VEGKDLPEH	VEGKDLPEH			119597533	heterogeneous nuclear ribonucleoprotein U (scaffold attachment factor A), isoform CRA_b	9606	Homo sapiens
146600	VEIEERGVKL	VEIEERGVKL			119591664	septin 2, isoform CRA_a	9606	Homo sapiens
146601	VEKIDFDSV	VEKIDFDSV			119577207	eukaryotic translation initiation factor 3, subunit 12, isoform CRA_a	9606	Homo sapiens
146606	VKSGNPLQP	VKSGNPLQP			55664103	chromosome 10 open reading frame 18	9606	Homo sapiens
136896	VLHDDLLEA	VLHDDLLEA			40807045	histocompatibility (minor) HA-1	9606	Homo sapiens
135864	VNDIFERI	VNDIFERI			11036646	H2B histone family, member S	9606	Homo sapiens
70299	VPGAGSVPAI	VPGAGSVPAI			115844	Nuclear transcription factor Y subunit alpha	9606	Homo sapiens
70476	VPSEPGGVL	VPSEPGGVL			131469	Tyrosine-protein phosphatase non-receptor type 6	9606	Homo sapiens
119887	FVQMMTAK	FVQMMTAK			49037474	Calmodulin	9606	Homo sapiens
71222	VSYGSIVTY	VSYGSIVTY			181940	CR2/CD21/C3d/Epstein-Barr virus receptor precursor	9606	Homo sapiens
120299	VTMTASRML	VTMTASRML			74761895	Peflin	9606	Homo sapiens
120302	VTSPIRASY	VTSPIRASY			5174555	microfibrillar-associated protein 3 isoform 1	9606	Homo sapiens
120308	VVIRGNSIIML	VVIRGNSIIML			59800216	Small nuclear ribonucleoprotein G	9606	Homo sapiens
103041	ALWGPDPAAA	ALWGPDPAAA			124617	Insulin precursor	9606	Homo sapiens
140770	XVDCXTEMY + INDIST(X1, X5)	XVDCXTEMY	I/L uncertainty	X1, X5	SRC248339	unknown protein eluted from human MHC allele	9606	Homo sapiens
128149	YAYDGKDYIA	YAYDGKDYIA			122162	HLA class I histocompatibility antigen, B-7 alpha chain precursor	9606	Homo sapiens
146630	YEDEDSLKTL	YEDEDSLKTL			119581065	topoisomerase (DNA) II alpha 170kDa, isoform CRA_a	9606	Homo sapiens
146631	YEDFKEEGSENAV	YEDFKEEGSENAV			119631555	GTP-binding protein PTD004, isoform CRA_b	9606	Homo sapiens
146633	YEEGPGKNLP	YEEGPGKNLP			4502993	cytochrome c oxidase subunit 7C, mitochondrial precursor	9606	Homo sapiens
146634	YEEIFVKNM	YEEIFVKNM			5454114	tissue factor pathway inhibitor isoform a precursor	9606	Homo sapiens
134609	YEGLLDYW	YEGLLDYW			7572967	immunoglobulin heavy chain variable region	9606	Homo sapiens
120333	YEVSQLKD	YEVSQLKD			23396498	Cytosolic non-specific dipeptidase	9606	Homo sapiens
146639	YGAEALERM	YGAEALERM			319739573	hemoglobin alpha-1 globin chain	9606	Homo sapiens
120335	YGMPRQIL	YGMPRQIL			586000	Transgelin-2	9606	Homo sapiens
137772	YLDPAQQNL	YLDPAQQNL			114573643	similar to BC39498_1	9606	Homo sapiens
120344	YQKVVAGVANALA	YQKVVAGVANALA			256028940	beta-globin	9606	Homo sapiens
146646	YSDMKRAL	YSDMKRAL			119628062	splicing factor, arginine/serine-rich 4, isoform CRA_a	9606	Homo sapiens
146654	YSSTWSGGYGL	YSSTWSGGYGL			62871070	immunoglobulin alpha heavy chain variable region	9606	Homo sapiens
