# Supplementary material for: The VHSE-Based Prediction of Proteasomal Cleavage Sites
Source: PLoS One. 2013 Sep 9;8(9):e74506. doi: 10.1371/journal.pone.0074506 (PMC3767653; doi:10.1371/journal.pone.0074506)
Supplement: Dataset S4 — The resulting VHSE descriptors of 978 in vitro samples used for SVM modeling. (XLS) [file pone.0074506.s004.xls]

## Sheet: Sheet1
Sequence	Name	Activity	VHSE11	VHSE12	VHSE13	VHSE14	VHSE15	VHSE16	VHSE17	VHSE18	VHSE21	VHSE22	VHSE23	VHSE24	VHSE25	VHSE26	VHSE27	VHSE28	VHSE31	VHSE32	VHSE33	VHSE34	VHSE35	VHSE36	VHSE37	VHSE38	VHSE41	VHSE42	VHSE43	VHSE44	VHSE45	VHSE46	VHSE47	VHSE48	VHSE51	VHSE52	VHSE53	VHSE54	VHSE55	VHSE56	VHSE57	VHSE58	VHSE61	VHSE62	VHSE63	VHSE64	VHSE65	VHSE66	VHSE67
SWFSAPQPAPENAYQAYAAPQLFPVSDI	cv-1	1	-0.67	-0.86	-1.07	-0.41	-0.32	0.27	-0.64	0.11	1.5	2.06	1.79	0.75	0.75	-0.13	-1.01	-0.85	1.52	0.61	0.96	-0.16	0.25	0.28	-1.33	-0.2	-0.67	-0.86	-1.07	-0.41	-0.32	0.27	-0.64	0.11	0.15	-1.11	-1.35	-0.92	0.02	-0.91	0.36	-0.48	0.22	-0.17	-0.5	0.05	-0.01	-1.34	-0.19
YGRPAVFDRKSDAKSTKKCRAIVTDFSV	cv-2	1	0.61	1.6	1.17	0.73	0.53	0.25	-0.96	-0.52	-0.2	-1.53	-2.63	2.28	-0.53	-1.18	2.01	-1.34	-1.47	1.45	1.24	1.27	1.55	1.47	1.3	0.83	0.22	-0.17	-0.5	0.05	-0.01	-1.34	-0.19	3.56	0.15	-1.11	-1.35	-0.92	0.02	-0.91	0.36	-0.48	0.76	-0.92	-0.17	-1.91	0.22	-1.4	-0.24
GPKVKRPPIFIRRLHRLLLMRAGKRTEQ	cv-3	1	-0.2	-1.53	-2.63	2.28	-0.53	-1.18	2.01	-1.34	0.22	-0.17	-0.5	0.05	-0.01	-1.34	-0.19	3.56	-1.17	0.7	0.7	0.8	1.64	0.67	1.63	0.13	0.76	-0.92	-0.17	-1.91	0.22	-1.4	-0.24	-0.03	-1.17	0.7	0.7	0.8	1.64	0.67	1.63	0.13	-1.47	1.45	1.24	1.27	1.55	1.47	1.3
LMARRARSLSAERYTLFFDLVSSGNTLY	cv-4	1	1.36	0.07	0.26	-0.8	0.22	-1.37	0.08	-0.62	1.01	-0.53	0.43	0	0.23	0.1	-0.86	-0.68	0.15	-1.11	-1.35	-0.92	0.02	-0.91	0.36	-0.48	-1.47	1.45	1.24	1.27	1.55	1.47	1.3	0.83	-1.47	1.45	1.24	1.27	1.55	1.47	1.3	0.83	0.15	-1.11	-1.35	-0.92	0.02	-0.91	0.36
WQRRYRRIYDLIELCGSLHHIWQNLLQT	cv-5	1	1.5	2.06	1.79	0.75	0.75	-0.13	-1.01	-0.85	-0.96	0.12	0.18	0.16	0.09	0.42	-0.2	-0.41	-1.47	1.45	1.24	1.27	1.55	1.47	1.3	0.83	-1.47	1.45	1.24	1.27	1.55	1.47	1.3	0.83	0.61	1.6	1.17	0.73	0.53	0.25	-0.96	-0.52	-1.47	1.45	1.24	1.27	1.55	1.47	1.3
PVFMCLGGLLTMVAGAVWLTVMSNTLLS	cv-6	1	0.22	-0.17	-0.5	0.05	-0.01	-1.34	-0.19	3.56	0.76	-0.92	-0.17	-1.91	0.22	-1.4	-0.24	-0.03	1.52	0.61	0.96	-0.16	0.25	0.28	-1.33	-0.2	1.01	-0.53	0.43	0	0.23	0.1	-0.86	-0.68	0.18	-1.67	-0.46	-0.21	0	1.2	-1.61	-0.19	1.36	0.07	0.26	-0.8	0.22	-1.37	0.08
QAEPDRAHYNIVTFCCKCDSTLRLCVQS	cv-7	1	-0.96	0.12	0.18	0.16	0.09	0.42	-0.2	-0.41	0.15	-1.11	-1.35	-0.92	0.02	-0.91	0.36	-0.48	-1.18	0.4	0.1	0.36	-2.16	-0.17	0.91	0.02	0.22	-0.17	-0.5	0.05	-0.01	-1.34	-0.19	3.56	-1.15	0.67	-0.41	-0.01	-2.68	1.31	0.03	0.56	-1.47	1.45	1.24	1.27	1.55	1.47	1.3
TTEFKNAITNAKIIPYSGLLLVITVTDN	cv-8	1	-0.34	-0.51	-0.55	-1.06	-0.06	-0.01	-0.79	0.39	-0.34	-0.51	-0.55	-1.06	-0.06	-0.01	-0.79	0.39	-1.18	0.4	0.1	0.36	-2.16	-0.17	0.91	0.02	1.52	0.61	0.96	-0.16	0.25	0.28	-1.33	-0.2	-1.17	0.7	0.7	0.8	1.64	0.67	1.63	0.13	-0.99	0	-0.37	0.69	-0.55	0.85	0.73
SYSIAGRNEVFSNKLINHKHMNILKWFN	cv-9	1	-0.67	-0.86	-1.07	-0.41	-0.32	0.27	-0.64	0.11	0.61	1.6	1.17	0.73	0.53	0.25	-0.96	-0.52	-0.67	-0.86	-1.07	-0.41	-0.32	0.27	-0.64	0.11	1.27	-0.14	0.3	-1.8	0.3	-1.61	-0.16	-0.13	0.15	-1.11	-1.35	-0.92	0.02	-0.91	0.36	-0.48	-0.2	-1.53	-2.63	2.28	-0.53	-1.18	2.01
DVTTHRQDINGKEMKFEVLTLASLTTEI	cv-10	1	-1.15	0.67	-0.41	-0.01	-2.68	1.31	0.03	0.56	0.76	-0.92	-0.17	-1.91	0.22	-1.4	-0.24	-0.03	-0.34	-0.51	-0.55	-1.06	-0.06	-0.01	-0.79	0.39	-0.34	-0.51	-0.55	-1.06	-0.06	-0.01	-0.79	0.39	-0.43	-0.25	0.37	0.19	0.51	1.28	0.93	0.65	-1.47	1.45	1.24	1.27	1.55	1.47	1.3
IHLLKRLPADVLKKTIKNTLDIHKSITI	cv-11	1	1.27	-0.14	0.3	-1.8	0.3	-1.61	-0.16	-0.13	-0.43	-0.25	0.37	0.19	0.51	1.28	0.93	0.65	1.36	0.07	0.26	-0.8	0.22	-1.37	0.08	-0.62	1.36	0.07	0.26	-0.8	0.22	-1.37	0.08	-0.62	-1.17	0.7	0.7	0.8	1.64	0.67	1.63	0.13	-1.47	1.45	1.24	1.27	1.55	1.47	1.3
NEMKRYKGLLPKDIANSFYEVFEKHPHF	cv-12	1	-0.99	0	-0.37	0.69	-0.55	0.85	0.73	-0.8	-1.18	0.4	0.1	0.36	-2.16	-0.17	0.91	0.02	1.01	-0.53	0.43	0	0.23	0.1	-0.86	-0.68	-1.17	0.7	0.7	0.8	1.64	0.67	1.63	0.13	-1.47	1.45	1.24	1.27	1.55	1.47	1.3	0.83	0.61	1.6	1.17	0.73	0.53	0.25	-0.96
MARLRNEESEKMAKDTSDEVSLNPTSEK	cv-13	1	1.01	-0.53	0.43	0	0.23	0.1	-0.86	-0.68	0.15	-1.11	-1.35	-0.92	0.02	-0.91	0.36	-0.48	-1.47	1.45	1.24	1.27	1.55	1.47	1.3	0.83	1.36	0.07	0.26	-0.8	0.22	-1.37	0.08	-0.62	-1.47	1.45	1.24	1.27	1.55	1.47	1.3	0.83	-0.99	0	-0.37	0.69	-0.55	0.85	0.73
AVIRRANNVLKNEMKRYKGLLPKDIANS	cv-14	1	0.15	-1.11	-1.35	-0.92	0.02	-0.91	0.36	-0.48	0.76	-0.92	-0.17	-1.91	0.22	-1.4	-0.24	-0.03	1.27	-0.14	0.3	-1.8	0.3	-1.61	-0.16	-0.13	-1.47	1.45	1.24	1.27	1.55	1.47	1.3	0.83	-1.47	1.45	1.24	1.27	1.55	1.47	1.3	0.83	0.15	-1.11	-1.35	-0.92	0.02	-0.91	0.36
RVMINSRSAVLAQMPSKFTICANVSLDE	cv-15	1	-1.47	1.45	1.24	1.27	1.55	1.47	1.3	0.83	0.76	-0.92	-0.17	-1.91	0.22	-1.4	-0.24	-0.03	1.01	-0.53	0.43	0	0.23	0.1	-0.86	-0.68	1.27	-0.14	0.3	-1.8	0.3	-1.61	-0.16	-0.13	-0.99	0	-0.37	0.69	-0.55	0.85	0.73	-0.8	-0.67	-0.86	-1.07	-0.41	-0.32	0.27	-0.64
LRSISVRNKDLNTLENITTTEFKNAITN	cv-16	1	1.36	0.07	0.26	-0.8	0.22	-1.37	0.08	-0.62	-1.47	1.45	1.24	1.27	1.55	1.47	1.3	0.83	-0.67	-0.86	-1.07	-0.41	-0.32	0.27	-0.64	0.11	1.27	-0.14	0.3	-1.8	0.3	-1.61	-0.16	-0.13	-0.67	-0.86	-1.07	-0.41	-0.32	0.27	-0.64	0.11	0.76	-0.92	-0.17	-1.91	0.22	-1.4	-0.24
DAASEAARPATSTLNRFSALQQAVPTES	cv-17	1	-1.15	0.67	-0.41	-0.01	-2.68	1.31	0.03	0.56	0.15	-1.11	-1.35	-0.92	0.02	-0.91	0.36	-0.48	0.15	-1.11	-1.35	-0.92	0.02	-0.91	0.36	-0.48	-0.67	-0.86	-1.07	-0.41	-0.32	0.27	-0.64	0.11	-1.18	0.4	0.1	0.36	-2.16	-0.17	0.91	0.02	0.15	-1.11	-1.35	-0.92	0.02	-0.91	0.36
KAVAASKERSGVSLAALKKALAAAGYDV	cv-18	1	-1.17	0.7	0.7	0.8	1.64	0.67	1.63	0.13	0.15	-1.11	-1.35	-0.92	0.02	-0.91	0.36	-0.48	0.76	-0.92	-0.17	-1.91	0.22	-1.4	-0.24	-0.03	0.15	-1.11	-1.35	-0.92	0.02	-0.91	0.36	-0.48	0.15	-1.11	-1.35	-0.92	0.02	-0.91	0.36	-0.48	-0.67	-0.86	-1.07	-0.41	-0.32	0.27	-0.64
QMNVAEVDKVTGRFNGQFKTYAICGAIR	cv-19	1	-0.96	0.12	0.18	0.16	0.09	0.42	-0.2	-0.41	1.01	-0.53	0.43	0	0.23	0.1	-0.86	-0.68	-0.99	0	-0.37	0.69	-0.55	0.85	0.73	-0.8	0.76	-0.92	-0.17	-1.91	0.22	-1.4	-0.24	-0.03	0.15	-1.11	-1.35	-0.92	0.02	-0.91	0.36	-0.48	-1.18	0.4	0.1	0.36	-2.16	-0.17	0.91
ESPAVAAPAYSRALSRQLSSGVSEIRHT	cv-20	1	-1.18	0.4	0.1	0.36	-2.16	-0.17	0.91	0.02	-0.67	-0.86	-1.07	-0.41	-0.32	0.27	-0.64	0.11	0.22	-0.17	-0.5	0.05	-0.01	-1.34	-0.19	3.56	0.15	-1.11	-1.35	-0.92	0.02	-0.91	0.36	-0.48	0.76	-0.92	-0.17	-1.91	0.22	-1.4	-0.24	-0.03	0.15	-1.11	-1.35	-0.92	0.02	-0.91	0.36
NELRVAPEEHPVLLTEAPLNPKANREKM	cv-21	1	-0.99	0	-0.37	0.69	-0.55	0.85	0.73	-0.8	-1.18	0.4	0.1	0.36	-2.16	-0.17	0.91	0.02	1.36	0.07	0.26	-0.8	0.22	-1.37	0.08	-0.62	-1.47	1.45	1.24	1.27	1.55	1.47	1.3	0.83	0.76	-0.92	-0.17	-1.91	0.22	-1.4	-0.24	-0.03	0.15	-1.11	-1.35	-0.92	0.02	-0.91	0.36
FKDPNAPKRPPSAFFLFCSEYRPKIKGE	cv-22	1	1.52	0.61	0.96	-0.16	0.25	0.28	-1.33	-0.2	-1.17	0.7	0.7	0.8	1.64	0.67	1.63	0.13	-1.15	0.67	-0.41	-0.01	-2.68	1.31	0.03	0.56	0.22	-0.17	-0.5	0.05	-0.01	-1.34	-0.19	3.56	-0.99	0	-0.37	0.69	-0.55	0.85	0.73	-0.8	0.15	-1.11	-1.35	-0.92	0.02	-0.91	0.36
LQVSAAPRTVALTALLMVLLTSVVQGRA	cv-23	1	1.36	0.07	0.26	-0.8	0.22	-1.37	0.08	-0.62	-0.96	0.12	0.18	0.16	0.09	0.42	-0.2	-0.41	0.76	-0.92	-0.17	-1.91	0.22	-1.4	-0.24	-0.03	-0.67	-0.86	-1.07	-0.41	-0.32	0.27	-0.64	0.11	0.15	-1.11	-1.35	-0.92	0.02	-0.91	0.36	-0.48	0.15	-1.11	-1.35	-0.92	0.02	-0.91	0.36
DMGEIASFDKAKLKKTETQEKNTLPTKE	cv-24	1	-1.15	0.67	-0.41	-0.01	-2.68	1.31	0.03	0.56	1.01	-0.53	0.43	0	0.23	0.1	-0.86	-0.68	-0.2	-1.53	-2.63	2.28	-0.53	-1.18	2.01	-1.34	-1.18	0.4	0.1	0.36	-2.16	-0.17	0.91	0.02	1.27	-0.14	0.3	-1.8	0.3	-1.61	-0.16	-0.13	0.15	-1.11	-1.35	-0.92	0.02	-0.91	0.36
IHTLGDAHIYLNHIEPLKIQLQREPRPF	cv-25	1	1.27	-0.14	0.3	-1.8	0.3	-1.61	-0.16	-0.13	-0.43	-0.25	0.37	0.19	0.51	1.28	0.93	0.65	-0.34	-0.51	-0.55	-1.06	-0.06	-0.01	-0.79	0.39	1.36	0.07	0.26	-0.8	0.22	-1.37	0.08	-0.62	-0.2	-1.53	-2.63	2.28	-0.53	-1.18	2.01	-1.34	-1.15	0.67	-0.41	-0.01	-2.68	1.31	0.03
CRGVPDAKIRIFDLGRKKAKVDEFPLCG	cv-26	1	0.18	-1.67	-0.46	-0.21	0	1.2	-1.61	-0.19	-1.47	1.45	1.24	1.27	1.55	1.47	1.3	0.83	-0.2	-1.53	-2.63	2.28	-0.53	-1.18	2.01	-1.34	0.76	-0.92	-0.17	-1.91	0.22	-1.4	-0.24	-0.03	0.22	-0.17	-0.5	0.05	-0.01	-1.34	-0.19	3.56	-1.15	0.67	-0.41	-0.01	-2.68	1.31	0.03
CQEEQDAYRRIHSLTHLDSVTKIHNGSV	cv-27	1	0.18	-1.67	-0.46	-0.21	0	1.2	-1.61	-0.19	-0.96	0.12	0.18	0.16	0.09	0.42	-0.2	-0.41	-1.18	0.4	0.1	0.36	-2.16	-0.17	0.91	0.02	-1.18	0.4	0.1	0.36	-2.16	-0.17	0.91	0.02	-0.96	0.12	0.18	0.16	0.09	0.42	-0.2	-0.41	-1.15	0.67	-0.41	-0.01	-2.68	1.31	0.03
DKVKLELKVKNLELQLKENKRQLSSSSG	cv-28	1	-1.15	0.67	-0.41	-0.01	-2.68	1.31	0.03	0.56	-1.17	0.7	0.7	0.8	1.64	0.67	1.63	0.13	0.76	-0.92	-0.17	-1.91	0.22	-1.4	-0.24	-0.03	-1.17	0.7	0.7	0.8	1.64	0.67	1.63	0.13	1.36	0.07	0.26	-0.8	0.22	-1.37	0.08	-0.62	-1.18	0.4	0.1	0.36	-2.16	-0.17	0.91
PAVVSERLKIRGSLARAALQELLSKGLI	cv-29	1	0.22	-0.17	-0.5	0.05	-0.01	-1.34	-0.19	3.56	0.15	-1.11	-1.35	-0.92	0.02	-0.91	0.36	-0.48	0.76	-0.92	-0.17	-1.91	0.22	-1.4	-0.24	-0.03	0.76	-0.92	-0.17	-1.91	0.22	-1.4	-0.24	-0.03	-0.67	-0.86	-1.07	-0.41	-0.32	0.27	-0.64	0.11	-1.18	0.4	0.1	0.36	-2.16	-0.17	0.91
LTHGIFSGPAISRINNACFEAVVVTNTI	cv-30	1	1.36	0.07	0.26	-0.8	0.22	-1.37	0.08	-0.62	-0.34	-0.51	-0.55	-1.06	-0.06	-0.01	-0.79	0.39	-0.43	-0.25	0.37	0.19	0.51	1.28	0.93	0.65	-0.2	-1.53	-2.63	2.28	-0.53	-1.18	2.01	-1.34	1.27	-0.14	0.3	-1.8	0.3	-1.61	-0.16	-0.13	1.52	0.61	0.96	-0.16	0.25	0.28	-1.33
YIGLAGLATDVQTVAQRLKFRLNLYELK	cv-31	1	0.61	1.6	1.17	0.73	0.53	0.25	-0.96	-0.52	1.27	-0.14	0.3	-1.8	0.3	-1.61	-0.16	-0.13	-0.2	-1.53	-2.63	2.28	-0.53	-1.18	2.01	-1.34	1.36	0.07	0.26	-0.8	0.22	-1.37	0.08	-0.62	0.15	-1.11	-1.35	-0.92	0.02	-0.91	0.36	-0.48	-0.2	-1.53	-2.63	2.28	-0.53	-1.18	2.01
KQEGMEGLLGTLVQLLGSDDINVVTCAA	cv-32	1	-1.17	0.7	0.7	0.8	1.64	0.67	1.63	0.13	-0.96	0.12	0.18	0.16	0.09	0.42	-0.2	-0.41	-1.18	0.4	0.1	0.36	-2.16	-0.17	0.91	0.02	-0.2	-1.53	-2.63	2.28	-0.53	-1.18	2.01	-1.34	1.01	-0.53	0.43	0	0.23	0.1	-0.86	-0.68	-1.18	0.4	0.1	0.36	-2.16	-0.17	0.91
QEGMEGLLGTLVQLLGSDDINVVTCAAG	cv-33	1	-0.96	0.12	0.18	0.16	0.09	0.42	-0.2	-0.41	-1.18	0.4	0.1	0.36	-2.16	-0.17	0.91	0.02	-0.2	-1.53	-2.63	2.28	-0.53	-1.18	2.01	-1.34	1.01	-0.53	0.43	0	0.23	0.1	-0.86	-0.68	-1.18	0.4	0.1	0.36	-2.16	-0.17	0.91	0.02	-0.2	-1.53	-2.63	2.28	-0.53	-1.18	2.01
AQVDSGLYPGLIWLHRDSKRFQIPWKHA	cv-34	1	0.15	-1.11	-1.35	-0.92	0.02	-0.91	0.36	-0.48	-0.96	0.12	0.18	0.16	0.09	0.42	-0.2	-0.41	0.76	-0.92	-0.17	-1.91	0.22	-1.4	-0.24	-0.03	-1.15	0.67	-0.41	-0.01	-2.68	1.31	0.03	0.56	-0.67	-0.86	-1.07	-0.41	-0.32	0.27	-0.64	0.11	-0.2	-1.53	-2.63	2.28	-0.53	-1.18	2.01
MKVIQGLYSGVTTVELDTLAAETAATLT	cv-35	1	1.01	-0.53	0.43	0	0.23	0.1	-0.86	-0.68	-1.17	0.7	0.7	0.8	1.64	0.67	1.63	0.13	0.76	-0.92	-0.17	-1.91	0.22	-1.4	-0.24	-0.03	1.27	-0.14	0.3	-1.8	0.3	-1.61	-0.16	-0.13	-0.96	0.12	0.18	0.16	0.09	0.42	-0.2	-0.41	-0.2	-1.53	-2.63	2.28	-0.53	-1.18	2.01
SQQLSGGYGGGYGGQSSMSGYDQVLQEN	cv-36	1	-0.67	-0.86	-1.07	-0.41	-0.32	0.27	-0.64	0.11	-0.96	0.12	0.18	0.16	0.09	0.42	-0.2	-0.41	-0.96	0.12	0.18	0.16	0.09	0.42	-0.2	-0.41	1.36	0.07	0.26	-0.8	0.22	-1.37	0.08	-0.62	-0.67	-0.86	-1.07	-0.41	-0.32	0.27	-0.64	0.11	-0.2	-1.53	-2.63	2.28	-0.53	-1.18	2.01
GRSSGPYGGGGQYFAKPRNQGGYGGSSS	cv-37	1	-0.2	-1.53	-2.63	2.28	-0.53	-1.18	2.01	-1.34	-1.47	1.45	1.24	1.27	1.55	1.47	1.3	0.83	-0.67	-0.86	-1.07	-0.41	-0.32	0.27	-0.64	0.11	-0.67	-0.86	-1.07	-0.41	-0.32	0.27	-0.64	0.11	-0.2	-1.53	-2.63	2.28	-0.53	-1.18	2.01	-1.34	0.22	-0.17	-0.5	0.05	-0.01	-1.34	-0.19
LNMLGVYDGEEHSVFGEPWKLITKDLVQ	cv-38	1	1.36	0.07	0.26	-0.8	0.22	-1.37	0.08	-0.62	-0.99	0	-0.37	0.69	-0.55	0.85	0.73	-0.8	1.01	-0.53	0.43	0	0.23	0.1	-0.86	-0.68	1.36	0.07	0.26	-0.8	0.22	-1.37	0.08	-0.62	-0.2	-1.53	-2.63	2.28	-0.53	-1.18	2.01	-1.34	0.76	-0.92	-0.17	-1.91	0.22	-1.4	-0.24
ILPPMDHSTISLQMGTNKCASQVGMTAP	cv-39	1	1.27	-0.14	0.3	-1.8	0.3	-1.61	-0.16	-0.13	1.36	0.07	0.26	-0.8	0.22	-1.37	0.08	-0.62	0.22	-0.17	-0.5	0.05	-0.01	-1.34	-0.19	3.56	0.22	-0.17	-0.5	0.05	-0.01	-1.34	-0.19	3.56	1.01	-0.53	0.43	0	0.23	0.1	-0.86	-0.68	-1.15	0.67	-0.41	-0.01	-2.68	1.31	0.03
FTAKDILDQKINEVSSSDDKDAFYVADL	cv-40	1	1.52	0.61	0.96	-0.16	0.25	0.28	-1.33	-0.2	-0.34	-0.51	-0.55	-1.06	-0.06	-0.01	-0.79	0.39	0.15	-1.11	-1.35	-0.92	0.02	-0.91	0.36	-0.48	-1.17	0.7	0.7	0.8	1.64	0.67	1.63	0.13	-1.15	0.67	-0.41	-0.01	-2.68	1.31	0.03	0.56	1.27	-0.14	0.3	-1.8	0.3	-1.61	-0.16
FKNKRILMEHIHKLKADKARKKLLADQA	cv-41	1	1.52	0.61	0.96	-0.16	0.25	0.28	-1.33	-0.2	-1.17	0.7	0.7	0.8	1.64	0.67	1.63	0.13	-0.99	0	-0.37	0.69	-0.55	0.85	0.73	-0.8	-1.17	0.7	0.7	0.8	1.64	0.67	1.63	0.13	-1.47	1.45	1.24	1.27	1.55	1.47	1.3	0.83	1.27	-0.14	0.3	-1.8	0.3	-1.61	-0.16
GTGPNILTDITKGVQYLNEIKDSVVAGF	cv-42	1	-0.2	-1.53	-2.63	2.28	-0.53	-1.18	2.01	-1.34	-0.34	-0.51	-0.55	-1.06	-0.06	-0.01	-0.79	0.39	-0.2	-1.53	-2.63	2.28	-0.53	-1.18	2.01	-1.34	0.22	-0.17	-0.5	0.05	-0.01	-1.34	-0.19	3.56	-0.99	0	-0.37	0.69	-0.55	0.85	0.73	-0.8	1.27	-0.14	0.3	-1.8	0.3	-1.61	-0.16
YQSLGIPYHIVNIVSGSLNHAASKKLDL	cv-43	1	0.61	1.6	1.17	0.73	0.53	0.25	-0.96	-0.52	-0.96	0.12	0.18	0.16	0.09	0.42	-0.2	-0.41	-0.67	-0.86	-1.07	-0.41	-0.32	0.27	-0.64	0.11	1.36	0.07	0.26	-0.8	0.22	-1.37	0.08	-0.62	-0.2	-1.53	-2.63	2.28	-0.53	-1.18	2.01	-1.34	1.27	-0.14	0.3	-1.8	0.3	-1.61	-0.16
ALTVGITNTVGSSISRETDCGVHINAGP	cv-44	1	0.15	-1.11	-1.35	-0.92	0.02	-0.91	0.36	-0.48	1.36	0.07	0.26	-0.8	0.22	-1.37	0.08	-0.62	-0.34	-0.51	-0.55	-1.06	-0.06	-0.01	-0.79	0.39	0.76	-0.92	-0.17	-1.91	0.22	-1.4	-0.24	-0.03	-0.2	-1.53	-2.63	2.28	-0.53	-1.18	2.01	-1.34	1.27	-0.14	0.3	-1.8	0.3	-1.61	-0.16
ECCTRKTRIIDVVYNASNNELVRTKTLV	cv-45	1	-1.18	0.4	0.1	0.36	-2.16	-0.17	0.91	0.02	0.18	-1.67	-0.46	-0.21	0	1.2	-1.61	-0.19	0.18	-1.67	-0.46	-0.21	0	1.2	-1.61	-0.19	-0.34	-0.51	-0.55	-1.06	-0.06	-0.01	-0.79	0.39	-1.47	1.45	1.24	1.27	1.55	1.47	1.3	0.83	-1.17	0.7	0.7	0.8	1.64	0.67	1.63
PPLLLLLDVPTAAVQASPLQALDFFGNG	cv-46	1	0.22	-0.17	-0.5	0.05	-0.01	-1.34	-0.19	3.56	0.22	-0.17	-0.5	0.05	-0.01	-1.34	-0.19	3.56	1.36	0.07	0.26	-0.8	0.22	-1.37	0.08	-0.62	1.36	0.07	0.26	-0.8	0.22	-1.37	0.08	-0.62	1.36	0.07	0.26	-0.8	0.22	-1.37	0.08	-0.62	1.36	0.07	0.26	-0.8	0.22	-1.37	0.08
PPLLLLLDVPTAAVQASPLQALDFFGNG	cv-47	1	0.22	-0.17	-0.5	0.05	-0.01	-1.34	-0.19	3.56	0.22	-0.17	-0.5	0.05	-0.01	-1.34	-0.19	3.56	1.36	0.07	0.26	-0.8	0.22	-1.37	0.08	-0.62	1.36	0.07	0.26	-0.8	0.22	-1.37	0.08	-0.62	1.36	0.07	0.26	-0.8	0.22	-1.37	0.08	-0.62	1.36	0.07	0.26	-0.8	0.22	-1.37	0.08
LLLLLDVPTAAVQASPLQALDFFGNGPP	cv-48	1	1.36	0.07	0.26	-0.8	0.22	-1.37	0.08	-0.62	1.36	0.07	0.26	-0.8	0.22	-1.37	0.08	-0.62	1.36	0.07	0.26	-0.8	0.22	-1.37	0.08	-0.62	1.36	0.07	0.26	-0.8	0.22	-1.37	0.08	-0.62	1.36	0.07	0.26	-0.8	0.22	-1.37	0.08	-0.62	-1.15	0.67	-0.41	-0.01	-2.68	1.31	0.03
VALLLLLSAEPVPAARSEDRYRNPKGSA	cv-49	1	0.76	-0.92	-0.17	-1.91	0.22	-1.4	-0.24	-0.03	0.15	-1.11	-1.35	-0.92	0.02	-0.91	0.36	-0.48	1.36	0.07	0.26	-0.8	0.22	-1.37	0.08	-0.62	1.36	0.07	0.26	-0.8	0.22	-1.37	0.08	-0.62	1.36	0.07	0.26	-0.8	0.22	-1.37	0.08	-0.62	1.36	0.07	0.26	-0.8	0.22	-1.37	0.08
QAVGELPQANRDTLAFLMIHLQRVAQSP	cv-50	1	-0.96	0.12	0.18	0.16	0.09	0.42	-0.2	-0.41	0.15	-1.11	-1.35	-0.92	0.02	-0.91	0.36	-0.48	0.76	-0.92	-0.17	-1.91	0.22	-1.4	-0.24	-0.03	-0.2	-1.53	-2.63	2.28	-0.53	-1.18	2.01	-1.34	-1.18	0.4	0.1	0.36	-2.16	-0.17	0.91	0.02	1.36	0.07	0.26	-0.8	0.22	-1.37	0.08
FPEAALPTSHPKIVLTSLPALAVPPPTP	cv-51	1	1.52	0.61	0.96	-0.16	0.25	0.28	-1.33	-0.2	0.22	-0.17	-0.5	0.05	-0.01	-1.34	-0.19	3.56	-1.18	0.4	0.1	0.36	-2.16	-0.17	0.91	0.02	0.15	-1.11	-1.35	-0.92	0.02	-0.91	0.36	-0.48	0.15	-1.11	-1.35	-0.92	0.02	-0.91	0.36	-0.48	1.36	0.07	0.26	-0.8	0.22	-1.37	0.08
ALGLHLTDPSQRLVQNCLWTLRNLSDAA	cv-52	1	0.15	-1.11	-1.35	-0.92	0.02	-0.91	0.36	-0.48	1.36	0.07	0.26	-0.8	0.22	-1.37	0.08	-0.62	-0.2	-1.53	-2.63	2.28	-0.53	-1.18	2.01	-1.34	1.36	0.07	0.26	-0.8	0.22	-1.37	0.08	-0.62	-0.43	-0.25	0.37	0.19	0.51	1.28	0.93	0.65	1.36	0.07	0.26	-0.8	0.22	-1.37	0.08
GRPLEMIEPRTLQYKLLEPVLLLGKERF	cv-53	1	-0.2	-1.53	-2.63	2.28	-0.53	-1.18	2.01	-1.34	-1.47	1.45	1.24	1.27	1.55	1.47	1.3	0.83	0.22	-0.17	-0.5	0.05	-0.01	-1.34	-0.19	3.56	1.36	0.07	0.26	-0.8	0.22	-1.37	0.08	-0.62	-1.18	0.4	0.1	0.36	-2.16	-0.17	0.91	0.02	1.01	-0.53	0.43	0	0.23	0.1	-0.86
KFAANPNQNKNVALLSQLYHSPARRFGG	cv-54	1	-1.17	0.7	0.7	0.8	1.64	0.67	1.63	0.13	1.52	0.61	0.96	-0.16	0.25	0.28	-1.33	-0.2	0.15	-1.11	-1.35	-0.92	0.02	-0.91	0.36	-0.48	0.15	-1.11	-1.35	-0.92	0.02	-0.91	0.36	-0.48	-0.99	0	-0.37	0.69	-0.55	0.85	0.73	-0.8	0.22	-0.17	-0.5	0.05	-0.01	-1.34	-0.19
LSMLFNQFPGFKEVRLVPGRHDIAFVEF	cv-55	1	1.36	0.07	0.26	-0.8	0.22	-1.37	0.08	-0.62	-0.67	-0.86	-1.07	-0.41	-0.32	0.27	-0.64	0.11	1.01	-0.53	0.43	0	0.23	0.1	-0.86	-0.68	1.36	0.07	0.26	-0.8	0.22	-1.37	0.08	-0.62	1.52	0.61	0.96	-0.16	0.25	0.28	-1.33	-0.2	-0.99	0	-0.37	0.69	-0.55	0.85	0.73
TDIRGQPRYPVNSVNILKAHGRSQMESM	cv-56	1	-0.34	-0.51	-0.55	-1.06	-0.06	-0.01	-0.79	0.39	-1.15	0.67	-0.41	-0.01	-2.68	1.31	0.03	0.56	1.27	-0.14	0.3	-1.8	0.3	-1.61	-0.16	-0.13	-1.47	1.45	1.24	1.27	1.55	1.47	1.3	0.83	-0.2	-1.53	-2.63	2.28	-0.53	-1.18	2.01	-1.34	-0.96	0.12	0.18	0.16	0.09	0.42	-0.2
QELNDRLAVYIDRVRSLETENAGLRLRI	cv-57	1	-0.96	0.12	0.18	0.16	0.09	0.42	-0.2	-0.41	-1.18	0.4	0.1	0.36	-2.16	-0.17	0.91	0.02	1.36	0.07	0.26	-0.8	0.22	-1.37	0.08	-0.62	-0.99	0	-0.37	0.69	-0.55	0.85	0.73	-0.8	-1.15	0.67	-0.41	-0.01	-2.68	1.31	0.03	0.56	-1.47	1.45	1.24	1.27	1.55	1.47	1.3
LFENLRMLPHAPGVQMQAIPEDAVHEDS	cv-58	1	1.36	0.07	0.26	-0.8	0.22	-1.37	0.08	-0.62	1.52	0.61	0.96	-0.16	0.25	0.28	-1.33	-0.2	-1.18	0.4	0.1	0.36	-2.16	-0.17	0.91	0.02	-0.99	0	-0.37	0.69	-0.55	0.85	0.73	-0.8	1.36	0.07	0.26	-0.8	0.22	-1.37	0.08	-0.62	-1.47	1.45	1.24	1.27	1.55	1.47	1.3
RYDEIRRHWGGNVLGPKSVARIAKLEKA	cv-59	1	-1.47	1.45	1.24	1.27	1.55	1.47	1.3	0.83	0.61	1.6	1.17	0.73	0.53	0.25	-0.96	-0.52	-1.15	0.67	-0.41	-0.01	-2.68	1.31	0.03	0.56	-1.18	0.4	0.1	0.36	-2.16	-0.17	0.91	0.02	1.27	-0.14	0.3	-1.8	0.3	-1.61	-0.16	-0.13	-1.47	1.45	1.24	1.27	1.55	1.47	1.3
LLIHQSLAGGIIGVKGAKIKELRENTQT	cv-60	1	1.36	0.07	0.26	-0.8	0.22	-1.37	0.08	-0.62	1.36	0.07	0.26	-0.8	0.22	-1.37	0.08	-0.62	1.27	-0.14	0.3	-1.8	0.3	-1.61	-0.16	-0.13	-0.43	-0.25	0.37	0.19	0.51	1.28	0.93	0.65	-0.96	0.12	0.18	0.16	0.09	0.42	-0.2	-0.41	-0.67	-0.86	-1.07	-0.41	-0.32	0.27	-0.64
QKKFESLFPGKLEVVRMTQQQENPKFLS	cv-61	1	-0.96	0.12	0.18	0.16	0.09	0.42	-0.2	-0.41	-1.17	0.7	0.7	0.8	1.64	0.67	1.63	0.13	-1.17	0.7	0.7	0.8	1.64	0.67	1.63	0.13	1.52	0.61	0.96	-0.16	0.25	0.28	-1.33	-0.2	-1.18	0.4	0.1	0.36	-2.16	-0.17	0.91	0.02	-0.67	-0.86	-1.07	-0.41	-0.32	0.27	-0.64
MSLSLLPPDALVGLITFGRMVQVHELSC	cv-62	1	1.01	-0.53	0.43	0	0.23	0.1	-0.86	-0.68	-0.67	-0.86	-1.07	-0.41	-0.32	0.27	-0.64	0.11	1.36	0.07	0.26	-0.8	0.22	-1.37	0.08	-0.62	-0.67	-0.86	-1.07	-0.41	-0.32	0.27	-0.64	0.11	1.36	0.07	0.26	-0.8	0.22	-1.37	0.08	-0.62	1.36	0.07	0.26	-0.8	0.22	-1.37	0.08
FLLALSLWGQPAEAAACYGCSPGSKCDC	cv-63	1	1.52	0.61	0.96	-0.16	0.25	0.28	-1.33	-0.2	1.36	0.07	0.26	-0.8	0.22	-1.37	0.08	-0.62	1.36	0.07	0.26	-0.8	0.22	-1.37	0.08	-0.62	0.15	-1.11	-1.35	-0.92	0.02	-0.91	0.36	-0.48	1.36	0.07	0.26	-0.8	0.22	-1.37	0.08	-0.62	-0.67	-0.86	-1.07	-0.41	-0.32	0.27	-0.64
RGSEASPALPGLKLSADQVALVYSTLGL	cv-64	1	-1.47	1.45	1.24	1.27	1.55	1.47	1.3	0.83	-0.2	-1.53	-2.63	2.28	-0.53	-1.18	2.01	-1.34	-0.67	-0.86	-1.07	-0.41	-0.32	0.27	-0.64	0.11	-1.18	0.4	0.1	0.36	-2.16	-0.17	0.91	0.02	0.15	-1.11	-1.35	-0.92	0.02	-0.91	0.36	-0.48	-0.67	-0.86	-1.07	-0.41	-0.32	0.27	-0.64
HGMLSSPKLPVSSLGLAASTNGSSITPA	cv-65	1	-0.43	-0.25	0.37	0.19	0.51	1.28	0.93	0.65	-0.2	-1.53	-2.63	2.28	-0.53	-1.18	2.01	-1.34	1.01	-0.53	0.43	0	0.23	0.1	-0.86	-0.68	1.36	0.07	0.26	-0.8	0.22	-1.37	0.08	-0.62	-0.67	-0.86	-1.07	-0.41	-0.32	0.27	-0.64	0.11	-0.67	-0.86	-1.07	-0.41	-0.32	0.27	-0.64
TDSSPNQARAQAALQAVNSVQSGNLALA	cv-66	1	-0.34	-0.51	-0.55	-1.06	-0.06	-0.01	-0.79	0.39	-1.15	0.67	-0.41	-0.01	-2.68	1.31	0.03	0.56	-0.67	-0.86	-1.07	-0.41	-0.32	0.27	-0.64	0.11	-0.67	-0.86	-1.07	-0.41	-0.32	0.27	-0.64	0.11	0.22	-0.17	-0.5	0.05	-0.01	-1.34	-0.19	3.56	-0.99	0	-0.37	0.69	-0.55	0.85	0.73
GASTAASPTQPIQLSDLQSILATMNVPA	cv-67	1	-0.2	-1.53	-2.63	2.28	-0.53	-1.18	2.01	-1.34	0.15	-1.11	-1.35	-0.92	0.02	-0.91	0.36	-0.48	-0.67	-0.86	-1.07	-0.41	-0.32	0.27	-0.64	0.11	-0.34	-0.51	-0.55	-1.06	-0.06	-0.01	-0.79	0.39	0.15	-1.11	-1.35	-0.92	0.02	-0.91	0.36	-0.48	0.15	-1.11	-1.35	-0.92	0.02	-0.91	0.36
VYDEDSPYQNIKILHSKQFGNILILSGD	cv-68	1	0.76	-0.92	-0.17	-1.91	0.22	-1.4	-0.24	-0.03	0.61	1.6	1.17	0.73	0.53	0.25	-0.96	-0.52	-1.15	0.67	-0.41	-0.01	-2.68	1.31	0.03	0.56	-1.18	0.4	0.1	0.36	-2.16	-0.17	0.91	0.02	-1.15	0.67	-0.41	-0.01	-2.68	1.31	0.03	0.56	-0.67	-0.86	-1.07	-0.41	-0.32	0.27	-0.64
DDEDESSEQTFMYYVNDGVYGSFNCILY	cv-69	1	-1.15	0.67	-0.41	-0.01	-2.68	1.31	0.03	0.56	-1.15	0.67	-0.41	-0.01	-2.68	1.31	0.03	0.56	-1.18	0.4	0.1	0.36	-2.16	-0.17	0.91	0.02	-1.15	0.67	-0.41	-0.01	-2.68	1.31	0.03	0.56	-1.18	0.4	0.1	0.36	-2.16	-0.17	0.91	0.02	-0.67	-0.86	-1.07	-0.41	-0.32	0.27	-0.64
QDDISSSYTTTTTITAPPSRVLQNGGDK	cv-70	1	-0.96	0.12	0.18	0.16	0.09	0.42	-0.2	-0.41	-1.15	0.67	-0.41	-0.01	-2.68	1.31	0.03	0.56	-1.15	0.67	-0.41	-0.01	-2.68	1.31	0.03	0.56	1.27	-0.14	0.3	-1.8	0.3	-1.61	-0.16	-0.13	-0.67	-0.86	-1.07	-0.41	-0.32	0.27	-0.64	0.11	-0.67	-0.86	-1.07	-0.41	-0.32	0.27	-0.64
LPSELTLWVDPYEVSYRIGEDGSICVLY	cv-71	1	1.36	0.07	0.26	-0.8	0.22	-1.37	0.08	-0.62	0.22	-0.17	-0.5	0.05	-0.01	-1.34	-0.19	3.56	-0.67	-0.86	-1.07	-0.41	-0.32	0.27	-0.64	0.11	-1.18	0.4	0.1	0.36	-2.16	-0.17	0.91	0.02	1.36	0.07	0.26	-0.8	0.22	-1.37	0.08	-0.62	-0.34	-0.51	-0.55	-1.06	-0.06	-0.01	-0.79
PRMIVTPQSNRPVMGIVQDTLTAVRKFT	cv-72	1	0.22	-0.17	-0.5	0.05	-0.01	-1.34	-0.19	3.56	-1.47	1.45	1.24	1.27	1.55	1.47	1.3	0.83	1.01	-0.53	0.43	0	0.23	0.1	-0.86	-0.68	1.27	-0.14	0.3	-1.8	0.3	-1.61	-0.16	-0.13	0.76	-0.92	-0.17	-1.91	0.22	-1.4	-0.24	-0.03	-0.34	-0.51	-0.55	-1.06	-0.06	-0.01	-0.79
PTNTVFDAKRLIGRRFDDAVVQSDMKHW	cv-73	1	0.22	-0.17	-0.5	0.05	-0.01	-1.34	-0.19	3.56	-0.34	-0.51	-0.55	-1.06	-0.06	-0.01	-0.79	0.39	-0.99	0	-0.37	0.69	-0.55	0.85	0.73	-0.8	-0.34	-0.51	-0.55	-1.06	-0.06	-0.01	-0.79	0.39	0.76	-0.92	-0.17	-1.91	0.22	-1.4	-0.24	-0.03	1.52	0.61	0.96	-0.16	0.25	0.28	-1.33
CDLLTVMDSKIVQVALNGLENILRLGEQ	cv-74	1	0.18	-1.67	-0.46	-0.21	0	1.2	-1.61	-0.19	-1.15	0.67	-0.41	-0.01	-2.68	1.31	0.03	0.56	1.36	0.07	0.26	-0.8	0.22	-1.37	0.08	-0.62	1.36	0.07	0.26	-0.8	0.22	-1.37	0.08	-0.62	-0.34	-0.51	-0.55	-1.06	-0.06	-0.01	-0.79	0.39	0.76	-0.92	-0.17	-1.91	0.22	-1.4	-0.24
GKLASVPAGGAVAVSAAPGSAAPAAGSA	cv-75	1	-0.2	-1.53	-2.63	2.28	-0.53	-1.18	2.01	-1.34	-1.17	0.7	0.7	0.8	1.64	0.67	1.63	0.13	1.36	0.07	0.26	-0.8	0.22	-1.37	0.08	-0.62	0.15	-1.11	-1.35	-0.92	0.02	-0.91	0.36	-0.48	-0.67	-0.86	-1.07	-0.41	-0.32	0.27	-0.64	0.11	0.76	-0.92	-0.17	-1.91	0.22	-1.4	-0.24
VRVQEVPKLKVCALRVTSRARSRILRAG	cv-76	1	0.76	-0.92	-0.17	-1.91	0.22	-1.4	-0.24	-0.03	-1.47	1.45	1.24	1.27	1.55	1.47	1.3	0.83	0.76	-0.92	-0.17	-1.91	0.22	-1.4	-0.24	-0.03	-0.96	0.12	0.18	0.16	0.09	0.42	-0.2	-0.41	-1.18	0.4	0.1	0.36	-2.16	-0.17	0.91	0.02	0.76	-0.92	-0.17	-1.91	0.22	-1.4	-0.24
SHVSDIVGPDGLVYAVEFSHRSGRDLIN	cv-77	1	-0.67	-0.86	-1.07	-0.41	-0.32	0.27	-0.64	0.11	-0.43	-0.25	0.37	0.19	0.51	1.28	0.93	0.65	0.76	-0.92	-0.17	-1.91	0.22	-1.4	-0.24	-0.03	-0.67	-0.86	-1.07	-0.41	-0.32	0.27	-0.64	0.11	-1.15	0.67	-0.41	-0.01	-2.68	1.31	0.03	0.56	1.27	-0.14	0.3	-1.8	0.3	-1.61	-0.16
LWGDRYFDPANGKFSKSATSPEGKKLPR	cv-78	1	1.36	0.07	0.26	-0.8	0.22	-1.37	0.08	-0.62	1.5	2.06	1.79	0.75	0.75	-0.13	-1.01	-0.85	-0.2	-1.53	-2.63	2.28	-0.53	-1.18	2.01	-1.34	-1.15	0.67	-0.41	-0.01	-2.68	1.31	0.03	0.56	-1.47	1.45	1.24	1.27	1.55	1.47	1.3	0.83	0.61	1.6	1.17	0.73	0.53	0.25	-0.96
GKTLSYLLPAIVHINHQPFLERGDGPIC	cv-79	1	-0.2	-1.53	-2.63	2.28	-0.53	-1.18	2.01	-1.34	-1.17	0.7	0.7	0.8	1.64	0.67	1.63	0.13	-0.34	-0.51	-0.55	-1.06	-0.06	-0.01	-0.79	0.39	1.36	0.07	0.26	-0.8	0.22	-1.37	0.08	-0.62	-0.67	-0.86	-1.07	-0.41	-0.32	0.27	-0.64	0.11	0.61	1.6	1.17	0.73	0.53	0.25	-0.96
VRVDVTYPAGFMDVISIEKTGEHFRLVY	cv-80	1	0.76	-0.92	-0.17	-1.91	0.22	-1.4	-0.24	-0.03	-1.47	1.45	1.24	1.27	1.55	1.47	1.3	0.83	0.76	-0.92	-0.17	-1.91	0.22	-1.4	-0.24	-0.03	-1.15	0.67	-0.41	-0.01	-2.68	1.31	0.03	0.56	0.76	-0.92	-0.17	-1.91	0.22	-1.4	-0.24	-0.03	-0.34	-0.51	-0.55	-1.06	-0.06	-0.01	-0.79
QTVAGYTIPPGHQVCVSPTVNQRLKDSW	cv-81	1	-0.96	0.12	0.18	0.16	0.09	0.42	-0.2	-0.41	-0.34	-0.51	-0.55	-1.06	-0.06	-0.01	-0.79	0.39	0.76	-0.92	-0.17	-1.91	0.22	-1.4	-0.24	-0.03	0.15	-1.11	-1.35	-0.92	0.02	-0.91	0.36	-0.48	-0.2	-1.53	-2.63	2.28	-0.53	-1.18	2.01	-1.34	0.61	1.6	1.17	0.73	0.53	0.25	-0.96
EEPNAAVPDEIPPLEGDEDASRMEEVDD	cv-82	1	-1.18	0.4	0.1	0.36	-2.16	-0.17	0.91	0.02	-1.18	0.4	0.1	0.36	-2.16	-0.17	0.91	0.02	0.22	-0.17	-0.5	0.05	-0.01	-1.34	-0.19	3.56	-0.99	0	-0.37	0.69	-0.55	0.85	0.73	-0.8	0.15	-1.11	-1.35	-0.92	0.02	-0.91	0.36	-0.48	0.15	-1.11	-1.35	-0.92	0.02	-0.91	0.36
QIMFETFNVPAMYVAIQAVLSLYASGRT	cv-83	1	-0.96	0.12	0.18	0.16	0.09	0.42	-0.2	-0.41	1.27	-0.14	0.3	-1.8	0.3	-1.61	-0.16	-0.13	1.01	-0.53	0.43	0	0.23	0.1	-0.86	-0.68	1.52	0.61	0.96	-0.16	0.25	0.28	-1.33	-0.2	-1.18	0.4	0.1	0.36	-2.16	-0.17	0.91	0.02	-0.34	-0.51	-0.55	-1.06	-0.06	-0.01	-0.79
EELLKQLDDLKVELSQLRVAKVTGGAAS	cv-84	1	-1.18	0.4	0.1	0.36	-2.16	-0.17	0.91	0.02	-1.18	0.4	0.1	0.36	-2.16	-0.17	0.91	0.02	1.36	0.07	0.26	-0.8	0.22	-1.37	0.08	-0.62	1.36	0.07	0.26	-0.8	0.22	-1.37	0.08	-0.62	-1.17	0.7	0.7	0.8	1.64	0.67	1.63	0.13	-0.96	0.12	0.18	0.16	0.09	0.42	-0.2
TLWWTYVISVVFRLLFEAVFMYVFYLLY	cv-85	1	-0.34	-0.51	-0.55	-1.06	-0.06	-0.01	-0.79	0.39	1.36	0.07	0.26	-0.8	0.22	-1.37	0.08	-0.62	1.5	2.06	1.79	0.75	0.75	-0.13	-1.01	-0.85	1.5	2.06	1.79	0.75	0.75	-0.13	-1.01	-0.85	-0.34	-0.51	-0.55	-1.06	-0.06	-0.01	-0.79	0.39	0.61	1.6	1.17	0.73	0.53	0.25	-0.96
TVWHLEEFGRAFSFEAQGGLANIAILNN	cv-86	1	-0.34	-0.51	-0.55	-1.06	-0.06	-0.01	-0.79	0.39	0.76	-0.92	-0.17	-1.91	0.22	-1.4	-0.24	-0.03	1.5	2.06	1.79	0.75	0.75	-0.13	-1.01	-0.85	-0.43	-0.25	0.37	0.19	0.51	1.28	0.93	0.65	1.36	0.07	0.26	-0.8	0.22	-1.37	0.08	-0.62	-1.18	0.4	0.1	0.36	-2.16	-0.17	0.91
HSLALEEPTVIKKYLLKVAELFEKLRKV	cv-87	1	-0.43	-0.25	0.37	0.19	0.51	1.28	0.93	0.65	-0.67	-0.86	-1.07	-0.41	-0.32	0.27	-0.64	0.11	1.36	0.07	0.26	-0.8	0.22	-1.37	0.08	-0.62	0.15	-1.11	-1.35	-0.92	0.02	-0.91	0.36	-0.48	1.36	0.07	0.26	-0.8	0.22	-1.37	0.08	-0.62	-1.18	0.4	0.1	0.36	-2.16	-0.17	0.91
FERLVKVNIPFVRLNYQHRMCPEIARLL	cv-88	1	1.52	0.61	0.96	-0.16	0.25	0.28	-1.33	-0.2	-1.18	0.4	0.1	0.36	-2.16	-0.17	0.91	0.02	-1.47	1.45	1.24	1.27	1.55	1.47	1.3	0.83	1.36	0.07	0.26	-0.8	0.22	-1.37	0.08	-0.62	0.76	-0.92	-0.17	-1.91	0.22	-1.4	-0.24	-0.03	-1.17	0.7	0.7	0.8	1.64	0.67	1.63
ILKALMEGGENGPWMRFMRAEITAEGFL	cv-89	1	1.27	-0.14	0.3	-1.8	0.3	-1.61	-0.16	-0.13	1.36	0.07	0.26	-0.8	0.22	-1.37	0.08	-0.62	-1.17	0.7	0.7	0.8	1.64	0.67	1.63	0.13	0.15	-1.11	-1.35	-0.92	0.02	-0.91	0.36	-0.48	1.36	0.07	0.26	-0.8	0.22	-1.37	0.08	-0.62	1.01	-0.53	0.43	0	0.23	0.1	-0.86
GQTALMLAVSHGRIDMVKGLLACGADVN	cv-90	1	-0.2	-1.53	-2.63	2.28	-0.53	-1.18	2.01	-1.34	-0.96	0.12	0.18	0.16	0.09	0.42	-0.2	-0.41	-0.34	-0.51	-0.55	-1.06	-0.06	-0.01	-0.79	0.39	0.15	-1.11	-1.35	-0.92	0.02	-0.91	0.36	-0.48	1.36	0.07	0.26	-0.8	0.22	-1.37	0.08	-0.62	1.01	-0.53	0.43	0	0.23	0.1	-0.86
LDERSALYSGVHKKPLFFDGSPEKPPED	cv-91	1	1.36	0.07	0.26	-0.8	0.22	-1.37	0.08	-0.62	-1.15	0.67	-0.41	-0.01	-2.68	1.31	0.03	0.56	-1.18	0.4	0.1	0.36	-2.16	-0.17	0.91	0.02	-1.47	1.45	1.24	1.27	1.55	1.47	1.3	0.83	-0.67	-0.86	-1.07	-0.41	-0.32	0.27	-0.64	0.11	0.15	-1.11	-1.35	-0.92	0.02	-0.91	0.36
SVPTASSSVLSSPAADCGPAGSATTFTN	cv-92	1	-0.67	-0.86	-1.07	-0.41	-0.32	0.27	-0.64	0.11	0.76	-0.92	-0.17	-1.91	0.22	-1.4	-0.24	-0.03	0.22	-0.17	-0.5	0.05	-0.01	-1.34	-0.19	3.56	-0.34	-0.51	-0.55	-1.06	-0.06	-0.01	-0.79	0.39	0.15	-1.11	-1.35	-0.92	0.02	-0.91	0.36	-0.48	-0.67	-0.86	-1.07	-0.41	-0.32	0.27	-0.64
SRQTATALPTGTSKCPPSQRVPALTGTT	cv-93	1	-0.67	-0.86	-1.07	-0.41	-0.32	0.27	-0.64	0.11	-1.47	1.45	1.24	1.27	1.55	1.47	1.3	0.83	-0.96	0.12	0.18	0.16	0.09	0.42	-0.2	-0.41	-0.34	-0.51	-0.55	-1.06	-0.06	-0.01	-0.79	0.39	0.15	-1.11	-1.35	-0.92	0.02	-0.91	0.36	-0.48	-0.34	-0.51	-0.55	-1.06	-0.06	-0.01	-0.79
KGVDEATIIDILTKRNNAQRQQIKAAYL	cv-94	1	-1.17	0.7	0.7	0.8	1.64	0.67	1.63	0.13	-0.2	-1.53	-2.63	2.28	-0.53	-1.18	2.01	-1.34	0.76	-0.92	-0.17	-1.91	0.22	-1.4	-0.24	-0.03	-1.15	0.67	-0.41	-0.01	-2.68	1.31	0.03	0.56	-1.18	0.4	0.1	0.36	-2.16	-0.17	0.91	0.02	0.15	-1.11	-1.35	-0.92	0.02	-0.91	0.36
AAQSLAVALPLQTKADANRTAPSGSEYR	cv-95	1	0.15	-1.11	-1.35	-0.92	0.02	-0.91	0.36	-0.48	0.15	-1.11	-1.35	-0.92	0.02	-0.91	0.36	-0.48	-0.96	0.12	0.18	0.16	0.09	0.42	-0.2	-0.41	-0.67	-0.86	-1.07	-0.41	-0.32	0.27	-0.64	0.11	1.36	0.07	0.26	-0.8	0.22	-1.37	0.08	-0.62	0.15	-1.11	-1.35	-0.92	0.02	-0.91	0.36
GAALAAVYSHVIQKLQLEGNLRTPLPSL	cv-96	1	-0.2	-1.53	-2.63	2.28	-0.53	-1.18	2.01	-1.34	0.15	-1.11	-1.35	-0.92	0.02	-0.91	0.36	-0.48	0.15	-1.11	-1.35	-0.92	0.02	-0.91	0.36	-0.48	1.36	0.07	0.26	-0.8	0.22	-1.37	0.08	-0.62	0.15	-1.11	-1.35	-0.92	0.02	-0.91	0.36	-0.48	0.15	-1.11	-1.35	-0.92	0.02	-0.91	0.36
LDAWKRAEAIESSLEVEKKDKLANTSVR	cv-97	1	1.36	0.07	0.26	-0.8	0.22	-1.37	0.08	-0.62	-1.15	0.67	-0.41	-0.01	-2.68	1.31	0.03	0.56	0.15	-1.11	-1.35	-0.92	0.02	-0.91	0.36	-0.48	1.5	2.06	1.79	0.75	0.75	-0.13	-1.01	-0.85	-1.17	0.7	0.7	0.8	1.64	0.67	1.63	0.13	-1.47	1.45	1.24	1.27	1.55	1.47	1.3
DSGECPLSLAAQLDNATDLLKVLKNGGA	cv-98	1	-1.15	0.67	-0.41	-0.01	-2.68	1.31	0.03	0.56	-0.67	-0.86	-1.07	-0.41	-0.32	0.27	-0.64	0.11	-0.2	-1.53	-2.63	2.28	-0.53	-1.18	2.01	-1.34	-1.18	0.4	0.1	0.36	-2.16	-0.17	0.91	0.02	0.18	-1.67	-0.46	-0.21	0	1.2	-1.61	-0.19	0.22	-0.17	-0.5	0.05	-0.01	-1.34	-0.19
EDLPSEASASTAGPQPLMSEPPVYCNLA	cv-99	1	-1.18	0.4	0.1	0.36	-2.16	-0.17	0.91	0.02	-1.15	0.67	-0.41	-0.01	-2.68	1.31	0.03	0.56	1.36	0.07	0.26	-0.8	0.22	-1.37	0.08	-0.62	0.22	-0.17	-0.5	0.05	-0.01	-1.34	-0.19	3.56	-0.67	-0.86	-1.07	-0.41	-0.32	0.27	-0.64	0.11	-1.18	0.4	0.1	0.36	-2.16	-0.17	0.91
YHSYDLPWFRTLSWYFLLCVNYFFYGET	cv-100	1	0.61	1.6	1.17	0.73	0.53	0.25	-0.96	-0.52	-0.43	-0.25	0.37	0.19	0.51	1.28	0.93	0.65	-0.67	-0.86	-1.07	-0.41	-0.32	0.27	-0.64	0.11	0.61	1.6	1.17	0.73	0.53	0.25	-0.96	-0.52	-1.15	0.67	-0.41	-0.01	-2.68	1.31	0.03	0.56	1.36	0.07	0.26	-0.8	0.22	-1.37	0.08
LDLSQVAAISNDLKSIRTQEKAQLQDLN	cv-101	1	1.36	0.07	0.26	-0.8	0.22	-1.37	0.08	-0.62	-1.15	0.67	-0.41	-0.01	-2.68	1.31	0.03	0.56	1.36	0.07	0.26	-0.8	0.22	-1.37	0.08	-0.62	-0.67	-0.86	-1.07	-0.41	-0.32	0.27	-0.64	0.11	-0.96	0.12	0.18	0.16	0.09	0.42	-0.2	-0.41	0.76	-0.92	-0.17	-1.91	0.22	-1.4	-0.24
LGLANDTDHYFLRYAVLPREVVCTENLT	cv-102	1	1.36	0.07	0.26	-0.8	0.22	-1.37	0.08	-0.62	-0.2	-1.53	-2.63	2.28	-0.53	-1.18	2.01	-1.34	1.36	0.07	0.26	-0.8	0.22	-1.37	0.08	-0.62	0.15	-1.11	-1.35	-0.92	0.02	-0.91	0.36	-0.48	-0.99	0	-0.37	0.69	-0.55	0.85	0.73	-0.8	-1.15	0.67	-0.41	-0.01	-2.68	1.31	0.03
RHRDTGILDSIGRFFGGDRGAPKRGSGK	cv-103	1	-1.47	1.45	1.24	1.27	1.55	1.47	1.3	0.83	-0.43	-0.25	0.37	0.19	0.51	1.28	0.93	0.65	-1.47	1.45	1.24	1.27	1.55	1.47	1.3	0.83	-1.15	0.67	-0.41	-0.01	-2.68	1.31	0.03	0.56	-0.34	-0.51	-0.55	-1.06	-0.06	-0.01	-0.79	0.39	-0.2	-1.53	-2.63	2.28	-0.53	-1.18	2.01
GLVQDVIGDLHQCQRTWDKIFHNTLKIH	cv-104	1	-0.2	-1.53	-2.63	2.28	-0.53	-1.18	2.01	-1.34	1.36	0.07	0.26	-0.8	0.22	-1.37	0.08	-0.62	0.76	-0.92	-0.17	-1.91	0.22	-1.4	-0.24	-0.03	-0.96	0.12	0.18	0.16	0.09	0.42	-0.2	-0.41	-1.15	0.67	-0.41	-0.01	-2.68	1.31	0.03	0.56	0.76	-0.92	-0.17	-1.91	0.22	-1.4	-0.24
EIESSDVIRLIMQYLKENSLHRALATLQ	cv-105	1	-1.18	0.4	0.1	0.36	-2.16	-0.17	0.91	0.02	1.27	-0.14	0.3	-1.8	0.3	-1.61	-0.16	-0.13	-1.18	0.4	0.1	0.36	-2.16	-0.17	0.91	0.02	-0.67	-0.86	-1.07	-0.41	-0.32	0.27	-0.64	0.11	-0.67	-0.86	-1.07	-0.41	-0.32	0.27	-0.64	0.11	-1.15	0.67	-0.41	-0.01	-2.68	1.31	0.03
SELKELINNELSHFLEEIKEQEVVDKVM	cv-106	1	-0.67	-0.86	-1.07	-0.41	-0.32	0.27	-0.64	0.11	-1.18	0.4	0.1	0.36	-2.16	-0.17	0.91	0.02	1.36	0.07	0.26	-0.8	0.22	-1.37	0.08	-0.62	-1.17	0.7	0.7	0.8	1.64	0.67	1.63	0.13	-1.18	0.4	0.1	0.36	-2.16	-0.17	0.91	0.02	1.36	0.07	0.26	-0.8	0.22	-1.37	0.08
IDTLERIAGLEQEDLVEAHGTFYTSHCV	cv-107	1	1.27	-0.14	0.3	-1.8	0.3	-1.61	-0.16	-0.13	-1.15	0.67	-0.41	-0.01	-2.68	1.31	0.03	0.56	-0.34	-0.51	-0.55	-1.06	-0.06	-0.01	-0.79	0.39	1.36	0.07	0.26	-0.8	0.22	-1.37	0.08	-0.62	-1.18	0.4	0.1	0.36	-2.16	-0.17	0.91	0.02	-1.47	1.45	1.24	1.27	1.55	1.47	1.3
SRSETDLLDIRSEYKRMYGKSLYHDISG	cv-108	1	-0.67	-0.86	-1.07	-0.41	-0.32	0.27	-0.64	0.11	-1.47	1.45	1.24	1.27	1.55	1.47	1.3	0.83	-0.67	-0.86	-1.07	-0.41	-0.32	0.27	-0.64	0.11	-1.18	0.4	0.1	0.36	-2.16	-0.17	0.91	0.02	-0.34	-0.51	-0.55	-1.06	-0.06	-0.01	-0.79	0.39	-1.15	0.67	-0.41	-0.01	-2.68	1.31	0.03
PDIVFFGESLPARFFSCMQSDFLKVDLL	cv-109	1	0.22	-0.17	-0.5	0.05	-0.01	-1.34	-0.19	3.56	-1.15	0.67	-0.41	-0.01	-2.68	1.31	0.03	0.56	1.27	-0.14	0.3	-1.8	0.3	-1.61	-0.16	-0.13	0.76	-0.92	-0.17	-1.91	0.22	-1.4	-0.24	-0.03	1.52	0.61	0.96	-0.16	0.25	0.28	-1.33	-0.2	1.52	0.61	0.96	-0.16	0.25	0.28	-1.33
SGRSLGTADVHFERKADALKAMKQYNGV	cv-110	1	-0.67	-0.86	-1.07	-0.41	-0.32	0.27	-0.64	0.11	-0.2	-1.53	-2.63	2.28	-0.53	-1.18	2.01	-1.34	-1.47	1.45	1.24	1.27	1.55	1.47	1.3	0.83	-0.67	-0.86	-1.07	-0.41	-0.32	0.27	-0.64	0.11	1.36	0.07	0.26	-0.8	0.22	-1.37	0.08	-0.62	-0.2	-1.53	-2.63	2.28	-0.53	-1.18	2.01
GKLKFGTFGGLGSKSKGHYEVTGSDDET	cv-111	1	-0.2	-1.53	-2.63	2.28	-0.53	-1.18	2.01	-1.34	-1.17	0.7	0.7	0.8	1.64	0.67	1.63	0.13	1.36	0.07	0.26	-0.8	0.22	-1.37	0.08	-0.62	-1.17	0.7	0.7	0.8	1.64	0.67	1.63	0.13	1.52	0.61	0.96	-0.16	0.25	0.28	-1.33	-0.2	-0.2	-1.53	-2.63	2.28	-0.53	-1.18	2.01
EAKKFGTINIVHPKLGSYTKIPDPSTWN	cv-112	1	-1.18	0.4	0.1	0.36	-2.16	-0.17	0.91	0.02	0.15	-1.11	-1.35	-0.92	0.02	-0.91	0.36	-0.48	-1.17	0.7	0.7	0.8	1.64	0.67	1.63	0.13	-1.17	0.7	0.7	0.8	1.64	0.67	1.63	0.13	1.52	0.61	0.96	-0.16	0.25	0.28	-1.33	-0.2	-0.2	-1.53	-2.63	2.28	-0.53	-1.18	2.01
MFYSGVIDVITKTWRKEGVGGFYKGIAP	cv-113	1	1.01	-0.53	0.43	0	0.23	0.1	-0.86	-0.68	1.52	0.61	0.96	-0.16	0.25	0.28	-1.33	-0.2	0.61	1.6	1.17	0.73	0.53	0.25	-0.96	-0.52	-0.67	-0.86	-1.07	-0.41	-0.32	0.27	-0.64	0.11	-0.2	-1.53	-2.63	2.28	-0.53	-1.18	2.01	-1.34	0.76	-0.92	-0.17	-1.91	0.22	-1.4	-0.24
LAGVRHIILVLSGKGGVGKSTISTELAL	cv-114	1	1.36	0.07	0.26	-0.8	0.22	-1.37	0.08	-0.62	0.15	-1.11	-1.35	-0.92	0.02	-0.91	0.36	-0.48	-0.2	-1.53	-2.63	2.28	-0.53	-1.18	2.01	-1.34	0.76	-0.92	-0.17	-1.91	0.22	-1.4	-0.24	-0.03	-1.47	1.45	1.24	1.27	1.55	1.47	1.3	0.83	-0.43	-0.25	0.37	0.19	0.51	1.28	0.93
ELQSVHSERHVLLYGTNPLSRLKLDNGK	cv-115	1	-1.18	0.4	0.1	0.36	-2.16	-0.17	0.91	0.02	1.36	0.07	0.26	-0.8	0.22	-1.37	0.08	-0.62	-0.96	0.12	0.18	0.16	0.09	0.42	-0.2	-0.41	-0.67	-0.86	-1.07	-0.41	-0.32	0.27	-0.64	0.11	0.76	-0.92	-0.17	-1.91	0.22	-1.4	-0.24	-0.03	-0.43	-0.25	0.37	0.19	0.51	1.28	0.93
ASPRRIFANAHTYHINSISINSDYETYL	cv-116	1	0.15	-1.11	-1.35	-0.92	0.02	-0.91	0.36	-0.48	-0.67	-0.86	-1.07	-0.41	-0.32	0.27	-0.64	0.11	0.22	-0.17	-0.5	0.05	-0.01	-1.34	-0.19	3.56	-1.47	1.45	1.24	1.27	1.55	1.47	1.3	0.83	-1.47	1.45	1.24	1.27	1.55	1.47	1.3	0.83	1.27	-0.14	0.3	-1.8	0.3	-1.61	-0.16
GGKPMIIYKGGTSREGGQTAPASTRLFQ	cv-117	1	-0.2	-1.53	-2.63	2.28	-0.53	-1.18	2.01	-1.34	-0.2	-1.53	-2.63	2.28	-0.53	-1.18	2.01	-1.34	-1.17	0.7	0.7	0.8	1.64	0.67	1.63	0.13	0.22	-0.17	-0.5	0.05	-0.01	-1.34	-0.19	3.56	1.01	-0.53	0.43	0	0.23	0.1	-0.86	-0.68	1.27	-0.14	0.3	-1.8	0.3	-1.61	-0.16
ERGIIPNKNRAEQLASVQYTLPKTAGGD	cv-118	1	-1.18	0.4	0.1	0.36	-2.16	-0.17	0.91	0.02	-1.47	1.45	1.24	1.27	1.55	1.47	1.3	0.83	-0.2	-1.53	-2.63	2.28	-0.53	-1.18	2.01	-1.34	1.27	-0.14	0.3	-1.8	0.3	-1.61	-0.16	-0.13	1.27	-0.14	0.3	-1.8	0.3	-1.61	-0.16	-0.13	0.22	-0.17	-0.5	0.05	-0.01	-1.34	-0.19
QSDVMIVAGTLTNKMAPALRKVYDQMPE	cv-119	1	-0.96	0.12	0.18	0.16	0.09	0.42	-0.2	-0.41	-0.67	-0.86	-1.07	-0.41	-0.32	0.27	-0.64	0.11	-1.15	0.67	-0.41	-0.01	-2.68	1.31	0.03	0.56	0.76	-0.92	-0.17	-1.91	0.22	-1.4	-0.24	-0.03	1.01	-0.53	0.43	0	0.23	0.1	-0.86	-0.68	1.27	-0.14	0.3	-1.8	0.3	-1.61	-0.16
AGCGGKIADRFLLYAMDSYWHSRCLKCS	cv-120	1	0.15	-1.11	-1.35	-0.92	0.02	-0.91	0.36	-0.48	-0.2	-1.53	-2.63	2.28	-0.53	-1.18	2.01	-1.34	0.18	-1.67	-0.46	-0.21	0	1.2	-1.61	-0.19	-0.2	-1.53	-2.63	2.28	-0.53	-1.18	2.01	-1.34	-0.2	-1.53	-2.63	2.28	-0.53	-1.18	2.01	-1.34	-1.17	0.7	0.7	0.8	1.64	0.67	1.63
EAQEKPRDVSSVELLMNNHQGIKAEIDA	cv-121	1	-1.18	0.4	0.1	0.36	-2.16	-0.17	0.91	0.02	0.15	-1.11	-1.35	-0.92	0.02	-0.91	0.36	-0.48	-0.96	0.12	0.18	0.16	0.09	0.42	-0.2	-0.41	-1.18	0.4	0.1	0.36	-2.16	-0.17	0.91	0.02	-1.17	0.7	0.7	0.8	1.64	0.67	1.63	0.13	0.22	-0.17	-0.5	0.05	-0.01	-1.34	-0.19
TPSLDTHPLPLVEVVVPTGAAGNLAAGY	cv-122	1	-0.34	-0.51	-0.55	-1.06	-0.06	-0.01	-0.79	0.39	0.22	-0.17	-0.5	0.05	-0.01	-1.34	-0.19	3.56	-0.67	-0.86	-1.07	-0.41	-0.32	0.27	-0.64	0.11	1.36	0.07	0.26	-0.8	0.22	-1.37	0.08	-0.62	-1.15	0.67	-0.41	-0.01	-2.68	1.31	0.03	0.56	-0.34	-0.51	-0.55	-1.06	-0.06	-0.01	-0.79
MQLILPEAVGGTVFAGGLLGYVLYDMTH	cv-123	1	1.01	-0.53	0.43	0	0.23	0.1	-0.86	-0.68	-0.96	0.12	0.18	0.16	0.09	0.42	-0.2	-0.41	1.36	0.07	0.26	-0.8	0.22	-1.37	0.08	-0.62	1.27	-0.14	0.3	-1.8	0.3	-1.61	-0.16	-0.13	1.36	0.07	0.26	-0.8	0.22	-1.37	0.08	-0.62	0.22	-0.17	-0.5	0.05	-0.01	-1.34	-0.19
LTLLRPIQALGTEYFVLTPPGTSARNVK	cv-124	1	1.36	0.07	0.26	-0.8	0.22	-1.37	0.08	-0.62	-0.34	-0.51	-0.55	-1.06	-0.06	-0.01	-0.79	0.39	1.36	0.07	0.26	-0.8	0.22	-1.37	0.08	-0.62	1.36	0.07	0.26	-0.8	0.22	-1.37	0.08	-0.62	-1.47	1.45	1.24	1.27	1.55	1.47	1.3	0.83	0.22	-0.17	-0.5	0.05	-0.01	-1.34	-0.19
NPFTTLTDRELEEYRREVERKQKGSEEN	cv-125	1	-0.99	0	-0.37	0.69	-0.55	0.85	0.73	-0.8	0.22	-0.17	-0.5	0.05	-0.01	-1.34	-0.19	3.56	1.52	0.61	0.96	-0.16	0.25	0.28	-1.33	-0.2	-0.34	-0.51	-0.55	-1.06	-0.06	-0.01	-0.79	0.39	-0.34	-0.51	-0.55	-1.06	-0.06	-0.01	-0.79	0.39	1.36	0.07	0.26	-0.8	0.22	-1.37	0.08
TAVCQLVEAKQYIIWNSDQQNGICSHTM	cv-126	1	-0.34	-0.51	-0.55	-1.06	-0.06	-0.01	-0.79	0.39	0.15	-1.11	-1.35	-0.92	0.02	-0.91	0.36	-0.48	0.76	-0.92	-0.17	-1.91	0.22	-1.4	-0.24	-0.03	0.18	-1.67	-0.46	-0.21	0	1.2	-1.61	-0.19	-0.96	0.12	0.18	0.16	0.09	0.42	-0.2	-0.41	1.36	0.07	0.26	-0.8	0.22	-1.37	0.08
STKAKMPIVGLGTWKSPLGKVKEAVKVA	cv-127	1	-0.67	-0.86	-1.07	-0.41	-0.32	0.27	-0.64	0.11	-0.34	-0.51	-0.55	-1.06	-0.06	-0.01	-0.79	0.39	-1.17	0.7	0.7	0.8	1.64	0.67	1.63	0.13	0.15	-1.11	-1.35	-0.92	0.02	-0.91	0.36	-0.48	-1.17	0.7	0.7	0.8	1.64	0.67	1.63	0.13	1.01	-0.53	0.43	0	0.23	0.1	-0.86
EGEENRITIPVQTFSNLQIRETSLDTKS	cv-128	1	-1.18	0.4	0.1	0.36	-2.16	-0.17	0.91	0.02	-0.2	-1.53	-2.63	2.28	-0.53	-1.18	2.01	-1.34	-1.18	0.4	0.1	0.36	-2.16	-0.17	0.91	0.02	-1.18	0.4	0.1	0.36	-2.16	-0.17	0.91	0.02	-0.99	0	-0.37	0.69	-0.55	0.85	0.73	-0.8	-1.47	1.45	1.24	1.27	1.55	1.47	1.3
PTIALCNTDSPLRYVDIAIPCNNKGAHS	cv-129	1	0.22	-0.17	-0.5	0.05	-0.01	-1.34	-0.19	3.56	-0.34	-0.51	-0.55	-1.06	-0.06	-0.01	-0.79	0.39	1.27	-0.14	0.3	-1.8	0.3	-1.61	-0.16	-0.13	0.15	-1.11	-1.35	-0.92	0.02	-0.91	0.36	-0.48	1.36	0.07	0.26	-0.8	0.22	-1.37	0.08	-0.62	0.18	-1.67	-0.46	-0.21	0	1.2	-1.61
TASHRNTEEEGLKYKSKVSLKGNRESDG	cv-130	1	-0.34	-0.51	-0.55	-1.06	-0.06	-0.01	-0.79	0.39	0.15	-1.11	-1.35	-0.92	0.02	-0.91	0.36	-0.48	-0.67	-0.86	-1.07	-0.41	-0.32	0.27	-0.64	0.11	-0.43	-0.25	0.37	0.19	0.51	1.28	0.93	0.65	-1.47	1.45	1.24	1.27	1.55	1.47	1.3	0.83	-0.99	0	-0.37	0.69	-0.55	0.85	0.73
QYQQSMDSKLSGRYRRHCGLGFSEVEDH	cv-131	1	-0.96	0.12	0.18	0.16	0.09	0.42	-0.2	-0.41	0.61	1.6	1.17	0.73	0.53	0.25	-0.96	-0.52	-0.96	0.12	0.18	0.16	0.09	0.42	-0.2	-0.41	-0.96	0.12	0.18	0.16	0.09	0.42	-0.2	-0.41	-0.67	-0.86	-1.07	-0.41	-0.32	0.27	-0.64	0.11	1.01	-0.53	0.43	0	0.23	0.1	-0.86
HPYLQVLGVVARAAVSGTSGSGQGPRSR	cv-132	1	-0.43	-0.25	0.37	0.19	0.51	1.28	0.93	0.65	0.22	-0.17	-0.5	0.05	-0.01	-1.34	-0.19	3.56	0.61	1.6	1.17	0.73	0.53	0.25	-0.96	-0.52	1.36	0.07	0.26	-0.8	0.22	-1.37	0.08	-0.62	-0.96	0.12	0.18	0.16	0.09	0.42	-0.2	-0.41	0.76	-0.92	-0.17	-1.91	0.22	-1.4	-0.24
KVRGRLYPWGVVEVENPEHNDFLKLRTM	cv-133	1	-1.17	0.7	0.7	0.8	1.64	0.67	1.63	0.13	0.76	-0.92	-0.17	-1.91	0.22	-1.4	-0.24	-0.03	-1.47	1.45	1.24	1.27	1.55	1.47	1.3	0.83	-0.2	-1.53	-2.63	2.28	-0.53	-1.18	2.01	-1.34	-1.47	1.45	1.24	1.27	1.55	1.47	1.3	0.83	1.36	0.07	0.26	-0.8	0.22	-1.37	0.08
RNDIASHPPVEGSYAPRRGEFCIAKFVD	cv-134	1	-1.47	1.45	1.24	1.27	1.55	1.47	1.3	0.83	-0.99	0	-0.37	0.69	-0.55	0.85	0.73	-0.8	-1.15	0.67	-0.41	-0.01	-2.68	1.31	0.03	0.56	1.27	-0.14	0.3	-1.8	0.3	-1.61	-0.16	-0.13	0.15	-1.11	-1.35	-0.92	0.02	-0.91	0.36	-0.48	-0.67	-0.86	-1.07	-0.41	-0.32	0.27	-0.64
IRQTASIFKQPVTKVTNHPSNKVKSDPQ	cv-135	1	1.27	-0.14	0.3	-1.8	0.3	-1.61	-0.16	-0.13	-1.47	1.45	1.24	1.27	1.55	1.47	1.3	0.83	-0.96	0.12	0.18	0.16	0.09	0.42	-0.2	-0.41	-0.34	-0.51	-0.55	-1.06	-0.06	-0.01	-0.79	0.39	0.15	-1.11	-1.35	-0.92	0.02	-0.91	0.36	-0.48	-0.67	-0.86	-1.07	-0.41	-0.32	0.27	-0.64
GDNPESITSVFITKVLDPEKQADMLDSL	cv-136	1	-0.2	-1.53	-2.63	2.28	-0.53	-1.18	2.01	-1.34	-1.15	0.67	-0.41	-0.01	-2.68	1.31	0.03	0.56	-0.99	0	-0.37	0.69	-0.55	0.85	0.73	-0.8	0.22	-0.17	-0.5	0.05	-0.01	-1.34	-0.19	3.56	-1.18	0.4	0.1	0.36	-2.16	-0.17	0.91	0.02	-0.67	-0.86	-1.07	-0.41	-0.32	0.27	-0.64
TAALSTDPSVLGKYRAGFSECMNEVTRF	cv-137	1	-0.34	-0.51	-0.55	-1.06	-0.06	-0.01	-0.79	0.39	0.15	-1.11	-1.35	-0.92	0.02	-0.91	0.36	-0.48	0.15	-1.11	-1.35	-0.92	0.02	-0.91	0.36	-0.48	1.36	0.07	0.26	-0.8	0.22	-1.37	0.08	-0.62	-0.67	-0.86	-1.07	-0.41	-0.32	0.27	-0.64	0.11	-0.34	-0.51	-0.55	-1.06	-0.06	-0.01	-0.79
LMPQFSTIEYVIQRGAQSPLIFLYVVDT	cv-138	1	1.36	0.07	0.26	-0.8	0.22	-1.37	0.08	-0.62	1.01	-0.53	0.43	0	0.23	0.1	-0.86	-0.68	0.22	-0.17	-0.5	0.05	-0.01	-1.34	-0.19	3.56	-0.96	0.12	0.18	0.16	0.09	0.42	-0.2	-0.41	1.52	0.61	0.96	-0.16	0.25	0.28	-1.33	-0.2	-0.67	-0.86	-1.07	-0.41	-0.32	0.27	-0.64
LSTSTIGPEGVHQKGVKVYDDGTKVVYE	cv-139	1	1.36	0.07	0.26	-0.8	0.22	-1.37	0.08	-0.62	-0.67	-0.86	-1.07	-0.41	-0.32	0.27	-0.64	0.11	-0.34	-0.51	-0.55	-1.06	-0.06	-0.01	-0.79	0.39	-0.67	-0.86	-1.07	-0.41	-0.32	0.27	-0.64	0.11	-0.34	-0.51	-0.55	-1.06	-0.06	-0.01	-0.79	0.39	1.27	-0.14	0.3	-1.8	0.3	-1.61	-0.16
SHHKVSVSPVVHVRGLCESVVEADLVEA	cv-140	1	-0.67	-0.86	-1.07	-0.41	-0.32	0.27	-0.64	0.11	-0.43	-0.25	0.37	0.19	0.51	1.28	0.93	0.65	-0.43	-0.25	0.37	0.19	0.51	1.28	0.93	0.65	-1.17	0.7	0.7	0.8	1.64	0.67	1.63	0.13	0.76	-0.92	-0.17	-1.91	0.22	-1.4	-0.24	-0.03	-0.67	-0.86	-1.07	-0.41	-0.32	0.27	-0.64
PSILTLTAIRHHVLGTITTDKMMDVTVT	cv-141	1	0.22	-0.17	-0.5	0.05	-0.01	-1.34	-0.19	3.56	-0.67	-0.86	-1.07	-0.41	-0.32	0.27	-0.64	0.11	1.27	-0.14	0.3	-1.8	0.3	-1.61	-0.16	-0.13	1.36	0.07	0.26	-0.8	0.22	-1.37	0.08	-0.62	-0.34	-0.51	-0.55	-1.06	-0.06	-0.01	-0.79	0.39	1.36	0.07	0.26	-0.8	0.22	-1.37	0.08
RHRDTGILDSIGRFFGGDRGAPKRGSGK	cv-142	1	-1.47	1.45	1.24	1.27	1.55	1.47	1.3	0.83	-0.43	-0.25	0.37	0.19	0.51	1.28	0.93	0.65	-1.47	1.45	1.24	1.27	1.55	1.47	1.3	0.83	-1.15	0.67	-0.41	-0.01	-2.68	1.31	0.03	0.56	-0.34	-0.51	-0.55	-1.06	-0.06	-0.01	-0.79	0.39	-0.2	-1.53	-2.63	2.28	-0.53	-1.18	2.01
PDLTIIDLPGITRVAVDNQPRDIGLQIK	cv-143	1	0.22	-0.17	-0.5	0.05	-0.01	-1.34	-0.19	3.56	-1.15	0.67	-0.41	-0.01	-2.68	1.31	0.03	0.56	1.36	0.07	0.26	-0.8	0.22	-1.37	0.08	-0.62	-0.34	-0.51	-0.55	-1.06	-0.06	-0.01	-0.79	0.39	1.27	-0.14	0.3	-1.8	0.3	-1.61	-0.16	-0.13	1.27	-0.14	0.3	-1.8	0.3	-1.61	-0.16
TVCLTIQKSSLDQLGDIQSSVRFDLALD	cv-144	1	-0.34	-0.51	-0.55	-1.06	-0.06	-0.01	-0.79	0.39	0.76	-0.92	-0.17	-1.91	0.22	-1.4	-0.24	-0.03	0.18	-1.67	-0.46	-0.21	0	1.2	-1.61	-0.19	1.36	0.07	0.26	-0.8	0.22	-1.37	0.08	-0.62	-0.34	-0.51	-0.55	-1.06	-0.06	-0.01	-0.79	0.39	1.27	-0.14	0.3	-1.8	0.3	-1.61	-0.16
HIFRFTLLGDFIYWTAWQHHSIKRVHKV	cv-145	1	-0.43	-0.25	0.37	0.19	0.51	1.28	0.93	0.65	1.27	-0.14	0.3	-1.8	0.3	-1.61	-0.16	-0.13	1.52	0.61	0.96	-0.16	0.25	0.28	-1.33	-0.2	-1.47	1.45	1.24	1.27	1.55	1.47	1.3	0.83	1.52	0.61	0.96	-0.16	0.25	0.28	-1.33	-0.2	-0.34	-0.51	-0.55	-1.06	-0.06	-0.01	-0.79
IYMMATTYNYAVLKFKSREDCCTKFGGG	cv-146	1	1.27	-0.14	0.3	-1.8	0.3	-1.61	-0.16	-0.13	0.61	1.6	1.17	0.73	0.53	0.25	-0.96	-0.52	1.01	-0.53	0.43	0	0.23	0.1	-0.86	-0.68	1.01	-0.53	0.43	0	0.23	0.1	-0.86	-0.68	0.15	-1.11	-1.35	-0.92	0.02	-0.91	0.36	-0.48	-0.34	-0.51	-0.55	-1.06	-0.06	-0.01	-0.79
GYLDVIRLLLASGAKVNQPRQDGTAPLW	cv-147	1	-0.2	-1.53	-2.63	2.28	-0.53	-1.18	2.01	-1.34	0.61	1.6	1.17	0.73	0.53	0.25	-0.96	-0.52	1.36	0.07	0.26	-0.8	0.22	-1.37	0.08	-0.62	-1.15	0.67	-0.41	-0.01	-2.68	1.31	0.03	0.56	0.76	-0.92	-0.17	-1.91	0.22	-1.4	-0.24	-0.03	1.27	-0.14	0.3	-1.8	0.3	-1.61	-0.16
TIAPTVLGDLFVRDQRTRVLAVFYIFIP	cv-148	1	-0.34	-0.51	-0.55	-1.06	-0.06	-0.01	-0.79	0.39	1.27	-0.14	0.3	-1.8	0.3	-1.61	-0.16	-0.13	0.15	-1.11	-1.35	-0.92	0.02	-0.91	0.36	-0.48	0.22	-0.17	-0.5	0.05	-0.01	-1.34	-0.19	3.56	-0.34	-0.51	-0.55	-1.06	-0.06	-0.01	-0.79	0.39	0.76	-0.92	-0.17	-1.91	0.22	-1.4	-0.24
QGELVTASKAIIEKEYQPHVIVSTTGPN	cv-149	1	-0.96	0.12	0.18	0.16	0.09	0.42	-0.2	-0.41	-0.2	-1.53	-2.63	2.28	-0.53	-1.18	2.01	-1.34	-1.18	0.4	0.1	0.36	-2.16	-0.17	0.91	0.02	1.36	0.07	0.26	-0.8	0.22	-1.37	0.08	-0.62	0.76	-0.92	-0.17	-1.91	0.22	-1.4	-0.24	-0.03	-0.34	-0.51	-0.55	-1.06	-0.06	-0.01	-0.79
WKKVTVTNPDTGRYVHKDETMSPSTAFQ	cv-150	1	1.5	2.06	1.79	0.75	0.75	-0.13	-1.01	-0.85	-1.17	0.7	0.7	0.8	1.64	0.67	1.63	0.13	-1.17	0.7	0.7	0.8	1.64	0.67	1.63	0.13	0.76	-0.92	-0.17	-1.91	0.22	-1.4	-0.24	-0.03	-0.34	-0.51	-0.55	-1.06	-0.06	-0.01	-0.79	0.39	0.76	-0.92	-0.17	-1.91	0.22	-1.4	-0.24
NRVTVFPIGIGDRYDAAQLRILAGPAGD	cv-151	1	-0.99	0	-0.37	0.69	-0.55	0.85	0.73	-0.8	-1.47	1.45	1.24	1.27	1.55	1.47	1.3	0.83	0.76	-0.92	-0.17	-1.91	0.22	-1.4	-0.24	-0.03	-0.34	-0.51	-0.55	-1.06	-0.06	-0.01	-0.79	0.39	0.76	-0.92	-0.17	-1.91	0.22	-1.4	-0.24	-0.03	1.52	0.61	0.96	-0.16	0.25	0.28	-1.33
GFLSKLVYRVNSYWFITADHLIEKLRTG	cv-152	1	-0.2	-1.53	-2.63	2.28	-0.53	-1.18	2.01	-1.34	1.52	0.61	0.96	-0.16	0.25	0.28	-1.33	-0.2	1.36	0.07	0.26	-0.8	0.22	-1.37	0.08	-0.62	-0.67	-0.86	-1.07	-0.41	-0.32	0.27	-0.64	0.11	-1.17	0.7	0.7	0.8	1.64	0.67	1.63	0.13	1.36	0.07	0.26	-0.8	0.22	-1.37	0.08
LYWTTGTIISSQRFYKENLGQGWMTQKH	cv-153	1	1.36	0.07	0.26	-0.8	0.22	-1.37	0.08	-0.62	0.61	1.6	1.17	0.73	0.53	0.25	-0.96	-0.52	1.5	2.06	1.79	0.75	0.75	-0.13	-1.01	-0.85	-0.34	-0.51	-0.55	-1.06	-0.06	-0.01	-0.79	0.39	-0.34	-0.51	-0.55	-1.06	-0.06	-0.01	-0.79	0.39	-0.2	-1.53	-2.63	2.28	-0.53	-1.18	2.01
KTIISYIDEQFERYLHDESGLNRRHIID	cv-154	1	-1.17	0.7	0.7	0.8	1.64	0.67	1.63	0.13	-0.34	-0.51	-0.55	-1.06	-0.06	-0.01	-0.79	0.39	1.27	-0.14	0.3	-1.8	0.3	-1.61	-0.16	-0.13	1.27	-0.14	0.3	-1.8	0.3	-1.61	-0.16	-0.13	-0.67	-0.86	-1.07	-0.41	-0.32	0.27	-0.64	0.11	0.61	1.6	1.17	0.73	0.53	0.25	-0.96
TGWGYIKEDEALPSPHTLQEVQVAIINN	cv-155	1	-0.34	-0.51	-0.55	-1.06	-0.06	-0.01	-0.79	0.39	-0.2	-1.53	-2.63	2.28	-0.53	-1.18	2.01	-1.34	1.5	2.06	1.79	0.75	0.75	-0.13	-1.01	-0.85	-0.2	-1.53	-2.63	2.28	-0.53	-1.18	2.01	-1.34	0.61	1.6	1.17	0.73	0.53	0.25	-0.96	-0.52	1.27	-0.14	0.3	-1.8	0.3	-1.61	-0.16
WSPTTYLLLLLLLSSGLSGTQDCSFQHS	cv-156	1	1.5	2.06	1.79	0.75	0.75	-0.13	-1.01	-0.85	-0.67	-0.86	-1.07	-0.41	-0.32	0.27	-0.64	0.11	0.22	-0.17	-0.5	0.05	-0.01	-1.34	-0.19	3.56	-0.34	-0.51	-0.55	-1.06	-0.06	-0.01	-0.79	0.39	-0.34	-0.51	-0.55	-1.06	-0.06	-0.01	-0.79	0.39	0.61	1.6	1.17	0.73	0.53	0.25	-0.96
SSYEYTDVPFHNQYSHISMLDYNPRERA	cv-157	1	-0.67	-0.86	-1.07	-0.41	-0.32	0.27	-0.64	0.11	-0.67	-0.86	-1.07	-0.41	-0.32	0.27	-0.64	0.11	0.61	1.6	1.17	0.73	0.53	0.25	-0.96	-0.52	-1.18	0.4	0.1	0.36	-2.16	-0.17	0.91	0.02	0.61	1.6	1.17	0.73	0.53	0.25	-0.96	-0.52	-0.34	-0.51	-0.55	-1.06	-0.06	-0.01	-0.79
TNKYTERDASGMLYNLASAIKYLHSLNI	cv-158	1	-0.34	-0.51	-0.55	-1.06	-0.06	-0.01	-0.79	0.39	-0.99	0	-0.37	0.69	-0.55	0.85	0.73	-0.8	-1.17	0.7	0.7	0.8	1.64	0.67	1.63	0.13	0.61	1.6	1.17	0.73	0.53	0.25	-0.96	-0.52	-0.34	-0.51	-0.55	-1.06	-0.06	-0.01	-0.79	0.39	-1.18	0.4	0.1	0.36	-2.16	-0.17	0.91
WMKDKALKDKIEKAVVSQRLTESPCALV	cv-159	1	1.5	2.06	1.79	0.75	0.75	-0.13	-1.01	-0.85	1.01	-0.53	0.43	0	0.23	0.1	-0.86	-0.68	-1.17	0.7	0.7	0.8	1.64	0.67	1.63	0.13	-1.15	0.67	-0.41	-0.01	-2.68	1.31	0.03	0.56	-1.17	0.7	0.7	0.8	1.64	0.67	1.63	0.13	0.15	-1.11	-1.35	-0.92	0.02	-0.91	0.36
AKAGIALNDNFVKLISWYDNEYGYSHRV	cv-160	1	0.15	-1.11	-1.35	-0.92	0.02	-0.91	0.36	-0.48	-1.17	0.7	0.7	0.8	1.64	0.67	1.63	0.13	0.15	-1.11	-1.35	-0.92	0.02	-0.91	0.36	-0.48	-0.2	-1.53	-2.63	2.28	-0.53	-1.18	2.01	-1.34	1.27	-0.14	0.3	-1.8	0.3	-1.61	-0.16	-0.13	0.15	-1.11	-1.35	-0.92	0.02	-0.91	0.36
MASGVAVSDGVIKVFNDMKVRKSSTPEE	cv-161	1	1.01	-0.53	0.43	0	0.23	0.1	-0.86	-0.68	0.15	-1.11	-1.35	-0.92	0.02	-0.91	0.36	-0.48	-0.67	-0.86	-1.07	-0.41	-0.32	0.27	-0.64	0.11	-0.2	-1.53	-2.63	2.28	-0.53	-1.18	2.01	-1.34	0.76	-0.92	-0.17	-1.91	0.22	-1.4	-0.24	-0.03	0.15	-1.11	-1.35	-0.92	0.02	-0.91	0.36
MCKAGFAGDDAPRAVFPSIVGRPRHQGV	cv-162	1	1.01	-0.53	0.43	0	0.23	0.1	-0.86	-0.68	0.18	-1.67	-0.46	-0.21	0	1.2	-1.61	-0.19	-1.17	0.7	0.7	0.8	1.64	0.67	1.63	0.13	0.15	-1.11	-1.35	-0.92	0.02	-0.91	0.36	-0.48	-0.2	-1.53	-2.63	2.28	-0.53	-1.18	2.01	-1.34	1.52	0.61	0.96	-0.16	0.25	0.28	-1.33
AGTAFIQTQQLHAAMADTFLEHMCRLDI	cv-163	1	0.15	-1.11	-1.35	-0.92	0.02	-0.91	0.36	-0.48	-0.2	-1.53	-2.63	2.28	-0.53	-1.18	2.01	-1.34	-0.34	-0.51	-0.55	-1.06	-0.06	-0.01	-0.79	0.39	0.15	-1.11	-1.35	-0.92	0.02	-0.91	0.36	-0.48	1.52	0.61	0.96	-0.16	0.25	0.28	-1.33	-0.2	1.27	-0.14	0.3	-1.8	0.3	-1.61	-0.16
FVSCSAFLLSLLILIVYCTPFYERVDTT	cv-164	1	1.52	0.61	0.96	-0.16	0.25	0.28	-1.33	-0.2	0.76	-0.92	-0.17	-1.91	0.22	-1.4	-0.24	-0.03	-0.67	-0.86	-1.07	-0.41	-0.32	0.27	-0.64	0.11	0.18	-1.67	-0.46	-0.21	0	1.2	-1.61	-0.19	-0.67	-0.86	-1.07	-0.41	-0.32	0.27	-0.64	0.11	0.15	-1.11	-1.35	-0.92	0.02	-0.91	0.36
PERLSAFVFPGELLLRLLRMIILPLVVC	cv-165	1	0.22	-0.17	-0.5	0.05	-0.01	-1.34	-0.19	3.56	-1.18	0.4	0.1	0.36	-2.16	-0.17	0.91	0.02	-1.47	1.45	1.24	1.27	1.55	1.47	1.3	0.83	1.36	0.07	0.26	-0.8	0.22	-1.37	0.08	-0.62	-0.67	-0.86	-1.07	-0.41	-0.32	0.27	-0.64	0.11	0.15	-1.11	-1.35	-0.92	0.02	-0.91	0.36
EASAGGIWGFIKGVAGNPMVKSVLDKTK	cv-166	1	-1.18	0.4	0.1	0.36	-2.16	-0.17	0.91	0.02	0.15	-1.11	-1.35	-0.92	0.02	-0.91	0.36	-0.48	-0.67	-0.86	-1.07	-0.41	-0.32	0.27	-0.64	0.11	0.15	-1.11	-1.35	-0.92	0.02	-0.91	0.36	-0.48	-0.2	-1.53	-2.63	2.28	-0.53	-1.18	2.01	-1.34	-0.2	-1.53	-2.63	2.28	-0.53	-1.18	2.01
DVASRGLDIPTVQVVINHNTPGLPKIYI	cv-167	1	-1.15	0.67	-0.41	-0.01	-2.68	1.31	0.03	0.56	0.76	-0.92	-0.17	-1.91	0.22	-1.4	-0.24	-0.03	0.15	-1.11	-1.35	-0.92	0.02	-0.91	0.36	-0.48	-0.67	-0.86	-1.07	-0.41	-0.32	0.27	-0.64	0.11	-1.47	1.45	1.24	1.27	1.55	1.47	1.3	0.83	-0.2	-1.53	-2.63	2.28	-0.53	-1.18	2.01
TLLVQAGLFDTAISLCQTFKLPLTPVFE	cv-168	1	-0.34	-0.51	-0.55	-1.06	-0.06	-0.01	-0.79	0.39	1.36	0.07	0.26	-0.8	0.22	-1.37	0.08	-0.62	1.36	0.07	0.26	-0.8	0.22	-1.37	0.08	-0.62	0.76	-0.92	-0.17	-1.91	0.22	-1.4	-0.24	-0.03	-0.96	0.12	0.18	0.16	0.09	0.42	-0.2	-0.41	0.15	-1.11	-1.35	-0.92	0.02	-0.91	0.36
YVENFGLIDGRLTICTISCFFAIVALIW	cv-169	1	0.61	1.6	1.17	0.73	0.53	0.25	-0.96	-0.52	0.76	-0.92	-0.17	-1.91	0.22	-1.4	-0.24	-0.03	-1.18	0.4	0.1	0.36	-2.16	-0.17	0.91	0.02	-0.99	0	-0.37	0.69	-0.55	0.85	0.73	-0.8	1.52	0.61	0.96	-0.16	0.25	0.28	-1.33	-0.2	-0.2	-1.53	-2.63	2.28	-0.53	-1.18	2.01
IRTGLIKGSGTAEVELKKGATLKITLDN	cv-170	1	1.27	-0.14	0.3	-1.8	0.3	-1.61	-0.16	-0.13	-1.47	1.45	1.24	1.27	1.55	1.47	1.3	0.83	-0.34	-0.51	-0.55	-1.06	-0.06	-0.01	-0.79	0.39	-0.2	-1.53	-2.63	2.28	-0.53	-1.18	2.01	-1.34	1.36	0.07	0.26	-0.8	0.22	-1.37	0.08	-0.62	1.27	-0.14	0.3	-1.8	0.3	-1.61	-0.16
SSSLGLQDFDLLRVIGRGSYAKVLLVRL	cv-171	1	-0.67	-0.86	-1.07	-0.41	-0.32	0.27	-0.64	0.11	-0.67	-0.86	-1.07	-0.41	-0.32	0.27	-0.64	0.11	-0.67	-0.86	-1.07	-0.41	-0.32	0.27	-0.64	0.11	1.36	0.07	0.26	-0.8	0.22	-1.37	0.08	-0.62	-0.2	-1.53	-2.63	2.28	-0.53	-1.18	2.01	-1.34	1.36	0.07	0.26	-0.8	0.22	-1.37	0.08
QQGNMGQIGQLPQALGAEAGASLQAYQQ	cv-172	1	-0.96	0.12	0.18	0.16	0.09	0.42	-0.2	-0.41	-0.96	0.12	0.18	0.16	0.09	0.42	-0.2	-0.41	-0.2	-1.53	-2.63	2.28	-0.53	-1.18	2.01	-1.34	-0.99	0	-0.37	0.69	-0.55	0.85	0.73	-0.8	1.01	-0.53	0.43	0	0.23	0.1	-0.86	-0.68	-0.2	-1.53	-2.63	2.28	-0.53	-1.18	2.01
TIAQGGVLPNIQAVLLPKKTESHHKAKG	cv-173	1	-0.34	-0.51	-0.55	-1.06	-0.06	-0.01	-0.79	0.39	1.27	-0.14	0.3	-1.8	0.3	-1.61	-0.16	-0.13	0.15	-1.11	-1.35	-0.92	0.02	-0.91	0.36	-0.48	-0.96	0.12	0.18	0.16	0.09	0.42	-0.2	-0.41	-0.2	-1.53	-2.63	2.28	-0.53	-1.18	2.01	-1.34	-0.2	-1.53	-2.63	2.28	-0.53	-1.18	2.01
LNVLRIINEPTAAAIAYGLDKGGQGERH	cv-174	1	1.36	0.07	0.26	-0.8	0.22	-1.37	0.08	-0.62	-0.99	0	-0.37	0.69	-0.55	0.85	0.73	-0.8	0.76	-0.92	-0.17	-1.91	0.22	-1.4	-0.24	-0.03	1.36	0.07	0.26	-0.8	0.22	-1.37	0.08	-0.62	-1.47	1.45	1.24	1.27	1.55	1.47	1.3	0.83	1.27	-0.14	0.3	-1.8	0.3	-1.61	-0.16
GAHQNIIPASTGAAKAVTKVIPELKGKL	cv-175	1	-0.2	-1.53	-2.63	2.28	-0.53	-1.18	2.01	-1.34	0.15	-1.11	-1.35	-0.92	0.02	-0.91	0.36	-0.48	-0.43	-0.25	0.37	0.19	0.51	1.28	0.93	0.65	-0.96	0.12	0.18	0.16	0.09	0.42	-0.2	-0.41	-0.99	0	-0.37	0.69	-0.55	0.85	0.73	-0.8	1.27	-0.14	0.3	-1.8	0.3	-1.61	-0.16
EAILAADFEIGHFLRERIIPRSVLYFTG	cv-176	1	-1.18	0.4	0.1	0.36	-2.16	-0.17	0.91	0.02	0.15	-1.11	-1.35	-0.92	0.02	-0.91	0.36	-0.48	1.27	-0.14	0.3	-1.8	0.3	-1.61	-0.16	-0.13	1.36	0.07	0.26	-0.8	0.22	-1.37	0.08	-0.62	0.15	-1.11	-1.35	-0.92	0.02	-0.91	0.36	-0.48	0.15	-1.11	-1.35	-0.92	0.02	-0.91	0.36
SIRGRILSGVVTKMKMQRTIVIRRDYLH	cv-177	1	-0.67	-0.86	-1.07	-0.41	-0.32	0.27	-0.64	0.11	1.27	-0.14	0.3	-1.8	0.3	-1.61	-0.16	-0.13	-1.47	1.45	1.24	1.27	1.55	1.47	1.3	0.83	-0.2	-1.53	-2.63	2.28	-0.53	-1.18	2.01	-1.34	-1.47	1.45	1.24	1.27	1.55	1.47	1.3	0.83	1.27	-0.14	0.3	-1.8	0.3	-1.61	-0.16
LEQYNKLDQDLNEVKARVEELDRKYYEV	cv-178	1	1.36	0.07	0.26	-0.8	0.22	-1.37	0.08	-0.62	-1.18	0.4	0.1	0.36	-2.16	-0.17	0.91	0.02	-0.96	0.12	0.18	0.16	0.09	0.42	-0.2	-0.41	0.61	1.6	1.17	0.73	0.53	0.25	-0.96	-0.52	-0.99	0	-0.37	0.69	-0.55	0.85	0.73	-0.8	-1.17	0.7	0.7	0.8	1.64	0.67	1.63
FKLFDDDETGKISFKNLKRVAKELGENL	cv-179	1	1.52	0.61	0.96	-0.16	0.25	0.28	-1.33	-0.2	-1.17	0.7	0.7	0.8	1.64	0.67	1.63	0.13	1.36	0.07	0.26	-0.8	0.22	-1.37	0.08	-0.62	1.52	0.61	0.96	-0.16	0.25	0.28	-1.33	-0.2	-1.15	0.67	-0.41	-0.01	-2.68	1.31	0.03	0.56	-1.15	0.67	-0.41	-0.01	-2.68	1.31	0.03
LARKLIGDPNLEFVAMPALAPPEVVMDP	cv-180	1	1.36	0.07	0.26	-0.8	0.22	-1.37	0.08	-0.62	0.15	-1.11	-1.35	-0.92	0.02	-0.91	0.36	-0.48	-1.47	1.45	1.24	1.27	1.55	1.47	1.3	0.83	-1.17	0.7	0.7	0.8	1.64	0.67	1.63	0.13	1.36	0.07	0.26	-0.8	0.22	-1.37	0.08	-0.62	1.27	-0.14	0.3	-1.8	0.3	-1.61	-0.16
ELGKLMELHGEGSSSGKATGDETGAKVE	cv-181	1	-1.18	0.4	0.1	0.36	-2.16	-0.17	0.91	0.02	1.36	0.07	0.26	-0.8	0.22	-1.37	0.08	-0.62	-0.2	-1.53	-2.63	2.28	-0.53	-1.18	2.01	-1.34	-1.17	0.7	0.7	0.8	1.64	0.67	1.63	0.13	1.36	0.07	0.26	-0.8	0.22	-1.37	0.08	-0.62	1.01	-0.53	0.43	0	0.23	0.1	-0.86
EEQRKVFDPVPVGVTKVILSTNIAETSI	cv-182	1	-1.18	0.4	0.1	0.36	-2.16	-0.17	0.91	0.02	-1.18	0.4	0.1	0.36	-2.16	-0.17	0.91	0.02	-0.96	0.12	0.18	0.16	0.09	0.42	-0.2	-0.41	-1.47	1.45	1.24	1.27	1.55	1.47	1.3	0.83	-1.17	0.7	0.7	0.8	1.64	0.67	1.63	0.13	0.76	-0.92	-0.17	-1.91	0.22	-1.4	-0.24
LPPLLLLLDVPTAAVQASPLQALDFFGN	cv-183	1	1.36	0.07	0.26	-0.8	0.22	-1.37	0.08	-0.62	0.22	-0.17	-0.5	0.05	-0.01	-1.34	-0.19	3.56	0.22	-0.17	-0.5	0.05	-0.01	-1.34	-0.19	3.56	1.36	0.07	0.26	-0.8	0.22	-1.37	0.08	-0.62	1.36	0.07	0.26	-0.8	0.22	-1.37	0.08	-0.62	1.36	0.07	0.26	-0.8	0.22	-1.37	0.08
VQDLLLLDVTPLSLGIETAGGVMTVLIK	cv-184	1	0.76	-0.92	-0.17	-1.91	0.22	-1.4	-0.24	-0.03	-0.96	0.12	0.18	0.16	0.09	0.42	-0.2	-0.41	-1.15	0.67	-0.41	-0.01	-2.68	1.31	0.03	0.56	1.36	0.07	0.26	-0.8	0.22	-1.37	0.08	-0.62	1.36	0.07	0.26	-0.8	0.22	-1.37	0.08	-0.62	1.36	0.07	0.26	-0.8	0.22	-1.37	0.08
GATILKLLDVVHPAAKTLVDIAKSQDAE	cv-185	1	-0.2	-1.53	-2.63	2.28	-0.53	-1.18	2.01	-1.34	0.15	-1.11	-1.35	-0.92	0.02	-0.91	0.36	-0.48	-0.34	-0.51	-0.55	-1.06	-0.06	-0.01	-0.79	0.39	1.27	-0.14	0.3	-1.8	0.3	-1.61	-0.16	-0.13	1.36	0.07	0.26	-0.8	0.22	-1.37	0.08	-0.62	-1.17	0.7	0.7	0.8	1.64	0.67	1.63
ATILKLLDVVHPAAKTLVDIAKSQDAEV	cv-186	1	0.15	-1.11	-1.35	-0.92	0.02	-0.91	0.36	-0.48	-0.34	-0.51	-0.55	-1.06	-0.06	-0.01	-0.79	0.39	1.27	-0.14	0.3	-1.8	0.3	-1.61	-0.16	-0.13	1.36	0.07	0.26	-0.8	0.22	-1.37	0.08	-0.62	-1.17	0.7	0.7	0.8	1.64	0.67	1.63	0.13	1.36	0.07	0.26	-0.8	0.22	-1.37	0.08
LLLLFLLGPRLVLAISFHLPINSRKCLR	cv-187	1	1.36	0.07	0.26	-0.8	0.22	-1.37	0.08	-0.62	1.36	0.07	0.26	-0.8	0.22	-1.37	0.08	-0.62	1.36	0.07	0.26	-0.8	0.22	-1.37	0.08	-0.62	1.36	0.07	0.26	-0.8	0.22	-1.37	0.08	-0.62	1.52	0.61	0.96	-0.16	0.25	0.28	-1.33	-0.2	1.36	0.07	0.26	-0.8	0.22	-1.37	0.08
VEGLMTTVHSYTATQKTVDGPSRKAWRD	cv-188	1	0.76	-0.92	-0.17	-1.91	0.22	-1.4	-0.24	-0.03	-1.18	0.4	0.1	0.36	-2.16	-0.17	0.91	0.02	-0.2	-1.53	-2.63	2.28	-0.53	-1.18	2.01	-1.34	1.36	0.07	0.26	-0.8	0.22	-1.37	0.08	-0.62	1.01	-0.53	0.43	0	0.23	0.1	-0.86	-0.68	-0.34	-0.51	-0.55	-1.06	-0.06	-0.01	-0.79
SASPFNLAEKPKTVQLLLDFMLDVLLMP	cv-189	1	-0.67	-0.86	-1.07	-0.41	-0.32	0.27	-0.64	0.11	0.15	-1.11	-1.35	-0.92	0.02	-0.91	0.36	-0.48	-0.67	-0.86	-1.07	-0.41	-0.32	0.27	-0.64	0.11	0.22	-0.17	-0.5	0.05	-0.01	-1.34	-0.19	3.56	1.52	0.61	0.96	-0.16	0.25	0.28	-1.33	-0.2	-0.99	0	-0.37	0.69	-0.55	0.85	0.73
PPYVINLDPAVHEVPFPANIDIRDTVKY	cv-190	1	0.22	-0.17	-0.5	0.05	-0.01	-1.34	-0.19	3.56	0.22	-0.17	-0.5	0.05	-0.01	-1.34	-0.19	3.56	0.61	1.6	1.17	0.73	0.53	0.25	-0.96	-0.52	0.76	-0.92	-0.17	-1.91	0.22	-1.4	-0.24	-0.03	1.27	-0.14	0.3	-1.8	0.3	-1.61	-0.16	-0.13	-0.99	0	-0.37	0.69	-0.55	0.85	0.73
LTHNENMVAKVDEVKSTIKFQMKKVLCL	cv-191	1	1.36	0.07	0.26	-0.8	0.22	-1.37	0.08	-0.62	-0.34	-0.51	-0.55	-1.06	-0.06	-0.01	-0.79	0.39	-0.43	-0.25	0.37	0.19	0.51	1.28	0.93	0.65	-0.99	0	-0.37	0.69	-0.55	0.85	0.73	-0.8	-1.18	0.4	0.1	0.36	-2.16	-0.17	0.91	0.02	-0.99	0	-0.37	0.69	-0.55	0.85	0.73
YSYPARVPPPPPIARAVVPSKRQRVSGN	cv-192	1	0.61	1.6	1.17	0.73	0.53	0.25	-0.96	-0.52	-0.67	-0.86	-1.07	-0.41	-0.32	0.27	-0.64	0.11	0.61	1.6	1.17	0.73	0.53	0.25	-0.96	-0.52	0.22	-0.17	-0.5	0.05	-0.01	-1.34	-0.19	3.56	0.15	-1.11	-1.35	-0.92	0.02	-0.91	0.36	-0.48	-1.47	1.45	1.24	1.27	1.55	1.47	1.3
PQGSIDSLFEGTWYLVRVDEKHRRTYAR	cv-193	1	0.22	-0.17	-0.5	0.05	-0.01	-1.34	-0.19	3.56	-0.96	0.12	0.18	0.16	0.09	0.42	-0.2	-0.41	-0.2	-1.53	-2.63	2.28	-0.53	-1.18	2.01	-1.34	-0.67	-0.86	-1.07	-0.41	-0.32	0.27	-0.64	0.11	1.27	-0.14	0.3	-1.8	0.3	-1.61	-0.16	-0.13	-1.15	0.67	-0.41	-0.01	-2.68	1.31	0.03
QGSIDSLFEGTWYLVRVDEKHRRTYARR	cv-194	1	-0.96	0.12	0.18	0.16	0.09	0.42	-0.2	-0.41	-0.2	-1.53	-2.63	2.28	-0.53	-1.18	2.01	-1.34	-0.67	-0.86	-1.07	-0.41	-0.32	0.27	-0.64	0.11	1.27	-0.14	0.3	-1.8	0.3	-1.61	-0.16	-0.13	-1.15	0.67	-0.41	-0.01	-2.68	1.31	0.03	0.56	-0.67	-0.86	-1.07	-0.41	-0.32	0.27	-0.64
KIFIARRSLLDELLEVDHIRTIYHMFIA	cv-195	1	-1.17	0.7	0.7	0.8	1.64	0.67	1.63	0.13	1.27	-0.14	0.3	-1.8	0.3	-1.61	-0.16	-0.13	1.52	0.61	0.96	-0.16	0.25	0.28	-1.33	-0.2	1.27	-0.14	0.3	-1.8	0.3	-1.61	-0.16	-0.13	0.15	-1.11	-1.35	-0.92	0.02	-0.91	0.36	-0.48	-1.47	1.45	1.24	1.27	1.55	1.47	1.3
THHFNSLLDIIEKVMARSLSPPPELEER	cv-196	1	-0.34	-0.51	-0.55	-1.06	-0.06	-0.01	-0.79	0.39	-0.43	-0.25	0.37	0.19	0.51	1.28	0.93	0.65	-0.43	-0.25	0.37	0.19	0.51	1.28	0.93	0.65	1.52	0.61	0.96	-0.16	0.25	0.28	-1.33	-0.2	-0.99	0	-0.37	0.69	-0.55	0.85	0.73	-0.8	-0.67	-0.86	-1.07	-0.41	-0.32	0.27	-0.64
AAAELSLLEKSLGLSKGNKYSAQGERQI	cv-197	1	0.15	-1.11	-1.35	-0.92	0.02	-0.91	0.36	-0.48	0.15	-1.11	-1.35	-0.92	0.02	-0.91	0.36	-0.48	0.15	-1.11	-1.35	-0.92	0.02	-0.91	0.36	-0.48	-1.18	0.4	0.1	0.36	-2.16	-0.17	0.91	0.02	1.36	0.07	0.26	-0.8	0.22	-1.37	0.08	-0.62	-0.67	-0.86	-1.07	-0.41	-0.32	0.27	-0.64
KAPKISMPDFDLHLKGPKVKGDVDVSLP	cv-198	1	-1.17	0.7	0.7	0.8	1.64	0.67	1.63	0.13	0.15	-1.11	-1.35	-0.92	0.02	-0.91	0.36	-0.48	0.22	-0.17	-0.5	0.05	-0.01	-1.34	-0.19	3.56	-1.17	0.7	0.7	0.8	1.64	0.67	1.63	0.13	1.27	-0.14	0.3	-1.8	0.3	-1.61	-0.16	-0.13	-0.67	-0.86	-1.07	-0.41	-0.32	0.27	-0.64
PLSTSSQVPEVTTVQNKKPVIPVLSSTI	cv-199	1	0.22	-0.17	-0.5	0.05	-0.01	-1.34	-0.19	3.56	1.36	0.07	0.26	-0.8	0.22	-1.37	0.08	-0.62	-0.67	-0.86	-1.07	-0.41	-0.32	0.27	-0.64	0.11	-0.34	-0.51	-0.55	-1.06	-0.06	-0.01	-0.79	0.39	-0.67	-0.86	-1.07	-0.41	-0.32	0.27	-0.64	0.11	-0.67	-0.86	-1.07	-0.41	-0.32	0.27	-0.64
DGSVIDYELIDQDAQDLYDAGVKRKGTD	cv-200	1	-1.15	0.67	-0.41	-0.01	-2.68	1.31	0.03	0.56	-0.2	-1.53	-2.63	2.28	-0.53	-1.18	2.01	-1.34	-0.67	-0.86	-1.07	-0.41	-0.32	0.27	-0.64	0.11	0.76	-0.92	-0.17	-1.91	0.22	-1.4	-0.24	-0.03	1.27	-0.14	0.3	-1.8	0.3	-1.61	-0.16	-0.13	-1.15	0.67	-0.41	-0.01	-2.68	1.31	0.03
NASTLAEVERLKGLLQSGQIPGRERRSG	cv-201	1	-0.99	0	-0.37	0.69	-0.55	0.85	0.73	-0.8	0.15	-1.11	-1.35	-0.92	0.02	-0.91	0.36	-0.48	-0.67	-0.86	-1.07	-0.41	-0.32	0.27	-0.64	0.11	-0.34	-0.51	-0.55	-1.06	-0.06	-0.01	-0.79	0.39	1.36	0.07	0.26	-0.8	0.22	-1.37	0.08	-0.62	0.15	-1.11	-1.35	-0.92	0.02	-0.91	0.36
TGRRHTLAEVSTRLSPLTAPCIVVSPST	cv-202	1	-0.34	-0.51	-0.55	-1.06	-0.06	-0.01	-0.79	0.39	-0.2	-1.53	-2.63	2.28	-0.53	-1.18	2.01	-1.34	-1.47	1.45	1.24	1.27	1.55	1.47	1.3	0.83	-1.47	1.45	1.24	1.27	1.55	1.47	1.3	0.83	-0.43	-0.25	0.37	0.19	0.51	1.28	0.93	0.65	-0.34	-0.51	-0.55	-1.06	-0.06	-0.01	-0.79
DVEQHTLAKYLMELTMLDYDMVHFPPSQ	cv-203	1	-1.15	0.67	-0.41	-0.01	-2.68	1.31	0.03	0.56	0.76	-0.92	-0.17	-1.91	0.22	-1.4	-0.24	-0.03	-1.18	0.4	0.1	0.36	-2.16	-0.17	0.91	0.02	-0.96	0.12	0.18	0.16	0.09	0.42	-0.2	-0.41	-0.43	-0.25	0.37	0.19	0.51	1.28	0.93	0.65	-0.34	-0.51	-0.55	-1.06	-0.06	-0.01	-0.79
TEETLQEVFEKATFIKVPQNQNGKSKGY	cv-204	1	-0.34	-0.51	-0.55	-1.06	-0.06	-0.01	-0.79	0.39	-1.18	0.4	0.1	0.36	-2.16	-0.17	0.91	0.02	-1.18	0.4	0.1	0.36	-2.16	-0.17	0.91	0.02	-0.34	-0.51	-0.55	-1.06	-0.06	-0.01	-0.79	0.39	1.36	0.07	0.26	-0.8	0.22	-1.37	0.08	-0.62	-0.96	0.12	0.18	0.16	0.09	0.42	-0.2
PRGQVTLYEHNNELVTGSSYESPPPDFR	cv-205	1	0.22	-0.17	-0.5	0.05	-0.01	-1.34	-0.19	3.56	-1.47	1.45	1.24	1.27	1.55	1.47	1.3	0.83	-0.2	-1.53	-2.63	2.28	-0.53	-1.18	2.01	-1.34	-0.96	0.12	0.18	0.16	0.09	0.42	-0.2	-0.41	0.76	-0.92	-0.17	-1.91	0.22	-1.4	-0.24	-0.03	-0.34	-0.51	-0.55	-1.06	-0.06	-0.01	-0.79
KNVVLPTETEVAPAKDVTLLKETERASP	cv-206	1	-1.17	0.7	0.7	0.8	1.64	0.67	1.63	0.13	-0.99	0	-0.37	0.69	-0.55	0.85	0.73	-0.8	0.76	-0.92	-0.17	-1.91	0.22	-1.4	-0.24	-0.03	0.76	-0.92	-0.17	-1.91	0.22	-1.4	-0.24	-0.03	1.36	0.07	0.26	-0.8	0.22	-1.37	0.08	-0.62	0.22	-0.17	-0.5	0.05	-0.01	-1.34	-0.19
KRFSMVVQDGIVKALNVEPDGTGLTCSL	cv-207	1	-1.17	0.7	0.7	0.8	1.64	0.67	1.63	0.13	-1.47	1.45	1.24	1.27	1.55	1.47	1.3	0.83	1.52	0.61	0.96	-0.16	0.25	0.28	-1.33	-0.2	-0.67	-0.86	-1.07	-0.41	-0.32	0.27	-0.64	0.11	1.01	-0.53	0.43	0	0.23	0.1	-0.86	-0.68	0.76	-0.92	-0.17	-1.91	0.22	-1.4	-0.24
PGPIDTEYLFDSFFSLIKKGKATTITSV	cv-208	1	0.22	-0.17	-0.5	0.05	-0.01	-1.34	-0.19	3.56	-0.2	-1.53	-2.63	2.28	-0.53	-1.18	2.01	-1.34	0.22	-0.17	-0.5	0.05	-0.01	-1.34	-0.19	3.56	1.27	-0.14	0.3	-1.8	0.3	-1.61	-0.16	-0.13	-1.15	0.67	-0.41	-0.01	-2.68	1.31	0.03	0.56	-0.34	-0.51	-0.55	-1.06	-0.06	-0.01	-0.79
YARRRSYLFLGGILMSALSLLLLSSLGN	cv-209	1	0.61	1.6	1.17	0.73	0.53	0.25	-0.96	-0.52	0.15	-1.11	-1.35	-0.92	0.02	-0.91	0.36	-0.48	-1.47	1.45	1.24	1.27	1.55	1.47	1.3	0.83	-1.47	1.45	1.24	1.27	1.55	1.47	1.3	0.83	-1.47	1.45	1.24	1.27	1.55	1.47	1.3	0.83	-0.67	-0.86	-1.07	-0.41	-0.32	0.27	-0.64
RLRNYVPEDEDLKKRRVPQAKPVAVEEK	cv-210	1	-1.47	1.45	1.24	1.27	1.55	1.47	1.3	0.83	1.36	0.07	0.26	-0.8	0.22	-1.37	0.08	-0.62	-1.47	1.45	1.24	1.27	1.55	1.47	1.3	0.83	-0.99	0	-0.37	0.69	-0.55	0.85	0.73	-0.8	0.61	1.6	1.17	0.73	0.53	0.25	-0.96	-0.52	0.76	-0.92	-0.17	-1.91	0.22	-1.4	-0.24
FTELAEDKENYKKFYEQFSKNIKLGIHE	cv-211	1	1.52	0.61	0.96	-0.16	0.25	0.28	-1.33	-0.2	-0.34	-0.51	-0.55	-1.06	-0.06	-0.01	-0.79	0.39	-1.18	0.4	0.1	0.36	-2.16	-0.17	0.91	0.02	1.36	0.07	0.26	-0.8	0.22	-1.37	0.08	-0.62	0.15	-1.11	-1.35	-0.92	0.02	-0.91	0.36	-0.48	-1.18	0.4	0.1	0.36	-2.16	-0.17	0.91
TAEEVDLSKDIQHWESLKPEERYFISHV	cv-212	1	-0.34	-0.51	-0.55	-1.06	-0.06	-0.01	-0.79	0.39	0.15	-1.11	-1.35	-0.92	0.02	-0.91	0.36	-0.48	-1.18	0.4	0.1	0.36	-2.16	-0.17	0.91	0.02	-1.18	0.4	0.1	0.36	-2.16	-0.17	0.91	0.02	0.76	-0.92	-0.17	-1.91	0.22	-1.4	-0.24	-0.03	-1.15	0.67	-0.41	-0.01	-2.68	1.31	0.03
AKFYEEVHDLERKYAALYQPLFDKRREF	cv-213	1	0.15	-1.11	-1.35	-0.92	0.02	-0.91	0.36	-0.48	-1.17	0.7	0.7	0.8	1.64	0.67	1.63	0.13	1.52	0.61	0.96	-0.16	0.25	0.28	-1.33	-0.2	0.61	1.6	1.17	0.73	0.53	0.25	-0.96	-0.52	-1.18	0.4	0.1	0.36	-2.16	-0.17	0.91	0.02	-1.18	0.4	0.1	0.36	-2.16	-0.17	0.91
EASKKEIKDILIQYDRTLLVADPRRCES	cv-214	1	-1.18	0.4	0.1	0.36	-2.16	-0.17	0.91	0.02	0.15	-1.11	-1.35	-0.92	0.02	-0.91	0.36	-0.48	-0.67	-0.86	-1.07	-0.41	-0.32	0.27	-0.64	0.11	-1.17	0.7	0.7	0.8	1.64	0.67	1.63	0.13	-1.17	0.7	0.7	0.8	1.64	0.67	1.63	0.13	-1.18	0.4	0.1	0.36	-2.16	-0.17	0.91
TVEIENELNIIHKFIRDKYSKRFPELES	cv-215	1	-0.34	-0.51	-0.55	-1.06	-0.06	-0.01	-0.79	0.39	0.76	-0.92	-0.17	-1.91	0.22	-1.4	-0.24	-0.03	-1.18	0.4	0.1	0.36	-2.16	-0.17	0.91	0.02	1.27	-0.14	0.3	-1.8	0.3	-1.61	-0.16	-0.13	-1.18	0.4	0.1	0.36	-2.16	-0.17	0.91	0.02	-0.99	0	-0.37	0.69	-0.55	0.85	0.73
HSSAQFIDSYICQVCSRGDEDDKLLFCD	cv-216	1	-0.43	-0.25	0.37	0.19	0.51	1.28	0.93	0.65	-0.67	-0.86	-1.07	-0.41	-0.32	0.27	-0.64	0.11	-0.67	-0.86	-1.07	-0.41	-0.32	0.27	-0.64	0.11	0.15	-1.11	-1.35	-0.92	0.02	-0.91	0.36	-0.48	-0.96	0.12	0.18	0.16	0.09	0.42	-0.2	-0.41	1.52	0.61	0.96	-0.16	0.25	0.28	-1.33
IASSPSVDKARAELQELLTIAERWEEKA	cv-217	1	1.27	-0.14	0.3	-1.8	0.3	-1.61	-0.16	-0.13	0.15	-1.11	-1.35	-0.92	0.02	-0.91	0.36	-0.48	-0.67	-0.86	-1.07	-0.41	-0.32	0.27	-0.64	0.11	-0.67	-0.86	-1.07	-0.41	-0.32	0.27	-0.64	0.11	0.22	-0.17	-0.5	0.05	-0.01	-1.34	-0.19	3.56	-0.67	-0.86	-1.07	-0.41	-0.32	0.27	-0.64
GFVTYNKVLHFYNVKSSLAQPQMMVVSD	cv-218	1	-0.2	-1.53	-2.63	2.28	-0.53	-1.18	2.01	-1.34	1.52	0.61	0.96	-0.16	0.25	0.28	-1.33	-0.2	0.76	-0.92	-0.17	-1.91	0.22	-1.4	-0.24	-0.03	-0.34	-0.51	-0.55	-1.06	-0.06	-0.01	-0.79	0.39	0.61	1.6	1.17	0.73	0.53	0.25	-0.96	-0.52	-0.99	0	-0.37	0.69	-0.55	0.85	0.73
GRIYTYIGEVLVSVNPYQELPLYGPEAI	cv-219	1	-0.2	-1.53	-2.63	2.28	-0.53	-1.18	2.01	-1.34	-1.47	1.45	1.24	1.27	1.55	1.47	1.3	0.83	1.27	-0.14	0.3	-1.8	0.3	-1.61	-0.16	-0.13	0.61	1.6	1.17	0.73	0.53	0.25	-0.96	-0.52	-0.34	-0.51	-0.55	-1.06	-0.06	-0.01	-0.79	0.39	0.61	1.6	1.17	0.73	0.53	0.25	-0.96
KSADHRTLDKVLEVQPEKLELIMDEMKQ	cv-220	1	-1.17	0.7	0.7	0.8	1.64	0.67	1.63	0.13	-0.67	-0.86	-1.07	-0.41	-0.32	0.27	-0.64	0.11	0.15	-1.11	-1.35	-0.92	0.02	-0.91	0.36	-0.48	-1.15	0.67	-0.41	-0.01	-2.68	1.31	0.03	0.56	-0.43	-0.25	0.37	0.19	0.51	1.28	0.93	0.65	-1.47	1.45	1.24	1.27	1.55	1.47	1.3
PEASAALTGRTGPPGPAATYHKQVSLSH	cv-221	1	0.22	-0.17	-0.5	0.05	-0.01	-1.34	-0.19	3.56	-1.18	0.4	0.1	0.36	-2.16	-0.17	0.91	0.02	0.15	-1.11	-1.35	-0.92	0.02	-0.91	0.36	-0.48	-0.67	-0.86	-1.07	-0.41	-0.32	0.27	-0.64	0.11	0.15	-1.11	-1.35	-0.92	0.02	-0.91	0.36	-0.48	0.15	-1.11	-1.35	-0.92	0.02	-0.91	0.36
KKFAEAFEAIPRALAENSGVKANEVISK	cv-222	1	-1.17	0.7	0.7	0.8	1.64	0.67	1.63	0.13	-1.17	0.7	0.7	0.8	1.64	0.67	1.63	0.13	1.52	0.61	0.96	-0.16	0.25	0.28	-1.33	-0.2	0.15	-1.11	-1.35	-0.92	0.02	-0.91	0.36	-0.48	-1.18	0.4	0.1	0.36	-2.16	-0.17	0.91	0.02	0.15	-1.11	-1.35	-0.92	0.02	-0.91	0.36
KAEAGAGSATEFQFRGRCGRGRGQPPQG	cv-223	1	-1.17	0.7	0.7	0.8	1.64	0.67	1.63	0.13	0.15	-1.11	-1.35	-0.92	0.02	-0.91	0.36	-0.48	-1.18	0.4	0.1	0.36	-2.16	-0.17	0.91	0.02	0.15	-1.11	-1.35	-0.92	0.02	-0.91	0.36	-0.48	-0.2	-1.53	-2.63	2.28	-0.53	-1.18	2.01	-1.34	0.15	-1.11	-1.35	-0.92	0.02	-0.91	0.36
GETVVAEDPAGLKVPLLLHQKQALAWLL	cv-224	1	-0.2	-1.53	-2.63	2.28	-0.53	-1.18	2.01	-1.34	-1.18	0.4	0.1	0.36	-2.16	-0.17	0.91	0.02	-0.34	-0.51	-0.55	-1.06	-0.06	-0.01	-0.79	0.39	0.76	-0.92	-0.17	-1.91	0.22	-1.4	-0.24	-0.03	0.76	-0.92	-0.17	-1.91	0.22	-1.4	-0.24	-0.03	0.15	-1.11	-1.35	-0.92	0.02	-0.91	0.36
ELRQIAEEDFYEKLAASIAPEIYGHEDV	cv-225	1	-1.18	0.4	0.1	0.36	-2.16	-0.17	0.91	0.02	1.36	0.07	0.26	-0.8	0.22	-1.37	0.08	-0.62	-1.47	1.45	1.24	1.27	1.55	1.47	1.3	0.83	-0.96	0.12	0.18	0.16	0.09	0.42	-0.2	-0.41	1.27	-0.14	0.3	-1.8	0.3	-1.61	-0.16	-0.13	0.15	-1.11	-1.35	-0.92	0.02	-0.91	0.36
VHFTAEEKAAVTSLWSKMNVEEAGGEAL	cv-226	1	0.76	-0.92	-0.17	-1.91	0.22	-1.4	-0.24	-0.03	-0.43	-0.25	0.37	0.19	0.51	1.28	0.93	0.65	1.52	0.61	0.96	-0.16	0.25	0.28	-1.33	-0.2	-0.34	-0.51	-0.55	-1.06	-0.06	-0.01	-0.79	0.39	0.15	-1.11	-1.35	-0.92	0.02	-0.91	0.36	-0.48	-1.18	0.4	0.1	0.36	-2.16	-0.17	0.91
LPVDLAEELGHRDVARYLRAAAGGTRGS	cv-227	1	1.36	0.07	0.26	-0.8	0.22	-1.37	0.08	-0.62	0.22	-0.17	-0.5	0.05	-0.01	-1.34	-0.19	3.56	0.76	-0.92	-0.17	-1.91	0.22	-1.4	-0.24	-0.03	-1.15	0.67	-0.41	-0.01	-2.68	1.31	0.03	0.56	1.36	0.07	0.26	-0.8	0.22	-1.37	0.08	-0.62	0.15	-1.11	-1.35	-0.92	0.02	-0.91	0.36
NACLAEELPHIHAFEQKTLTPDQWARER	cv-228	1	-0.99	0	-0.37	0.69	-0.55	0.85	0.73	-0.8	0.15	-1.11	-1.35	-0.92	0.02	-0.91	0.36	-0.48	0.18	-1.67	-0.46	-0.21	0	1.2	-1.61	-0.19	1.36	0.07	0.26	-0.8	0.22	-1.37	0.08	-0.62	0.15	-1.11	-1.35	-0.92	0.02	-0.91	0.36	-0.48	-1.18	0.4	0.1	0.36	-2.16	-0.17	0.91
HLILKTAEGFLFVVGCERGKILFVSKSV	cv-229	1	-0.43	-0.25	0.37	0.19	0.51	1.28	0.93	0.65	1.36	0.07	0.26	-0.8	0.22	-1.37	0.08	-0.62	1.27	-0.14	0.3	-1.8	0.3	-1.61	-0.16	-0.13	1.36	0.07	0.26	-0.8	0.22	-1.37	0.08	-0.62	-1.17	0.7	0.7	0.8	1.64	0.67	1.63	0.13	-0.34	-0.51	-0.55	-1.06	-0.06	-0.01	-0.79
GSTITAEIQGVIDACVKLTGMPDLTLSF	cv-230	1	-0.2	-1.53	-2.63	2.28	-0.53	-1.18	2.01	-1.34	-0.67	-0.86	-1.07	-0.41	-0.32	0.27	-0.64	0.11	-0.34	-0.51	-0.55	-1.06	-0.06	-0.01	-0.79	0.39	1.27	-0.14	0.3	-1.8	0.3	-1.61	-0.16	-0.13	-0.34	-0.51	-0.55	-1.06	-0.06	-0.01	-0.79	0.39	0.15	-1.11	-1.35	-0.92	0.02	-0.91	0.36
PPNFEAEKEFNETMAQQAPHCAVCMIFQ	cv-231	1	0.22	-0.17	-0.5	0.05	-0.01	-1.34	-0.19	3.56	0.22	-0.17	-0.5	0.05	-0.01	-1.34	-0.19	3.56	-0.99	0	-0.37	0.69	-0.55	0.85	0.73	-0.8	1.52	0.61	0.96	-0.16	0.25	0.28	-1.33	-0.2	-1.18	0.4	0.1	0.36	-2.16	-0.17	0.91	0.02	0.15	-1.11	-1.35	-0.92	0.02	-0.91	0.36
DCLMRAELIVQPELKYGDGIQLTRSREL	cv-232	1	-1.15	0.67	-0.41	-0.01	-2.68	1.31	0.03	0.56	0.18	-1.67	-0.46	-0.21	0	1.2	-1.61	-0.19	1.36	0.07	0.26	-0.8	0.22	-1.37	0.08	-0.62	1.01	-0.53	0.43	0	0.23	0.1	-0.86	-0.68	-1.47	1.45	1.24	1.27	1.55	1.47	1.3	0.83	0.15	-1.11	-1.35	-0.92	0.02	-0.91	0.36
MYGSVTEHPSPSPLLSSSFDLDYDFQRD	cv-233	1	1.01	-0.53	0.43	0	0.23	0.1	-0.86	-0.68	0.61	1.6	1.17	0.73	0.53	0.25	-0.96	-0.52	-0.2	-1.53	-2.63	2.28	-0.53	-1.18	2.01	-1.34	-0.67	-0.86	-1.07	-0.41	-0.32	0.27	-0.64	0.11	0.76	-0.92	-0.17	-1.91	0.22	-1.4	-0.24	-0.03	-0.34	-0.51	-0.55	-1.06	-0.06	-0.01	-0.79
FVILAENGFLPIHLLGLRVDWDDRWIND	cv-234	1	1.52	0.61	0.96	-0.16	0.25	0.28	-1.33	-0.2	0.76	-0.92	-0.17	-1.91	0.22	-1.4	-0.24	-0.03	1.27	-0.14	0.3	-1.8	0.3	-1.61	-0.16	-0.13	1.36	0.07	0.26	-0.8	0.22	-1.37	0.08	-0.62	0.15	-1.11	-1.35	-0.92	0.02	-0.91	0.36	-0.48	-1.18	0.4	0.1	0.36	-2.16	-0.17	0.91
APGVLAENPDIFAVIIILILTGLLTLGV	cv-235	1	0.15	-1.11	-1.35	-0.92	0.02	-0.91	0.36	-0.48	0.22	-0.17	-0.5	0.05	-0.01	-1.34	-0.19	3.56	-0.2	-1.53	-2.63	2.28	-0.53	-1.18	2.01	-1.34	0.76	-0.92	-0.17	-1.91	0.22	-1.4	-0.24	-0.03	1.36	0.07	0.26	-0.8	0.22	-1.37	0.08	-0.62	0.15	-1.11	-1.35	-0.92	0.02	-0.91	0.36
AENPGKYNILGTNTIMDKMMVAGFKKQM	cv-236	1	0.15	-1.11	-1.35	-0.92	0.02	-0.91	0.36	-0.48	-1.18	0.4	0.1	0.36	-2.16	-0.17	0.91	0.02	-0.99	0	-0.37	0.69	-0.55	0.85	0.73	-0.8	0.22	-0.17	-0.5	0.05	-0.01	-1.34	-0.19	3.56	-0.2	-1.53	-2.63	2.28	-0.53	-1.18	2.01	-1.34	-1.17	0.7	0.7	0.8	1.64	0.67	1.63
AADAEPLEIILHLPLLCEDKNVPYVFVR	cv-237	1	0.15	-1.11	-1.35	-0.92	0.02	-0.91	0.36	-0.48	0.15	-1.11	-1.35	-0.92	0.02	-0.91	0.36	-0.48	-1.15	0.67	-0.41	-0.01	-2.68	1.31	0.03	0.56	0.15	-1.11	-1.35	-0.92	0.02	-0.91	0.36	-0.48	-1.18	0.4	0.1	0.36	-2.16	-0.17	0.91	0.02	0.22	-0.17	-0.5	0.05	-0.01	-1.34	-0.19
SKDPAEQQGKGVALKSVTAFFKWLREAE	cv-238	1	-0.67	-0.86	-1.07	-0.41	-0.32	0.27	-0.64	0.11	-1.17	0.7	0.7	0.8	1.64	0.67	1.63	0.13	-1.15	0.67	-0.41	-0.01	-2.68	1.31	0.03	0.56	0.22	-0.17	-0.5	0.05	-0.01	-1.34	-0.19	3.56	0.15	-1.11	-1.35	-0.92	0.02	-0.91	0.36	-0.48	-1.18	0.4	0.1	0.36	-2.16	-0.17	0.91
KGHYAERVGAGAPVYLAAVLEYLTAEIL	cv-239	1	-1.17	0.7	0.7	0.8	1.64	0.67	1.63	0.13	-0.2	-1.53	-2.63	2.28	-0.53	-1.18	2.01	-1.34	-0.43	-0.25	0.37	0.19	0.51	1.28	0.93	0.65	0.61	1.6	1.17	0.73	0.53	0.25	-0.96	-0.52	0.15	-1.11	-1.35	-0.92	0.02	-0.91	0.36	-0.48	-1.18	0.4	0.1	0.36	-2.16	-0.17	0.91
SMTLSNAETSAERVRSTISSLGTPSIST	cv-240	1	-0.67	-0.86	-1.07	-0.41	-0.32	0.27	-0.64	0.11	1.01	-0.53	0.43	0	0.23	0.1	-0.86	-0.68	-0.34	-0.51	-0.55	-1.06	-0.06	-0.01	-0.79	0.39	1.36	0.07	0.26	-0.8	0.22	-1.37	0.08	-0.62	-0.67	-0.86	-1.07	-0.41	-0.32	0.27	-0.64	0.11	-0.99	0	-0.37	0.69	-0.55	0.85	0.73
AEVEGKDLPEHAVLKMKGNFTLPEVAEC	cv-241	1	0.15	-1.11	-1.35	-0.92	0.02	-0.91	0.36	-0.48	-1.18	0.4	0.1	0.36	-2.16	-0.17	0.91	0.02	0.76	-0.92	-0.17	-1.91	0.22	-1.4	-0.24	-0.03	-1.18	0.4	0.1	0.36	-2.16	-0.17	0.91	0.02	-0.2	-1.53	-2.63	2.28	-0.53	-1.18	2.01	-1.34	-1.17	0.7	0.7	0.8	1.64	0.67	1.63
QDAEVGDGTTSVTLLAAEFLKQVKPYVE	cv-242	1	-0.96	0.12	0.18	0.16	0.09	0.42	-0.2	-0.41	-1.15	0.67	-0.41	-0.01	-2.68	1.31	0.03	0.56	0.15	-1.11	-1.35	-0.92	0.02	-0.91	0.36	-0.48	-1.18	0.4	0.1	0.36	-2.16	-0.17	0.91	0.02	0.76	-0.92	-0.17	-1.91	0.22	-1.4	-0.24	-0.03	-0.2	-1.53	-2.63	2.28	-0.53	-1.18	2.01
SRSSRAGLQFPVGRVHRLLRKGHYAERV	cv-243	1	-0.67	-0.86	-1.07	-0.41	-0.32	0.27	-0.64	0.11	-1.47	1.45	1.24	1.27	1.55	1.47	1.3	0.83	-0.67	-0.86	-1.07	-0.41	-0.32	0.27	-0.64	0.11	-0.67	-0.86	-1.07	-0.41	-0.32	0.27	-0.64	0.11	-1.47	1.45	1.24	1.27	1.55	1.47	1.3	0.83	0.15	-1.11	-1.35	-0.92	0.02	-0.91	0.36
SQVDEATIRAIIAVLSTEEQSAGLQQPS	cv-244	1	-0.67	-0.86	-1.07	-0.41	-0.32	0.27	-0.64	0.11	-0.96	0.12	0.18	0.16	0.09	0.42	-0.2	-0.41	0.76	-0.92	-0.17	-1.91	0.22	-1.4	-0.24	-0.03	-1.15	0.67	-0.41	-0.01	-2.68	1.31	0.03	0.56	-1.18	0.4	0.1	0.36	-2.16	-0.17	0.91	0.02	0.15	-1.11	-1.35	-0.92	0.02	-0.91	0.36
HDKLLVNQTELFVPSSNVNGQPVFANIT	cv-245	1	-0.43	-0.25	0.37	0.19	0.51	1.28	0.93	0.65	-1.15	0.67	-0.41	-0.01	-2.68	1.31	0.03	0.56	-1.17	0.7	0.7	0.8	1.64	0.67	1.63	0.13	1.36	0.07	0.26	-0.8	0.22	-1.37	0.08	-0.62	1.36	0.07	0.26	-0.8	0.22	-1.37	0.08	-0.62	0.76	-0.92	-0.17	-1.91	0.22	-1.4	-0.24
RAAEELDMENEFLLPPVFGEEYEEQPRP	cv-246	1	-1.47	1.45	1.24	1.27	1.55	1.47	1.3	0.83	0.15	-1.11	-1.35	-0.92	0.02	-0.91	0.36	-0.48	0.15	-1.11	-1.35	-0.92	0.02	-0.91	0.36	-0.48	-1.18	0.4	0.1	0.36	-2.16	-0.17	0.91	0.02	-1.18	0.4	0.1	0.36	-2.16	-0.17	0.91	0.02	1.36	0.07	0.26	-0.8	0.22	-1.37	0.08
SSPDEDTEVKTLKLSGMSNRSSIINEHM	cv-247	1	-0.67	-0.86	-1.07	-0.41	-0.32	0.27	-0.64	0.11	-0.67	-0.86	-1.07	-0.41	-0.32	0.27	-0.64	0.11	0.22	-0.17	-0.5	0.05	-0.01	-1.34	-0.19	3.56	-1.15	0.67	-0.41	-0.01	-2.68	1.31	0.03	0.56	-1.18	0.4	0.1	0.36	-2.16	-0.17	0.91	0.02	-1.15	0.67	-0.41	-0.01	-2.68	1.31	0.03
GLFEDALPPIVLRSQVYSLVPDRTVADR	cv-248	1	-0.2	-1.53	-2.63	2.28	-0.53	-1.18	2.01	-1.34	1.36	0.07	0.26	-0.8	0.22	-1.37	0.08	-0.62	1.52	0.61	0.96	-0.16	0.25	0.28	-1.33	-0.2	-1.18	0.4	0.1	0.36	-2.16	-0.17	0.91	0.02	-1.15	0.67	-0.41	-0.01	-2.68	1.31	0.03	0.56	0.15	-1.11	-1.35	-0.92	0.02	-0.91	0.36
RVKAEEDKIPLLVVGNKSDLEERRQVPV	cv-249	1	-1.47	1.45	1.24	1.27	1.55	1.47	1.3	0.83	0.76	-0.92	-0.17	-1.91	0.22	-1.4	-0.24	-0.03	-1.17	0.7	0.7	0.8	1.64	0.67	1.63	0.13	0.15	-1.11	-1.35	-0.92	0.02	-0.91	0.36	-0.48	-1.18	0.4	0.1	0.36	-2.16	-0.17	0.91	0.02	-1.18	0.4	0.1	0.36	-2.16	-0.17	0.91
PEPPEEKAPAPAPEERIEPPVKPLLPPL	cv-250	1	0.22	-0.17	-0.5	0.05	-0.01	-1.34	-0.19	3.56	-1.18	0.4	0.1	0.36	-2.16	-0.17	0.91	0.02	0.22	-0.17	-0.5	0.05	-0.01	-1.34	-0.19	3.56	0.22	-0.17	-0.5	0.05	-0.01	-1.34	-0.19	3.56	-1.18	0.4	0.1	0.36	-2.16	-0.17	0.91	0.02	-1.18	0.4	0.1	0.36	-2.16	-0.17	0.91
LVNPLEPQNADKIKIKIADLGNACWVHK	cv-251	1	1.36	0.07	0.26	-0.8	0.22	-1.37	0.08	-0.62	0.76	-0.92	-0.17	-1.91	0.22	-1.4	-0.24	-0.03	-0.99	0	-0.37	0.69	-0.55	0.85	0.73	-0.8	0.22	-0.17	-0.5	0.05	-0.01	-1.34	-0.19	3.56	1.36	0.07	0.26	-0.8	0.22	-1.37	0.08	-0.62	-1.18	0.4	0.1	0.36	-2.16	-0.17	0.91
GRVYESAAVGSVVLQVTALDKDKGKNAE	cv-252	1	-0.2	-1.53	-2.63	2.28	-0.53	-1.18	2.01	-1.34	-1.47	1.45	1.24	1.27	1.55	1.47	1.3	0.83	0.76	-0.92	-0.17	-1.91	0.22	-1.4	-0.24	-0.03	0.61	1.6	1.17	0.73	0.53	0.25	-0.96	-0.52	-1.18	0.4	0.1	0.36	-2.16	-0.17	0.91	0.02	-0.67	-0.86	-1.07	-0.41	-0.32	0.27	-0.64
TQFVRFDNDAASPRMVPRAPWMEQEGSE	cv-253	1	-0.34	-0.51	-0.55	-1.06	-0.06	-0.01	-0.79	0.39	-0.96	0.12	0.18	0.16	0.09	0.42	-0.2	-0.41	1.52	0.61	0.96	-0.16	0.25	0.28	-1.33	-0.2	0.76	-0.92	-0.17	-1.91	0.22	-1.4	-0.24	-0.03	-1.47	1.45	1.24	1.27	1.55	1.47	1.3	0.83	1.52	0.61	0.96	-0.16	0.25	0.28	-1.33
GDGHLFEDEEIKRLLQGDTPVRKLQANK	cv-254	1	-0.2	-1.53	-2.63	2.28	-0.53	-1.18	2.01	-1.34	-1.15	0.67	-0.41	-0.01	-2.68	1.31	0.03	0.56	-0.2	-1.53	-2.63	2.28	-0.53	-1.18	2.01	-1.34	-0.43	-0.25	0.37	0.19	0.51	1.28	0.93	0.65	1.36	0.07	0.26	-0.8	0.22	-1.37	0.08	-0.62	1.52	0.61	0.96	-0.16	0.25	0.28	-1.33
SIYGDKFEDENFDVKHTGPGLLSMANQG	cv-255	1	-0.67	-0.86	-1.07	-0.41	-0.32	0.27	-0.64	0.11	1.27	-0.14	0.3	-1.8	0.3	-1.61	-0.16	-0.13	0.61	1.6	1.17	0.73	0.53	0.25	-0.96	-0.52	-0.2	-1.53	-2.63	2.28	-0.53	-1.18	2.01	-1.34	-1.15	0.67	-0.41	-0.01	-2.68	1.31	0.03	0.56	-1.17	0.7	0.7	0.8	1.64	0.67	1.63
SIYGGFFEDESFAVKHNKEFLLSMANRG	cv-256	1	-0.67	-0.86	-1.07	-0.41	-0.32	0.27	-0.64	0.11	1.27	-0.14	0.3	-1.8	0.3	-1.61	-0.16	-0.13	0.61	1.6	1.17	0.73	0.53	0.25	-0.96	-0.52	-0.2	-1.53	-2.63	2.28	-0.53	-1.18	2.01	-1.34	-0.2	-1.53	-2.63	2.28	-0.53	-1.18	2.01	-1.34	1.52	0.61	0.96	-0.16	0.25	0.28	-1.33
LLASKFEEIYPPEVAEFVYITDDTYTKK	cv-257	1	1.36	0.07	0.26	-0.8	0.22	-1.37	0.08	-0.62	1.36	0.07	0.26	-0.8	0.22	-1.37	0.08	-0.62	0.15	-1.11	-1.35	-0.92	0.02	-0.91	0.36	-0.48	-0.67	-0.86	-1.07	-0.41	-0.32	0.27	-0.64	0.11	-1.17	0.7	0.7	0.8	1.64	0.67	1.63	0.13	1.52	0.61	0.96	-0.16	0.25	0.28	-1.33
SPEFIVNCTVNVQDMCQKEVMEQSADTK	cv-258	1	-0.67	-0.86	-1.07	-0.41	-0.32	0.27	-0.64	0.11	0.22	-0.17	-0.5	0.05	-0.01	-1.34	-0.19	3.56	-1.18	0.4	0.1	0.36	-2.16	-0.17	0.91	0.02	1.52	0.61	0.96	-0.16	0.25	0.28	-1.33	-0.2	1.27	-0.14	0.3	-1.8	0.3	-1.61	-0.16	-0.13	0.76	-0.92	-0.17	-1.91	0.22	-1.4	-0.24
NVDAVGGEALGRLLVVYPWTQRFFESFG	cv-259	1	-0.99	0	-0.37	0.69	-0.55	0.85	0.73	-0.8	0.76	-0.92	-0.17	-1.91	0.22	-1.4	-0.24	-0.03	-1.15	0.67	-0.41	-0.01	-2.68	1.31	0.03	0.56	0.15	-1.11	-1.35	-0.92	0.02	-0.91	0.36	-0.48	0.76	-0.92	-0.17	-1.91	0.22	-1.4	-0.24	-0.03	-0.2	-1.53	-2.63	2.28	-0.53	-1.18	2.01
GRSPLGEAPPGTPPCRLCCPATAPQEAP	cv-260	1	-0.2	-1.53	-2.63	2.28	-0.53	-1.18	2.01	-1.34	-1.47	1.45	1.24	1.27	1.55	1.47	1.3	0.83	-0.67	-0.86	-1.07	-0.41	-0.32	0.27	-0.64	0.11	0.22	-0.17	-0.5	0.05	-0.01	-1.34	-0.19	3.56	1.36	0.07	0.26	-0.8	0.22	-1.37	0.08	-0.62	-0.2	-1.53	-2.63	2.28	-0.53	-1.18	2.01
FTSIGEDYDERVLPSITTEILKSVVARF	cv-261	1	1.52	0.61	0.96	-0.16	0.25	0.28	-1.33	-0.2	-0.34	-0.51	-0.55	-1.06	-0.06	-0.01	-0.79	0.39	-0.67	-0.86	-1.07	-0.41	-0.32	0.27	-0.64	0.11	1.27	-0.14	0.3	-1.8	0.3	-1.61	-0.16	-0.13	-0.2	-1.53	-2.63	2.28	-0.53	-1.18	2.01	-1.34	-1.18	0.4	0.1	0.36	-2.16	-0.17	0.91
EYFGEFGEIEAIELPMDPKLNKRRGFVF	cv-262	1	-1.18	0.4	0.1	0.36	-2.16	-0.17	0.91	0.02	0.61	1.6	1.17	0.73	0.53	0.25	-0.96	-0.52	1.52	0.61	0.96	-0.16	0.25	0.28	-1.33	-0.2	-0.2	-1.53	-2.63	2.28	-0.53	-1.18	2.01	-1.34	-1.18	0.4	0.1	0.36	-2.16	-0.17	0.91	0.02	1.52	0.61	0.96	-0.16	0.25	0.28	-1.33
VSRPGRGEPRFIAVGYVDDTQFVRFDSD	cv-263	1	0.76	-0.92	-0.17	-1.91	0.22	-1.4	-0.24	-0.03	-0.67	-0.86	-1.07	-0.41	-0.32	0.27	-0.64	0.11	-1.47	1.45	1.24	1.27	1.55	1.47	1.3	0.83	0.22	-0.17	-0.5	0.05	-0.01	-1.34	-0.19	3.56	-0.2	-1.53	-2.63	2.28	-0.53	-1.18	2.01	-1.34	-1.47	1.45	1.24	1.27	1.55	1.47	1.3
ASKIGEVDVEQHTLAKYLMELTMLDYDM	cv-264	1	0.15	-1.11	-1.35	-0.92	0.02	-0.91	0.36	-0.48	-0.67	-0.86	-1.07	-0.41	-0.32	0.27	-0.64	0.11	-1.17	0.7	0.7	0.8	1.64	0.67	1.63	0.13	1.27	-0.14	0.3	-1.8	0.3	-1.61	-0.16	-0.13	-0.2	-1.53	-2.63	2.28	-0.53	-1.18	2.01	-1.34	-1.18	0.4	0.1	0.36	-2.16	-0.17	0.91
LLVLGGGGYTVRNVARCWTYETSLLVEE	cv-265	1	1.36	0.07	0.26	-0.8	0.22	-1.37	0.08	-0.62	1.36	0.07	0.26	-0.8	0.22	-1.37	0.08	-0.62	0.76	-0.92	-0.17	-1.91	0.22	-1.4	-0.24	-0.03	1.36	0.07	0.26	-0.8	0.22	-1.37	0.08	-0.62	-0.2	-1.53	-2.63	2.28	-0.53	-1.18	2.01	-1.34	-0.2	-1.53	-2.63	2.28	-0.53	-1.18	2.01
QWDLLHAGLDAFLVVGDVYRRDQIDSQH	cv-266	1	-0.96	0.12	0.18	0.16	0.09	0.42	-0.2	-0.41	1.5	2.06	1.79	0.75	0.75	-0.13	-1.01	-0.85	-1.15	0.67	-0.41	-0.01	-2.68	1.31	0.03	0.56	1.36	0.07	0.26	-0.8	0.22	-1.37	0.08	-0.62	1.36	0.07	0.26	-0.8	0.22	-1.37	0.08	-0.62	-0.43	-0.25	0.37	0.19	0.51	1.28	0.93
WKEHEEAVSVDRVLKTLKENANKAKSLL	cv-267	1	1.5	2.06	1.79	0.75	0.75	-0.13	-1.01	-0.85	-1.17	0.7	0.7	0.8	1.64	0.67	1.63	0.13	-1.18	0.4	0.1	0.36	-2.16	-0.17	0.91	0.02	-0.43	-0.25	0.37	0.19	0.51	1.28	0.93	0.65	-1.18	0.4	0.1	0.36	-2.16	-0.17	0.91	0.02	-1.18	0.4	0.1	0.36	-2.16	-0.17	0.91
TLAEYHEQEEIFKLRLGHLKKEEAEIQA	cv-268	1	-0.34	-0.51	-0.55	-1.06	-0.06	-0.01	-0.79	0.39	1.36	0.07	0.26	-0.8	0.22	-1.37	0.08	-0.62	0.15	-1.11	-1.35	-0.92	0.02	-0.91	0.36	-0.48	-1.18	0.4	0.1	0.36	-2.16	-0.17	0.91	0.02	0.61	1.6	1.17	0.73	0.53	0.25	-0.96	-0.52	-0.43	-0.25	0.37	0.19	0.51	1.28	0.93
ERLEAVHEVLMLLPPAHYETLRYLMIHL	cv-269	1	-1.18	0.4	0.1	0.36	-2.16	-0.17	0.91	0.02	-1.47	1.45	1.24	1.27	1.55	1.47	1.3	0.83	1.36	0.07	0.26	-0.8	0.22	-1.37	0.08	-0.62	-1.18	0.4	0.1	0.36	-2.16	-0.17	0.91	0.02	0.15	-1.11	-1.35	-0.92	0.02	-0.91	0.36	-0.48	0.76	-0.92	-0.17	-1.91	0.22	-1.4	-0.24
TSTLLRHWPFGALLCRLVLSVDAVNMFT	cv-270	1	-0.34	-0.51	-0.55	-1.06	-0.06	-0.01	-0.79	0.39	-0.67	-0.86	-1.07	-0.41	-0.32	0.27	-0.64	0.11	-0.34	-0.51	-0.55	-1.06	-0.06	-0.01	-0.79	0.39	1.36	0.07	0.26	-0.8	0.22	-1.37	0.08	-0.62	1.36	0.07	0.26	-0.8	0.22	-1.37	0.08	-0.62	-1.47	1.45	1.24	1.27	1.55	1.47	1.3
EESSWLIEDGKVVTVHLEKINKMEWWSR	cv-271	1	-1.18	0.4	0.1	0.36	-2.16	-0.17	0.91	0.02	-1.18	0.4	0.1	0.36	-2.16	-0.17	0.91	0.02	-0.67	-0.86	-1.07	-0.41	-0.32	0.27	-0.64	0.11	-0.67	-0.86	-1.07	-0.41	-0.32	0.27	-0.64	0.11	1.5	2.06	1.79	0.75	0.75	-0.13	-1.01	-0.85	1.36	0.07	0.26	-0.8	0.22	-1.37	0.08
TLKNRIEENTGHTFNSLLCNLYRNEKDS	cv-272	1	-0.34	-0.51	-0.55	-1.06	-0.06	-0.01	-0.79	0.39	1.36	0.07	0.26	-0.8	0.22	-1.37	0.08	-0.62	-1.17	0.7	0.7	0.8	1.64	0.67	1.63	0.13	-0.99	0	-0.37	0.69	-0.55	0.85	0.73	-0.8	-1.47	1.45	1.24	1.27	1.55	1.47	1.3	0.83	1.27	-0.14	0.3	-1.8	0.3	-1.61	-0.16
TSTFIIEKQPPQVLKTQTKFAATVRLLV	cv-273	1	-0.34	-0.51	-0.55	-1.06	-0.06	-0.01	-0.79	0.39	-0.67	-0.86	-1.07	-0.41	-0.32	0.27	-0.64	0.11	-0.34	-0.51	-0.55	-1.06	-0.06	-0.01	-0.79	0.39	1.52	0.61	0.96	-0.16	0.25	0.28	-1.33	-0.2	1.27	-0.14	0.3	-1.8	0.3	-1.61	-0.16	-0.13	1.27	-0.14	0.3	-1.8	0.3	-1.61	-0.16
YIADIEVDGKQVELALWDTAGQEDYDRL	cv-274	1	0.61	1.6	1.17	0.73	0.53	0.25	-0.96	-0.52	1.27	-0.14	0.3	-1.8	0.3	-1.61	-0.16	-0.13	0.15	-1.11	-1.35	-0.92	0.02	-0.91	0.36	-0.48	-1.15	0.67	-0.41	-0.01	-2.68	1.31	0.03	0.56	1.27	-0.14	0.3	-1.8	0.3	-1.61	-0.16	-0.13	-1.18	0.4	0.1	0.36	-2.16	-0.17	0.91
QEIIEVDPDTKEMLKLLDFGSLSNLQVT	cv-275	1	-0.96	0.12	0.18	0.16	0.09	0.42	-0.2	-0.41	-1.18	0.4	0.1	0.36	-2.16	-0.17	0.91	0.02	1.27	-0.14	0.3	-1.8	0.3	-1.61	-0.16	-0.13	1.27	-0.14	0.3	-1.8	0.3	-1.61	-0.16	-0.13	-1.18	0.4	0.1	0.36	-2.16	-0.17	0.91	0.02	0.76	-0.92	-0.17	-1.91	0.22	-1.4	-0.24
LQQPVGIRLLEEALLRLLPAELPAKRVR	cv-276	1	1.36	0.07	0.26	-0.8	0.22	-1.37	0.08	-0.62	-0.96	0.12	0.18	0.16	0.09	0.42	-0.2	-0.41	-0.96	0.12	0.18	0.16	0.09	0.42	-0.2	-0.41	0.22	-0.17	-0.5	0.05	-0.01	-1.34	-0.19	3.56	0.76	-0.92	-0.17	-1.91	0.22	-1.4	-0.24	-0.03	-0.2	-1.53	-2.63	2.28	-0.53	-1.18	2.01
LRRIKEDEDDKTVLDLAVVLFETATLRS	cv-277	1	1.36	0.07	0.26	-0.8	0.22	-1.37	0.08	-0.62	-1.47	1.45	1.24	1.27	1.55	1.47	1.3	0.83	-1.47	1.45	1.24	1.27	1.55	1.47	1.3	0.83	1.27	-0.14	0.3	-1.8	0.3	-1.61	-0.16	-0.13	-1.17	0.7	0.7	0.8	1.64	0.67	1.63	0.13	-1.18	0.4	0.1	0.36	-2.16	-0.17	0.91
VEEVKEEGPKEMTLDEWKAIQNKDRAKV	cv-278	1	0.76	-0.92	-0.17	-1.91	0.22	-1.4	-0.24	-0.03	-1.18	0.4	0.1	0.36	-2.16	-0.17	0.91	0.02	-1.18	0.4	0.1	0.36	-2.16	-0.17	0.91	0.02	0.76	-0.92	-0.17	-1.91	0.22	-1.4	-0.24	-0.03	-1.17	0.7	0.7	0.8	1.64	0.67	1.63	0.13	-1.18	0.4	0.1	0.36	-2.16	-0.17	0.91
YQLKEFDGKSLVSVTKEGLELPEDGEEK	cv-279	1	0.61	1.6	1.17	0.73	0.53	0.25	-0.96	-0.52	-0.96	0.12	0.18	0.16	0.09	0.42	-0.2	-0.41	1.36	0.07	0.26	-0.8	0.22	-1.37	0.08	-0.62	-1.17	0.7	0.7	0.8	1.64	0.67	1.63	0.13	-1.18	0.4	0.1	0.36	-2.16	-0.17	0.91	0.02	1.52	0.61	0.96	-0.16	0.25	0.28	-1.33
DNLNKEIESTKGELSIQRMKALFESQRA	cv-280	1	-1.15	0.67	-0.41	-0.01	-2.68	1.31	0.03	0.56	-0.99	0	-0.37	0.69	-0.55	0.85	0.73	-0.8	1.36	0.07	0.26	-0.8	0.22	-1.37	0.08	-0.62	-0.99	0	-0.37	0.69	-0.55	0.85	0.73	-0.8	-1.17	0.7	0.7	0.8	1.64	0.67	1.63	0.13	-1.18	0.4	0.1	0.36	-2.16	-0.17	0.91
DVAQRCKELGITALHIKLRATGGNRTKT	cv-281	1	-1.15	0.67	-0.41	-0.01	-2.68	1.31	0.03	0.56	0.76	-0.92	-0.17	-1.91	0.22	-1.4	-0.24	-0.03	0.15	-1.11	-1.35	-0.92	0.02	-0.91	0.36	-0.48	-0.96	0.12	0.18	0.16	0.09	0.42	-0.2	-0.41	-1.47	1.45	1.24	1.27	1.55	1.47	1.3	0.83	0.18	-1.67	-0.46	-0.21	0	1.2	-1.61
KRIKELSEDEIRTLKQKKIDETSEQEQK	cv-282	1	-1.17	0.7	0.7	0.8	1.64	0.67	1.63	0.13	-1.47	1.45	1.24	1.27	1.55	1.47	1.3	0.83	1.27	-0.14	0.3	-1.8	0.3	-1.61	-0.16	-0.13	-1.17	0.7	0.7	0.8	1.64	0.67	1.63	0.13	-1.18	0.4	0.1	0.36	-2.16	-0.17	0.91	0.02	1.36	0.07	0.26	-0.8	0.22	-1.37	0.08
WKRSSKELSENEVVGSYFSVKSLFWRTC	cv-283	1	1.5	2.06	1.79	0.75	0.75	-0.13	-1.01	-0.85	-1.17	0.7	0.7	0.8	1.64	0.67	1.63	0.13	-1.47	1.45	1.24	1.27	1.55	1.47	1.3	0.83	-0.67	-0.86	-1.07	-0.41	-0.32	0.27	-0.64	0.11	-0.67	-0.86	-1.07	-0.41	-0.32	0.27	-0.64	0.11	-1.17	0.7	0.7	0.8	1.64	0.67	1.63
NEFKKEMAMLQKKIMMETQQQEIASVRK	cv-284	1	-0.99	0	-0.37	0.69	-0.55	0.85	0.73	-0.8	-1.18	0.4	0.1	0.36	-2.16	-0.17	0.91	0.02	1.52	0.61	0.96	-0.16	0.25	0.28	-1.33	-0.2	-1.17	0.7	0.7	0.8	1.64	0.67	1.63	0.13	-1.17	0.7	0.7	0.8	1.64	0.67	1.63	0.13	-1.18	0.4	0.1	0.36	-2.16	-0.17	0.91
KVVAASKERSGVSLAALKKALAAAGYDV	cv-285	1	-1.17	0.7	0.7	0.8	1.64	0.67	1.63	0.13	0.76	-0.92	-0.17	-1.91	0.22	-1.4	-0.24	-0.03	0.76	-0.92	-0.17	-1.91	0.22	-1.4	-0.24	-0.03	0.15	-1.11	-1.35	-0.92	0.02	-0.91	0.36	-0.48	0.15	-1.11	-1.35	-0.92	0.02	-0.91	0.36	-0.48	-0.67	-0.86	-1.07	-0.41	-0.32	0.27	-0.64
NVDGKESCESLSCLPPVSLLPHEKDKPV	cv-286	1	-0.99	0	-0.37	0.69	-0.55	0.85	0.73	-0.8	0.76	-0.92	-0.17	-1.91	0.22	-1.4	-0.24	-0.03	-1.15	0.67	-0.41	-0.01	-2.68	1.31	0.03	0.56	-0.2	-1.53	-2.63	2.28	-0.53	-1.18	2.01	-1.34	-1.17	0.7	0.7	0.8	1.64	0.67	1.63	0.13	-1.18	0.4	0.1	0.36	-2.16	-0.17	0.91
VETQRKETEIVQLQIRKQEESLKRRSFH	cv-287	1	0.76	-0.92	-0.17	-1.91	0.22	-1.4	-0.24	-0.03	-1.18	0.4	0.1	0.36	-2.16	-0.17	0.91	0.02	-0.34	-0.51	-0.55	-1.06	-0.06	-0.01	-0.79	0.39	-0.96	0.12	0.18	0.16	0.09	0.42	-0.2	-0.41	-1.47	1.45	1.24	1.27	1.55	1.47	1.3	0.83	-1.17	0.7	0.7	0.8	1.64	0.67	1.63
NQEEYKEVNFTSELRKHPSSPARVTKGC	cv-288	1	-0.99	0	-0.37	0.69	-0.55	0.85	0.73	-0.8	-0.96	0.12	0.18	0.16	0.09	0.42	-0.2	-0.41	-1.18	0.4	0.1	0.36	-2.16	-0.17	0.91	0.02	-1.18	0.4	0.1	0.36	-2.16	-0.17	0.91	0.02	0.61	1.6	1.17	0.73	0.53	0.25	-0.96	-0.52	-1.17	0.7	0.7	0.8	1.64	0.67	1.63
QQSAGKEYVGIVRLHNAIEGGTQLSRAL	cv-289	1	-0.96	0.12	0.18	0.16	0.09	0.42	-0.2	-0.41	-0.96	0.12	0.18	0.16	0.09	0.42	-0.2	-0.41	-0.67	-0.86	-1.07	-0.41	-0.32	0.27	-0.64	0.11	0.15	-1.11	-1.35	-0.92	0.02	-0.91	0.36	-0.48	-0.2	-1.53	-2.63	2.28	-0.53	-1.18	2.01	-1.34	-1.17	0.7	0.7	0.8	1.64	0.67	1.63
LNYLTNKLKMKSPLCTFYFSNMLGFYPS	cv-290	1	1.36	0.07	0.26	-0.8	0.22	-1.37	0.08	-0.62	-0.99	0	-0.37	0.69	-0.55	0.85	0.73	-0.8	0.61	1.6	1.17	0.73	0.53	0.25	-0.96	-0.52	1.36	0.07	0.26	-0.8	0.22	-1.37	0.08	-0.62	-0.34	-0.51	-0.55	-1.06	-0.06	-0.01	-0.79	0.39	-0.99	0	-0.37	0.69	-0.55	0.85	0.73
FGNVLKSIPASFGTRAPPMVRKIAVRRA	cv-291	1	1.52	0.61	0.96	-0.16	0.25	0.28	-1.33	-0.2	-0.2	-1.53	-2.63	2.28	-0.53	-1.18	2.01	-1.34	-0.99	0	-0.37	0.69	-0.55	0.85	0.73	-0.8	0.76	-0.92	-0.17	-1.91	0.22	-1.4	-0.24	-0.03	1.36	0.07	0.26	-0.8	0.22	-1.37	0.08	-0.62	-1.17	0.7	0.7	0.8	1.64	0.67	1.63
LSRVNTLEEGKGGPRNDTEERVKIETAL	cv-292	1	1.36	0.07	0.26	-0.8	0.22	-1.37	0.08	-0.62	-0.67	-0.86	-1.07	-0.41	-0.32	0.27	-0.64	0.11	-1.47	1.45	1.24	1.27	1.55	1.47	1.3	0.83	0.76	-0.92	-0.17	-1.91	0.22	-1.4	-0.24	-0.03	-0.99	0	-0.37	0.69	-0.55	0.85	0.73	-0.8	-0.34	-0.51	-0.55	-1.06	-0.06	-0.01	-0.79
LDVLEGRTHTISLPINLKTVFLVAEDKW	cv-293	1	1.36	0.07	0.26	-0.8	0.22	-1.37	0.08	-0.62	-1.15	0.67	-0.41	-0.01	-2.68	1.31	0.03	0.56	0.76	-0.92	-0.17	-1.91	0.22	-1.4	-0.24	-0.03	1.36	0.07	0.26	-0.8	0.22	-1.37	0.08	-0.62	-1.18	0.4	0.1	0.36	-2.16	-0.17	0.91	0.02	-0.2	-1.53	-2.63	2.28	-0.53	-1.18	2.01
HLEINPDHPIVETLRQKAEADKNDKAVK	cv-294	1	-0.43	-0.25	0.37	0.19	0.51	1.28	0.93	0.65	1.36	0.07	0.26	-0.8	0.22	-1.37	0.08	-0.62	-1.18	0.4	0.1	0.36	-2.16	-0.17	0.91	0.02	1.27	-0.14	0.3	-1.8	0.3	-1.61	-0.16	-0.13	-0.99	0	-0.37	0.69	-0.55	0.85	0.73	-0.8	0.22	-0.17	-0.5	0.05	-0.01	-1.34	-0.19
GASEIVLKKCCKILNGAGEPRVFRPRDR	cv-295	1	-0.2	-1.53	-2.63	2.28	-0.53	-1.18	2.01	-1.34	0.15	-1.11	-1.35	-0.92	0.02	-0.91	0.36	-0.48	-0.67	-0.86	-1.07	-0.41	-0.32	0.27	-0.64	0.11	-1.18	0.4	0.1	0.36	-2.16	-0.17	0.91	0.02	1.27	-0.14	0.3	-1.8	0.3	-1.61	-0.16	-0.13	0.76	-0.92	-0.17	-1.91	0.22	-1.4	-0.24
VAGLLPGGGLLPTPNPLTQIGAVPLAAL	cv-296	1	0.76	-0.92	-0.17	-1.91	0.22	-1.4	-0.24	-0.03	0.15	-1.11	-1.35	-0.92	0.02	-0.91	0.36	-0.48	-0.2	-1.53	-2.63	2.28	-0.53	-1.18	2.01	-1.34	1.36	0.07	0.26	-0.8	0.22	-1.37	0.08	-0.62	1.36	0.07	0.26	-0.8	0.22	-1.37	0.08	-0.62	0.22	-0.17	-0.5	0.05	-0.01	-1.34	-0.19
DTLTLLWSVTVSIFAIGGLVGTLIVKMI	cv-297	1	-1.15	0.67	-0.41	-0.01	-2.68	1.31	0.03	0.56	-0.34	-0.51	-0.55	-1.06	-0.06	-0.01	-0.79	0.39	1.36	0.07	0.26	-0.8	0.22	-1.37	0.08	-0.62	-0.34	-0.51	-0.55	-1.06	-0.06	-0.01	-0.79	0.39	1.36	0.07	0.26	-0.8	0.22	-1.37	0.08	-0.62	1.36	0.07	0.26	-0.8	0.22	-1.37	0.08
GLPTLLPHPGPFGSLQGAFQPKVSDPYR	cv-298	1	-0.2	-1.53	-2.63	2.28	-0.53	-1.18	2.01	-1.34	1.36	0.07	0.26	-0.8	0.22	-1.37	0.08	-0.62	0.22	-0.17	-0.5	0.05	-0.01	-1.34	-0.19	3.56	-0.34	-0.51	-0.55	-1.06	-0.06	-0.01	-0.79	0.39	1.36	0.07	0.26	-0.8	0.22	-1.37	0.08	-0.62	1.36	0.07	0.26	-0.8	0.22	-1.37	0.08
SGLSLSSPQVPGSPFSYPAPSPSLSSGG	cv-299	1	-0.67	-0.86	-1.07	-0.41	-0.32	0.27	-0.64	0.11	-0.2	-1.53	-2.63	2.28	-0.53	-1.18	2.01	-1.34	1.36	0.07	0.26	-0.8	0.22	-1.37	0.08	-0.62	-0.67	-0.86	-1.07	-0.41	-0.32	0.27	-0.64	0.11	1.36	0.07	0.26	-0.8	0.22	-1.37	0.08	-0.62	-0.67	-0.86	-1.07	-0.41	-0.32	0.27	-0.64
HWSADLVALSYSSPSGEAHSTQAVAVMV	cv-300	1	-0.43	-0.25	0.37	0.19	0.51	1.28	0.93	0.65	1.5	2.06	1.79	0.75	0.75	-0.13	-1.01	-0.85	-0.67	-0.86	-1.07	-0.41	-0.32	0.27	-0.64	0.11	0.15	-1.11	-1.35	-0.92	0.02	-0.91	0.36	-0.48	-1.15	0.67	-0.41	-0.01	-2.68	1.31	0.03	0.56	1.36	0.07	0.26	-0.8	0.22	-1.37	0.08
SMEEDPQTSREIFNFVLKAIRPQIDLKR	cv-301	1	-0.67	-0.86	-1.07	-0.41	-0.32	0.27	-0.64	0.11	1.01	-0.53	0.43	0	0.23	0.1	-0.86	-0.68	-1.18	0.4	0.1	0.36	-2.16	-0.17	0.91	0.02	-1.18	0.4	0.1	0.36	-2.16	-0.17	0.91	0.02	-1.15	0.67	-0.41	-0.01	-2.68	1.31	0.03	0.56	0.22	-0.17	-0.5	0.05	-0.01	-1.34	-0.19
HKSAKMLLAFYEKIGTLSCEIDAYGDFL	cv-302	1	-0.43	-0.25	0.37	0.19	0.51	1.28	0.93	0.65	-1.17	0.7	0.7	0.8	1.64	0.67	1.63	0.13	-0.67	-0.86	-1.07	-0.41	-0.32	0.27	-0.64	0.11	0.15	-1.11	-1.35	-0.92	0.02	-0.91	0.36	-0.48	-1.17	0.7	0.7	0.8	1.64	0.67	1.63	0.13	1.01	-0.53	0.43	0	0.23	0.1	-0.86
AVKTMVEISRTQPLTRREQLHVSAVETF	cv-303	1	0.15	-1.11	-1.35	-0.92	0.02	-0.91	0.36	-0.48	0.76	-0.92	-0.17	-1.91	0.22	-1.4	-0.24	-0.03	-1.17	0.7	0.7	0.8	1.64	0.67	1.63	0.13	-0.34	-0.51	-0.55	-1.06	-0.06	-0.01	-0.79	0.39	1.01	-0.53	0.43	0	0.23	0.1	-0.86	-0.68	0.76	-0.92	-0.17	-1.91	0.22	-1.4	-0.24
IEDIDNEDWENPQLCSDYVKDIYQYLRQ	cv-304	1	1.27	-0.14	0.3	-1.8	0.3	-1.61	-0.16	-0.13	-1.18	0.4	0.1	0.36	-2.16	-0.17	0.91	0.02	-1.15	0.67	-0.41	-0.01	-2.68	1.31	0.03	0.56	1.27	-0.14	0.3	-1.8	0.3	-1.61	-0.16	-0.13	-1.15	0.67	-0.41	-0.01	-2.68	1.31	0.03	0.56	-0.99	0	-0.37	0.69	-0.55	0.85	0.73
QYYLNEQGDRVYTLKKFDPMGQQTCSAH	cv-305	1	-0.96	0.12	0.18	0.16	0.09	0.42	-0.2	-0.41	0.61	1.6	1.17	0.73	0.53	0.25	-0.96	-0.52	0.61	1.6	1.17	0.73	0.53	0.25	-0.96	-0.52	1.36	0.07	0.26	-0.8	0.22	-1.37	0.08	-0.62	-0.99	0	-0.37	0.69	-0.55	0.85	0.73	-0.8	-1.18	0.4	0.1	0.36	-2.16	-0.17	0.91
SSVVKNVVDSSQKPTPSAREDPAPKKSS	cv-306	1	-0.67	-0.86	-1.07	-0.41	-0.32	0.27	-0.64	0.11	-0.67	-0.86	-1.07	-0.41	-0.32	0.27	-0.64	0.11	0.76	-0.92	-0.17	-1.91	0.22	-1.4	-0.24	-0.03	0.76	-0.92	-0.17	-1.91	0.22	-1.4	-0.24	-0.03	-1.17	0.7	0.7	0.8	1.64	0.67	1.63	0.13	-0.99	0	-0.37	0.69	-0.55	0.85	0.73
SPLSPPAVPPPPVPVLPGAVPSQTERLP	cv-307	1	-0.67	-0.86	-1.07	-0.41	-0.32	0.27	-0.64	0.11	0.22	-0.17	-0.5	0.05	-0.01	-1.34	-0.19	3.56	1.36	0.07	0.26	-0.8	0.22	-1.37	0.08	-0.62	-0.67	-0.86	-1.07	-0.41	-0.32	0.27	-0.64	0.11	0.22	-0.17	-0.5	0.05	-0.01	-1.34	-0.19	3.56	0.22	-0.17	-0.5	0.05	-0.01	-1.34	-0.19
MHIAQDINQDNLQLFLNSYNGRRDLEIE	cv-308	1	1.01	-0.53	0.43	0	0.23	0.1	-0.86	-0.68	-0.43	-0.25	0.37	0.19	0.51	1.28	0.93	0.65	1.27	-0.14	0.3	-1.8	0.3	-1.61	-0.16	-0.13	0.15	-1.11	-1.35	-0.92	0.02	-0.91	0.36	-0.48	-0.96	0.12	0.18	0.16	0.09	0.42	-0.2	-0.41	-1.15	0.67	-0.41	-0.01	-2.68	1.31	0.03
LLTEQLQSLTLFLQTKLKEKTEQETLLL	cv-309	1	1.36	0.07	0.26	-0.8	0.22	-1.37	0.08	-0.62	1.36	0.07	0.26	-0.8	0.22	-1.37	0.08	-0.62	-0.34	-0.51	-0.55	-1.06	-0.06	-0.01	-0.79	0.39	-1.18	0.4	0.1	0.36	-2.16	-0.17	0.91	0.02	-0.96	0.12	0.18	0.16	0.09	0.42	-0.2	-0.41	1.36	0.07	0.26	-0.8	0.22	-1.37	0.08
AAELGREEPDLVLLSLVLGFVEHFLAVN	cv-310	1	0.15	-1.11	-1.35	-0.92	0.02	-0.91	0.36	-0.48	0.15	-1.11	-1.35	-0.92	0.02	-0.91	0.36	-0.48	-1.18	0.4	0.1	0.36	-2.16	-0.17	0.91	0.02	1.36	0.07	0.26	-0.8	0.22	-1.37	0.08	-0.62	-0.2	-1.53	-2.63	2.28	-0.53	-1.18	2.01	-1.34	-1.47	1.45	1.24	1.27	1.55	1.47	1.3
LISKIREEYPDRIMNTFSVMPSPKVSDT	cv-311	1	1.36	0.07	0.26	-0.8	0.22	-1.37	0.08	-0.62	1.27	-0.14	0.3	-1.8	0.3	-1.61	-0.16	-0.13	-0.67	-0.86	-1.07	-0.41	-0.32	0.27	-0.64	0.11	-1.17	0.7	0.7	0.8	1.64	0.67	1.63	0.13	1.27	-0.14	0.3	-1.8	0.3	-1.61	-0.16	-0.13	-1.47	1.45	1.24	1.27	1.55	1.47	1.3
LQEEERERRDNYVPEVSALDQEIIEVDP	cv-312	1	1.36	0.07	0.26	-0.8	0.22	-1.37	0.08	-0.62	-0.96	0.12	0.18	0.16	0.09	0.42	-0.2	-0.41	-1.18	0.4	0.1	0.36	-2.16	-0.17	0.91	0.02	-1.18	0.4	0.1	0.36	-2.16	-0.17	0.91	0.02	-1.18	0.4	0.1	0.36	-2.16	-0.17	0.91	0.02	-1.47	1.45	1.24	1.27	1.55	1.47	1.3
VILDSSEEDFIRSLSHSSPWQARGGKSG	cv-313	1	0.76	-0.92	-0.17	-1.91	0.22	-1.4	-0.24	-0.03	1.27	-0.14	0.3	-1.8	0.3	-1.61	-0.16	-0.13	1.36	0.07	0.26	-0.8	0.22	-1.37	0.08	-0.62	-1.15	0.67	-0.41	-0.01	-2.68	1.31	0.03	0.56	-0.67	-0.86	-1.07	-0.41	-0.32	0.27	-0.64	0.11	-0.67	-0.86	-1.07	-0.41	-0.32	0.27	-0.64
KLKQCKSEFPIRTLKTLLHTLCKLKGPK	cv-314	1	-1.17	0.7	0.7	0.8	1.64	0.67	1.63	0.13	1.36	0.07	0.26	-0.8	0.22	-1.37	0.08	-0.62	-1.17	0.7	0.7	0.8	1.64	0.67	1.63	0.13	-0.96	0.12	0.18	0.16	0.09	0.42	-0.2	-0.41	0.18	-1.67	-0.46	-0.21	0	1.2	-1.61	-0.19	-1.17	0.7	0.7	0.8	1.64	0.67	1.63
DLYKSEMEVQDAELKALLQSSASRKTQK	cv-315	1	-1.15	0.67	-0.41	-0.01	-2.68	1.31	0.03	0.56	1.36	0.07	0.26	-0.8	0.22	-1.37	0.08	-0.62	0.61	1.6	1.17	0.73	0.53	0.25	-0.96	-0.52	-1.17	0.7	0.7	0.8	1.64	0.67	1.63	0.13	-0.67	-0.86	-1.07	-0.41	-0.32	0.27	-0.64	0.11	-1.18	0.4	0.1	0.36	-2.16	-0.17	0.91
KSEMEVQDAELKALLQSSASRKTQKKKK	cv-316	1	-1.17	0.7	0.7	0.8	1.64	0.67	1.63	0.13	-0.67	-0.86	-1.07	-0.41	-0.32	0.27	-0.64	0.11	-1.18	0.4	0.1	0.36	-2.16	-0.17	0.91	0.02	1.01	-0.53	0.43	0	0.23	0.1	-0.86	-0.68	-1.18	0.4	0.1	0.36	-2.16	-0.17	0.91	0.02	0.76	-0.92	-0.17	-1.91	0.22	-1.4	-0.24
GTAHSEVNPNTRVMNSRGIWLSYVLAIG	cv-317	1	-0.2	-1.53	-2.63	2.28	-0.53	-1.18	2.01	-1.34	-0.34	-0.51	-0.55	-1.06	-0.06	-0.01	-0.79	0.39	0.15	-1.11	-1.35	-0.92	0.02	-0.91	0.36	-0.48	-0.43	-0.25	0.37	0.19	0.51	1.28	0.93	0.65	-0.67	-0.86	-1.07	-0.41	-0.32	0.27	-0.64	0.11	-1.18	0.4	0.1	0.36	-2.16	-0.17	0.91
RRYSLIDRSSAPELLRLQHQLMSTEDAL	cv-318	1	-1.47	1.45	1.24	1.27	1.55	1.47	1.3	0.83	-1.47	1.45	1.24	1.27	1.55	1.47	1.3	0.83	0.61	1.6	1.17	0.73	0.53	0.25	-0.96	-0.52	-0.67	-0.86	-1.07	-0.41	-0.32	0.27	-0.64	0.11	1.36	0.07	0.26	-0.8	0.22	-1.37	0.08	-0.62	1.27	-0.14	0.3	-1.8	0.3	-1.61	-0.16
TMNGTSNSPSGNHQSSFANRPRKSSVNG	cv-319	1	-0.34	-0.51	-0.55	-1.06	-0.06	-0.01	-0.79	0.39	1.01	-0.53	0.43	0	0.23	0.1	-0.86	-0.68	-0.99	0	-0.37	0.69	-0.55	0.85	0.73	-0.8	-0.2	-1.53	-2.63	2.28	-0.53	-1.18	2.01	-1.34	-0.34	-0.51	-0.55	-1.06	-0.06	-0.01	-0.79	0.39	-0.67	-0.86	-1.07	-0.41	-0.32	0.27	-0.64
LAGLLSPSGWSNVFYMLMFADACALLFL	cv-320	1	1.36	0.07	0.26	-0.8	0.22	-1.37	0.08	-0.62	0.15	-1.11	-1.35	-0.92	0.02	-0.91	0.36	-0.48	-0.2	-1.53	-2.63	2.28	-0.53	-1.18	2.01	-1.34	1.36	0.07	0.26	-0.8	0.22	-1.37	0.08	-0.62	1.36	0.07	0.26	-0.8	0.22	-1.37	0.08	-0.62	-0.67	-0.86	-1.07	-0.41	-0.32	0.27	-0.64
VAKALSTCGSHFMLILFFSTILLVFVLT	cv-321	1	0.76	-0.92	-0.17	-1.91	0.22	-1.4	-0.24	-0.03	0.15	-1.11	-1.35	-0.92	0.02	-0.91	0.36	-0.48	-1.17	0.7	0.7	0.8	1.64	0.67	1.63	0.13	0.15	-1.11	-1.35	-0.92	0.02	-0.91	0.36	-0.48	1.36	0.07	0.26	-0.8	0.22	-1.37	0.08	-0.62	-0.67	-0.86	-1.07	-0.41	-0.32	0.27	-0.64
KCKVCGKPFHSLSPFRIHERTHTGEKPY	cv-322	1	-1.17	0.7	0.7	0.8	1.64	0.67	1.63	0.13	0.18	-1.67	-0.46	-0.21	0	1.2	-1.61	-0.19	-1.17	0.7	0.7	0.8	1.64	0.67	1.63	0.13	0.76	-0.92	-0.17	-1.91	0.22	-1.4	-0.24	-0.03	0.18	-1.67	-0.46	-0.21	0	1.2	-1.61	-0.19	-0.2	-1.53	-2.63	2.28	-0.53	-1.18	2.01
TQTRKVEDLARISLKKEPLYVGVDDDKA	cv-323	1	-0.34	-0.51	-0.55	-1.06	-0.06	-0.01	-0.79	0.39	-0.96	0.12	0.18	0.16	0.09	0.42	-0.2	-0.41	-0.34	-0.51	-0.55	-1.06	-0.06	-0.01	-0.79	0.39	-1.47	1.45	1.24	1.27	1.55	1.47	1.3	0.83	-1.17	0.7	0.7	0.8	1.64	0.67	1.63	0.13	0.76	-0.92	-0.17	-1.91	0.22	-1.4	-0.24
TLSPHVETTFSTEPTGLVLSTVMDRVVA	cv-324	1	-0.34	-0.51	-0.55	-1.06	-0.06	-0.01	-0.79	0.39	1.36	0.07	0.26	-0.8	0.22	-1.37	0.08	-0.62	-0.67	-0.86	-1.07	-0.41	-0.32	0.27	-0.64	0.11	0.22	-0.17	-0.5	0.05	-0.01	-1.34	-0.19	3.56	-0.43	-0.25	0.37	0.19	0.51	1.28	0.93	0.65	0.76	-0.92	-0.17	-1.91	0.22	-1.4	-0.24
DVEYRGQAQAIEFLKEQISLAEKKMLDY	cv-325	1	-1.15	0.67	-0.41	-0.01	-2.68	1.31	0.03	0.56	0.76	-0.92	-0.17	-1.91	0.22	-1.4	-0.24	-0.03	-1.18	0.4	0.1	0.36	-2.16	-0.17	0.91	0.02	0.61	1.6	1.17	0.73	0.53	0.25	-0.96	-0.52	-1.47	1.45	1.24	1.27	1.55	1.47	1.3	0.83	-0.2	-1.53	-2.63	2.28	-0.53	-1.18	2.01
VFFSSDWALLTLVTECFMAYLYPLQWQH	cv-326	1	0.76	-0.92	-0.17	-1.91	0.22	-1.4	-0.24	-0.03	1.52	0.61	0.96	-0.16	0.25	0.28	-1.33	-0.2	1.52	0.61	0.96	-0.16	0.25	0.28	-1.33	-0.2	-0.67	-0.86	-1.07	-0.41	-0.32	0.27	-0.64	0.11	-0.67	-0.86	-1.07	-0.41	-0.32	0.27	-0.64	0.11	-1.15	0.67	-0.41	-0.01	-2.68	1.31	0.03
RSTAYEDYYYHPPPRMPPPIRGRGRGG	cv-327	1	-1.47	1.45	1.24	1.27	1.55	1.47	1.3	0.83	-0.67	-0.86	-1.07	-0.41	-0.32	0.27	-0.64	0.11	-0.34	-0.51	-0.55	-1.06	-0.06	-0.01	-0.79	0.39	0.15	-1.11	-1.35	-0.92	0.02	-0.91	0.36	-0.48	0.61	1.6	1.17	0.73	0.53	0.25	-0.96	-0.52	-1.18	0.4	0.1	0.36	-2.16	-0.17	0.91
VEGYEENEEFLRTMHHLLLEVEVIEGTL	cv-328	1	0.76	-0.92	-0.17	-1.91	0.22	-1.4	-0.24	-0.03	-1.18	0.4	0.1	0.36	-2.16	-0.17	0.91	0.02	-0.2	-1.53	-2.63	2.28	-0.53	-1.18	2.01	-1.34	0.61	1.6	1.17	0.73	0.53	0.25	-0.96	-0.52	-1.18	0.4	0.1	0.36	-2.16	-0.17	0.91	0.02	-1.18	0.4	0.1	0.36	-2.16	-0.17	0.91
VACIAVYETDVFVVGTERGCAFVNARTD	cv-329	1	0.76	-0.92	-0.17	-1.91	0.22	-1.4	-0.24	-0.03	0.15	-1.11	-1.35	-0.92	0.02	-0.91	0.36	-0.48	0.18	-1.67	-0.46	-0.21	0	1.2	-1.61	-0.19	1.27	-0.14	0.3	-1.8	0.3	-1.61	-0.16	-0.13	0.15	-1.11	-1.35	-0.92	0.02	-0.91	0.36	-0.48	0.76	-0.92	-0.17	-1.91	0.22	-1.4	-0.24
LKYFPNMSVGFTAVLTYSSAWEAREALR	cv-330	1	1.36	0.07	0.26	-0.8	0.22	-1.37	0.08	-0.62	-1.17	0.7	0.7	0.8	1.64	0.67	1.63	0.13	0.61	1.6	1.17	0.73	0.53	0.25	-0.96	-0.52	1.52	0.61	0.96	-0.16	0.25	0.28	-1.33	-0.2	0.22	-0.17	-0.5	0.05	-0.01	-1.34	-0.19	3.56	-0.99	0	-0.37	0.69	-0.55	0.85	0.73
KADVERYVASVLGLTPSPRQKSMKGFYF	cv-331	1	-1.17	0.7	0.7	0.8	1.64	0.67	1.63	0.13	0.15	-1.11	-1.35	-0.92	0.02	-0.91	0.36	-0.48	-1.15	0.67	-0.41	-0.01	-2.68	1.31	0.03	0.56	0.76	-0.92	-0.17	-1.91	0.22	-1.4	-0.24	-0.03	-1.18	0.4	0.1	0.36	-2.16	-0.17	0.91	0.02	-1.47	1.45	1.24	1.27	1.55	1.47	1.3
GPVFMCLGGLLTMVAGAVWLTVMSNTLL	cv-332	1	-0.2	-1.53	-2.63	2.28	-0.53	-1.18	2.01	-1.34	0.22	-0.17	-0.5	0.05	-0.01	-1.34	-0.19	3.56	0.76	-0.92	-0.17	-1.91	0.22	-1.4	-0.24	-0.03	1.52	0.61	0.96	-0.16	0.25	0.28	-1.33	-0.2	1.01	-0.53	0.43	0	0.23	0.1	-0.86	-0.68	0.18	-1.67	-0.46	-0.21	0	1.2	-1.61
VIQNAFRKAQIQGLSMLATGGEPRGDAT	cv-333	1	0.76	-0.92	-0.17	-1.91	0.22	-1.4	-0.24	-0.03	1.27	-0.14	0.3	-1.8	0.3	-1.61	-0.16	-0.13	-0.96	0.12	0.18	0.16	0.09	0.42	-0.2	-0.41	-0.99	0	-0.37	0.69	-0.55	0.85	0.73	-0.8	0.15	-1.11	-1.35	-0.92	0.02	-0.91	0.36	-0.48	1.52	0.61	0.96	-0.16	0.25	0.28	-1.33
KKCRAILTDFSVIKAIEEEHRKKKAART	cv-334	1	-1.17	0.7	0.7	0.8	1.64	0.67	1.63	0.13	-1.17	0.7	0.7	0.8	1.64	0.67	1.63	0.13	0.18	-1.67	-0.46	-0.21	0	1.2	-1.61	-0.19	-1.47	1.45	1.24	1.27	1.55	1.47	1.3	0.83	0.15	-1.11	-1.35	-0.92	0.02	-0.91	0.36	-0.48	1.27	-0.14	0.3	-1.8	0.3	-1.61	-0.16
KKCRAIVTDFSVIKAIEEEHRKKKAART	cv-335	1	-1.17	0.7	0.7	0.8	1.64	0.67	1.63	0.13	-1.17	0.7	0.7	0.8	1.64	0.67	1.63	0.13	0.18	-1.67	-0.46	-0.21	0	1.2	-1.61	-0.19	-1.47	1.45	1.24	1.27	1.55	1.47	1.3	0.83	0.15	-1.11	-1.35	-0.92	0.02	-0.91	0.36	-0.48	1.27	-0.14	0.3	-1.8	0.3	-1.61	-0.16
MFLLMLLWTLVVLLICSSCSSCPLSKIL	cv-336	1	1.01	-0.53	0.43	0	0.23	0.1	-0.86	-0.68	1.52	0.61	0.96	-0.16	0.25	0.28	-1.33	-0.2	1.36	0.07	0.26	-0.8	0.22	-1.37	0.08	-0.62	1.36	0.07	0.26	-0.8	0.22	-1.37	0.08	-0.62	1.01	-0.53	0.43	0	0.23	0.1	-0.86	-0.68	1.36	0.07	0.26	-0.8	0.22	-1.37	0.08
LILAYRRRWRRLTVCGGIMFLACVLVLI	cv-337	1	1.36	0.07	0.26	-0.8	0.22	-1.37	0.08	-0.62	1.27	-0.14	0.3	-1.8	0.3	-1.61	-0.16	-0.13	1.36	0.07	0.26	-0.8	0.22	-1.37	0.08	-0.62	0.15	-1.11	-1.35	-0.92	0.02	-0.91	0.36	-0.48	0.61	1.6	1.17	0.73	0.53	0.25	-0.96	-0.52	-1.47	1.45	1.24	1.27	1.55	1.47	1.3
MTEEKLAEAERVGLHKVFKLQTSLTCNS	cv-338	1	1.01	-0.53	0.43	0	0.23	0.1	-0.86	-0.68	-0.34	-0.51	-0.55	-1.06	-0.06	-0.01	-0.79	0.39	-1.18	0.4	0.1	0.36	-2.16	-0.17	0.91	0.02	-1.18	0.4	0.1	0.36	-2.16	-0.17	0.91	0.02	-1.17	0.7	0.7	0.8	1.64	0.67	1.63	0.13	1.36	0.07	0.26	-0.8	0.22	-1.37	0.08
AGEYGAEALERMFLSFPTTKTYFPHFDL	cv-339	1	0.15	-1.11	-1.35	-0.92	0.02	-0.91	0.36	-0.48	-0.2	-1.53	-2.63	2.28	-0.53	-1.18	2.01	-1.34	-1.18	0.4	0.1	0.36	-2.16	-0.17	0.91	0.02	0.61	1.6	1.17	0.73	0.53	0.25	-0.96	-0.52	-0.2	-1.53	-2.63	2.28	-0.53	-1.18	2.01	-1.34	0.15	-1.11	-1.35	-0.92	0.02	-0.91	0.36
KLCQAEAPVQEEKLSASTSNLPCWLVEE	cv-340	1	-1.17	0.7	0.7	0.8	1.64	0.67	1.63	0.13	1.36	0.07	0.26	-0.8	0.22	-1.37	0.08	-0.62	0.18	-1.67	-0.46	-0.21	0	1.2	-1.61	-0.19	-0.96	0.12	0.18	0.16	0.09	0.42	-0.2	-0.41	0.15	-1.11	-1.35	-0.92	0.02	-0.91	0.36	-0.48	-1.18	0.4	0.1	0.36	-2.16	-0.17	0.91
SASDDAEASMISKLKQACGFEYTSKLQR	cv-341	1	-0.67	-0.86	-1.07	-0.41	-0.32	0.27	-0.64	0.11	0.15	-1.11	-1.35	-0.92	0.02	-0.91	0.36	-0.48	-0.67	-0.86	-1.07	-0.41	-0.32	0.27	-0.64	0.11	-1.15	0.67	-0.41	-0.01	-2.68	1.31	0.03	0.56	-1.15	0.67	-0.41	-0.01	-2.68	1.31	0.03	0.56	0.15	-1.11	-1.35	-0.92	0.02	-0.91	0.36
QIMENAEINNIIKIVGLQYKKSYDDAES	cv-342	1	-0.96	0.12	0.18	0.16	0.09	0.42	-0.2	-0.41	1.27	-0.14	0.3	-1.8	0.3	-1.61	-0.16	-0.13	1.01	-0.53	0.43	0	0.23	0.1	-0.86	-0.68	-1.18	0.4	0.1	0.36	-2.16	-0.17	0.91	0.02	-0.99	0	-0.37	0.69	-0.55	0.85	0.73	-0.8	0.15	-1.11	-1.35	-0.92	0.02	-0.91	0.36
VSKLSAEKVEIATLTRENGKTVIRVLKQ	cv-343	1	0.76	-0.92	-0.17	-1.91	0.22	-1.4	-0.24	-0.03	-0.67	-0.86	-1.07	-0.41	-0.32	0.27	-0.64	0.11	-1.17	0.7	0.7	0.8	1.64	0.67	1.63	0.13	1.36	0.07	0.26	-0.8	0.22	-1.37	0.08	-0.62	-0.67	-0.86	-1.07	-0.41	-0.32	0.27	-0.64	0.11	0.15	-1.11	-1.35	-0.92	0.02	-0.91	0.36
EKEAAEMGKGSFKYAWVLDKLKAERERG	cv-344	1	-1.18	0.4	0.1	0.36	-2.16	-0.17	0.91	0.02	-1.17	0.7	0.7	0.8	1.64	0.67	1.63	0.13	-1.18	0.4	0.1	0.36	-2.16	-0.17	0.91	0.02	0.15	-1.11	-1.35	-0.92	0.02	-0.91	0.36	-0.48	0.15	-1.11	-1.35	-0.92	0.02	-0.91	0.36	-0.48	-1.18	0.4	0.1	0.36	-2.16	-0.17	0.91
MFLAEMIEKYFVSPTLFRVIRLARIGRI	cv-345	1	1.01	-0.53	0.43	0	0.23	0.1	-0.86	-0.68	1.52	0.61	0.96	-0.16	0.25	0.28	-1.33	-0.2	1.36	0.07	0.26	-0.8	0.22	-1.37	0.08	-0.62	0.15	-1.11	-1.35	-0.92	0.02	-0.91	0.36	-0.48	-1.18	0.4	0.1	0.36	-2.16	-0.17	0.91	0.02	1.01	-0.53	0.43	0	0.23	0.1	-0.86
EKLTVAENEAETKLQAILEDIQVTLFTR	cv-346	1	-1.18	0.4	0.1	0.36	-2.16	-0.17	0.91	0.02	-1.17	0.7	0.7	0.8	1.64	0.67	1.63	0.13	1.36	0.07	0.26	-0.8	0.22	-1.37	0.08	-0.62	-0.34	-0.51	-0.55	-1.06	-0.06	-0.01	-0.79	0.39	0.76	-0.92	-0.17	-1.91	0.22	-1.4	-0.24	-0.03	0.15	-1.11	-1.35	-0.92	0.02	-0.91	0.36
AEQAERYDDMASAMKAVAGKIPPSVQVE	cv-347	1	0.15	-1.11	-1.35	-0.92	0.02	-0.91	0.36	-0.48	-1.18	0.4	0.1	0.36	-2.16	-0.17	0.91	0.02	-0.96	0.12	0.18	0.16	0.09	0.42	-0.2	-0.41	0.15	-1.11	-1.35	-0.92	0.02	-0.91	0.36	-0.48	-1.18	0.4	0.1	0.36	-2.16	-0.17	0.91	0.02	-1.47	1.45	1.24	1.27	1.55	1.47	1.3
SGAEVKKPGASMKVSCKASGYTFITYGI	cv-348	1	-0.67	-0.86	-1.07	-0.41	-0.32	0.27	-0.64	0.11	-0.2	-1.53	-2.63	2.28	-0.53	-1.18	2.01	-1.34	0.15	-1.11	-1.35	-0.92	0.02	-0.91	0.36	-0.48	-1.18	0.4	0.1	0.36	-2.16	-0.17	0.91	0.02	0.76	-0.92	-0.17	-1.91	0.22	-1.4	-0.24	-0.03	-1.17	0.7	0.7	0.8	1.64	0.67	1.63
SGAEVKRPGESLRISCQGSGHTFTSYVI	cv-349	1	-0.67	-0.86	-1.07	-0.41	-0.32	0.27	-0.64	0.11	-0.2	-1.53	-2.63	2.28	-0.53	-1.18	2.01	-1.34	0.15	-1.11	-1.35	-0.92	0.02	-0.91	0.36	-0.48	-1.18	0.4	0.1	0.36	-2.16	-0.17	0.91	0.02	0.76	-0.92	-0.17	-1.91	0.22	-1.4	-0.24	-0.03	-1.17	0.7	0.7	0.8	1.64	0.67	1.63
AFFAEVTVSASGLLGTHSWLPYDRNISN	cv-350	1	0.15	-1.11	-1.35	-0.92	0.02	-0.91	0.36	-0.48	1.52	0.61	0.96	-0.16	0.25	0.28	-1.33	-0.2	1.52	0.61	0.96	-0.16	0.25	0.28	-1.33	-0.2	0.15	-1.11	-1.35	-0.92	0.02	-0.91	0.36	-0.48	-1.18	0.4	0.1	0.36	-2.16	-0.17	0.91	0.02	0.76	-0.92	-0.17	-1.91	0.22	-1.4	-0.24
AERESAEVVVKEGLAEKEVMEEQMEVEE	cv-351	1	0.15	-1.11	-1.35	-0.92	0.02	-0.91	0.36	-0.48	-1.18	0.4	0.1	0.36	-2.16	-0.17	0.91	0.02	-1.47	1.45	1.24	1.27	1.55	1.47	1.3	0.83	-1.18	0.4	0.1	0.36	-2.16	-0.17	0.91	0.02	-0.67	-0.86	-1.07	-0.41	-0.32	0.27	-0.64	0.11	0.15	-1.11	-1.35	-0.92	0.02	-0.91	0.36
EYGRLGLGEGAEEKSIPTLISRLPAVSS	cv-352	1	-1.18	0.4	0.1	0.36	-2.16	-0.17	0.91	0.02	0.61	1.6	1.17	0.73	0.53	0.25	-0.96	-0.52	-0.2	-1.53	-2.63	2.28	-0.53	-1.18	2.01	-1.34	-1.47	1.45	1.24	1.27	1.55	1.47	1.3	0.83	1.36	0.07	0.26	-0.8	0.22	-1.37	0.08	-0.62	-0.2	-1.53	-2.63	2.28	-0.53	-1.18	2.01
TVQFAEYIQKNVQLYKMRNGYELSPTAA	cv-353	1	-0.34	-0.51	-0.55	-1.06	-0.06	-0.01	-0.79	0.39	0.76	-0.92	-0.17	-1.91	0.22	-1.4	-0.24	-0.03	-0.96	0.12	0.18	0.16	0.09	0.42	-0.2	-0.41	1.52	0.61	0.96	-0.16	0.25	0.28	-1.33	-0.2	0.15	-1.11	-1.35	-0.92	0.02	-0.91	0.36	-0.48	-1.18	0.4	0.1	0.36	-2.16	-0.17	0.91
ITTICAIIGGTFTVAGILDSCIFTASEA	cv-354	1	1.27	-0.14	0.3	-1.8	0.3	-1.61	-0.16	-0.13	-0.34	-0.51	-0.55	-1.06	-0.06	-0.01	-0.79	0.39	-0.34	-0.51	-0.55	-1.06	-0.06	-0.01	-0.79	0.39	1.27	-0.14	0.3	-1.8	0.3	-1.61	-0.16	-0.13	0.18	-1.67	-0.46	-0.21	0	1.2	-1.61	-0.19	0.15	-1.11	-1.35	-0.92	0.02	-0.91	0.36
VQARAALDKATVLLSMSKGGKRKDSVWG	cv-355	1	0.76	-0.92	-0.17	-1.91	0.22	-1.4	-0.24	-0.03	-0.96	0.12	0.18	0.16	0.09	0.42	-0.2	-0.41	0.15	-1.11	-1.35	-0.92	0.02	-0.91	0.36	-0.48	-1.47	1.45	1.24	1.27	1.55	1.47	1.3	0.83	0.15	-1.11	-1.35	-0.92	0.02	-0.91	0.36	-0.48	0.15	-1.11	-1.35	-0.92	0.02	-0.91	0.36
RWTCCALLAGSEYLKLGYVSRYHVKDSS	cv-356	1	-1.47	1.45	1.24	1.27	1.55	1.47	1.3	0.83	1.5	2.06	1.79	0.75	0.75	-0.13	-1.01	-0.85	-0.34	-0.51	-0.55	-1.06	-0.06	-0.01	-0.79	0.39	0.18	-1.67	-0.46	-0.21	0	1.2	-1.61	-0.19	0.18	-1.67	-0.46	-0.21	0	1.2	-1.61	-0.19	0.15	-1.11	-1.35	-0.92	0.02	-0.91	0.36
AAVYKALSDHHIYLEGTLLKPNMVTPGH	cv-357	1	0.15	-1.11	-1.35	-0.92	0.02	-0.91	0.36	-0.48	0.15	-1.11	-1.35	-0.92	0.02	-0.91	0.36	-0.48	0.76	-0.92	-0.17	-1.91	0.22	-1.4	-0.24	-0.03	0.61	1.6	1.17	0.73	0.53	0.25	-0.96	-0.52	-1.17	0.7	0.7	0.8	1.64	0.67	1.63	0.13	0.15	-1.11	-1.35	-0.92	0.02	-0.91	0.36
TCALWDIETGQQTVGFAGHSGDVMSLSL	cv-358	1	-0.34	-0.51	-0.55	-1.06	-0.06	-0.01	-0.79	0.39	0.18	-1.67	-0.46	-0.21	0	1.2	-1.61	-0.19	0.15	-1.11	-1.35	-0.92	0.02	-0.91	0.36	-0.48	1.36	0.07	0.26	-0.8	0.22	-1.37	0.08	-0.62	1.5	2.06	1.79	0.75	0.75	-0.13	-1.01	-0.85	-1.15	0.67	-0.41	-0.01	-2.68	1.31	0.03
LALLALWGPDPAAAFVNQHLCGSHLVEA	cv-359	1	1.36	0.07	0.26	-0.8	0.22	-1.37	0.08	-0.62	0.15	-1.11	-1.35	-0.92	0.02	-0.91	0.36	-0.48	1.36	0.07	0.26	-0.8	0.22	-1.37	0.08	-0.62	1.36	0.07	0.26	-0.8	0.22	-1.37	0.08	-0.62	0.15	-1.11	-1.35	-0.92	0.02	-0.91	0.36	-0.48	1.36	0.07	0.26	-0.8	0.22	-1.37	0.08
IIFVVASSSYNMVIREDNQTNRLQEALN	cv-360	1	1.27	-0.14	0.3	-1.8	0.3	-1.61	-0.16	-0.13	1.27	-0.14	0.3	-1.8	0.3	-1.61	-0.16	-0.13	1.52	0.61	0.96	-0.16	0.25	0.28	-1.33	-0.2	0.76	-0.92	-0.17	-1.91	0.22	-1.4	-0.24	-0.03	0.76	-0.92	-0.17	-1.91	0.22	-1.4	-0.24	-0.03	0.15	-1.11	-1.35	-0.92	0.02	-0.91	0.36
RYWLCAATGPSIKIWDLEGKIIVDELKQ	cv-361	1	-1.47	1.45	1.24	1.27	1.55	1.47	1.3	0.83	0.61	1.6	1.17	0.73	0.53	0.25	-0.96	-0.52	1.5	2.06	1.79	0.75	0.75	-0.13	-1.01	-0.85	1.36	0.07	0.26	-0.8	0.22	-1.37	0.08	-0.62	0.18	-1.67	-0.46	-0.21	0	1.2	-1.61	-0.19	0.15	-1.11	-1.35	-0.92	0.02	-0.91	0.36
VLLTAATVAGVHVKQQWDQQRLRDGVIR	cv-362	1	0.76	-0.92	-0.17	-1.91	0.22	-1.4	-0.24	-0.03	1.36	0.07	0.26	-0.8	0.22	-1.37	0.08	-0.62	1.36	0.07	0.26	-0.8	0.22	-1.37	0.08	-0.62	-0.34	-0.51	-0.55	-1.06	-0.06	-0.01	-0.79	0.39	0.15	-1.11	-1.35	-0.92	0.02	-0.91	0.36	-0.48	0.15	-1.11	-1.35	-0.92	0.02	-0.91	0.36
KPRLKATVTPSPVKGKGKVGRPTASKAS	cv-363	1	-1.17	0.7	0.7	0.8	1.64	0.67	1.63	0.13	0.22	-0.17	-0.5	0.05	-0.01	-1.34	-0.19	3.56	-1.47	1.45	1.24	1.27	1.55	1.47	1.3	0.83	1.36	0.07	0.26	-0.8	0.22	-1.37	0.08	-0.62	-1.17	0.7	0.7	0.8	1.64	0.67	1.63	0.13	0.15	-1.11	-1.35	-0.92	0.02	-0.91	0.36
GLAVILPPLSPYFKYSVMINKATPYNYP	cv-364	1	-0.2	-1.53	-2.63	2.28	-0.53	-1.18	2.01	-1.34	1.36	0.07	0.26	-0.8	0.22	-1.37	0.08	-0.62	0.15	-1.11	-1.35	-0.92	0.02	-0.91	0.36	-0.48	0.76	-0.92	-0.17	-1.91	0.22	-1.4	-0.24	-0.03	1.27	-0.14	0.3	-1.8	0.3	-1.61	-0.16	-0.13	1.36	0.07	0.26	-0.8	0.22	-1.37	0.08
VFMCLGGLLTMVAGAVWLTVMTNTLLSA	cv-365	1	0.76	-0.92	-0.17	-1.91	0.22	-1.4	-0.24	-0.03	1.52	0.61	0.96	-0.16	0.25	0.28	-1.33	-0.2	1.01	-0.53	0.43	0	0.23	0.1	-0.86	-0.68	0.18	-1.67	-0.46	-0.21	0	1.2	-1.61	-0.19	1.36	0.07	0.26	-0.8	0.22	-1.37	0.08	-0.62	-0.2	-1.53	-2.63	2.28	-0.53	-1.18	2.01
NVDEVGGEALGRLLVVYPWTQRFFESFG	cv-366	1	-0.99	0	-0.37	0.69	-0.55	0.85	0.73	-0.8	0.76	-0.92	-0.17	-1.91	0.22	-1.4	-0.24	-0.03	-1.15	0.67	-0.41	-0.01	-2.68	1.31	0.03	0.56	-1.18	0.4	0.1	0.36	-2.16	-0.17	0.91	0.02	0.76	-0.92	-0.17	-1.91	0.22	-1.4	-0.24	-0.03	-0.2	-1.53	-2.63	2.28	-0.53	-1.18	2.01
TDLNDNVPMFISQNALAADPSAVIGSVL	cv-367	1	-0.34	-0.51	-0.55	-1.06	-0.06	-0.01	-0.79	0.39	-1.15	0.67	-0.41	-0.01	-2.68	1.31	0.03	0.56	1.36	0.07	0.26	-0.8	0.22	-1.37	0.08	-0.62	-0.99	0	-0.37	0.69	-0.55	0.85	0.73	-0.8	-1.15	0.67	-0.41	-0.01	-2.68	1.31	0.03	0.56	-0.99	0	-0.37	0.69	-0.55	0.85	0.73
CQEEQDRYRRIHSLTHLDSVTKIHNGSD	cv-368	1	0.18	-1.67	-0.46	-0.21	0	1.2	-1.61	-0.19	-0.96	0.12	0.18	0.16	0.09	0.42	-0.2	-0.41	-1.18	0.4	0.1	0.36	-2.16	-0.17	0.91	0.02	-1.18	0.4	0.1	0.36	-2.16	-0.17	0.91	0.02	-0.96	0.12	0.18	0.16	0.09	0.42	-0.2	-0.41	-1.15	0.67	-0.41	-0.01	-2.68	1.31	0.03
VGGIEAEAVMLGQPISMVLPQVIGYRLM	cv-369	1	0.76	-0.92	-0.17	-1.91	0.22	-1.4	-0.24	-0.03	-0.2	-1.53	-2.63	2.28	-0.53	-1.18	2.01	-1.34	-0.2	-1.53	-2.63	2.28	-0.53	-1.18	2.01	-1.34	1.27	-0.14	0.3	-1.8	0.3	-1.61	-0.16	-0.13	-1.18	0.4	0.1	0.36	-2.16	-0.17	0.91	0.02	0.15	-1.11	-1.35	-0.92	0.02	-0.91	0.36
EKQHESEEPFMPEERCLPRMASPVNVKE	cv-370	1	-1.18	0.4	0.1	0.36	-2.16	-0.17	0.91	0.02	-1.17	0.7	0.7	0.8	1.64	0.67	1.63	0.13	-0.96	0.12	0.18	0.16	0.09	0.42	-0.2	-0.41	-0.43	-0.25	0.37	0.19	0.51	1.28	0.93	0.65	-1.18	0.4	0.1	0.36	-2.16	-0.17	0.91	0.02	-0.67	-0.86	-1.07	-0.41	-0.32	0.27	-0.64
QKEPEEEQQKQQLQEQPLKHNVIVGNER	cv-371	1	-0.96	0.12	0.18	0.16	0.09	0.42	-0.2	-0.41	-1.17	0.7	0.7	0.8	1.64	0.67	1.63	0.13	-1.18	0.4	0.1	0.36	-2.16	-0.17	0.91	0.02	0.22	-0.17	-0.5	0.05	-0.01	-1.34	-0.19	3.56	-1.18	0.4	0.1	0.36	-2.16	-0.17	0.91	0.02	-1.18	0.4	0.1	0.36	-2.16	-0.17	0.91
RYIDWEKLERKEIQPPYKPKARDKRDTS	cv-372	1	-1.47	1.45	1.24	1.27	1.55	1.47	1.3	0.83	0.61	1.6	1.17	0.73	0.53	0.25	-0.96	-0.52	1.27	-0.14	0.3	-1.8	0.3	-1.61	-0.16	-0.13	-1.15	0.67	-0.41	-0.01	-2.68	1.31	0.03	0.56	1.5	2.06	1.79	0.75	0.75	-0.13	-1.01	-0.85	-1.18	0.4	0.1	0.36	-2.16	-0.17	0.91
PVLPEKLFEEKEKPKEKEKKKDKKKKKK	cv-373	1	0.22	-0.17	-0.5	0.05	-0.01	-1.34	-0.19	3.56	0.76	-0.92	-0.17	-1.91	0.22	-1.4	-0.24	-0.03	1.36	0.07	0.26	-0.8	0.22	-1.37	0.08	-0.62	0.22	-0.17	-0.5	0.05	-0.01	-1.34	-0.19	3.56	-1.18	0.4	0.1	0.36	-2.16	-0.17	0.91	0.02	-1.17	0.7	0.7	0.8	1.64	0.67	1.63
RGHNQFAYDGKDYIALNEDLSSWTAADT	cv-374	1	-1.47	1.45	1.24	1.27	1.55	1.47	1.3	0.83	-0.2	-1.53	-2.63	2.28	-0.53	-1.18	2.01	-1.34	-0.43	-0.25	0.37	0.19	0.51	1.28	0.93	0.65	-0.99	0	-0.37	0.69	-0.55	0.85	0.73	-0.8	-0.96	0.12	0.18	0.16	0.09	0.42	-0.2	-0.41	1.52	0.61	0.96	-0.16	0.25	0.28	-1.33
RGYEQFAYDGKDYLTLNEDLRSWTAVDT	cv-375	1	-1.47	1.45	1.24	1.27	1.55	1.47	1.3	0.83	-0.2	-1.53	-2.63	2.28	-0.53	-1.18	2.01	-1.34	0.61	1.6	1.17	0.73	0.53	0.25	-0.96	-0.52	-1.18	0.4	0.1	0.36	-2.16	-0.17	0.91	0.02	-0.96	0.12	0.18	0.16	0.09	0.42	-0.2	-0.41	1.52	0.61	0.96	-0.16	0.25	0.28	-1.33
IYGKQFEDELHPDLKFTGAGILAMANAG	cv-376	1	1.27	-0.14	0.3	-1.8	0.3	-1.61	-0.16	-0.13	0.61	1.6	1.17	0.73	0.53	0.25	-0.96	-0.52	-0.2	-1.53	-2.63	2.28	-0.53	-1.18	2.01	-1.34	-1.17	0.7	0.7	0.8	1.64	0.67	1.63	0.13	-0.96	0.12	0.18	0.16	0.09	0.42	-0.2	-0.41	1.52	0.61	0.96	-0.16	0.25	0.28	-1.33
NTFEPLNKPDSTIQDAGLYQGQVLVIEQ	cv-377	1	-0.99	0	-0.37	0.69	-0.55	0.85	0.73	-0.8	-0.34	-0.51	-0.55	-1.06	-0.06	-0.01	-0.79	0.39	1.52	0.61	0.96	-0.16	0.25	0.28	-1.33	-0.2	-1.18	0.4	0.1	0.36	-2.16	-0.17	0.91	0.02	0.22	-0.17	-0.5	0.05	-0.01	-1.34	-0.19	3.56	1.36	0.07	0.26	-0.8	0.22	-1.37	0.08
IFGSGAGASCVNLLILSHHSEGLFQKAI	cv-378	1	1.27	-0.14	0.3	-1.8	0.3	-1.61	-0.16	-0.13	1.52	0.61	0.96	-0.16	0.25	0.28	-1.33	-0.2	-0.2	-1.53	-2.63	2.28	-0.53	-1.18	2.01	-1.34	-0.67	-0.86	-1.07	-0.41	-0.32	0.27	-0.64	0.11	-0.2	-1.53	-2.63	2.28	-0.53	-1.18	2.01	-1.34	0.15	-1.11	-1.35	-0.92	0.02	-0.91	0.36
RTTRFLAEEGFYKFHNWFDDRAWYPLGR	cv-379	1	-1.47	1.45	1.24	1.27	1.55	1.47	1.3	0.83	-0.34	-0.51	-0.55	-1.06	-0.06	-0.01	-0.79	0.39	-0.34	-0.51	-0.55	-1.06	-0.06	-0.01	-0.79	0.39	-1.47	1.45	1.24	1.27	1.55	1.47	1.3	0.83	1.52	0.61	0.96	-0.16	0.25	0.28	-1.33	-0.2	1.36	0.07	0.26	-0.8	0.22	-1.37	0.08
APGFFLDLEPIPGALDAVREMNDLPDTQ	cv-380	1	0.15	-1.11	-1.35	-0.92	0.02	-0.91	0.36	-0.48	0.22	-0.17	-0.5	0.05	-0.01	-1.34	-0.19	3.56	-0.2	-1.53	-2.63	2.28	-0.53	-1.18	2.01	-1.34	1.52	0.61	0.96	-0.16	0.25	0.28	-1.33	-0.2	1.52	0.61	0.96	-0.16	0.25	0.28	-1.33	-0.2	1.36	0.07	0.26	-0.8	0.22	-1.37	0.08
HNSLFLFDGSPTYVLAYTQSYRAKLTPG	cv-381	1	-0.43	-0.25	0.37	0.19	0.51	1.28	0.93	0.65	-0.99	0	-0.37	0.69	-0.55	0.85	0.73	-0.8	-0.67	-0.86	-1.07	-0.41	-0.32	0.27	-0.64	0.11	1.36	0.07	0.26	-0.8	0.22	-1.37	0.08	-0.62	1.52	0.61	0.96	-0.16	0.25	0.28	-1.33	-0.2	1.36	0.07	0.26	-0.8	0.22	-1.37	0.08
GQRSSFLPSYIIDVRALDEKLLNIIDLQ	cv-382	1	-0.2	-1.53	-2.63	2.28	-0.53	-1.18	2.01	-1.34	-0.96	0.12	0.18	0.16	0.09	0.42	-0.2	-0.41	-1.47	1.45	1.24	1.27	1.55	1.47	1.3	0.83	-0.67	-0.86	-1.07	-0.41	-0.32	0.27	-0.64	0.11	-0.67	-0.86	-1.07	-0.41	-0.32	0.27	-0.64	0.11	1.52	0.61	0.96	-0.16	0.25	0.28	-1.33
DNYDNFVLPELPSVPDTLPTASAGASTS	cv-383	1	-1.15	0.67	-0.41	-0.01	-2.68	1.31	0.03	0.56	-0.99	0	-0.37	0.69	-0.55	0.85	0.73	-0.8	0.61	1.6	1.17	0.73	0.53	0.25	-0.96	-0.52	-1.15	0.67	-0.41	-0.01	-2.68	1.31	0.03	0.56	-0.99	0	-0.37	0.69	-0.55	0.85	0.73	-0.8	1.52	0.61	0.96	-0.16	0.25	0.28	-1.33
GIMNSFVNDIFERIAGEASRLAHYNKRS	cv-384	1	-0.2	-1.53	-2.63	2.28	-0.53	-1.18	2.01	-1.34	1.27	-0.14	0.3	-1.8	0.3	-1.61	-0.16	-0.13	1.01	-0.53	0.43	0	0.23	0.1	-0.86	-0.68	-0.99	0	-0.37	0.69	-0.55	0.85	0.73	-0.8	-0.67	-0.86	-1.07	-0.41	-0.32	0.27	-0.64	0.11	1.52	0.61	0.96	-0.16	0.25	0.28	-1.33
ILNLGAEPKPKPQLKPKPPVAAKPVIPR	cv-385	1	1.27	-0.14	0.3	-1.8	0.3	-1.61	-0.16	-0.13	1.36	0.07	0.26	-0.8	0.22	-1.37	0.08	-0.62	-0.99	0	-0.37	0.69	-0.55	0.85	0.73	-0.8	1.36	0.07	0.26	-0.8	0.22	-1.37	0.08	-0.62	-0.2	-1.53	-2.63	2.28	-0.53	-1.18	2.01	-1.34	0.15	-1.11	-1.35	-0.92	0.02	-0.91	0.36
WRTLGANALLFVGVNMYGVFVRILTERS	cv-386	1	1.5	2.06	1.79	0.75	0.75	-0.13	-1.01	-0.85	-1.47	1.45	1.24	1.27	1.55	1.47	1.3	0.83	-0.34	-0.51	-0.55	-1.06	-0.06	-0.01	-0.79	0.39	1.36	0.07	0.26	-0.8	0.22	-1.37	0.08	-0.62	-0.2	-1.53	-2.63	2.28	-0.53	-1.18	2.01	-1.34	0.15	-1.11	-1.35	-0.92	0.02	-0.91	0.36
KASGCEGEDVVTLLKEAIHRREEFDLDV	cv-387	1	-1.17	0.7	0.7	0.8	1.64	0.67	1.63	0.13	0.15	-1.11	-1.35	-0.92	0.02	-0.91	0.36	-0.48	-0.67	-0.86	-1.07	-0.41	-0.32	0.27	-0.64	0.11	-0.2	-1.53	-2.63	2.28	-0.53	-1.18	2.01	-1.34	0.18	-1.67	-0.46	-0.21	0	1.2	-1.61	-0.19	-1.18	0.4	0.1	0.36	-2.16	-0.17	0.91
AESKSNGEEGYGRSLRYAALNLAALHCR	cv-388	1	0.15	-1.11	-1.35	-0.92	0.02	-0.91	0.36	-0.48	-1.18	0.4	0.1	0.36	-2.16	-0.17	0.91	0.02	-0.67	-0.86	-1.07	-0.41	-0.32	0.27	-0.64	0.11	-1.17	0.7	0.7	0.8	1.64	0.67	1.63	0.13	-0.67	-0.86	-1.07	-0.41	-0.32	0.27	-0.64	0.11	-0.99	0	-0.37	0.69	-0.55	0.85	0.73
DHPEIGEGKPTPALSEEASSSSIRERPP	cv-389	1	-1.15	0.67	-0.41	-0.01	-2.68	1.31	0.03	0.56	-0.43	-0.25	0.37	0.19	0.51	1.28	0.93	0.65	0.22	-0.17	-0.5	0.05	-0.01	-1.34	-0.19	3.56	-1.18	0.4	0.1	0.36	-2.16	-0.17	0.91	0.02	1.27	-0.14	0.3	-1.8	0.3	-1.61	-0.16	-0.13	-0.2	-1.53	-2.63	2.28	-0.53	-1.18	2.01
KVCARGEIIGVKVLGILAMIDEGETDWK	cv-390	1	-1.17	0.7	0.7	0.8	1.64	0.67	1.63	0.13	0.76	-0.92	-0.17	-1.91	0.22	-1.4	-0.24	-0.03	0.18	-1.67	-0.46	-0.21	0	1.2	-1.61	-0.19	0.15	-1.11	-1.35	-0.92	0.02	-0.91	0.36	-0.48	-1.47	1.45	1.24	1.27	1.55	1.47	1.3	0.83	-0.2	-1.53	-2.63	2.28	-0.53	-1.18	2.01
SIYGEKFEDENFILKHTGPGILSMANAG	cv-391	1	-0.67	-0.86	-1.07	-0.41	-0.32	0.27	-0.64	0.11	1.27	-0.14	0.3	-1.8	0.3	-1.61	-0.16	-0.13	0.61	1.6	1.17	0.73	0.53	0.25	-0.96	-0.52	-0.2	-1.53	-2.63	2.28	-0.53	-1.18	2.01	-1.34	-1.18	0.4	0.1	0.36	-2.16	-0.17	0.91	0.02	-1.17	0.7	0.7	0.8	1.64	0.67	1.63
GEYLPSKGAGNNVLVIDGQQKRFCCQSC	cv-392	1	-0.2	-1.53	-2.63	2.28	-0.53	-1.18	2.01	-1.34	-1.18	0.4	0.1	0.36	-2.16	-0.17	0.91	0.02	0.61	1.6	1.17	0.73	0.53	0.25	-0.96	-0.52	1.36	0.07	0.26	-0.8	0.22	-1.37	0.08	-0.62	0.22	-0.17	-0.5	0.05	-0.01	-1.34	-0.19	3.56	-0.67	-0.86	-1.07	-0.41	-0.32	0.27	-0.64
HDNFGIVEGLMTTVHAITATQKTVDGPS	cv-393	1	-0.43	-0.25	0.37	0.19	0.51	1.28	0.93	0.65	-1.15	0.67	-0.41	-0.01	-2.68	1.31	0.03	0.56	-0.99	0	-0.37	0.69	-0.55	0.85	0.73	-0.8	1.52	0.61	0.96	-0.16	0.25	0.28	-1.33	-0.2	-0.2	-1.53	-2.63	2.28	-0.53	-1.18	2.01	-1.34	1.27	-0.14	0.3	-1.8	0.3	-1.61	-0.16
IGLFGGAGVGKTVLIMELINNVAKAHGG	cv-394	1	1.27	-0.14	0.3	-1.8	0.3	-1.61	-0.16	-0.13	-0.2	-1.53	-2.63	2.28	-0.53	-1.18	2.01	-1.34	1.36	0.07	0.26	-0.8	0.22	-1.37	0.08	-0.62	1.52	0.61	0.96	-0.16	0.25	0.28	-1.33	-0.2	-0.2	-1.53	-2.63	2.28	-0.53	-1.18	2.01	-1.34	-0.2	-1.53	-2.63	2.28	-0.53	-1.18	2.01
CPIDTGLIEKNIELFFSGSAKPIYDDDP	cv-395	1	0.18	-1.67	-0.46	-0.21	0	1.2	-1.61	-0.19	0.22	-0.17	-0.5	0.05	-0.01	-1.34	-0.19	3.56	1.27	-0.14	0.3	-1.8	0.3	-1.61	-0.16	-0.13	-1.15	0.67	-0.41	-0.01	-2.68	1.31	0.03	0.56	-0.34	-0.51	-0.55	-1.06	-0.06	-0.01	-0.79	0.39	-0.2	-1.53	-2.63	2.28	-0.53	-1.18	2.01
MAFMLGRHGVFLELSEDVEEYEDLTEIM	cv-396	1	1.01	-0.53	0.43	0	0.23	0.1	-0.86	-0.68	0.15	-1.11	-1.35	-0.92	0.02	-0.91	0.36	-0.48	1.52	0.61	0.96	-0.16	0.25	0.28	-1.33	-0.2	1.01	-0.53	0.43	0	0.23	0.1	-0.86	-0.68	1.36	0.07	0.26	-0.8	0.22	-1.37	0.08	-0.62	-0.2	-1.53	-2.63	2.28	-0.53	-1.18	2.01
FAALHRGRPPEMPVNYGSPPNLVEIHRG	cv-397	1	1.52	0.61	0.96	-0.16	0.25	0.28	-1.33	-0.2	0.15	-1.11	-1.35	-0.92	0.02	-0.91	0.36	-0.48	0.15	-1.11	-1.35	-0.92	0.02	-0.91	0.36	-0.48	1.36	0.07	0.26	-0.8	0.22	-1.37	0.08	-0.62	-0.43	-0.25	0.37	0.19	0.51	1.28	0.93	0.65	-1.47	1.45	1.24	1.27	1.55	1.47	1.3
VQTRGTGASGSFKLSKKVIPKSTRSKAK	cv-398	1	0.76	-0.92	-0.17	-1.91	0.22	-1.4	-0.24	-0.03	-0.96	0.12	0.18	0.16	0.09	0.42	-0.2	-0.41	-0.34	-0.51	-0.55	-1.06	-0.06	-0.01	-0.79	0.39	-1.47	1.45	1.24	1.27	1.55	1.47	1.3	0.83	-0.2	-1.53	-2.63	2.28	-0.53	-1.18	2.01	-1.34	-0.34	-0.51	-0.55	-1.06	-0.06	-0.01	-0.79
SIYEHEDIKKGILLQLFGGTRKDFSHTG	cv-399	1	-0.67	-0.86	-1.07	-0.41	-0.32	0.27	-0.64	0.11	1.27	-0.14	0.3	-1.8	0.3	-1.61	-0.16	-0.13	0.61	1.6	1.17	0.73	0.53	0.25	-0.96	-0.52	-1.18	0.4	0.1	0.36	-2.16	-0.17	0.91	0.02	-0.43	-0.25	0.37	0.19	0.51	1.28	0.93	0.65	-1.18	0.4	0.1	0.36	-2.16	-0.17	0.91
IFHERFPFEIVKMEFNEKELRREISYAI	cv-400	1	1.27	-0.14	0.3	-1.8	0.3	-1.61	-0.16	-0.13	1.52	0.61	0.96	-0.16	0.25	0.28	-1.33	-0.2	-0.43	-0.25	0.37	0.19	0.51	1.28	0.93	0.65	-1.18	0.4	0.1	0.36	-2.16	-0.17	0.91	0.02	-1.47	1.45	1.24	1.27	1.55	1.47	1.3	0.83	1.52	0.61	0.96	-0.16	0.25	0.28	-1.33
EKPEPIHLSVSTPVTQGGTVKVLTQGIN	cv-401	1	-1.18	0.4	0.1	0.36	-2.16	-0.17	0.91	0.02	-1.17	0.7	0.7	0.8	1.64	0.67	1.63	0.13	0.22	-0.17	-0.5	0.05	-0.01	-1.34	-0.19	3.56	-1.18	0.4	0.1	0.36	-2.16	-0.17	0.91	0.02	0.22	-0.17	-0.5	0.05	-0.01	-1.34	-0.19	3.56	1.27	-0.14	0.3	-1.8	0.3	-1.61	-0.16
HLCGSHLVEALYLVCGERGFFYTPKTRR	cv-402	1	-0.43	-0.25	0.37	0.19	0.51	1.28	0.93	0.65	1.36	0.07	0.26	-0.8	0.22	-1.37	0.08	-0.62	0.18	-1.67	-0.46	-0.21	0	1.2	-1.61	-0.19	-0.2	-1.53	-2.63	2.28	-0.53	-1.18	2.01	-1.34	-0.67	-0.86	-1.07	-0.41	-0.32	0.27	-0.64	0.11	-0.43	-0.25	0.37	0.19	0.51	1.28	0.93
LRQANRHPKYKTELCHKFYLQGRCPYGS	cv-403	1	1.36	0.07	0.26	-0.8	0.22	-1.37	0.08	-0.62	-1.47	1.45	1.24	1.27	1.55	1.47	1.3	0.83	-0.96	0.12	0.18	0.16	0.09	0.42	-0.2	-0.41	0.15	-1.11	-1.35	-0.92	0.02	-0.91	0.36	-0.48	-0.99	0	-0.37	0.69	-0.55	0.85	0.73	-0.8	-1.47	1.45	1.24	1.27	1.55	1.47	1.3
RDIITHRFIYLINHECIVRKLDERQATF	cv-404	1	-1.47	1.45	1.24	1.27	1.55	1.47	1.3	0.83	-1.15	0.67	-0.41	-0.01	-2.68	1.31	0.03	0.56	1.27	-0.14	0.3	-1.8	0.3	-1.61	-0.16	-0.13	1.27	-0.14	0.3	-1.8	0.3	-1.61	-0.16	-0.13	-0.34	-0.51	-0.55	-1.06	-0.06	-0.01	-0.79	0.39	-0.43	-0.25	0.37	0.19	0.51	1.28	0.93
RWQPAIATVDSYVISYTGEKVPEITRTV	cv-405	1	-1.47	1.45	1.24	1.27	1.55	1.47	1.3	0.83	1.5	2.06	1.79	0.75	0.75	-0.13	-1.01	-0.85	-0.96	0.12	0.18	0.16	0.09	0.42	-0.2	-0.41	0.22	-0.17	-0.5	0.05	-0.01	-1.34	-0.19	3.56	0.15	-1.11	-1.35	-0.92	0.02	-0.91	0.36	-0.48	1.27	-0.14	0.3	-1.8	0.3	-1.61	-0.16
EASTVEIEERGVKLRLTVVDTPGYGDAI	cv-406	1	-1.18	0.4	0.1	0.36	-2.16	-0.17	0.91	0.02	0.15	-1.11	-1.35	-0.92	0.02	-0.91	0.36	-0.48	-0.67	-0.86	-1.07	-0.41	-0.32	0.27	-0.64	0.11	-0.34	-0.51	-0.55	-1.06	-0.06	-0.01	-0.79	0.39	0.76	-0.92	-0.17	-1.91	0.22	-1.4	-0.24	-0.03	-1.18	0.4	0.1	0.36	-2.16	-0.17	0.91
QNEIGKIFEKSFVNLPKEDCKSKVSKFE	cv-407	1	-0.96	0.12	0.18	0.16	0.09	0.42	-0.2	-0.41	-0.99	0	-0.37	0.69	-0.55	0.85	0.73	-0.8	-1.18	0.4	0.1	0.36	-2.16	-0.17	0.91	0.02	1.27	-0.14	0.3	-1.8	0.3	-1.61	-0.16	-0.13	-0.2	-1.53	-2.63	2.28	-0.53	-1.18	2.01	-1.34	-1.17	0.7	0.7	0.8	1.64	0.67	1.63
HFIKLYKKKTGKDVRKDNRAVQKLRREV	cv-408	1	-0.43	-0.25	0.37	0.19	0.51	1.28	0.93	0.65	1.52	0.61	0.96	-0.16	0.25	0.28	-1.33	-0.2	1.27	-0.14	0.3	-1.8	0.3	-1.61	-0.16	-0.13	-1.17	0.7	0.7	0.8	1.64	0.67	1.63	0.13	1.36	0.07	0.26	-0.8	0.22	-1.37	0.08	-0.62	0.61	1.6	1.17	0.73	0.53	0.25	-0.96
GPLKGILGYTEHQVVSSDFNSDTHSSTF	cv-409	1	-0.2	-1.53	-2.63	2.28	-0.53	-1.18	2.01	-1.34	0.22	-0.17	-0.5	0.05	-0.01	-1.34	-0.19	3.56	1.36	0.07	0.26	-0.8	0.22	-1.37	0.08	-0.62	-1.17	0.7	0.7	0.8	1.64	0.67	1.63	0.13	-0.2	-1.53	-2.63	2.28	-0.53	-1.18	2.01	-1.34	1.27	-0.14	0.3	-1.8	0.3	-1.61	-0.16
IQKFINEDRLPHLLLYGPPGTGKTSTIL	cv-410	1	1.27	-0.14	0.3	-1.8	0.3	-1.61	-0.16	-0.13	-0.96	0.12	0.18	0.16	0.09	0.42	-0.2	-0.41	-1.17	0.7	0.7	0.8	1.64	0.67	1.63	0.13	1.52	0.61	0.96	-0.16	0.25	0.28	-1.33	-0.2	1.27	-0.14	0.3	-1.8	0.3	-1.61	-0.16	-0.13	-0.99	0	-0.37	0.69	-0.55	0.85	0.73
YTINLIIPCLLISFLTVLVFYLPSDCGE	cv-411	1	0.61	1.6	1.17	0.73	0.53	0.25	-0.96	-0.52	-0.34	-0.51	-0.55	-1.06	-0.06	-0.01	-0.79	0.39	1.27	-0.14	0.3	-1.8	0.3	-1.61	-0.16	-0.13	-0.99	0	-0.37	0.69	-0.55	0.85	0.73	-0.8	1.36	0.07	0.26	-0.8	0.22	-1.37	0.08	-0.62	1.27	-0.14	0.3	-1.8	0.3	-1.61	-0.16
LPDTKAYGDRIERMLRLSLNIDPDAKVE	cv-412	1	1.36	0.07	0.26	-0.8	0.22	-1.37	0.08	-0.62	0.22	-0.17	-0.5	0.05	-0.01	-1.34	-0.19	3.56	-1.15	0.67	-0.41	-0.01	-2.68	1.31	0.03	0.56	-0.34	-0.51	-0.55	-1.06	-0.06	-0.01	-0.79	0.39	-1.17	0.7	0.7	0.8	1.64	0.67	1.63	0.13	0.15	-1.11	-1.35	-0.92	0.02	-0.91	0.36
FNLSKEDDVRQYVVRKPLNKEGKKPRTK	cv-413	1	1.52	0.61	0.96	-0.16	0.25	0.28	-1.33	-0.2	-0.99	0	-0.37	0.69	-0.55	0.85	0.73	-0.8	1.36	0.07	0.26	-0.8	0.22	-1.37	0.08	-0.62	-0.67	-0.86	-1.07	-0.41	-0.32	0.27	-0.64	0.11	-1.17	0.7	0.7	0.8	1.64	0.67	1.63	0.13	-1.18	0.4	0.1	0.36	-2.16	-0.17	0.91
QGMRKEEPSNNVKLAATNALLNSLEFTK	cv-414	1	-0.96	0.12	0.18	0.16	0.09	0.42	-0.2	-0.41	-0.2	-1.53	-2.63	2.28	-0.53	-1.18	2.01	-1.34	1.01	-0.53	0.43	0	0.23	0.1	-0.86	-0.68	-1.47	1.45	1.24	1.27	1.55	1.47	1.3	0.83	-1.17	0.7	0.7	0.8	1.64	0.67	1.63	0.13	-1.18	0.4	0.1	0.36	-2.16	-0.17	0.91
VEAEDKEGKPPISVKFEIPYFTTSGIQV	cv-415	1	0.76	-0.92	-0.17	-1.91	0.22	-1.4	-0.24	-0.03	-1.18	0.4	0.1	0.36	-2.16	-0.17	0.91	0.02	0.15	-1.11	-1.35	-0.92	0.02	-0.91	0.36	-0.48	-1.18	0.4	0.1	0.36	-2.16	-0.17	0.91	0.02	-1.15	0.67	-0.41	-0.01	-2.68	1.31	0.03	0.56	-1.17	0.7	0.7	0.8	1.64	0.67	1.63
FGIQLKEIDKNDHLYILLSTLEPTDAGI	cv-416	1	1.52	0.61	0.96	-0.16	0.25	0.28	-1.33	-0.2	-0.2	-1.53	-2.63	2.28	-0.53	-1.18	2.01	-1.34	1.27	-0.14	0.3	-1.8	0.3	-1.61	-0.16	-0.13	-0.96	0.12	0.18	0.16	0.09	0.42	-0.2	-0.41	1.36	0.07	0.26	-0.8	0.22	-1.37	0.08	-0.62	-1.17	0.7	0.7	0.8	1.64	0.67	1.63
KEKETPTPGEDIQVESSIPHTDSGIGEE	cv-417	1	-1.17	0.7	0.7	0.8	1.64	0.67	1.63	0.13	-1.18	0.4	0.1	0.36	-2.16	-0.17	0.91	0.02	-1.17	0.7	0.7	0.8	1.64	0.67	1.63	0.13	-1.18	0.4	0.1	0.36	-2.16	-0.17	0.91	0.02	-0.34	-0.51	-0.55	-1.06	-0.06	-0.01	-0.79	0.39	0.22	-0.17	-0.5	0.05	-0.01	-1.34	-0.19
FVIVNKEKPDIFQLVSVKLPKSSSQEVE	cv-418	1	1.52	0.61	0.96	-0.16	0.25	0.28	-1.33	-0.2	0.76	-0.92	-0.17	-1.91	0.22	-1.4	-0.24	-0.03	1.27	-0.14	0.3	-1.8	0.3	-1.61	-0.16	-0.13	0.76	-0.92	-0.17	-1.91	0.22	-1.4	-0.24	-0.03	-0.99	0	-0.37	0.69	-0.55	0.85	0.73	-0.8	-1.17	0.7	0.7	0.8	1.64	0.67	1.63
LFLIKEKSQLVRPLQPAEYLNSVVVDQD	cv-419	1	1.36	0.07	0.26	-0.8	0.22	-1.37	0.08	-0.62	1.52	0.61	0.96	-0.16	0.25	0.28	-1.33	-0.2	1.36	0.07	0.26	-0.8	0.22	-1.37	0.08	-0.62	1.27	-0.14	0.3	-1.8	0.3	-1.61	-0.16	-0.13	-1.17	0.7	0.7	0.8	1.64	0.67	1.63	0.13	-1.18	0.4	0.1	0.36	-2.16	-0.17	0.91
TKIKELELMPEKGLKEEEKDGVCREKDH	cv-420	1	-0.34	-0.51	-0.55	-1.06	-0.06	-0.01	-0.79	0.39	-1.17	0.7	0.7	0.8	1.64	0.67	1.63	0.13	1.27	-0.14	0.3	-1.8	0.3	-1.61	-0.16	-0.13	-1.17	0.7	0.7	0.8	1.64	0.67	1.63	0.13	-1.18	0.4	0.1	0.36	-2.16	-0.17	0.91	0.02	1.36	0.07	0.26	-0.8	0.22	-1.37	0.08
LILEKLKIITYRNLFKKVYLLLKTHQLS	cv-421	1	1.36	0.07	0.26	-0.8	0.22	-1.37	0.08	-0.62	1.27	-0.14	0.3	-1.8	0.3	-1.61	-0.16	-0.13	1.36	0.07	0.26	-0.8	0.22	-1.37	0.08	-0.62	-1.18	0.4	0.1	0.36	-2.16	-0.17	0.91	0.02	-1.17	0.7	0.7	0.8	1.64	0.67	1.63	0.13	1.36	0.07	0.26	-0.8	0.22	-1.37	0.08
KCATSKPAFFAEKLHQAMKGVGTRHKAL	cv-422	1	-1.17	0.7	0.7	0.8	1.64	0.67	1.63	0.13	0.18	-1.67	-0.46	-0.21	0	1.2	-1.61	-0.19	0.15	-1.11	-1.35	-0.92	0.02	-0.91	0.36	-0.48	-0.34	-0.51	-0.55	-1.06	-0.06	-0.01	-0.79	0.39	-0.67	-0.86	-1.07	-0.41	-0.32	0.27	-0.64	0.11	-1.17	0.7	0.7	0.8	1.64	0.67	1.63
YGALASGVHGLPLLRGHHRLRALDILPQ	cv-423	1	0.61	1.6	1.17	0.73	0.53	0.25	-0.96	-0.52	-0.2	-1.53	-2.63	2.28	-0.53	-1.18	2.01	-1.34	0.15	-1.11	-1.35	-0.92	0.02	-0.91	0.36	-0.48	1.36	0.07	0.26	-0.8	0.22	-1.37	0.08	-0.62	0.15	-1.11	-1.35	-0.92	0.02	-0.91	0.36	-0.48	-0.67	-0.86	-1.07	-0.41	-0.32	0.27	-0.64
ILSFQLLEALLFRVQLHIFTGRCQSALA	cv-424	1	1.27	-0.14	0.3	-1.8	0.3	-1.61	-0.16	-0.13	1.36	0.07	0.26	-0.8	0.22	-1.37	0.08	-0.62	-0.67	-0.86	-1.07	-0.41	-0.32	0.27	-0.64	0.11	1.52	0.61	0.96	-0.16	0.25	0.28	-1.33	-0.2	-0.96	0.12	0.18	0.16	0.09	0.42	-0.2	-0.41	1.36	0.07	0.26	-0.8	0.22	-1.37	0.08
QMLQMLEKSLRKSLPASLKVYGTVFHIN	cv-425	1	-0.96	0.12	0.18	0.16	0.09	0.42	-0.2	-0.41	1.01	-0.53	0.43	0	0.23	0.1	-0.86	-0.68	1.36	0.07	0.26	-0.8	0.22	-1.37	0.08	-0.62	-0.96	0.12	0.18	0.16	0.09	0.42	-0.2	-0.41	1.01	-0.53	0.43	0	0.23	0.1	-0.86	-0.68	1.36	0.07	0.26	-0.8	0.22	-1.37	0.08
ALADLLFALTLPIWAASKVNGWIFGTFL	cv-426	1	0.15	-1.11	-1.35	-0.92	0.02	-0.91	0.36	-0.48	1.36	0.07	0.26	-0.8	0.22	-1.37	0.08	-0.62	0.15	-1.11	-1.35	-0.92	0.02	-0.91	0.36	-0.48	-1.15	0.67	-0.41	-0.01	-2.68	1.31	0.03	0.56	1.36	0.07	0.26	-0.8	0.22	-1.37	0.08	-0.62	1.36	0.07	0.26	-0.8	0.22	-1.37	0.08
PGSFLLPPPPPVARPVPLPMPDSKSTST	cv-427	1	0.22	-0.17	-0.5	0.05	-0.01	-1.34	-0.19	3.56	-0.2	-1.53	-2.63	2.28	-0.53	-1.18	2.01	-1.34	-0.67	-0.86	-1.07	-0.41	-0.32	0.27	-0.64	0.11	1.52	0.61	0.96	-0.16	0.25	0.28	-1.33	-0.2	1.36	0.07	0.26	-0.8	0.22	-1.37	0.08	-0.62	1.36	0.07	0.26	-0.8	0.22	-1.37	0.08
FIEHLSEGALAIEVYGHKINDPRKNPAL	cv-428	1	1.52	0.61	0.96	-0.16	0.25	0.28	-1.33	-0.2	1.27	-0.14	0.3	-1.8	0.3	-1.61	-0.16	-0.13	-1.18	0.4	0.1	0.36	-2.16	-0.17	0.91	0.02	-0.43	-0.25	0.37	0.19	0.51	1.28	0.93	0.65	1.36	0.07	0.26	-0.8	0.22	-1.37	0.08	-0.62	-0.67	-0.86	-1.07	-0.41	-0.32	0.27	-0.64
NLSLADLSLLLFSAPIRATAYSKSVWDL	cv-429	1	-0.99	0	-0.37	0.69	-0.55	0.85	0.73	-0.8	1.36	0.07	0.26	-0.8	0.22	-1.37	0.08	-0.62	-0.67	-0.86	-1.07	-0.41	-0.32	0.27	-0.64	0.11	1.36	0.07	0.26	-0.8	0.22	-1.37	0.08	-0.62	0.15	-1.11	-1.35	-0.92	0.02	-0.91	0.36	-0.48	-1.15	0.67	-0.41	-0.01	-2.68	1.31	0.03
LRVISMEKGGNMKEVFRRFCVGLQKIEE	cv-430	1	1.36	0.07	0.26	-0.8	0.22	-1.37	0.08	-0.62	-1.47	1.45	1.24	1.27	1.55	1.47	1.3	0.83	0.76	-0.92	-0.17	-1.91	0.22	-1.4	-0.24	-0.03	1.27	-0.14	0.3	-1.8	0.3	-1.61	-0.16	-0.13	-0.67	-0.86	-1.07	-0.41	-0.32	0.27	-0.64	0.11	1.01	-0.53	0.43	0	0.23	0.1	-0.86
DTTINEIEDTFRQFLNRDDIGIILINQY	cv-431	1	-1.15	0.67	-0.41	-0.01	-2.68	1.31	0.03	0.56	-0.34	-0.51	-0.55	-1.06	-0.06	-0.01	-0.79	0.39	-0.34	-0.51	-0.55	-1.06	-0.06	-0.01	-0.79	0.39	1.27	-0.14	0.3	-1.8	0.3	-1.61	-0.16	-0.13	-0.99	0	-0.37	0.69	-0.55	0.85	0.73	-0.8	-1.18	0.4	0.1	0.36	-2.16	-0.17	0.91
VQDINDNEPKFLDGPYVATVPEMSPVGA	cv-432	1	0.76	-0.92	-0.17	-1.91	0.22	-1.4	-0.24	-0.03	-0.96	0.12	0.18	0.16	0.09	0.42	-0.2	-0.41	-1.15	0.67	-0.41	-0.01	-2.68	1.31	0.03	0.56	1.27	-0.14	0.3	-1.8	0.3	-1.61	-0.16	-0.13	-0.99	0	-0.37	0.69	-0.55	0.85	0.73	-0.8	-1.15	0.67	-0.41	-0.01	-2.68	1.31	0.03
QVVNGDVGAVSEPPCLPKEPAPPSPESH	cv-433	1	-0.96	0.12	0.18	0.16	0.09	0.42	-0.2	-0.41	0.76	-0.92	-0.17	-1.91	0.22	-1.4	-0.24	-0.03	0.76	-0.92	-0.17	-1.91	0.22	-1.4	-0.24	-0.03	-0.99	0	-0.37	0.69	-0.55	0.85	0.73	-0.8	-0.2	-1.53	-2.63	2.28	-0.53	-1.18	2.01	-1.34	-1.15	0.67	-0.41	-0.01	-2.68	1.31	0.03
AASRYNLTISDVSVSDVPFPFSAQSGAG	cv-434	1	0.15	-1.11	-1.35	-0.92	0.02	-0.91	0.36	-0.48	0.15	-1.11	-1.35	-0.92	0.02	-0.91	0.36	-0.48	-0.67	-0.86	-1.07	-0.41	-0.32	0.27	-0.64	0.11	-1.47	1.45	1.24	1.27	1.55	1.47	1.3	0.83	0.61	1.6	1.17	0.73	0.53	0.25	-0.96	-0.52	-0.99	0	-0.37	0.69	-0.55	0.85	0.73
RVVACNLYPFVKTVASPGVTVEEAVEQI	cv-435	1	-1.47	1.45	1.24	1.27	1.55	1.47	1.3	0.83	0.76	-0.92	-0.17	-1.91	0.22	-1.4	-0.24	-0.03	0.76	-0.92	-0.17	-1.91	0.22	-1.4	-0.24	-0.03	0.15	-1.11	-1.35	-0.92	0.02	-0.91	0.36	-0.48	0.18	-1.67	-0.46	-0.21	0	1.2	-1.61	-0.19	-0.99	0	-0.37	0.69	-0.55	0.85	0.73
HANVNSRVQDASKLTPLHLAVQAGSEII	cv-436	1	-0.43	-0.25	0.37	0.19	0.51	1.28	0.93	0.65	0.15	-1.11	-1.35	-0.92	0.02	-0.91	0.36	-0.48	-0.99	0	-0.37	0.69	-0.55	0.85	0.73	-0.8	0.76	-0.92	-0.17	-1.91	0.22	-1.4	-0.24	-0.03	-0.99	0	-0.37	0.69	-0.55	0.85	0.73	-0.8	-0.67	-0.86	-1.07	-0.41	-0.32	0.27	-0.64
LPEPLPSWVARLDLSHNRLSFIKASSMS	cv-437	1	1.36	0.07	0.26	-0.8	0.22	-1.37	0.08	-0.62	0.22	-0.17	-0.5	0.05	-0.01	-1.34	-0.19	3.56	-1.18	0.4	0.1	0.36	-2.16	-0.17	0.91	0.02	0.22	-0.17	-0.5	0.05	-0.01	-1.34	-0.19	3.56	1.36	0.07	0.26	-0.8	0.22	-1.37	0.08	-0.62	0.22	-0.17	-0.5	0.05	-0.01	-1.34	-0.19
PGSPEPVILVACVPLVFDDEEESKLTYT	cv-438	1	0.22	-0.17	-0.5	0.05	-0.01	-1.34	-0.19	3.56	-0.2	-1.53	-2.63	2.28	-0.53	-1.18	2.01	-1.34	-0.67	-0.86	-1.07	-0.41	-0.32	0.27	-0.64	0.11	0.22	-0.17	-0.5	0.05	-0.01	-1.34	-0.19	3.56	-1.18	0.4	0.1	0.36	-2.16	-0.17	0.91	0.02	0.22	-0.17	-0.5	0.05	-0.01	-1.34	-0.19
SPVPPPHVPPPVPPLRPRDRSSTEKHDW	cv-439	1	-0.67	-0.86	-1.07	-0.41	-0.32	0.27	-0.64	0.11	0.22	-0.17	-0.5	0.05	-0.01	-1.34	-0.19	3.56	0.76	-0.92	-0.17	-1.91	0.22	-1.4	-0.24	-0.03	0.22	-0.17	-0.5	0.05	-0.01	-1.34	-0.19	3.56	0.22	-0.17	-0.5	0.05	-0.01	-1.34	-0.19	3.56	0.22	-0.17	-0.5	0.05	-0.01	-1.34	-0.19
GPSVRPVPAWARALLLGHLARGLCVRER	cv-440	1	-0.2	-1.53	-2.63	2.28	-0.53	-1.18	2.01	-1.34	0.22	-0.17	-0.5	0.05	-0.01	-1.34	-0.19	3.56	-0.67	-0.86	-1.07	-0.41	-0.32	0.27	-0.64	0.11	0.76	-0.92	-0.17	-1.91	0.22	-1.4	-0.24	-0.03	-1.47	1.45	1.24	1.27	1.55	1.47	1.3	0.83	0.22	-0.17	-0.5	0.05	-0.01	-1.34	-0.19
NKEAQEDAEMDAELELEMAHGLGPGPRL	cv-441	1	-0.99	0	-0.37	0.69	-0.55	0.85	0.73	-0.8	-1.17	0.7	0.7	0.8	1.64	0.67	1.63	0.13	-1.18	0.4	0.1	0.36	-2.16	-0.17	0.91	0.02	0.15	-1.11	-1.35	-0.92	0.02	-0.91	0.36	-0.48	-0.96	0.12	0.18	0.16	0.09	0.42	-0.2	-0.41	-1.18	0.4	0.1	0.36	-2.16	-0.17	0.91
LERSLQEEHVAVAQLREEAERRAQQQAE	cv-442	1	1.36	0.07	0.26	-0.8	0.22	-1.37	0.08	-0.62	-1.18	0.4	0.1	0.36	-2.16	-0.17	0.91	0.02	-1.47	1.45	1.24	1.27	1.55	1.47	1.3	0.83	-0.67	-0.86	-1.07	-0.41	-0.32	0.27	-0.64	0.11	1.36	0.07	0.26	-0.8	0.22	-1.37	0.08	-0.62	-0.96	0.12	0.18	0.16	0.09	0.42	-0.2
EYQVAQLYMIQKKSREESSGEGSGVEIL	cv-443	1	-1.18	0.4	0.1	0.36	-2.16	-0.17	0.91	0.02	0.61	1.6	1.17	0.73	0.53	0.25	-0.96	-0.52	-0.96	0.12	0.18	0.16	0.09	0.42	-0.2	-0.41	0.76	-0.92	-0.17	-1.91	0.22	-1.4	-0.24	-0.03	0.15	-1.11	-1.35	-0.92	0.02	-0.91	0.36	-0.48	-0.96	0.12	0.18	0.16	0.09	0.42	-0.2
QDKAQVADVVVSRWLRVTVAGGVHISGL	cv-444	1	-0.96	0.12	0.18	0.16	0.09	0.42	-0.2	-0.41	-1.15	0.67	-0.41	-0.01	-2.68	1.31	0.03	0.56	-1.17	0.7	0.7	0.8	1.64	0.67	1.63	0.13	0.15	-1.11	-1.35	-0.92	0.02	-0.91	0.36	-0.48	-0.96	0.12	0.18	0.16	0.09	0.42	-0.2	-0.41	0.76	-0.92	-0.17	-1.91	0.22	-1.4	-0.24
YSDLSREDKKQVQFVSEPCSLSINGVIF	cv-445	1	0.61	1.6	1.17	0.73	0.53	0.25	-0.96	-0.52	-0.67	-0.86	-1.07	-0.41	-0.32	0.27	-0.64	0.11	-1.15	0.67	-0.41	-0.01	-2.68	1.31	0.03	0.56	1.36	0.07	0.26	-0.8	0.22	-1.37	0.08	-0.62	-0.67	-0.86	-1.07	-0.41	-0.32	0.27	-0.64	0.11	-1.47	1.45	1.24	1.27	1.55	1.47	1.3
DPNMDSREGEDKELKIDLEVFEMPPRFI	cv-446	1	-1.15	0.67	-0.41	-0.01	-2.68	1.31	0.03	0.56	0.22	-0.17	-0.5	0.05	-0.01	-1.34	-0.19	3.56	-0.99	0	-0.37	0.69	-0.55	0.85	0.73	-0.8	1.01	-0.53	0.43	0	0.23	0.1	-0.86	-0.68	-1.15	0.67	-0.41	-0.01	-2.68	1.31	0.03	0.56	-0.67	-0.86	-1.07	-0.41	-0.32	0.27	-0.64
DVTARELEETNQKLVADSKASQQKILSL	cv-447	1	-1.15	0.67	-0.41	-0.01	-2.68	1.31	0.03	0.56	0.76	-0.92	-0.17	-1.91	0.22	-1.4	-0.24	-0.03	-0.34	-0.51	-0.55	-1.06	-0.06	-0.01	-0.79	0.39	0.15	-1.11	-1.35	-0.92	0.02	-0.91	0.36	-0.48	-1.47	1.45	1.24	1.27	1.55	1.47	1.3	0.83	-1.18	0.4	0.1	0.36	-2.16	-0.17	0.91
STILYSRRFFPYYVYNIIGGLDEEGKGA	cv-448	1	-0.67	-0.86	-1.07	-0.41	-0.32	0.27	-0.64	0.11	-0.34	-0.51	-0.55	-1.06	-0.06	-0.01	-0.79	0.39	1.27	-0.14	0.3	-1.8	0.3	-1.61	-0.16	-0.13	1.36	0.07	0.26	-0.8	0.22	-1.37	0.08	-0.62	0.61	1.6	1.17	0.73	0.53	0.25	-0.96	-0.52	-0.67	-0.86	-1.07	-0.41	-0.32	0.27	-0.64
MCRRKSSGGKGGSYSQAACSDSAQGSDV	cv-449	1	1.01	-0.53	0.43	0	0.23	0.1	-0.86	-0.68	0.18	-1.67	-0.46	-0.21	0	1.2	-1.61	-0.19	-1.47	1.45	1.24	1.27	1.55	1.47	1.3	0.83	-1.47	1.45	1.24	1.27	1.55	1.47	1.3	0.83	-1.17	0.7	0.7	0.8	1.64	0.67	1.63	0.13	-0.67	-0.86	-1.07	-0.41	-0.32	0.27	-0.64
EAIQISEAPPTNQATAAASPQSSQPPTA	cv-450	1	-1.18	0.4	0.1	0.36	-2.16	-0.17	0.91	0.02	0.15	-1.11	-1.35	-0.92	0.02	-0.91	0.36	-0.48	1.27	-0.14	0.3	-1.8	0.3	-1.61	-0.16	-0.13	-0.96	0.12	0.18	0.16	0.09	0.42	-0.2	-0.41	1.27	-0.14	0.3	-1.8	0.3	-1.61	-0.16	-0.13	-0.67	-0.86	-1.07	-0.41	-0.32	0.27	-0.64
QSSSEEARKLMVRLTRHTGRKQPPVSES	cv-451	1	-0.96	0.12	0.18	0.16	0.09	0.42	-0.2	-0.41	-0.67	-0.86	-1.07	-0.41	-0.32	0.27	-0.64	0.11	-0.67	-0.86	-1.07	-0.41	-0.32	0.27	-0.64	0.11	-0.67	-0.86	-1.07	-0.41	-0.32	0.27	-0.64	0.11	-1.18	0.4	0.1	0.36	-2.16	-0.17	0.91	0.02	-1.18	0.4	0.1	0.36	-2.16	-0.17	0.91
PNLASEYPIVDGKLSIQCYLRALDRCYT	cv-452	1	0.22	-0.17	-0.5	0.05	-0.01	-1.34	-0.19	3.56	-0.99	0	-0.37	0.69	-0.55	0.85	0.73	-0.8	1.36	0.07	0.26	-0.8	0.22	-1.37	0.08	-0.62	0.15	-1.11	-1.35	-0.92	0.02	-0.91	0.36	-0.48	-0.67	-0.86	-1.07	-0.41	-0.32	0.27	-0.64	0.11	-1.18	0.4	0.1	0.36	-2.16	-0.17	0.91
KLNLDSIIGRLLEVQGSRPGKNVQLTEN	cv-453	1	-1.17	0.7	0.7	0.8	1.64	0.67	1.63	0.13	1.36	0.07	0.26	-0.8	0.22	-1.37	0.08	-0.62	-0.99	0	-0.37	0.69	-0.55	0.85	0.73	-0.8	1.36	0.07	0.26	-0.8	0.22	-1.37	0.08	-0.62	-1.15	0.67	-0.41	-0.01	-2.68	1.31	0.03	0.56	-0.67	-0.86	-1.07	-0.41	-0.32	0.27	-0.64
EAAGSSLIGHLQTLSPDMQGAYCTFPAS	cv-454	1	-1.18	0.4	0.1	0.36	-2.16	-0.17	0.91	0.02	0.15	-1.11	-1.35	-0.92	0.02	-0.91	0.36	-0.48	0.15	-1.11	-1.35	-0.92	0.02	-0.91	0.36	-0.48	-0.2	-1.53	-2.63	2.28	-0.53	-1.18	2.01	-1.34	-0.67	-0.86	-1.07	-0.41	-0.32	0.27	-0.64	0.11	-0.67	-0.86	-1.07	-0.41	-0.32	0.27	-0.64
SFFSSLLGGDVVSVKLDNSASGASVVAI	cv-455	1	-0.67	-0.86	-1.07	-0.41	-0.32	0.27	-0.64	0.11	1.52	0.61	0.96	-0.16	0.25	0.28	-1.33	-0.2	1.52	0.61	0.96	-0.16	0.25	0.28	-1.33	-0.2	-0.67	-0.86	-1.07	-0.41	-0.32	0.27	-0.64	0.11	-0.67	-0.86	-1.07	-0.41	-0.32	0.27	-0.64	0.11	1.36	0.07	0.26	-0.8	0.22	-1.37	0.08
MSLSLLPPTALVGLITFGRMVQVHELGC	cv-456	1	1.01	-0.53	0.43	0	0.23	0.1	-0.86	-0.68	-0.67	-0.86	-1.07	-0.41	-0.32	0.27	-0.64	0.11	1.36	0.07	0.26	-0.8	0.22	-1.37	0.08	-0.62	-0.67	-0.86	-1.07	-0.41	-0.32	0.27	-0.64	0.11	1.36	0.07	0.26	-0.8	0.22	-1.37	0.08	-0.62	1.36	0.07	0.26	-0.8	0.22	-1.37	0.08
ALEGSLQKRGIVEQCCTSICSLYQLENY	cv-457	1	0.15	-1.11	-1.35	-0.92	0.02	-0.91	0.36	-0.48	1.36	0.07	0.26	-0.8	0.22	-1.37	0.08	-0.62	-1.18	0.4	0.1	0.36	-2.16	-0.17	0.91	0.02	-0.2	-1.53	-2.63	2.28	-0.53	-1.18	2.01	-1.34	-0.67	-0.86	-1.07	-0.41	-0.32	0.27	-0.64	0.11	1.36	0.07	0.26	-0.8	0.22	-1.37	0.08
GPGAGSLQPLALEGSLQKRGIVEQCCTS	cv-458	1	-0.2	-1.53	-2.63	2.28	-0.53	-1.18	2.01	-1.34	0.22	-0.17	-0.5	0.05	-0.01	-1.34	-0.19	3.56	-0.2	-1.53	-2.63	2.28	-0.53	-1.18	2.01	-1.34	0.15	-1.11	-1.35	-0.92	0.02	-0.91	0.36	-0.48	-0.2	-1.53	-2.63	2.28	-0.53	-1.18	2.01	-1.34	-0.67	-0.86	-1.07	-0.41	-0.32	0.27	-0.64
ENGGTSLSEKTVLLLVTPFLAAAWSLHP	cv-459	1	-1.18	0.4	0.1	0.36	-2.16	-0.17	0.91	0.02	-0.99	0	-0.37	0.69	-0.55	0.85	0.73	-0.8	-0.2	-1.53	-2.63	2.28	-0.53	-1.18	2.01	-1.34	-0.2	-1.53	-2.63	2.28	-0.53	-1.18	2.01	-1.34	-0.34	-0.51	-0.55	-1.06	-0.06	-0.01	-0.79	0.39	-0.67	-0.86	-1.07	-0.41	-0.32	0.27	-0.64
SCINHSMTLAIHEIAHNAAFGNCKAMWN	cv-460	1	-0.67	-0.86	-1.07	-0.41	-0.32	0.27	-0.64	0.11	0.18	-1.67	-0.46	-0.21	0	1.2	-1.61	-0.19	1.27	-0.14	0.3	-1.8	0.3	-1.61	-0.16	-0.13	-0.99	0	-0.37	0.69	-0.55	0.85	0.73	-0.8	-0.43	-0.25	0.37	0.19	0.51	1.28	0.93	0.65	-0.67	-0.86	-1.07	-0.41	-0.32	0.27	-0.64
KVNGSTTAICATGLRNLGNTCFMNAILQ	cv-461	1	-1.17	0.7	0.7	0.8	1.64	0.67	1.63	0.13	0.76	-0.92	-0.17	-1.91	0.22	-1.4	-0.24	-0.03	-0.99	0	-0.37	0.69	-0.55	0.85	0.73	-0.8	-0.2	-1.53	-2.63	2.28	-0.53	-1.18	2.01	-1.34	-0.67	-0.86	-1.07	-0.41	-0.32	0.27	-0.64	0.11	-0.34	-0.51	-0.55	-1.06	-0.06	-0.01	-0.79
TRRNSVFQQGMKNKILIFGLFEETALAA	cv-462	1	-0.34	-0.51	-0.55	-1.06	-0.06	-0.01	-0.79	0.39	-1.47	1.45	1.24	1.27	1.55	1.47	1.3	0.83	-1.47	1.45	1.24	1.27	1.55	1.47	1.3	0.83	-0.99	0	-0.37	0.69	-0.55	0.85	0.73	-0.8	-0.67	-0.86	-1.07	-0.41	-0.32	0.27	-0.64	0.11	0.76	-0.92	-0.17	-1.91	0.22	-1.4	-0.24
SKESVPEFPLSPPKKKDLSLEEIQKKLE	cv-463	1	-0.67	-0.86	-1.07	-0.41	-0.32	0.27	-0.64	0.11	-1.17	0.7	0.7	0.8	1.64	0.67	1.63	0.13	-1.18	0.4	0.1	0.36	-2.16	-0.17	0.91	0.02	-0.67	-0.86	-1.07	-0.41	-0.32	0.27	-0.64	0.11	0.76	-0.92	-0.17	-1.91	0.22	-1.4	-0.24	-0.03	0.22	-0.17	-0.5	0.05	-0.01	-1.34	-0.19
SPSQMSVRDRLARLRAEAQVKQASVEVQ	cv-464	1	-0.67	-0.86	-1.07	-0.41	-0.32	0.27	-0.64	0.11	0.22	-0.17	-0.5	0.05	-0.01	-1.34	-0.19	3.56	-0.67	-0.86	-1.07	-0.41	-0.32	0.27	-0.64	0.11	-0.96	0.12	0.18	0.16	0.09	0.42	-0.2	-0.41	1.01	-0.53	0.43	0	0.23	0.1	-0.86	-0.68	-0.67	-0.86	-1.07	-0.41	-0.32	0.27	-0.64
QTQEITEDIPVKTLNMKTVYVSVLPTTA	cv-465	1	-0.96	0.12	0.18	0.16	0.09	0.42	-0.2	-0.41	-0.34	-0.51	-0.55	-1.06	-0.06	-0.01	-0.79	0.39	-0.96	0.12	0.18	0.16	0.09	0.42	-0.2	-0.41	-1.18	0.4	0.1	0.36	-2.16	-0.17	0.91	0.02	1.27	-0.14	0.3	-1.8	0.3	-1.61	-0.16	-0.13	-0.34	-0.51	-0.55	-1.06	-0.06	-0.01	-0.79
VLKQLTEEKFIVKATNGPRYVVGCRRQL	cv-466	1	0.76	-0.92	-0.17	-1.91	0.22	-1.4	-0.24	-0.03	1.36	0.07	0.26	-0.8	0.22	-1.37	0.08	-0.62	-1.17	0.7	0.7	0.8	1.64	0.67	1.63	0.13	-0.96	0.12	0.18	0.16	0.09	0.42	-0.2	-0.41	1.36	0.07	0.26	-0.8	0.22	-1.37	0.08	-0.62	-0.34	-0.51	-0.55	-1.06	-0.06	-0.01	-0.79
RTVTEIDEKEYISLRLIISELRNQYVTL	cv-467	1	-1.47	1.45	1.24	1.27	1.55	1.47	1.3	0.83	-0.34	-0.51	-0.55	-1.06	-0.06	-0.01	-0.79	0.39	0.76	-0.92	-0.17	-1.91	0.22	-1.4	-0.24	-0.03	-0.34	-0.51	-0.55	-1.06	-0.06	-0.01	-0.79	0.39	-1.18	0.4	0.1	0.36	-2.16	-0.17	0.91	0.02	1.27	-0.14	0.3	-1.8	0.3	-1.61	-0.16
RKANRVTVFSTHFMDEADILADRKAVIS	cv-468	1	-1.47	1.45	1.24	1.27	1.55	1.47	1.3	0.83	-1.17	0.7	0.7	0.8	1.64	0.67	1.63	0.13	0.15	-1.11	-1.35	-0.92	0.02	-0.91	0.36	-0.48	-0.99	0	-0.37	0.69	-0.55	0.85	0.73	-0.8	-1.47	1.45	1.24	1.27	1.55	1.47	1.3	0.83	0.76	-0.92	-0.17	-1.91	0.22	-1.4	-0.24
WQRDGEDQTQDTELVETRPAGDRTFQKW	cv-469	1	1.5	2.06	1.79	0.75	0.75	-0.13	-1.01	-0.85	-0.96	0.12	0.18	0.16	0.09	0.42	-0.2	-0.41	-1.47	1.45	1.24	1.27	1.55	1.47	1.3	0.83	-1.15	0.67	-0.41	-0.01	-2.68	1.31	0.03	0.56	-0.2	-1.53	-2.63	2.28	-0.53	-1.18	2.01	-1.34	-1.18	0.4	0.1	0.36	-2.16	-0.17	0.91
VDSLVEDDRTLQSLLTPQPPLLKALYTY	cv-470	1	0.76	-0.92	-0.17	-1.91	0.22	-1.4	-0.24	-0.03	-1.15	0.67	-0.41	-0.01	-2.68	1.31	0.03	0.56	-0.67	-0.86	-1.07	-0.41	-0.32	0.27	-0.64	0.11	1.36	0.07	0.26	-0.8	0.22	-1.37	0.08	-0.62	0.76	-0.92	-0.17	-1.91	0.22	-1.4	-0.24	-0.03	-1.18	0.4	0.1	0.36	-2.16	-0.17	0.91
VDPTVEGGAQVQQVVNIECVSDFTEAPV	cv-471	1	0.76	-0.92	-0.17	-1.91	0.22	-1.4	-0.24	-0.03	-1.15	0.67	-0.41	-0.01	-2.68	1.31	0.03	0.56	0.22	-0.17	-0.5	0.05	-0.01	-1.34	-0.19	3.56	-0.34	-0.51	-0.55	-1.06	-0.06	-0.01	-0.79	0.39	0.76	-0.92	-0.17	-1.91	0.22	-1.4	-0.24	-0.03	-1.18	0.4	0.1	0.36	-2.16	-0.17	0.91
QKKAEVEGKDLPEHAVLKMKGRNFTLPE	cv-472	1	-0.96	0.12	0.18	0.16	0.09	0.42	-0.2	-0.41	-1.17	0.7	0.7	0.8	1.64	0.67	1.63	0.13	-1.17	0.7	0.7	0.8	1.64	0.67	1.63	0.13	0.15	-1.11	-1.35	-0.92	0.02	-0.91	0.36	-0.48	-1.18	0.4	0.1	0.36	-2.16	-0.17	0.91	0.02	0.76	-0.92	-0.17	-1.91	0.22	-1.4	-0.24
EASTVEIEERGVKLRLTVVDTPGYGDAI	cv-473	1	-1.18	0.4	0.1	0.36	-2.16	-0.17	0.91	0.02	0.15	-1.11	-1.35	-0.92	0.02	-0.91	0.36	-0.48	-0.67	-0.86	-1.07	-0.41	-0.32	0.27	-0.64	0.11	-0.34	-0.51	-0.55	-1.06	-0.06	-0.01	-0.79	0.39	0.76	-0.92	-0.17	-1.91	0.22	-1.4	-0.24	-0.03	-1.18	0.4	0.1	0.36	-2.16	-0.17	0.91
SPEKLVKSGNPLQPVSIENRNLDLKHLV	cv-474	1	-0.67	-0.86	-1.07	-0.41	-0.32	0.27	-0.64	0.11	0.22	-0.17	-0.5	0.05	-0.01	-1.34	-0.19	3.56	-1.18	0.4	0.1	0.36	-2.16	-0.17	0.91	0.02	-1.17	0.7	0.7	0.8	1.64	0.67	1.63	0.13	1.36	0.07	0.26	-0.8	0.22	-1.37	0.08	-0.62	0.76	-0.92	-0.17	-1.91	0.22	-1.4	-0.24
KLKECVLHDDLLEARRPRAHECLGEALR	cv-475	1	-1.17	0.7	0.7	0.8	1.64	0.67	1.63	0.13	1.36	0.07	0.26	-0.8	0.22	-1.37	0.08	-0.62	-1.17	0.7	0.7	0.8	1.64	0.67	1.63	0.13	-1.18	0.4	0.1	0.36	-2.16	-0.17	0.91	0.02	0.18	-1.67	-0.46	-0.21	0	1.2	-1.61	-0.19	0.76	-0.92	-0.17	-1.91	0.22	-1.4	-0.24
GIMNSFVNDIFERIAGEASRLAHYNKRS	cv-476	1	-0.2	-1.53	-2.63	2.28	-0.53	-1.18	2.01	-1.34	1.27	-0.14	0.3	-1.8	0.3	-1.61	-0.16	-0.13	1.01	-0.53	0.43	0	0.23	0.1	-0.86	-0.68	-0.99	0	-0.37	0.69	-0.55	0.85	0.73	-0.8	-0.67	-0.86	-1.07	-0.41	-0.32	0.27	-0.64	0.11	1.52	0.61	0.96	-0.16	0.25	0.28	-1.33
MVMMVPGAGSVPAIQRIPLPGAEMLEEE	cv-477	1	1.01	-0.53	0.43	0	0.23	0.1	-0.86	-0.68	0.76	-0.92	-0.17	-1.91	0.22	-1.4	-0.24	-0.03	1.01	-0.53	0.43	0	0.23	0.1	-0.86	-0.68	1.01	-0.53	0.43	0	0.23	0.1	-0.86	-0.68	0.76	-0.92	-0.17	-1.91	0.22	-1.4	-0.24	-0.03	0.22	-0.17	-0.5	0.05	-0.01	-1.34	-0.19
WPDHGVPSEPGGVLSFLDQINQRQESLP	cv-478	1	1.5	2.06	1.79	0.75	0.75	-0.13	-1.01	-0.85	0.22	-0.17	-0.5	0.05	-0.01	-1.34	-0.19	3.56	-1.15	0.67	-0.41	-0.01	-2.68	1.31	0.03	0.56	-0.43	-0.25	0.37	0.19	0.51	1.28	0.93	0.65	-0.2	-1.53	-2.63	2.28	-0.53	-1.18	2.01	-1.34	0.76	-0.92	-0.17	-1.91	0.22	-1.4	-0.24
NSLANVSYGSIVTYTCDPDPEEGVNFIL	cv-479	1	-0.99	0	-0.37	0.69	-0.55	0.85	0.73	-0.8	-0.67	-0.86	-1.07	-0.41	-0.32	0.27	-0.64	0.11	1.36	0.07	0.26	-0.8	0.22	-1.37	0.08	-0.62	0.15	-1.11	-1.35	-0.92	0.02	-0.91	0.36	-0.48	-0.99	0	-0.37	0.69	-0.55	0.85	0.73	-0.8	0.76	-0.92	-0.17	-1.91	0.22	-1.4	-0.24
LYTCFVTSPIRASYSVTLRVIFTSGDMS	cv-480	1	1.36	0.07	0.26	-0.8	0.22	-1.37	0.08	-0.62	0.61	1.6	1.17	0.73	0.53	0.25	-0.96	-0.52	-0.34	-0.51	-0.55	-1.06	-0.06	-0.01	-0.79	0.39	0.18	-1.67	-0.46	-0.21	0	1.2	-1.61	-0.19	1.52	0.61	0.96	-0.16	0.25	0.28	-1.33	-0.2	0.76	-0.92	-0.17	-1.91	0.22	-1.4	-0.24
LALLALWGPDPAAAFVNQHLCGSHLVEA	cv-481	1	1.36	0.07	0.26	-0.8	0.22	-1.37	0.08	-0.62	0.15	-1.11	-1.35	-0.92	0.02	-0.91	0.36	-0.48	1.36	0.07	0.26	-0.8	0.22	-1.37	0.08	-0.62	1.36	0.07	0.26	-0.8	0.22	-1.37	0.08	-0.62	0.15	-1.11	-1.35	-0.92	0.02	-0.91	0.36	-0.48	1.36	0.07	0.26	-0.8	0.22	-1.37	0.08
GHDQYAYDGKDYIALNEDLRSWTAADTA	cv-482	1	-0.2	-1.53	-2.63	2.28	-0.53	-1.18	2.01	-1.34	-0.43	-0.25	0.37	0.19	0.51	1.28	0.93	0.65	-1.15	0.67	-0.41	-0.01	-2.68	1.31	0.03	0.56	-0.96	0.12	0.18	0.16	0.09	0.42	-0.2	-0.41	0.61	1.6	1.17	0.73	0.53	0.25	-0.96	-0.52	0.15	-1.11	-1.35	-0.92	0.02	-0.91	0.36
YKKNYEDEDSLKTLRYGKIMIMTDQDQD	cv-483	1	0.61	1.6	1.17	0.73	0.53	0.25	-0.96	-0.52	-1.17	0.7	0.7	0.8	1.64	0.67	1.63	0.13	-1.17	0.7	0.7	0.8	1.64	0.67	1.63	0.13	-0.99	0	-0.37	0.69	-0.55	0.85	0.73	-0.8	0.61	1.6	1.17	0.73	0.53	0.25	-0.96	-0.52	-1.18	0.4	0.1	0.36	-2.16	-0.17	0.91
KYEDFKEEGSENAVKAAGKYRQQGRNYI	cv-484	1	-1.17	0.7	0.7	0.8	1.64	0.67	1.63	0.13	0.61	1.6	1.17	0.73	0.53	0.25	-0.96	-0.52	-1.18	0.4	0.1	0.36	-2.16	-0.17	0.91	0.02	-1.15	0.67	-0.41	-0.01	-2.68	1.31	0.03	0.56	1.52	0.61	0.96	-0.16	0.25	0.28	-1.33	-0.2	-1.17	0.7	0.7	0.8	1.64	0.67	1.63
RRSHYEEGPGKNLPFSVENKWSLLAKMC	cv-485	1	-1.47	1.45	1.24	1.27	1.55	1.47	1.3	0.83	-1.47	1.45	1.24	1.27	1.55	1.47	1.3	0.83	-0.67	-0.86	-1.07	-0.41	-0.32	0.27	-0.64	0.11	-0.43	-0.25	0.37	0.19	0.51	1.28	0.93	0.65	0.61	1.6	1.17	0.73	0.53	0.25	-0.96	-0.52	-1.18	0.4	0.1	0.36	-2.16	-0.17	0.91
AHAGEYGAEALERMFLSFPTTKTYFPHF	cv-486	1	0.15	-1.11	-1.35	-0.92	0.02	-0.91	0.36	-0.48	-0.43	-0.25	0.37	0.19	0.51	1.28	0.93	0.65	0.15	-1.11	-1.35	-0.92	0.02	-0.91	0.36	-0.48	-0.2	-1.53	-2.63	2.28	-0.53	-1.18	2.01	-1.34	-1.18	0.4	0.1	0.36	-2.16	-0.17	0.91	0.02	0.61	1.6	1.17	0.73	0.53	0.25	-0.96
PEEWSYLDPAQQNLYRDVMLENYRNLVS	cv-487	1	0.22	-0.17	-0.5	0.05	-0.01	-1.34	-0.19	3.56	-1.18	0.4	0.1	0.36	-2.16	-0.17	0.91	0.02	-1.18	0.4	0.1	0.36	-2.16	-0.17	0.91	0.02	1.5	2.06	1.79	0.75	0.75	-0.13	-1.01	-0.85	-0.67	-0.86	-1.07	-0.41	-0.32	0.27	-0.64	0.11	0.61	1.6	1.17	0.73	0.53	0.25	-0.96
VIEFVSYSDMKRALEKLDGTEVNGRKIR	cv-488	1	0.76	-0.92	-0.17	-1.91	0.22	-1.4	-0.24	-0.03	1.27	-0.14	0.3	-1.8	0.3	-1.61	-0.16	-0.13	-1.18	0.4	0.1	0.36	-2.16	-0.17	0.91	0.02	1.52	0.61	0.96	-0.16	0.25	0.28	-1.33	-0.2	0.76	-0.92	-0.17	-1.91	0.22	-1.4	-0.24	-0.03	-0.67	-0.86	-1.07	-0.41	-0.32	0.27	-0.64
ARGYSSTWSGGYGLDVWGQGTTVTVSSS	cv-489	1	0.15	-1.11	-1.35	-0.92	0.02	-0.91	0.36	-0.48	-1.47	1.45	1.24	1.27	1.55	1.47	1.3	0.83	-0.2	-1.53	-2.63	2.28	-0.53	-1.18	2.01	-1.34	0.61	1.6	1.17	0.73	0.53	0.25	-0.96	-0.52	-0.67	-0.86	-1.07	-0.41	-0.32	0.27	-0.64	0.11	-0.67	-0.86	-1.07	-0.41	-0.32	0.27	-0.64
TAPTGSWFSAPQPAPENAYQAYAAPQLF	ncv-1	-1	-0.34	-0.51	-0.55	-1.06	-0.06	-0.01	-0.79	0.39	0.15	-1.11	-1.35	-0.92	0.02	-0.91	0.36	-0.48	0.22	-0.17	-0.5	0.05	-0.01	-1.34	-0.19	3.56	-0.34	-0.51	-0.55	-1.06	-0.06	-0.01	-0.79	0.39	-0.2	-1.53	-2.63	2.28	-0.53	-1.18	2.01	-1.34	-0.67	-0.86	-1.07	-0.41	-0.32	0.27	-0.64
YNPTVYGRPAVFDRKSDAKSTKKCRAIV	ncv-2	-1	0.61	1.6	1.17	0.73	0.53	0.25	-0.96	-0.52	-0.99	0	-0.37	0.69	-0.55	0.85	0.73	-0.8	0.22	-0.17	-0.5	0.05	-0.01	-1.34	-0.19	3.56	-0.34	-0.51	-0.55	-1.06	-0.06	-0.01	-0.79	0.39	0.76	-0.92	-0.17	-1.91	0.22	-1.4	-0.24	-0.03	0.61	1.6	1.17	0.73	0.53	0.25	-0.96
VSRGGPKVKRPPIFIRRLHRLLLMRAGK	ncv-3	-1	0.76	-0.92	-0.17	-1.91	0.22	-1.4	-0.24	-0.03	-0.67	-0.86	-1.07	-0.41	-0.32	0.27	-0.64	0.11	-1.47	1.45	1.24	1.27	1.55	1.47	1.3	0.83	-0.2	-1.53	-2.63	2.28	-0.53	-1.18	2.01	-1.34	-0.2	-1.53	-2.63	2.28	-0.53	-1.18	2.01	-1.34	0.22	-0.17	-0.5	0.05	-0.01	-1.34	-0.19
IETAFLMARRARSLSAERYTLFFDLVSS	ncv-4	-1	1.27	-0.14	0.3	-1.8	0.3	-1.61	-0.16	-0.13	-1.18	0.4	0.1	0.36	-2.16	-0.17	0.91	0.02	-0.34	-0.51	-0.55	-1.06	-0.06	-0.01	-0.79	0.39	0.15	-1.11	-1.35	-0.92	0.02	-0.91	0.36	-0.48	1.52	0.61	0.96	-0.16	0.25	0.28	-1.33	-0.2	1.36	0.07	0.26	-0.8	0.22	-1.37	0.08
LRGKWQRRYRRIYDLIELCGSLHHIWQN	ncv-5	-1	1.36	0.07	0.26	-0.8	0.22	-1.37	0.08	-0.62	-1.47	1.45	1.24	1.27	1.55	1.47	1.3	0.83	-0.2	-1.53	-2.63	2.28	-0.53	-1.18	2.01	-1.34	-1.17	0.7	0.7	0.8	1.64	0.67	1.63	0.13	1.5	2.06	1.79	0.75	0.75	-0.13	-1.01	-0.85	-0.96	0.12	0.18	0.16	0.09	0.42	-0.2
NRTYGPVFMCLGGLLTMVAGAVWLTVMS	ncv-6	-1	-0.99	0	-0.37	0.69	-0.55	0.85	0.73	-0.8	-1.47	1.45	1.24	1.27	1.55	1.47	1.3	0.83	-0.34	-0.51	-0.55	-1.06	-0.06	-0.01	-0.79	0.39	0.61	1.6	1.17	0.73	0.53	0.25	-0.96	-0.52	-0.2	-1.53	-2.63	2.28	-0.53	-1.18	2.01	-1.34	0.22	-0.17	-0.5	0.05	-0.01	-1.34	-0.19
GPAGQAEPDRAHYNIVTFCCKCDSTLRL	ncv-7	-1	-0.2	-1.53	-2.63	2.28	-0.53	-1.18	2.01	-1.34	0.22	-0.17	-0.5	0.05	-0.01	-1.34	-0.19	3.56	0.15	-1.11	-1.35	-0.92	0.02	-0.91	0.36	-0.48	-0.2	-1.53	-2.63	2.28	-0.53	-1.18	2.01	-1.34	-0.96	0.12	0.18	0.16	0.09	0.42	-0.2	-0.41	0.15	-1.11	-1.35	-0.92	0.02	-0.91	0.36
ENITTTEFKNAITNAKIIPYSGLLLVIT	ncv-8	-1	-1.18	0.4	0.1	0.36	-2.16	-0.17	0.91	0.02	-0.99	0	-0.37	0.69	-0.55	0.85	0.73	-0.8	1.27	-0.14	0.3	-1.8	0.3	-1.61	-0.16	-0.13	-0.34	-0.51	-0.55	-1.06	-0.06	-0.01	-0.79	0.39	-0.34	-0.51	-0.55	-1.06	-0.06	-0.01	-0.79	0.39	-0.34	-0.51	-0.55	-1.06	-0.06	-0.01	-0.79
GDILSYSIAGRNEVFSNKLINHKHMNIL	ncv-9	-1	-0.2	-1.53	-2.63	2.28	-0.53	-1.18	2.01	-1.34	-1.15	0.67	-0.41	-0.01	-2.68	1.31	0.03	0.56	1.27	-0.14	0.3	-1.8	0.3	-1.61	-0.16	-0.13	1.36	0.07	0.26	-0.8	0.22	-1.37	0.08	-0.62	-0.67	-0.86	-1.07	-0.41	-0.32	0.27	-0.64	0.11	0.61	1.6	1.17	0.73	0.53	0.25	-0.96
KANGVDVTTHRQDINGKEMKFEVLTLAS	ncv-10	-1	-1.17	0.7	0.7	0.8	1.64	0.67	1.63	0.13	0.15	-1.11	-1.35	-0.92	0.02	-0.91	0.36	-0.48	-0.99	0	-0.37	0.69	-0.55	0.85	0.73	-0.8	-0.2	-1.53	-2.63	2.28	-0.53	-1.18	2.01	-1.34	0.76	-0.92	-0.17	-1.91	0.22	-1.4	-0.24	-0.03	-1.15	0.67	-0.41	-0.01	-2.68	1.31	0.03
NNKQTIHLLKRLPADVLKKTIKNTLDIH	ncv-11	-1	-0.99	0	-0.37	0.69	-0.55	0.85	0.73	-0.8	-0.99	0	-0.37	0.69	-0.55	0.85	0.73	-0.8	-1.17	0.7	0.7	0.8	1.64	0.67	1.63	0.13	-0.96	0.12	0.18	0.16	0.09	0.42	-0.2	-0.41	-0.34	-0.51	-0.55	-1.06	-0.06	-0.01	-0.79	0.39	1.27	-0.14	0.3	-1.8	0.3	-1.61	-0.16
NNVLKNEMKRYKGLLPKDIANSFYEVFE	ncv-12	-1	-0.99	0	-0.37	0.69	-0.55	0.85	0.73	-0.8	-0.99	0	-0.37	0.69	-0.55	0.85	0.73	-0.8	0.76	-0.92	-0.17	-1.91	0.22	-1.4	-0.24	-0.03	1.36	0.07	0.26	-0.8	0.22	-1.37	0.08	-0.62	-1.17	0.7	0.7	0.8	1.64	0.67	1.63	0.13	-0.99	0	-0.37	0.69	-0.55	0.85	0.73
DRLEAMARLRNEESEKMAKDTSDEVSLN	ncv-13	-1	-1.15	0.67	-0.41	-0.01	-2.68	1.31	0.03	0.56	-1.47	1.45	1.24	1.27	1.55	1.47	1.3	0.83	1.36	0.07	0.26	-0.8	0.22	-1.37	0.08	-0.62	-1.18	0.4	0.1	0.36	-2.16	-0.17	0.91	0.02	0.15	-1.11	-1.35	-0.92	0.02	-0.91	0.36	-0.48	1.01	-0.53	0.43	0	0.23	0.1	-0.86
RSGLTAVIRRANNVLKNEMKRYKGLLPK	ncv-14	-1	-1.47	1.45	1.24	1.27	1.55	1.47	1.3	0.83	-0.67	-0.86	-1.07	-0.41	-0.32	0.27	-0.64	0.11	-0.2	-1.53	-2.63	2.28	-0.53	-1.18	2.01	-1.34	1.36	0.07	0.26	-0.8	0.22	-1.37	0.08	-0.62	-0.34	-0.51	-0.55	-1.06	-0.06	-0.01	-0.79	0.39	0.15	-1.11	-1.35	-0.92	0.02	-0.91	0.36
GPSLRVMINSRSAVLAQMPSKFTICANV	ncv-15	-1	-0.2	-1.53	-2.63	2.28	-0.53	-1.18	2.01	-1.34	0.22	-0.17	-0.5	0.05	-0.01	-1.34	-0.19	3.56	-0.67	-0.86	-1.07	-0.41	-0.32	0.27	-0.64	0.11	1.36	0.07	0.26	-0.8	0.22	-1.37	0.08	-0.62	-1.47	1.45	1.24	1.27	1.55	1.47	1.3	0.83	0.76	-0.92	-0.17	-1.91	0.22	-1.4	-0.24
IPTYLRSISVRNKDLNTLENITTTEFKN	ncv-16	-1	1.27	-0.14	0.3	-1.8	0.3	-1.61	-0.16	-0.13	0.22	-0.17	-0.5	0.05	-0.01	-1.34	-0.19	3.56	-0.34	-0.51	-0.55	-1.06	-0.06	-0.01	-0.79	0.39	0.61	1.6	1.17	0.73	0.53	0.25	-0.96	-0.52	1.36	0.07	0.26	-0.8	0.22	-1.37	0.08	-0.62	-1.47	1.45	1.24	1.27	1.55	1.47	1.3
AKPSDAASEAARPATSTLNRFSALQQAV	ncv-17	-1	0.15	-1.11	-1.35	-0.92	0.02	-0.91	0.36	-0.48	-1.17	0.7	0.7	0.8	1.64	0.67	1.63	0.13	0.22	-0.17	-0.5	0.05	-0.01	-1.34	-0.19	3.56	-0.67	-0.86	-1.07	-0.41	-0.32	0.27	-0.64	0.11	-1.15	0.67	-0.41	-0.01	-2.68	1.31	0.03	0.56	0.15	-1.11	-1.35	-0.92	0.02	-0.91	0.36
SELITKAVAASKERSGVSLAALKKALAA	ncv-18	-1	-0.67	-0.86	-1.07	-0.41	-0.32	0.27	-0.64	0.11	-1.18	0.4	0.1	0.36	-2.16	-0.17	0.91	0.02	1.36	0.07	0.26	-0.8	0.22	-1.37	0.08	-0.62	1.27	-0.14	0.3	-1.8	0.3	-1.61	-0.16	-0.13	-0.34	-0.51	-0.55	-1.06	-0.06	-0.01	-0.79	0.39	-1.17	0.7	0.7	0.8	1.64	0.67	1.63
DHASIQMNVAEVDKVTGRFNGQFKTYAI	ncv-19	-1	-1.15	0.67	-0.41	-0.01	-2.68	1.31	0.03	0.56	-0.43	-0.25	0.37	0.19	0.51	1.28	0.93	0.65	0.15	-1.11	-1.35	-0.92	0.02	-0.91	0.36	-0.48	-0.67	-0.86	-1.07	-0.41	-0.32	0.27	-0.64	0.11	1.27	-0.14	0.3	-1.8	0.3	-1.61	-0.16	-0.13	-0.96	0.12	0.18	0.16	0.09	0.42	-0.2
PAAIESPAVAAPAYSRALSRQLSSGVSE	ncv-20	-1	0.22	-0.17	-0.5	0.05	-0.01	-1.34	-0.19	3.56	0.15	-1.11	-1.35	-0.92	0.02	-0.91	0.36	-0.48	0.15	-1.11	-1.35	-0.92	0.02	-0.91	0.36	-0.48	1.27	-0.14	0.3	-1.8	0.3	-1.61	-0.16	-0.13	-1.18	0.4	0.1	0.36	-2.16	-0.17	0.91	0.02	-0.67	-0.86	-1.07	-0.41	-0.32	0.27	-0.64
HTFYNELRVAPEEHPVLLTEAPLNPKAN	ncv-21	-1	-0.43	-0.25	0.37	0.19	0.51	1.28	0.93	0.65	-0.34	-0.51	-0.55	-1.06	-0.06	-0.01	-0.79	0.39	1.52	0.61	0.96	-0.16	0.25	0.28	-1.33	-0.2	0.61	1.6	1.17	0.73	0.53	0.25	-0.96	-0.52	-0.99	0	-0.37	0.69	-0.55	0.85	0.73	-0.8	-1.18	0.4	0.1	0.36	-2.16	-0.17	0.91
TKKKFKDPNAPKRPPSAFFLFCSEYRPK	ncv-22	-1	-0.34	-0.51	-0.55	-1.06	-0.06	-0.01	-0.79	0.39	-1.17	0.7	0.7	0.8	1.64	0.67	1.63	0.13	-1.17	0.7	0.7	0.8	1.64	0.67	1.63	0.13	-1.17	0.7	0.7	0.8	1.64	0.67	1.63	0.13	1.52	0.61	0.96	-0.16	0.25	0.28	-1.33	-0.2	-1.17	0.7	0.7	0.8	1.64	0.67	1.63
MMVLQVSAAPRTVALTALLMVLLTSVVQ	ncv-23	-1	1.01	-0.53	0.43	0	0.23	0.1	-0.86	-0.68	1.01	-0.53	0.43	0	0.23	0.1	-0.86	-0.68	0.76	-0.92	-0.17	-1.91	0.22	-1.4	-0.24	-0.03	1.36	0.07	0.26	-0.8	0.22	-1.37	0.08	-0.62	-0.96	0.12	0.18	0.16	0.09	0.42	-0.2	-0.41	0.76	-0.92	-0.17	-1.91	0.22	-1.4	-0.24
ADKPDMGEIASFDKAKLKKTETQEKNTL	ncv-24	-1	0.15	-1.11	-1.35	-0.92	0.02	-0.91	0.36	-0.48	-1.15	0.67	-0.41	-0.01	-2.68	1.31	0.03	0.56	-1.17	0.7	0.7	0.8	1.64	0.67	1.63	0.13	0.22	-0.17	-0.5	0.05	-0.01	-1.34	-0.19	3.56	-1.15	0.67	-0.41	-0.01	-2.68	1.31	0.03	0.56	1.01	-0.53	0.43	0	0.23	0.1	-0.86
PGDFIHTLGDAHIYLNHIEPLKIQLQRE	ncv-25	-1	0.22	-0.17	-0.5	0.05	-0.01	-1.34	-0.19	3.56	-0.2	-1.53	-2.63	2.28	-0.53	-1.18	2.01	-1.34	-1.15	0.67	-0.41	-0.01	-2.68	1.31	0.03	0.56	1.52	0.61	0.96	-0.16	0.25	0.28	-1.33	-0.2	1.27	-0.14	0.3	-1.8	0.3	-1.61	-0.16	-0.13	-0.43	-0.25	0.37	0.19	0.51	1.28	0.93
KSRFCRGVPDAKIRIFDLGRKKAKVDEF	ncv-26	-1	-1.17	0.7	0.7	0.8	1.64	0.67	1.63	0.13	-0.67	-0.86	-1.07	-0.41	-0.32	0.27	-0.64	0.11	-1.47	1.45	1.24	1.27	1.55	1.47	1.3	0.83	1.52	0.61	0.96	-0.16	0.25	0.28	-1.33	-0.2	0.18	-1.67	-0.46	-0.21	0	1.2	-1.61	-0.19	-1.47	1.45	1.24	1.27	1.55	1.47	1.3
PKILCQEEQDAYRRIHSLTHLDSVTKIH	ncv-27	-1	0.22	-0.17	-0.5	0.05	-0.01	-1.34	-0.19	3.56	-1.17	0.7	0.7	0.8	1.64	0.67	1.63	0.13	1.27	-0.14	0.3	-1.8	0.3	-1.61	-0.16	-0.13	1.36	0.07	0.26	-0.8	0.22	-1.37	0.08	-0.62	0.18	-1.67	-0.46	-0.21	0	1.2	-1.61	-0.19	-0.96	0.12	0.18	0.16	0.09	0.42	-0.2
TLESDKVKLELKVKNLELQLKENKRQLS	ncv-28	-1	-0.34	-0.51	-0.55	-1.06	-0.06	-0.01	-0.79	0.39	1.36	0.07	0.26	-0.8	0.22	-1.37	0.08	-0.62	-1.18	0.4	0.1	0.36	-2.16	-0.17	0.91	0.02	-0.67	-0.86	-1.07	-0.41	-0.32	0.27	-0.64	0.11	-1.15	0.67	-0.41	-0.01	-2.68	1.31	0.03	0.56	-1.17	0.7	0.7	0.8	1.64	0.67	1.63
KLITPAVVSERLKIRGSLARAALQELLS	ncv-29	-1	-1.17	0.7	0.7	0.8	1.64	0.67	1.63	0.13	1.36	0.07	0.26	-0.8	0.22	-1.37	0.08	-0.62	1.27	-0.14	0.3	-1.8	0.3	-1.61	-0.16	-0.13	-0.34	-0.51	-0.55	-1.06	-0.06	-0.01	-0.79	0.39	0.22	-0.17	-0.5	0.05	-0.01	-1.34	-0.19	3.56	0.15	-1.11	-1.35	-0.92	0.02	-0.91	0.36
VYAILTHGIFSGPAISRINNACFEAVVV	ncv-30	-1	0.76	-0.92	-0.17	-1.91	0.22	-1.4	-0.24	-0.03	0.61	1.6	1.17	0.73	0.53	0.25	-0.96	-0.52	0.15	-1.11	-1.35	-0.92	0.02	-0.91	0.36	-0.48	1.27	-0.14	0.3	-1.8	0.3	-1.61	-0.16	-0.13	1.36	0.07	0.26	-0.8	0.22	-1.37	0.08	-0.62	-0.34	-0.51	-0.55	-1.06	-0.06	-0.01	-0.79
GDRLYIGLAGLATDVQTVAQRLKFRLNL	ncv-31	-1	-0.2	-1.53	-2.63	2.28	-0.53	-1.18	2.01	-1.34	-1.15	0.67	-0.41	-0.01	-2.68	1.31	0.03	0.56	-1.47	1.45	1.24	1.27	1.55	1.47	1.3	0.83	1.36	0.07	0.26	-0.8	0.22	-1.37	0.08	-0.62	0.61	1.6	1.17	0.73	0.53	0.25	-0.96	-0.52	1.27	-0.14	0.3	-1.8	0.3	-1.61	-0.16
DAATKQEGMEGLLGTLVQLLGSDDINVV	ncv-32	-1	-1.15	0.67	-0.41	-0.01	-2.68	1.31	0.03	0.56	0.15	-1.11	-1.35	-0.92	0.02	-0.91	0.36	-0.48	0.15	-1.11	-1.35	-0.92	0.02	-0.91	0.36	-0.48	-0.34	-0.51	-0.55	-1.06	-0.06	-0.01	-0.79	0.39	-1.17	0.7	0.7	0.8	1.64	0.67	1.63	0.13	-0.96	0.12	0.18	0.16	0.09	0.42	-0.2
AATKQEGMEGLLGTLVQLLGSDDINVVT	ncv-33	-1	0.15	-1.11	-1.35	-0.92	0.02	-0.91	0.36	-0.48	0.15	-1.11	-1.35	-0.92	0.02	-0.91	0.36	-0.48	-0.34	-0.51	-0.55	-1.06	-0.06	-0.01	-0.79	0.39	-1.17	0.7	0.7	0.8	1.64	0.67	1.63	0.13	-0.96	0.12	0.18	0.16	0.09	0.42	-0.2	-0.41	-1.18	0.4	0.1	0.36	-2.16	-0.17	0.91
PWLVAQVDSGLYPGLIWLHRDSKRFQIP	ncv-34	-1	0.22	-0.17	-0.5	0.05	-0.01	-1.34	-0.19	3.56	1.5	2.06	1.79	0.75	0.75	-0.13	-1.01	-0.85	1.36	0.07	0.26	-0.8	0.22	-1.37	0.08	-0.62	0.76	-0.92	-0.17	-1.91	0.22	-1.4	-0.24	-0.03	0.15	-1.11	-1.35	-0.92	0.02	-0.91	0.36	-0.48	-0.96	0.12	0.18	0.16	0.09	0.42	-0.2
PAQITMKVIQGLYSGVTTVELDTLAAET	ncv-35	-1	0.22	-0.17	-0.5	0.05	-0.01	-1.34	-0.19	3.56	0.15	-1.11	-1.35	-0.92	0.02	-0.91	0.36	-0.48	-0.96	0.12	0.18	0.16	0.09	0.42	-0.2	-0.41	1.27	-0.14	0.3	-1.8	0.3	-1.61	-0.16	-0.13	-0.34	-0.51	-0.55	-1.06	-0.06	-0.01	-0.79	0.39	1.01	-0.53	0.43	0	0.23	0.1	-0.86
SSYGGPASQQLSGGYGGGYGGQSSMSGY	ncv-36	-1	-0.67	-0.86	-1.07	-0.41	-0.32	0.27	-0.64	0.11	-0.67	-0.86	-1.07	-0.41	-0.32	0.27	-0.64	0.11	0.61	1.6	1.17	0.73	0.53	0.25	-0.96	-0.52	-0.2	-1.53	-2.63	2.28	-0.53	-1.18	2.01	-1.34	-0.2	-1.53	-2.63	2.28	-0.53	-1.18	2.01	-1.34	0.22	-0.17	-0.5	0.05	-0.01	-1.34	-0.19
GGNFGGRSSGPYGGGGQYFAKPRNQGGY	ncv-37	-1	-0.2	-1.53	-2.63	2.28	-0.53	-1.18	2.01	-1.34	-0.2	-1.53	-2.63	2.28	-0.53	-1.18	2.01	-1.34	-0.99	0	-0.37	0.69	-0.55	0.85	0.73	-0.8	1.52	0.61	0.96	-0.16	0.25	0.28	-1.33	-0.2	-0.2	-1.53	-2.63	2.28	-0.53	-1.18	2.01	-1.34	-0.2	-1.53	-2.63	2.28	-0.53	-1.18	2.01
EIWEFLNMLGVYDGEEHSVFGEPWKLIT	ncv-38	-1	-1.18	0.4	0.1	0.36	-2.16	-0.17	0.91	0.02	1.27	-0.14	0.3	-1.8	0.3	-1.61	-0.16	-0.13	1.5	2.06	1.79	0.75	0.75	-0.13	-1.01	-0.85	-1.18	0.4	0.1	0.36	-2.16	-0.17	0.91	0.02	1.52	0.61	0.96	-0.16	0.25	0.28	-1.33	-0.2	1.36	0.07	0.26	-0.8	0.22	-1.37	0.08
PKNHILPPMDHSTISLQMGTNKCASQVG	ncv-39	-1	0.22	-0.17	-0.5	0.05	-0.01	-1.34	-0.19	3.56	-1.17	0.7	0.7	0.8	1.64	0.67	1.63	0.13	-0.99	0	-0.37	0.69	-0.55	0.85	0.73	-0.8	-0.43	-0.25	0.37	0.19	0.51	1.28	0.93	0.65	1.27	-0.14	0.3	-1.8	0.3	-1.61	-0.16	-0.13	1.36	0.07	0.26	-0.8	0.22	-1.37	0.08
LDEGFTAKDILDQKINEVSSSDDKDAFY	ncv-40	-1	1.36	0.07	0.26	-0.8	0.22	-1.37	0.08	-0.62	-1.15	0.67	-0.41	-0.01	-2.68	1.31	0.03	0.56	-1.18	0.4	0.1	0.36	-2.16	-0.17	0.91	0.02	-0.2	-1.53	-2.63	2.28	-0.53	-1.18	2.01	-1.34	1.52	0.61	0.96	-0.16	0.25	0.28	-1.33	-0.2	-0.34	-0.51	-0.55	-1.06	-0.06	-0.01	-0.79
KGNVFKNKRILMEHIHKLKADKARKKLL	ncv-41	-1	-1.17	0.7	0.7	0.8	1.64	0.67	1.63	0.13	-0.2	-1.53	-2.63	2.28	-0.53	-1.18	2.01	-1.34	-0.99	0	-0.37	0.69	-0.55	0.85	0.73	-0.8	0.76	-0.92	-0.17	-1.91	0.22	-1.4	-0.24	-0.03	1.52	0.61	0.96	-0.16	0.25	0.28	-1.33	-0.2	-1.17	0.7	0.7	0.8	1.64	0.67	1.63
FGPDGTGPNILTDITKGVQYLNEIKDSV	ncv-42	-1	1.52	0.61	0.96	-0.16	0.25	0.28	-1.33	-0.2	-0.2	-1.53	-2.63	2.28	-0.53	-1.18	2.01	-1.34	0.22	-0.17	-0.5	0.05	-0.01	-1.34	-0.19	3.56	-1.15	0.67	-0.41	-0.01	-2.68	1.31	0.03	0.56	-0.2	-1.53	-2.63	2.28	-0.53	-1.18	2.01	-1.34	-0.34	-0.51	-0.55	-1.06	-0.06	-0.01	-0.79
AEEFYQSLGIPYHIVNIVSGSLNHAASK	ncv-43	-1	0.15	-1.11	-1.35	-0.92	0.02	-0.91	0.36	-0.48	-1.18	0.4	0.1	0.36	-2.16	-0.17	0.91	0.02	-1.18	0.4	0.1	0.36	-2.16	-0.17	0.91	0.02	1.52	0.61	0.96	-0.16	0.25	0.28	-1.33	-0.2	0.61	1.6	1.17	0.73	0.53	0.25	-0.96	-0.52	-0.96	0.12	0.18	0.16	0.09	0.42	-0.2
KERGALTVGITNTVGSSISRETDCGVHI	ncv-44	-1	-1.17	0.7	0.7	0.8	1.64	0.67	1.63	0.13	-1.18	0.4	0.1	0.36	-2.16	-0.17	0.91	0.02	-1.47	1.45	1.24	1.27	1.55	1.47	1.3	0.83	-0.2	-1.53	-2.63	2.28	-0.53	-1.18	2.01	-1.34	0.15	-1.11	-1.35	-0.92	0.02	-0.91	0.36	-0.48	1.36	0.07	0.26	-0.8	0.22	-1.37	0.08
SWGSECCTRKTRIIDVVYNASNNELVRT	ncv-45	-1	-0.67	-0.86	-1.07	-0.41	-0.32	0.27	-0.64	0.11	1.5	2.06	1.79	0.75	0.75	-0.13	-1.01	-0.85	-0.2	-1.53	-2.63	2.28	-0.53	-1.18	2.01	-1.34	-0.67	-0.86	-1.07	-0.41	-0.32	0.27	-0.64	0.11	-1.18	0.4	0.1	0.36	-2.16	-0.17	0.91	0.02	0.18	-1.67	-0.46	-0.21	0	1.2	-1.61
LLFLPPLLLLLDVPTAAVQASPLQALDF	ncv-46	-1	1.36	0.07	0.26	-0.8	0.22	-1.37	0.08	-0.62	1.36	0.07	0.26	-0.8	0.22	-1.37	0.08	-0.62	1.52	0.61	0.96	-0.16	0.25	0.28	-1.33	-0.2	1.36	0.07	0.26	-0.8	0.22	-1.37	0.08	-0.62	0.22	-0.17	-0.5	0.05	-0.01	-1.34	-0.19	3.56	0.22	-0.17	-0.5	0.05	-0.01	-1.34	-0.19
LLLFLPPLLLLLDVPTAAVQASPLQALD	ncv-47	-1	1.36	0.07	0.26	-0.8	0.22	-1.37	0.08	-0.62	1.36	0.07	0.26	-0.8	0.22	-1.37	0.08	-0.62	1.36	0.07	0.26	-0.8	0.22	-1.37	0.08	-0.62	1.52	0.61	0.96	-0.16	0.25	0.28	-1.33	-0.2	1.36	0.07	0.26	-0.8	0.22	-1.37	0.08	-0.62	0.22	-0.17	-0.5	0.05	-0.01	-1.34	-0.19
LLFLPPLLLLLDVPTAAVQASPLQALDF	ncv-48	-1	1.36	0.07	0.26	-0.8	0.22	-1.37	0.08	-0.62	1.36	0.07	0.26	-0.8	0.22	-1.37	0.08	-0.62	1.52	0.61	0.96	-0.16	0.25	0.28	-1.33	-0.2	1.36	0.07	0.26	-0.8	0.22	-1.37	0.08	-0.62	0.22	-0.17	-0.5	0.05	-0.01	-1.34	-0.19	3.56	0.22	-0.17	-0.5	0.05	-0.01	-1.34	-0.19
SHWMVALLLLLSAEPVPAARSEDRYRNP	ncv-49	-1	-0.67	-0.86	-1.07	-0.41	-0.32	0.27	-0.64	0.11	-0.43	-0.25	0.37	0.19	0.51	1.28	0.93	0.65	1.5	2.06	1.79	0.75	0.75	-0.13	-1.01	-0.85	1.01	-0.53	0.43	0	0.23	0.1	-0.86	-0.68	0.76	-0.92	-0.17	-1.91	0.22	-1.4	-0.24	-0.03	0.15	-1.11	-1.35	-0.92	0.02	-0.91	0.36
AAMYQAVGELPQANRDTLAFLMIHLQRV	ncv-50	-1	0.15	-1.11	-1.35	-0.92	0.02	-0.91	0.36	-0.48	0.15	-1.11	-1.35	-0.92	0.02	-0.91	0.36	-0.48	1.01	-0.53	0.43	0	0.23	0.1	-0.86	-0.68	0.61	1.6	1.17	0.73	0.53	0.25	-0.96	-0.52	-0.96	0.12	0.18	0.16	0.09	0.42	-0.2	-0.41	0.15	-1.11	-1.35	-0.92	0.02	-0.91	0.36
QIAPFPEAALPTSHPKIVLTSLPALAVP	ncv-51	-1	-0.96	0.12	0.18	0.16	0.09	0.42	-0.2	-0.41	1.27	-0.14	0.3	-1.8	0.3	-1.61	-0.16	-0.13	0.15	-1.11	-1.35	-0.92	0.02	-0.91	0.36	-0.48	0.22	-0.17	-0.5	0.05	-0.01	-1.34	-0.19	3.56	1.52	0.61	0.96	-0.16	0.25	0.28	-1.33	-0.2	0.22	-0.17	-0.5	0.05	-0.01	-1.34	-0.19
GGMQALGLHLTDPSQRLVQNCLWTLRNL	ncv-52	-1	-0.2	-1.53	-2.63	2.28	-0.53	-1.18	2.01	-1.34	-0.2	-1.53	-2.63	2.28	-0.53	-1.18	2.01	-1.34	1.01	-0.53	0.43	0	0.23	0.1	-0.86	-0.68	-0.96	0.12	0.18	0.16	0.09	0.42	-0.2	-0.41	0.15	-1.11	-1.35	-0.92	0.02	-0.91	0.36	-0.48	1.36	0.07	0.26	-0.8	0.22	-1.37	0.08
IKVNGRPLEMIEPRTLQYKLLEPVLLLG	ncv-53	-1	1.27	-0.14	0.3	-1.8	0.3	-1.61	-0.16	-0.13	-1.17	0.7	0.7	0.8	1.64	0.67	1.63	0.13	0.76	-0.92	-0.17	-1.91	0.22	-1.4	-0.24	-0.03	-0.99	0	-0.37	0.69	-0.55	0.85	0.73	-0.8	-0.2	-1.53	-2.63	2.28	-0.53	-1.18	2.01	-1.34	-1.47	1.45	1.24	1.27	1.55	1.47	1.3
EPITVKFAANPNQNKNVALLSQLYHSPA	ncv-54	-1	-1.18	0.4	0.1	0.36	-2.16	-0.17	0.91	0.02	0.22	-0.17	-0.5	0.05	-0.01	-1.34	-0.19	3.56	1.27	-0.14	0.3	-1.8	0.3	-1.61	-0.16	-0.13	-0.34	-0.51	-0.55	-1.06	-0.06	-0.01	-0.79	0.39	0.76	-0.92	-0.17	-1.91	0.22	-1.4	-0.24	-0.03	-1.17	0.7	0.7	0.8	1.64	0.67	1.63
NELMLSMLFNQFPGFKEVRLVPGRHDIA	ncv-55	-1	-0.99	0	-0.37	0.69	-0.55	0.85	0.73	-0.8	-1.18	0.4	0.1	0.36	-2.16	-0.17	0.91	0.02	1.36	0.07	0.26	-0.8	0.22	-1.37	0.08	-0.62	1.01	-0.53	0.43	0	0.23	0.1	-0.86	-0.68	1.36	0.07	0.26	-0.8	0.22	-1.37	0.08	-0.62	-0.67	-0.86	-1.07	-0.41	-0.32	0.27	-0.64
AIKYTDIRGQPRYPVNSVNILKAHGRSQ	ncv-56	-1	0.15	-1.11	-1.35	-0.92	0.02	-0.91	0.36	-0.48	1.27	-0.14	0.3	-1.8	0.3	-1.61	-0.16	-0.13	-1.17	0.7	0.7	0.8	1.64	0.67	1.63	0.13	0.61	1.6	1.17	0.73	0.53	0.25	-0.96	-0.52	-0.34	-0.51	-0.55	-1.06	-0.06	-0.01	-0.79	0.39	-1.15	0.67	-0.41	-0.01	-2.68	1.31	0.03
KEDLQELNDRLAVYIDRVRSLETENAGL	ncv-57	-1	-1.17	0.7	0.7	0.8	1.64	0.67	1.63	0.13	-1.18	0.4	0.1	0.36	-2.16	-0.17	0.91	0.02	-1.15	0.67	-0.41	-0.01	-2.68	1.31	0.03	0.56	1.36	0.07	0.26	-0.8	0.22	-1.37	0.08	-0.62	-0.96	0.12	0.18	0.16	0.09	0.42	-0.2	-0.41	-1.18	0.4	0.1	0.36	-2.16	-0.17	0.91
IKQRLFENLRMLPHAPGVQMQAIPEDAV	ncv-58	-1	1.27	-0.14	0.3	-1.8	0.3	-1.61	-0.16	-0.13	-1.17	0.7	0.7	0.8	1.64	0.67	1.63	0.13	-0.96	0.12	0.18	0.16	0.09	0.42	-0.2	-0.41	-1.47	1.45	1.24	1.27	1.55	1.47	1.3	0.83	1.36	0.07	0.26	-0.8	0.22	-1.37	0.08	-0.62	1.52	0.61	0.96	-0.16	0.25	0.28	-1.33
NYNDRYDEIRRHWGGNVLGPKSVARIAK	ncv-59	-1	-0.99	0	-0.37	0.69	-0.55	0.85	0.73	-0.8	0.61	1.6	1.17	0.73	0.53	0.25	-0.96	-0.52	-0.99	0	-0.37	0.69	-0.55	0.85	0.73	-0.8	-1.15	0.67	-0.41	-0.01	-2.68	1.31	0.03	0.56	-1.47	1.45	1.24	1.27	1.55	1.47	1.3	0.83	0.61	1.6	1.17	0.73	0.53	0.25	-0.96
CELRLLIHQSLAGGIIGVKGAKIKELRE	ncv-60	-1	0.18	-1.67	-0.46	-0.21	0	1.2	-1.61	-0.19	-1.18	0.4	0.1	0.36	-2.16	-0.17	0.91	0.02	1.36	0.07	0.26	-0.8	0.22	-1.37	0.08	-0.62	-1.47	1.45	1.24	1.27	1.55	1.47	1.3	0.83	1.36	0.07	0.26	-0.8	0.22	-1.37	0.08	-0.62	1.36	0.07	0.26	-0.8	0.22	-1.37	0.08
TFSLQKKFESLFPGKLEVVRMTQQQENP	ncv-61	-1	-0.34	-0.51	-0.55	-1.06	-0.06	-0.01	-0.79	0.39	1.52	0.61	0.96	-0.16	0.25	0.28	-1.33	-0.2	-0.67	-0.86	-1.07	-0.41	-0.32	0.27	-0.64	0.11	1.36	0.07	0.26	-0.8	0.22	-1.37	0.08	-0.62	-0.96	0.12	0.18	0.16	0.09	0.42	-0.2	-0.41	-1.17	0.7	0.7	0.8	1.64	0.67	1.63
KESLQMSLSLLPPDALVGLITFGRMVQV	ncv-62	-1	-1.17	0.7	0.7	0.8	1.64	0.67	1.63	0.13	-1.18	0.4	0.1	0.36	-2.16	-0.17	0.91	0.02	-0.67	-0.86	-1.07	-0.41	-0.32	0.27	-0.64	0.11	1.36	0.07	0.26	-0.8	0.22	-1.37	0.08	-0.62	-0.96	0.12	0.18	0.16	0.09	0.42	-0.2	-0.41	1.01	-0.53	0.43	0	0.23	0.1	-0.86
AAGLFLLALSLWGQPAEAAACYGCSPGS	ncv-63	-1	0.15	-1.11	-1.35	-0.92	0.02	-0.91	0.36	-0.48	0.15	-1.11	-1.35	-0.92	0.02	-0.91	0.36	-0.48	-0.2	-1.53	-2.63	2.28	-0.53	-1.18	2.01	-1.34	1.36	0.07	0.26	-0.8	0.22	-1.37	0.08	-0.62	1.52	0.61	0.96	-0.16	0.25	0.28	-1.33	-0.2	1.36	0.07	0.26	-0.8	0.22	-1.37	0.08
GLEHRGSEASPALPGLKLSADQVALVYS	ncv-64	-1	-0.2	-1.53	-2.63	2.28	-0.53	-1.18	2.01	-1.34	1.36	0.07	0.26	-0.8	0.22	-1.37	0.08	-0.62	-1.18	0.4	0.1	0.36	-2.16	-0.17	0.91	0.02	-0.43	-0.25	0.37	0.19	0.51	1.28	0.93	0.65	-1.47	1.45	1.24	1.27	1.55	1.47	1.3	0.83	-0.2	-1.53	-2.63	2.28	-0.53	-1.18	2.01
PGGAHGMLSSPKLPVSSLGLAASTNGSS	ncv-65	-1	0.22	-0.17	-0.5	0.05	-0.01	-1.34	-0.19	3.56	-0.2	-1.53	-2.63	2.28	-0.53	-1.18	2.01	-1.34	-0.2	-1.53	-2.63	2.28	-0.53	-1.18	2.01	-1.34	0.15	-1.11	-1.35	-0.92	0.02	-0.91	0.36	-0.48	-0.43	-0.25	0.37	0.19	0.51	1.28	0.93	0.65	-0.2	-1.53	-2.63	2.28	-0.53	-1.18	2.01
HKELKTDSSPNQARAQAALQAVNSVQSG	ncv-66	-1	-0.43	-0.25	0.37	0.19	0.51	1.28	0.93	0.65	-1.17	0.7	0.7	0.8	1.64	0.67	1.63	0.13	-1.18	0.4	0.1	0.36	-2.16	-0.17	0.91	0.02	1.36	0.07	0.26	-0.8	0.22	-1.37	0.08	-0.62	-1.17	0.7	0.7	0.8	1.64	0.67	1.63	0.13	-0.34	-0.51	-0.55	-1.06	-0.06	-0.01	-0.79
SSGNGASTAASPTQPIQLSDLQSILATM	ncv-67	-1	-0.67	-0.86	-1.07	-0.41	-0.32	0.27	-0.64	0.11	-0.67	-0.86	-1.07	-0.41	-0.32	0.27	-0.64	0.11	-0.2	-1.53	-2.63	2.28	-0.53	-1.18	2.01	-1.34	-0.99	0	-0.37	0.69	-0.55	0.85	0.73	-0.8	-0.2	-1.53	-2.63	2.28	-0.53	-1.18	2.01	-1.34	0.15	-1.11	-1.35	-0.92	0.02	-0.91	0.36
IDEVVYDEDSPYQNIKILHSKQFGNILI	ncv-68	-1	1.27	-0.14	0.3	-1.8	0.3	-1.61	-0.16	-0.13	-1.15	0.67	-0.41	-0.01	-2.68	1.31	0.03	0.56	-1.18	0.4	0.1	0.36	-2.16	-0.17	0.91	0.02	0.76	-0.92	-0.17	-1.91	0.22	-1.4	-0.24	-0.03	0.76	-0.92	-0.17	-1.91	0.22	-1.4	-0.24	-0.03	0.61	1.6	1.17	0.73	0.53	0.25	-0.96
QTGSDDEDESSEQTFMYYVNDGVYGSFN	ncv-69	-1	-0.96	0.12	0.18	0.16	0.09	0.42	-0.2	-0.41	-0.34	-0.51	-0.55	-1.06	-0.06	-0.01	-0.79	0.39	-0.2	-1.53	-2.63	2.28	-0.53	-1.18	2.01	-1.34	-0.67	-0.86	-1.07	-0.41	-0.32	0.27	-0.64	0.11	-1.15	0.67	-0.41	-0.01	-2.68	1.31	0.03	0.56	-1.15	0.67	-0.41	-0.01	-2.68	1.31	0.03
AHLLQDDISSSYTTTTTITAPPSRVLQN	ncv-70	-1	0.15	-1.11	-1.35	-0.92	0.02	-0.91	0.36	-0.48	-0.43	-0.25	0.37	0.19	0.51	1.28	0.93	0.65	1.36	0.07	0.26	-0.8	0.22	-1.37	0.08	-0.62	1.36	0.07	0.26	-0.8	0.22	-1.37	0.08	-0.62	-0.96	0.12	0.18	0.16	0.09	0.42	-0.2	-0.41	-1.15	0.67	-0.41	-0.01	-2.68	1.31	0.03
LFRLLPSELTLWVDPYEVSYRIGEDGSI	ncv-71	-1	1.36	0.07	0.26	-0.8	0.22	-1.37	0.08	-0.62	1.52	0.61	0.96	-0.16	0.25	0.28	-1.33	-0.2	-1.47	1.45	1.24	1.27	1.55	1.47	1.3	0.83	1.36	0.07	0.26	-0.8	0.22	-1.37	0.08	-0.62	1.36	0.07	0.26	-0.8	0.22	-1.37	0.08	-0.62	0.22	-0.17	-0.5	0.05	-0.01	-1.34	-0.19
LAMVPRMIVTPQSNRPVMGIVQDTLTAV	ncv-72	-1	1.36	0.07	0.26	-0.8	0.22	-1.37	0.08	-0.62	0.15	-1.11	-1.35	-0.92	0.02	-0.91	0.36	-0.48	1.01	-0.53	0.43	0	0.23	0.1	-0.86	-0.68	0.76	-0.92	-0.17	-1.91	0.22	-1.4	-0.24	-0.03	0.22	-0.17	-0.5	0.05	-0.01	-1.34	-0.19	3.56	-1.47	1.45	1.24	1.27	1.55	1.47	1.3
QVAMNPTNTVFDAKRLIGRRFDDAVVQS	ncv-73	-1	-0.96	0.12	0.18	0.16	0.09	0.42	-0.2	-0.41	0.76	-0.92	-0.17	-1.91	0.22	-1.4	-0.24	-0.03	0.15	-1.11	-1.35	-0.92	0.02	-0.91	0.36	-0.48	1.01	-0.53	0.43	0	0.23	0.1	-0.86	-0.68	-0.99	0	-0.37	0.69	-0.55	0.85	0.73	-0.8	0.22	-0.17	-0.5	0.05	-0.01	-1.34	-0.19
IKPLCDLLTVMDSKIVQVALNGLENILR	ncv-74	-1	1.27	-0.14	0.3	-1.8	0.3	-1.61	-0.16	-0.13	-1.17	0.7	0.7	0.8	1.64	0.67	1.63	0.13	0.22	-0.17	-0.5	0.05	-0.01	-1.34	-0.19	3.56	1.36	0.07	0.26	-0.8	0.22	-1.37	0.08	-0.62	0.18	-1.67	-0.46	-0.21	0	1.2	-1.61	-0.19	-1.15	0.67	-0.41	-0.01	-2.68	1.31	0.03
AQGIGKLASVPAGGAVAVSAAPGSAAPA	ncv-75	-1	0.15	-1.11	-1.35	-0.92	0.02	-0.91	0.36	-0.48	-0.96	0.12	0.18	0.16	0.09	0.42	-0.2	-0.41	-0.2	-1.53	-2.63	2.28	-0.53	-1.18	2.01	-1.34	1.27	-0.14	0.3	-1.8	0.3	-1.61	-0.16	-0.13	-0.2	-1.53	-2.63	2.28	-0.53	-1.18	2.01	-1.34	-1.17	0.7	0.7	0.8	1.64	0.67	1.63
ITDDVRVQEVPKLKVCALRVTSRARSRI	ncv-76	-1	1.27	-0.14	0.3	-1.8	0.3	-1.61	-0.16	-0.13	-0.34	-0.51	-0.55	-1.06	-0.06	-0.01	-0.79	0.39	-1.15	0.67	-0.41	-0.01	-2.68	1.31	0.03	0.56	-1.15	0.67	-0.41	-0.01	-2.68	1.31	0.03	0.56	0.76	-0.92	-0.17	-1.91	0.22	-1.4	-0.24	-0.03	-1.47	1.45	1.24	1.27	1.55	1.47	1.3
ASGTTVSHVSDIVGPDGLVYAVEFSHRS	ncv-77	-1	0.15	-1.11	-1.35	-0.92	0.02	-0.91	0.36	-0.48	-0.67	-0.86	-1.07	-0.41	-0.32	0.27	-0.64	0.11	-0.2	-1.53	-2.63	2.28	-0.53	-1.18	2.01	-1.34	-0.34	-0.51	-0.55	-1.06	-0.06	-0.01	-0.79	0.39	-0.34	-0.51	-0.55	-1.06	-0.06	-0.01	-0.79	0.39	0.76	-0.92	-0.17	-1.91	0.22	-1.4	-0.24
MMKKLWGDRYFDPANGKFSKSATSPEGK	ncv-78	-1	1.01	-0.53	0.43	0	0.23	0.1	-0.86	-0.68	1.01	-0.53	0.43	0	0.23	0.1	-0.86	-0.68	-1.17	0.7	0.7	0.8	1.64	0.67	1.63	0.13	-1.17	0.7	0.7	0.8	1.64	0.67	1.63	0.13	1.36	0.07	0.26	-0.8	0.22	-1.37	0.08	-0.62	1.5	2.06	1.79	0.75	0.75	-0.13	-1.01
QTGSGKTLSYLLPAIVHINHQPFLERGD	ncv-79	-1	-0.96	0.12	0.18	0.16	0.09	0.42	-0.2	-0.41	-0.34	-0.51	-0.55	-1.06	-0.06	-0.01	-0.79	0.39	-0.2	-1.53	-2.63	2.28	-0.53	-1.18	2.01	-1.34	-0.67	-0.86	-1.07	-0.41	-0.32	0.27	-0.64	0.11	-0.2	-1.53	-2.63	2.28	-0.53	-1.18	2.01	-1.34	-1.17	0.7	0.7	0.8	1.64	0.67	1.63
IDGKVRVDVTYPAGFMDVISIEKTGEHF	ncv-80	-1	1.27	-0.14	0.3	-1.8	0.3	-1.61	-0.16	-0.13	-1.15	0.67	-0.41	-0.01	-2.68	1.31	0.03	0.56	-0.2	-1.53	-2.63	2.28	-0.53	-1.18	2.01	-1.34	-1.17	0.7	0.7	0.8	1.64	0.67	1.63	0.13	0.76	-0.92	-0.17	-1.91	0.22	-1.4	-0.24	-0.03	-1.47	1.45	1.24	1.27	1.55	1.47	1.3
ARTPQTVAGYTIPPGHQVCVSPTVNQRL	ncv-81	-1	0.15	-1.11	-1.35	-0.92	0.02	-0.91	0.36	-0.48	-1.47	1.45	1.24	1.27	1.55	1.47	1.3	0.83	-0.34	-0.51	-0.55	-1.06	-0.06	-0.01	-0.79	0.39	0.22	-0.17	-0.5	0.05	-0.01	-1.34	-0.19	3.56	-0.96	0.12	0.18	0.16	0.09	0.42	-0.2	-0.41	-0.34	-0.51	-0.55	-1.06	-0.06	-0.01	-0.79
EVAAEEPNAAVPDEIPPLEGDEDASRME	ncv-82	-1	-1.18	0.4	0.1	0.36	-2.16	-0.17	0.91	0.02	0.76	-0.92	-0.17	-1.91	0.22	-1.4	-0.24	-0.03	0.15	-1.11	-1.35	-0.92	0.02	-0.91	0.36	-0.48	0.15	-1.11	-1.35	-0.92	0.02	-0.91	0.36	-0.48	-1.18	0.4	0.1	0.36	-2.16	-0.17	0.91	0.02	-1.18	0.4	0.1	0.36	-2.16	-0.17	0.91
REKMTQIMFETFNVPAMYVAIQAVLSLY	ncv-83	-1	-1.47	1.45	1.24	1.27	1.55	1.47	1.3	0.83	-1.18	0.4	0.1	0.36	-2.16	-0.17	0.91	0.02	-1.17	0.7	0.7	0.8	1.64	0.67	1.63	0.13	1.01	-0.53	0.43	0	0.23	0.1	-0.86	-0.68	-0.34	-0.51	-0.55	-1.06	-0.06	-0.01	-0.79	0.39	-0.96	0.12	0.18	0.16	0.09	0.42	-0.2
RGKKKEELLKQLDDLKVELSQLRVAKVT	ncv-84	-1	-1.47	1.45	1.24	1.27	1.55	1.47	1.3	0.83	-0.2	-1.53	-2.63	2.28	-0.53	-1.18	2.01	-1.34	-1.17	0.7	0.7	0.8	1.64	0.67	1.63	0.13	-1.17	0.7	0.7	0.8	1.64	0.67	1.63	0.13	-1.17	0.7	0.7	0.8	1.64	0.67	1.63	0.13	-1.18	0.4	0.1	0.36	-2.16	-0.17	0.91
HISGTLWWTYVISVVFRLLFEAVFMYVF	ncv-85	-1	-0.43	-0.25	0.37	0.19	0.51	1.28	0.93	0.65	1.27	-0.14	0.3	-1.8	0.3	-1.61	-0.16	-0.13	-0.67	-0.86	-1.07	-0.41	-0.32	0.27	-0.64	0.11	-0.2	-1.53	-2.63	2.28	-0.53	-1.18	2.01	-1.34	-0.34	-0.51	-0.55	-1.06	-0.06	-0.01	-0.79	0.39	1.36	0.07	0.26	-0.8	0.22	-1.37	0.08
DKKETVWHLEEFGRAFSFEAQGGLANIA	ncv-86	-1	-1.15	0.67	-0.41	-0.01	-2.68	1.31	0.03	0.56	-1.17	0.7	0.7	0.8	1.64	0.67	1.63	0.13	-1.17	0.7	0.7	0.8	1.64	0.67	1.63	0.13	-1.18	0.4	0.1	0.36	-2.16	-0.17	0.91	0.02	-0.34	-0.51	-0.55	-1.06	-0.06	-0.01	-0.79	0.39	0.76	-0.92	-0.17	-1.91	0.22	-1.4	-0.24
AACLHSLALEEPTVIKKYLLKVAELFEK	ncv-87	-1	0.15	-1.11	-1.35	-0.92	0.02	-0.91	0.36	-0.48	0.15	-1.11	-1.35	-0.92	0.02	-0.91	0.36	-0.48	0.18	-1.67	-0.46	-0.21	0	1.2	-1.61	-0.19	1.36	0.07	0.26	-0.8	0.22	-1.37	0.08	-0.62	-0.43	-0.25	0.37	0.19	0.51	1.28	0.93	0.65	-0.67	-0.86	-1.07	-0.41	-0.32	0.27	-0.64
EVSLFERLVKVNIPFVRLNYQHRMCPEI	ncv-88	-1	-1.18	0.4	0.1	0.36	-2.16	-0.17	0.91	0.02	0.76	-0.92	-0.17	-1.91	0.22	-1.4	-0.24	-0.03	-0.67	-0.86	-1.07	-0.41	-0.32	0.27	-0.64	0.11	1.36	0.07	0.26	-0.8	0.22	-1.37	0.08	-0.62	1.52	0.61	0.96	-0.16	0.25	0.28	-1.33	-0.2	-1.18	0.4	0.1	0.36	-2.16	-0.17	0.91
IPSGTILKALMEGGENGPWMRFMRAEIT	ncv-89	-1	1.27	-0.14	0.3	-1.8	0.3	-1.61	-0.16	-0.13	0.22	-0.17	-0.5	0.05	-0.01	-1.34	-0.19	3.56	-0.67	-0.86	-1.07	-0.41	-0.32	0.27	-0.64	0.11	-0.2	-1.53	-2.63	2.28	-0.53	-1.18	2.01	-1.34	-0.34	-0.51	-0.55	-1.06	-0.06	-0.01	-0.79	0.39	1.27	-0.14	0.3	-1.8	0.3	-1.61	-0.16
KASQAGQTALMLAVSHGRIDMVKGLLAC	ncv-90	-1	-1.17	0.7	0.7	0.8	1.64	0.67	1.63	0.13	0.15	-1.11	-1.35	-0.92	0.02	-0.91	0.36	-0.48	-0.67	-0.86	-1.07	-0.41	-0.32	0.27	-0.64	0.11	-0.96	0.12	0.18	0.16	0.09	0.42	-0.2	-0.41	0.15	-1.11	-1.35	-0.92	0.02	-0.91	0.36	-0.48	-0.2	-1.53	-2.63	2.28	-0.53	-1.18	2.01
NSPVLDERSALYSGVHKKPLFFDGSPEK	ncv-91	-1	-0.99	0	-0.37	0.69	-0.55	0.85	0.73	-0.8	-0.67	-0.86	-1.07	-0.41	-0.32	0.27	-0.64	0.11	0.22	-0.17	-0.5	0.05	-0.01	-1.34	-0.19	3.56	0.76	-0.92	-0.17	-1.91	0.22	-1.4	-0.24	-0.03	1.36	0.07	0.26	-0.8	0.22	-1.37	0.08	-0.62	-1.15	0.67	-0.41	-0.01	-2.68	1.31	0.03
GMVTNSVPTASSSVLSSPAADCGPAGSA	ncv-92	-1	-0.2	-1.53	-2.63	2.28	-0.53	-1.18	2.01	-1.34	1.01	-0.53	0.43	0	0.23	0.1	-0.86	-0.68	0.76	-0.92	-0.17	-1.91	0.22	-1.4	-0.24	-0.03	-0.34	-0.51	-0.55	-1.06	-0.06	-0.01	-0.79	0.39	-0.99	0	-0.37	0.69	-0.55	0.85	0.73	-0.8	-0.67	-0.86	-1.07	-0.41	-0.32	0.27	-0.64
GGGGMSRQTATALPTGTSKCPPSQRVPA	ncv-93	-1	-0.2	-1.53	-2.63	2.28	-0.53	-1.18	2.01	-1.34	-0.2	-1.53	-2.63	2.28	-0.53	-1.18	2.01	-1.34	-0.2	-1.53	-2.63	2.28	-0.53	-1.18	2.01	-1.34	-0.2	-1.53	-2.63	2.28	-0.53	-1.18	2.01	-1.34	1.01	-0.53	0.43	0	0.23	0.1	-0.86	-0.68	-0.67	-0.86	-1.07	-0.41	-0.32	0.27	-0.64
AIMVKGVDEATIIDILTKRNNAQRQQIK	ncv-94	-1	0.15	-1.11	-1.35	-0.92	0.02	-0.91	0.36	-0.48	1.27	-0.14	0.3	-1.8	0.3	-1.61	-0.16	-0.13	1.01	-0.53	0.43	0	0.23	0.1	-0.86	-0.68	0.76	-0.92	-0.17	-1.91	0.22	-1.4	-0.24	-0.03	-1.17	0.7	0.7	0.8	1.64	0.67	1.63	0.13	-0.2	-1.53	-2.63	2.28	-0.53	-1.18	2.01
PSESAAQSLAVALPLQTKADANRTAPSG	ncv-95	-1	0.22	-0.17	-0.5	0.05	-0.01	-1.34	-0.19	3.56	-0.67	-0.86	-1.07	-0.41	-0.32	0.27	-0.64	0.11	-1.18	0.4	0.1	0.36	-2.16	-0.17	0.91	0.02	-0.67	-0.86	-1.07	-0.41	-0.32	0.27	-0.64	0.11	0.15	-1.11	-1.35	-0.92	0.02	-0.91	0.36	-0.48	0.15	-1.11	-1.35	-0.92	0.02	-0.91	0.36
EPACGAALAAVYSHVIQKLQLEGNLRTP	ncv-96	-1	-1.18	0.4	0.1	0.36	-2.16	-0.17	0.91	0.02	0.22	-0.17	-0.5	0.05	-0.01	-1.34	-0.19	3.56	0.15	-1.11	-1.35	-0.92	0.02	-0.91	0.36	-0.48	0.18	-1.67	-0.46	-0.21	0	1.2	-1.61	-0.19	-0.2	-1.53	-2.63	2.28	-0.53	-1.18	2.01	-1.34	0.15	-1.11	-1.35	-0.92	0.02	-0.91	0.36
VMERFRLDAWKRAEAIESSLEVEKKDKL	ncv-97	-1	0.76	-0.92	-0.17	-1.91	0.22	-1.4	-0.24	-0.03	1.01	-0.53	0.43	0	0.23	0.1	-0.86	-0.68	-1.18	0.4	0.1	0.36	-2.16	-0.17	0.91	0.02	-1.47	1.45	1.24	1.27	1.55	1.47	1.3	0.83	1.52	0.61	0.96	-0.16	0.25	0.28	-1.33	-0.2	-1.47	1.45	1.24	1.27	1.55	1.47	1.3
NFHDPDSGECPLSLAAQLDNATDLLKVL	ncv-98	-1	-0.99	0	-0.37	0.69	-0.55	0.85	0.73	-0.8	1.52	0.61	0.96	-0.16	0.25	0.28	-1.33	-0.2	-0.43	-0.25	0.37	0.19	0.51	1.28	0.93	0.65	-1.15	0.67	-0.41	-0.01	-2.68	1.31	0.03	0.56	0.22	-0.17	-0.5	0.05	-0.01	-1.34	-0.19	3.56	-1.15	0.67	-0.41	-0.01	-2.68	1.31	0.03
GRSLSQEDLPSEASASTAGPQPLMSEPP	ncv-99	-1	-0.2	-1.53	-2.63	2.28	-0.53	-1.18	2.01	-1.34	-1.47	1.45	1.24	1.27	1.55	1.47	1.3	0.83	-0.67	-0.86	-1.07	-0.41	-0.32	0.27	-0.64	0.11	1.36	0.07	0.26	-0.8	0.22	-1.37	0.08	-0.62	-0.67	-0.86	-1.07	-0.41	-0.32	0.27	-0.64	0.11	-0.96	0.12	0.18	0.16	0.09	0.42	-0.2
IGYRVYHSYDLPWFRTLSWYFLLCVNYF	ncv-100	-1	1.27	-0.14	0.3	-1.8	0.3	-1.61	-0.16	-0.13	-0.2	-1.53	-2.63	2.28	-0.53	-1.18	2.01	-1.34	0.61	1.6	1.17	0.73	0.53	0.25	-0.96	-0.52	-1.47	1.45	1.24	1.27	1.55	1.47	1.3	0.83	0.76	-0.92	-0.17	-1.91	0.22	-1.4	-0.24	-0.03	0.61	1.6	1.17	0.73	0.53	0.25	-0.96
MPSLENLDLSQVAAISNDLKSIRTQEKA	ncv-101	-1	1.01	-0.53	0.43	0	0.23	0.1	-0.86	-0.68	0.22	-0.17	-0.5	0.05	-0.01	-1.34	-0.19	3.56	-0.67	-0.86	-1.07	-0.41	-0.32	0.27	-0.64	0.11	1.36	0.07	0.26	-0.8	0.22	-1.37	0.08	-0.62	-1.18	0.4	0.1	0.36	-2.16	-0.17	0.91	0.02	-0.99	0	-0.37	0.69	-0.55	0.85	0.73
SFKPLGLANDTDHYFLRYAVLPREVVCT	ncv-102	-1	-0.67	-0.86	-1.07	-0.41	-0.32	0.27	-0.64	0.11	1.52	0.61	0.96	-0.16	0.25	0.28	-1.33	-0.2	-1.17	0.7	0.7	0.8	1.64	0.67	1.63	0.13	0.22	-0.17	-0.5	0.05	-0.01	-1.34	-0.19	3.56	1.36	0.07	0.26	-0.8	0.22	-1.37	0.08	-0.62	-0.2	-1.53	-2.63	2.28	-0.53	-1.18	2.01
HGFLPRHRDTGILDSIGRFFGGDRGAPK	ncv-103	-1	-0.43	-0.25	0.37	0.19	0.51	1.28	0.93	0.65	-0.2	-1.53	-2.63	2.28	-0.53	-1.18	2.01	-1.34	1.52	0.61	0.96	-0.16	0.25	0.28	-1.33	-0.2	1.36	0.07	0.26	-0.8	0.22	-1.37	0.08	-0.62	0.22	-0.17	-0.5	0.05	-0.01	-1.34	-0.19	3.56	-1.47	1.45	1.24	1.27	1.55	1.47	1.3
GKALLGLVQDVIGDLHQCQRTWDKIFHN	ncv-104	-1	-0.2	-1.53	-2.63	2.28	-0.53	-1.18	2.01	-1.34	-1.17	0.7	0.7	0.8	1.64	0.67	1.63	0.13	0.15	-1.11	-1.35	-0.92	0.02	-0.91	0.36	-0.48	1.36	0.07	0.26	-0.8	0.22	-1.37	0.08	-0.62	1.36	0.07	0.26	-0.8	0.22	-1.37	0.08	-0.62	-0.2	-1.53	-2.63	2.28	-0.53	-1.18	2.01
GMSIEIESSDVIRLIMQYLKENSLHRAL	ncv-105	-1	-0.2	-1.53	-2.63	2.28	-0.53	-1.18	2.01	-1.34	1.01	-0.53	0.43	0	0.23	0.1	-0.86	-0.68	-0.67	-0.86	-1.07	-0.41	-0.32	0.27	-0.64	0.11	1.27	-0.14	0.3	-1.8	0.3	-1.61	-0.16	-0.13	-1.18	0.4	0.1	0.36	-2.16	-0.17	0.91	0.02	1.27	-0.14	0.3	-1.8	0.3	-1.61	-0.16
HKLKKSELKELINNELSHFLEEIKEQEV	ncv-106	-1	-0.43	-0.25	0.37	0.19	0.51	1.28	0.93	0.65	-1.17	0.7	0.7	0.8	1.64	0.67	1.63	0.13	1.36	0.07	0.26	-0.8	0.22	-1.37	0.08	-0.62	-1.17	0.7	0.7	0.8	1.64	0.67	1.63	0.13	-1.17	0.7	0.7	0.8	1.64	0.67	1.63	0.13	-0.67	-0.86	-1.07	-0.41	-0.32	0.27	-0.64
CYTQNIDTLERIAGLEQEDLVEAHGTFY	ncv-107	-1	0.18	-1.67	-0.46	-0.21	0	1.2	-1.61	-0.19	0.61	1.6	1.17	0.73	0.53	0.25	-0.96	-0.52	-0.34	-0.51	-0.55	-1.06	-0.06	-0.01	-0.79	0.39	-0.96	0.12	0.18	0.16	0.09	0.42	-0.2	-0.41	-0.99	0	-0.37	0.69	-0.55	0.85	0.73	-0.8	1.27	-0.14	0.3	-1.8	0.3	-1.61	-0.16
IRIMVSRSETDLLDIRSEYKRMYGKSLY	ncv-108	-1	1.27	-0.14	0.3	-1.8	0.3	-1.61	-0.16	-0.13	-1.47	1.45	1.24	1.27	1.55	1.47	1.3	0.83	1.27	-0.14	0.3	-1.8	0.3	-1.61	-0.16	-0.13	1.01	-0.53	0.43	0	0.23	0.1	-0.86	-0.68	0.76	-0.92	-0.17	-1.91	0.22	-1.4	-0.24	-0.03	-0.67	-0.86	-1.07	-0.41	-0.32	0.27	-0.64
SLVKPDIVFFGESLPARFFSCMQSDFLK	ncv-109	-1	-0.67	-0.86	-1.07	-0.41	-0.32	0.27	-0.64	0.11	1.36	0.07	0.26	-0.8	0.22	-1.37	0.08	-0.62	0.76	-0.92	-0.17	-1.91	0.22	-1.4	-0.24	-0.03	-1.17	0.7	0.7	0.8	1.64	0.67	1.63	0.13	0.22	-0.17	-0.5	0.05	-0.01	-1.34	-0.19	3.56	-1.15	0.67	-0.41	-0.01	-2.68	1.31	0.03
HYDRSGRSLGTADVHFERKADALKAMKQ	ncv-110	-1	-0.43	-0.25	0.37	0.19	0.51	1.28	0.93	0.65	0.61	1.6	1.17	0.73	0.53	0.25	-0.96	-0.52	-1.15	0.67	-0.41	-0.01	-2.68	1.31	0.03	0.56	-1.47	1.45	1.24	1.27	1.55	1.47	1.3	0.83	-0.67	-0.86	-1.07	-0.41	-0.32	0.27	-0.64	0.11	-0.2	-1.53	-2.63	2.28	-0.53	-1.18	2.01
KGKHGKLKFGTFGGLGSKSKGHYEVTGS	ncv-111	-1	-1.17	0.7	0.7	0.8	1.64	0.67	1.63	0.13	-0.2	-1.53	-2.63	2.28	-0.53	-1.18	2.01	-1.34	-1.17	0.7	0.7	0.8	1.64	0.67	1.63	0.13	-0.43	-0.25	0.37	0.19	0.51	1.28	0.93	0.65	-0.2	-1.53	-2.63	2.28	-0.53	-1.18	2.01	-1.34	-1.17	0.7	0.7	0.8	1.64	0.67	1.63
KAAEEAKKFGTINIVHPKLGSYTKIPDP	ncv-112	-1	-1.17	0.7	0.7	0.8	1.64	0.67	1.63	0.13	0.15	-1.11	-1.35	-0.92	0.02	-0.91	0.36	-0.48	0.15	-1.11	-1.35	-0.92	0.02	-0.91	0.36	-0.48	-1.18	0.4	0.1	0.36	-2.16	-0.17	0.91	0.02	-1.18	0.4	0.1	0.36	-2.16	-0.17	0.91	0.02	0.15	-1.11	-1.35	-0.92	0.02	-0.91	0.36
LQDQHMFYSGVIDVITKTWRKEGVGGFY	ncv-113	-1	1.36	0.07	0.26	-0.8	0.22	-1.37	0.08	-0.62	-0.96	0.12	0.18	0.16	0.09	0.42	-0.2	-0.41	-1.15	0.67	-0.41	-0.01	-2.68	1.31	0.03	0.56	-0.96	0.12	0.18	0.16	0.09	0.42	-0.2	-0.41	-0.43	-0.25	0.37	0.19	0.51	1.28	0.93	0.65	1.01	-0.53	0.43	0	0.23	0.1	-0.86
GPGNLAGVRHIILVLSGKGGVGKSTIST	ncv-114	-1	-0.2	-1.53	-2.63	2.28	-0.53	-1.18	2.01	-1.34	0.22	-0.17	-0.5	0.05	-0.01	-1.34	-0.19	3.56	-0.2	-1.53	-2.63	2.28	-0.53	-1.18	2.01	-1.34	-0.99	0	-0.37	0.69	-0.55	0.85	0.73	-0.8	1.36	0.07	0.26	-0.8	0.22	-1.37	0.08	-0.62	0.15	-1.11	-1.35	-0.92	0.02	-0.91	0.36
ASLEELQSVHSERHVLLYGTNPLSRLKL	ncv-115	-1	0.15	-1.11	-1.35	-0.92	0.02	-0.91	0.36	-0.48	-0.67	-0.86	-1.07	-0.41	-0.32	0.27	-0.64	0.11	1.36	0.07	0.26	-0.8	0.22	-1.37	0.08	-0.62	-1.18	0.4	0.1	0.36	-2.16	-0.17	0.91	0.02	-1.18	0.4	0.1	0.36	-2.16	-0.17	0.91	0.02	1.36	0.07	0.26	-0.8	0.22	-1.37	0.08
LMVEASPRRIFANAHTYHINSISINSDY	ncv-116	-1	1.36	0.07	0.26	-0.8	0.22	-1.37	0.08	-0.62	1.01	-0.53	0.43	0	0.23	0.1	-0.86	-0.68	0.76	-0.92	-0.17	-1.91	0.22	-1.4	-0.24	-0.03	-1.18	0.4	0.1	0.36	-2.16	-0.17	0.91	0.02	0.15	-1.11	-1.35	-0.92	0.02	-0.91	0.36	-0.48	-0.67	-0.86	-1.07	-0.41	-0.32	0.27	-0.64
MSLFGGKPMIIYKGGTSREGGQTAPAST	ncv-117	-1	1.01	-0.53	0.43	0	0.23	0.1	-0.86	-0.68	-0.67	-0.86	-1.07	-0.41	-0.32	0.27	-0.64	0.11	1.36	0.07	0.26	-0.8	0.22	-1.37	0.08	-0.62	1.52	0.61	0.96	-0.16	0.25	0.28	-1.33	-0.2	-0.2	-1.53	-2.63	2.28	-0.53	-1.18	2.01	-1.34	-0.2	-1.53	-2.63	2.28	-0.53	-1.18	2.01
NHKEVERGIIPNKNRAEQLASVQYTLPKT	ncv-118	-1	-0.99	0	-0.37	0.69	-0.55	0.85	0.73	-0.8	-0.43	-0.25	0.37	0.19	0.51	1.28	0.93	0.65	-1.17	0.7	0.7	0.8	1.64	0.67	1.63	0.13	-1.18	0.4	0.1	0.36	-2.16	-0.17	0.91	0.02	0.76	-0.92	-0.17	-1.91	0.22	-1.4	-0.24	-0.03	-1.18	0.4	0.1	0.36	-2.16	-0.17	0.91
ASPRQSDVMIVAGTLTNKMAPALRKVYD	ncv-119	-1	0.15	-1.11	-1.35	-0.92	0.02	-0.91	0.36	-0.48	-0.67	-0.86	-1.07	-0.41	-0.32	0.27	-0.64	0.11	0.22	-0.17	-0.5	0.05	-0.01	-1.34	-0.19	3.56	-1.47	1.45	1.24	1.27	1.55	1.47	1.3	0.83	-0.96	0.12	0.18	0.16	0.09	0.42	-0.2	-0.41	-0.67	-0.86	-1.07	-0.41	-0.32	0.27	-0.64
WKRCAGCGGKIADRFLLYAMDSYWHSRC	ncv-120	-1	1.5	2.06	1.79	0.75	0.75	-0.13	-1.01	-0.85	-1.17	0.7	0.7	0.8	1.64	0.67	1.63	0.13	-1.47	1.45	1.24	1.27	1.55	1.47	1.3	0.83	0.18	-1.67	-0.46	-0.21	0	1.2	-1.61	-0.19	0.15	-1.11	-1.35	-0.92	0.02	-0.91	0.36	-0.48	-0.2	-1.53	-2.63	2.28	-0.53	-1.18	2.01
VIRQIEAQEKPRDVSSVELLMNNHQGIK	ncv-121	-1	0.76	-0.92	-0.17	-1.91	0.22	-1.4	-0.24	-0.03	1.27	-0.14	0.3	-1.8	0.3	-1.61	-0.16	-0.13	-1.47	1.45	1.24	1.27	1.55	1.47	1.3	0.83	-0.96	0.12	0.18	0.16	0.09	0.42	-0.2	-0.41	1.27	-0.14	0.3	-1.8	0.3	-1.61	-0.16	-0.13	-1.18	0.4	0.1	0.36	-2.16	-0.17	0.91
AYFQCTPSLDTHPLPLVEVVVPTGAAGN	ncv-122	-1	0.15	-1.11	-1.35	-0.92	0.02	-0.91	0.36	-0.48	0.61	1.6	1.17	0.73	0.53	0.25	-0.96	-0.52	1.52	0.61	0.96	-0.16	0.25	0.28	-1.33	-0.2	-0.96	0.12	0.18	0.16	0.09	0.42	-0.2	-0.41	0.18	-1.67	-0.46	-0.21	0	1.2	-1.61	-0.19	-0.34	-0.51	-0.55	-1.06	-0.06	-0.01	-0.79
GVFYLCMQLILPEAVGGTVFAGGLLGYV	ncv-123	-1	-0.2	-1.53	-2.63	2.28	-0.53	-1.18	2.01	-1.34	0.76	-0.92	-0.17	-1.91	0.22	-1.4	-0.24	-0.03	1.52	0.61	0.96	-0.16	0.25	0.28	-1.33	-0.2	0.61	1.6	1.17	0.73	0.53	0.25	-0.96	-0.52	1.36	0.07	0.26	-0.8	0.22	-1.37	0.08	-0.62	0.18	-1.67	-0.46	-0.21	0	1.2	-1.61
PDTAELTLLRPIQALGTEYFVLTPPGTS	ncv-124	-1	0.22	-0.17	-0.5	0.05	-0.01	-1.34	-0.19	3.56	-1.15	0.67	-0.41	-0.01	-2.68	1.31	0.03	0.56	-0.34	-0.51	-0.55	-1.06	-0.06	-0.01	-0.79	0.39	0.15	-1.11	-1.35	-0.92	0.02	-0.91	0.36	-0.48	-1.18	0.4	0.1	0.36	-2.16	-0.17	0.91	0.02	1.36	0.07	0.26	-0.8	0.22	-1.37	0.08
TTGPNPFTTLTDRELEEYRREVERKQKG	ncv-125	-1	-0.34	-0.51	-0.55	-1.06	-0.06	-0.01	-0.79	0.39	-0.34	-0.51	-0.55	-1.06	-0.06	-0.01	-0.79	0.39	-0.2	-1.53	-2.63	2.28	-0.53	-1.18	2.01	-1.34	0.22	-0.17	-0.5	0.05	-0.01	-1.34	-0.19	3.56	-0.99	0	-0.37	0.69	-0.55	0.85	0.73	-0.8	0.22	-0.17	-0.5	0.05	-0.01	-1.34	-0.19
HVEQTAVCQLVEAKQYIIWNSDQQNGIC	ncv-126	-1	-0.43	-0.25	0.37	0.19	0.51	1.28	0.93	0.65	0.76	-0.92	-0.17	-1.91	0.22	-1.4	-0.24	-0.03	-1.18	0.4	0.1	0.36	-2.16	-0.17	0.91	0.02	-0.96	0.12	0.18	0.16	0.09	0.42	-0.2	-0.41	-0.34	-0.51	-0.55	-1.06	-0.06	-0.01	-0.79	0.39	0.15	-1.11	-1.35	-0.92	0.02	-0.91	0.36
FVELSTKAKMPIVGLGTWKSPLGKVKEA	ncv-127	-1	1.52	0.61	0.96	-0.16	0.25	0.28	-1.33	-0.2	0.76	-0.92	-0.17	-1.91	0.22	-1.4	-0.24	-0.03	-1.18	0.4	0.1	0.36	-2.16	-0.17	0.91	0.02	1.36	0.07	0.26	-0.8	0.22	-1.37	0.08	-0.62	-0.67	-0.86	-1.07	-0.41	-0.32	0.27	-0.64	0.11	-0.34	-0.51	-0.55	-1.06	-0.06	-0.01	-0.79
YRKLLEGEENRITIPVQTFSNLQIRETS	ncv-128	-1	0.61	1.6	1.17	0.73	0.53	0.25	-0.96	-0.52	-1.47	1.45	1.24	1.27	1.55	1.47	1.3	0.83	-1.17	0.7	0.7	0.8	1.64	0.67	1.63	0.13	1.36	0.07	0.26	-0.8	0.22	-1.37	0.08	-0.62	1.36	0.07	0.26	-0.8	0.22	-1.37	0.08	-0.62	-1.18	0.4	0.1	0.36	-2.16	-0.17	0.91
YVNLPTIALCNTDSPLRYVDIAIPCNNK	ncv-129	-1	0.61	1.6	1.17	0.73	0.53	0.25	-0.96	-0.52	0.76	-0.92	-0.17	-1.91	0.22	-1.4	-0.24	-0.03	-0.99	0	-0.37	0.69	-0.55	0.85	0.73	-0.8	1.36	0.07	0.26	-0.8	0.22	-1.37	0.08	-0.62	0.22	-0.17	-0.5	0.05	-0.01	-1.34	-0.19	3.56	-0.34	-0.51	-0.55	-1.06	-0.06	-0.01	-0.79
KSFATASHRNTEEEGLKYKSKVSLKGNR	ncv-130	-1	-1.17	0.7	0.7	0.8	1.64	0.67	1.63	0.13	-0.67	-0.86	-1.07	-0.41	-0.32	0.27	-0.64	0.11	1.52	0.61	0.96	-0.16	0.25	0.28	-1.33	-0.2	0.15	-1.11	-1.35	-0.92	0.02	-0.91	0.36	-0.48	-0.34	-0.51	-0.55	-1.06	-0.06	-0.01	-0.79	0.39	0.15	-1.11	-1.35	-0.92	0.02	-0.91	0.36
EELESQYQQSMDSKLSGRYRRHCGLGFS	ncv-131	-1	-1.18	0.4	0.1	0.36	-2.16	-0.17	0.91	0.02	-1.18	0.4	0.1	0.36	-2.16	-0.17	0.91	0.02	1.36	0.07	0.26	-0.8	0.22	-1.37	0.08	-0.62	-1.18	0.4	0.1	0.36	-2.16	-0.17	0.91	0.02	-0.67	-0.86	-1.07	-0.41	-0.32	0.27	-0.64	0.11	-0.96	0.12	0.18	0.16	0.09	0.42	-0.2
GLVRSHPYLQVLGVVARAAVSGTSGSGQ	ncv-132	-1	-0.2	-1.53	-2.63	2.28	-0.53	-1.18	2.01	-1.34	1.36	0.07	0.26	-0.8	0.22	-1.37	0.08	-0.62	0.76	-0.92	-0.17	-1.91	0.22	-1.4	-0.24	-0.03	-1.47	1.45	1.24	1.27	1.55	1.47	1.3	0.83	-0.67	-0.86	-1.07	-0.41	-0.32	0.27	-0.64	0.11	-0.43	-0.25	0.37	0.19	0.51	1.28	0.93
EAKGKKVRGRLYPWGVVEVENPEHNDFL	ncv-133	-1	-1.18	0.4	0.1	0.36	-2.16	-0.17	0.91	0.02	0.15	-1.11	-1.35	-0.92	0.02	-0.91	0.36	-0.48	-1.17	0.7	0.7	0.8	1.64	0.67	1.63	0.13	-0.2	-1.53	-2.63	2.28	-0.53	-1.18	2.01	-1.34	-1.17	0.7	0.7	0.8	1.64	0.67	1.63	0.13	-1.17	0.7	0.7	0.8	1.64	0.67	1.63
MENMRNDIASHPPVEGSYAPRRGEFCIA	ncv-134	-1	1.01	-0.53	0.43	0	0.23	0.1	-0.86	-0.68	-1.18	0.4	0.1	0.36	-2.16	-0.17	0.91	0.02	-0.99	0	-0.37	0.69	-0.55	0.85	0.73	-0.8	1.01	-0.53	0.43	0	0.23	0.1	-0.86	-0.68	-1.47	1.45	1.24	1.27	1.55	1.47	1.3	0.83	-0.99	0	-0.37	0.69	-0.55	0.85	0.73
TTLPIRQTASIFKQPVTKVTNHPSNKVK	ncv-135	-1	-0.34	-0.51	-0.55	-1.06	-0.06	-0.01	-0.79	0.39	-0.34	-0.51	-0.55	-1.06	-0.06	-0.01	-0.79	0.39	1.36	0.07	0.26	-0.8	0.22	-1.37	0.08	-0.62	0.22	-0.17	-0.5	0.05	-0.01	-1.34	-0.19	3.56	1.27	-0.14	0.3	-1.8	0.3	-1.61	-0.16	-0.13	-1.47	1.45	1.24	1.27	1.55	1.47	1.3
PNPEGDNPESITSVFITKVLDPEKQADM	ncv-136	-1	0.22	-0.17	-0.5	0.05	-0.01	-1.34	-0.19	3.56	-0.99	0	-0.37	0.69	-0.55	0.85	0.73	-0.8	0.22	-0.17	-0.5	0.05	-0.01	-1.34	-0.19	3.56	-1.18	0.4	0.1	0.36	-2.16	-0.17	0.91	0.02	-0.2	-1.53	-2.63	2.28	-0.53	-1.18	2.01	-1.34	-1.15	0.67	-0.41	-0.01	-2.68	1.31	0.03
QRAQMTAALSTDPSVLGKYRAGFSECMN	ncv-137	-1	-0.96	0.12	0.18	0.16	0.09	0.42	-0.2	-0.41	-1.47	1.45	1.24	1.27	1.55	1.47	1.3	0.83	0.15	-1.11	-1.35	-0.92	0.02	-0.91	0.36	-0.48	-0.96	0.12	0.18	0.16	0.09	0.42	-0.2	-0.41	1.01	-0.53	0.43	0	0.23	0.1	-0.86	-0.68	-0.34	-0.51	-0.55	-1.06	-0.06	-0.01	-0.79
QPAELMPQFSTIEYVIQRGAQSPLIFLY	ncv-138	-1	-0.96	0.12	0.18	0.16	0.09	0.42	-0.2	-0.41	0.22	-0.17	-0.5	0.05	-0.01	-1.34	-0.19	3.56	0.15	-1.11	-1.35	-0.92	0.02	-0.91	0.36	-0.48	-1.18	0.4	0.1	0.36	-2.16	-0.17	0.91	0.02	1.36	0.07	0.26	-0.8	0.22	-1.37	0.08	-0.62	1.01	-0.53	0.43	0	0.23	0.1	-0.86
GETKILSTSTIGPEGVHQKGVKVYDDGT	ncv-139	-1	-0.2	-1.53	-2.63	2.28	-0.53	-1.18	2.01	-1.34	-1.18	0.4	0.1	0.36	-2.16	-0.17	0.91	0.02	-0.34	-0.51	-0.55	-1.06	-0.06	-0.01	-0.79	0.39	-1.17	0.7	0.7	0.8	1.64	0.67	1.63	0.13	1.27	-0.14	0.3	-1.8	0.3	-1.61	-0.16	-0.13	1.36	0.07	0.26	-0.8	0.22	-1.37	0.08
EAGGSHHKVSVSPVVHVRGLCESVVEAD	ncv-140	-1	-1.18	0.4	0.1	0.36	-2.16	-0.17	0.91	0.02	0.15	-1.11	-1.35	-0.92	0.02	-0.91	0.36	-0.48	-0.2	-1.53	-2.63	2.28	-0.53	-1.18	2.01	-1.34	-0.2	-1.53	-2.63	2.28	-0.53	-1.18	2.01	-1.34	-0.67	-0.86	-1.07	-0.41	-0.32	0.27	-0.64	0.11	-0.43	-0.25	0.37	0.19	0.51	1.28	0.93
DTSSPSILTLTAIRHHVLGTITTDKMMD	ncv-141	-1	-1.15	0.67	-0.41	-0.01	-2.68	1.31	0.03	0.56	-0.34	-0.51	-0.55	-1.06	-0.06	-0.01	-0.79	0.39	-0.67	-0.86	-1.07	-0.41	-0.32	0.27	-0.64	0.11	-0.67	-0.86	-1.07	-0.41	-0.32	0.27	-0.64	0.11	0.22	-0.17	-0.5	0.05	-0.01	-1.34	-0.19	3.56	-0.67	-0.86	-1.07	-0.41	-0.32	0.27	-0.64
HGFLPRHRDTGILDSIGRFFGGDRGAPK	ncv-142	-1	-0.43	-0.25	0.37	0.19	0.51	1.28	0.93	0.65	-0.2	-1.53	-2.63	2.28	-0.53	-1.18	2.01	-1.34	1.52	0.61	0.96	-0.16	0.25	0.28	-1.33	-0.2	1.36	0.07	0.26	-0.8	0.22	-1.37	0.08	-0.62	0.22	-0.17	-0.5	0.05	-0.01	-1.34	-0.19	3.56	-1.47	1.45	1.24	1.27	1.55	1.47	1.3
TSPEVPDLTIIDLPGITRVAVDNQPRDI	ncv-143	-1	-0.34	-0.51	-0.55	-1.06	-0.06	-0.01	-0.79	0.39	-0.67	-0.86	-1.07	-0.41	-0.32	0.27	-0.64	0.11	0.22	-0.17	-0.5	0.05	-0.01	-1.34	-0.19	3.56	-1.18	0.4	0.1	0.36	-2.16	-0.17	0.91	0.02	0.76	-0.92	-0.17	-1.91	0.22	-1.4	-0.24	-0.03	0.22	-0.17	-0.5	0.05	-0.01	-1.34	-0.19
EAGDATVCLTIQKSSLDQLGDIQSSVRF	ncv-144	-1	-1.18	0.4	0.1	0.36	-2.16	-0.17	0.91	0.02	0.15	-1.11	-1.35	-0.92	0.02	-0.91	0.36	-0.48	-0.2	-1.53	-2.63	2.28	-0.53	-1.18	2.01	-1.34	-1.15	0.67	-0.41	-0.01	-2.68	1.31	0.03	0.56	0.15	-1.11	-1.35	-0.92	0.02	-0.91	0.36	-0.48	-0.34	-0.51	-0.55	-1.06	-0.06	-0.01	-0.79
DKLPHIFRFTLLGDFIYWTAWQHHSIKR	ncv-145	-1	-1.15	0.67	-0.41	-0.01	-2.68	1.31	0.03	0.56	-1.17	0.7	0.7	0.8	1.64	0.67	1.63	0.13	1.36	0.07	0.26	-0.8	0.22	-1.37	0.08	-0.62	0.22	-0.17	-0.5	0.05	-0.01	-1.34	-0.19	3.56	-0.43	-0.25	0.37	0.19	0.51	1.28	0.93	0.65	1.27	-0.14	0.3	-1.8	0.3	-1.61	-0.16
IALLIYMMATTYNYAVLKFKSREDCCTK	ncv-146	-1	1.27	-0.14	0.3	-1.8	0.3	-1.61	-0.16	-0.13	0.15	-1.11	-1.35	-0.92	0.02	-0.91	0.36	-0.48	1.36	0.07	0.26	-0.8	0.22	-1.37	0.08	-0.62	1.36	0.07	0.26	-0.8	0.22	-1.37	0.08	-0.62	1.27	-0.14	0.3	-1.8	0.3	-1.61	-0.16	-0.13	0.61	1.6	1.17	0.73	0.53	0.25	-0.96
LAAQGGYLDVIRLLLASGAKVNQPRQDG	ncv-147	-1	1.36	0.07	0.26	-0.8	0.22	-1.37	0.08	-0.62	0.15	-1.11	-1.35	-0.92	0.02	-0.91	0.36	-0.48	0.15	-1.11	-1.35	-0.92	0.02	-0.91	0.36	-0.48	-0.96	0.12	0.18	0.16	0.09	0.42	-0.2	-0.41	-0.2	-1.53	-2.63	2.28	-0.53	-1.18	2.01	-1.34	-0.2	-1.53	-2.63	2.28	-0.53	-1.18	2.01
ASYSTIAPTVLGDLFVRDQRTRVLAVFY	ncv-148	-1	0.15	-1.11	-1.35	-0.92	0.02	-0.91	0.36	-0.48	-0.67	-0.86	-1.07	-0.41	-0.32	0.27	-0.64	0.11	0.61	1.6	1.17	0.73	0.53	0.25	-0.96	-0.52	-0.67	-0.86	-1.07	-0.41	-0.32	0.27	-0.64	0.11	-0.34	-0.51	-0.55	-1.06	-0.06	-0.01	-0.79	0.39	1.27	-0.14	0.3	-1.8	0.3	-1.61	-0.16
DRSLVQGELVTASKAIIEKEYQPHVIVS	ncv-149	-1	-1.15	0.67	-0.41	-0.01	-2.68	1.31	0.03	0.56	-1.47	1.45	1.24	1.27	1.55	1.47	1.3	0.83	-0.67	-0.86	-1.07	-0.41	-0.32	0.27	-0.64	0.11	1.36	0.07	0.26	-0.8	0.22	-1.37	0.08	-0.62	0.76	-0.92	-0.17	-1.91	0.22	-1.4	-0.24	-0.03	-0.96	0.12	0.18	0.16	0.09	0.42	-0.2
DGEEWKKVTVTNPDTGRYVHKDETMSPS	ncv-150	-1	-1.15	0.67	-0.41	-0.01	-2.68	1.31	0.03	0.56	-0.2	-1.53	-2.63	2.28	-0.53	-1.18	2.01	-1.34	-1.18	0.4	0.1	0.36	-2.16	-0.17	0.91	0.02	-1.18	0.4	0.1	0.36	-2.16	-0.17	0.91	0.02	1.5	2.06	1.79	0.75	0.75	-0.13	-1.01	-0.85	-1.17	0.7	0.7	0.8	1.64	0.67	1.63
ADAARSNRVTVFPIGIGDRYDAAQLRIL	ncv-151	-1	0.15	-1.11	-1.35	-0.92	0.02	-0.91	0.36	-0.48	-1.15	0.67	-0.41	-0.01	-2.68	1.31	0.03	0.56	0.15	-1.11	-1.35	-0.92	0.02	-0.91	0.36	-0.48	0.15	-1.11	-1.35	-0.92	0.02	-0.91	0.36	-0.48	-1.47	1.45	1.24	1.27	1.55	1.47	1.3	0.83	-0.67	-0.86	-1.07	-0.41	-0.32	0.27	-0.64
VDQLGFLSKLVYRVNSYWFITADHLIEK	ncv-152	-1	0.76	-0.92	-0.17	-1.91	0.22	-1.4	-0.24	-0.03	-1.15	0.67	-0.41	-0.01	-2.68	1.31	0.03	0.56	-0.96	0.12	0.18	0.16	0.09	0.42	-0.2	-0.41	1.36	0.07	0.26	-0.8	0.22	-1.37	0.08	-0.62	-0.2	-1.53	-2.63	2.28	-0.53	-1.18	2.01	-1.34	1.52	0.61	0.96	-0.16	0.25	0.28	-1.33
LLTNVMLYWTTGTIISSQRFYKENLGQG	ncv-153	-1	1.36	0.07	0.26	-0.8	0.22	-1.37	0.08	-0.62	1.36	0.07	0.26	-0.8	0.22	-1.37	0.08	-0.62	-0.34	-0.51	-0.55	-1.06	-0.06	-0.01	-0.79	0.39	-0.99	0	-0.37	0.69	-0.55	0.85	0.73	-0.8	0.76	-0.92	-0.17	-1.91	0.22	-1.4	-0.24	-0.03	1.01	-0.53	0.43	0	0.23	0.1	-0.86
RDCFKTIISYIDEQFERYLHDESGLNRR	ncv-154	-1	-1.47	1.45	1.24	1.27	1.55	1.47	1.3	0.83	-1.15	0.67	-0.41	-0.01	-2.68	1.31	0.03	0.56	0.18	-1.67	-0.46	-0.21	0	1.2	-1.61	-0.19	1.52	0.61	0.96	-0.16	0.25	0.28	-1.33	-0.2	-1.17	0.7	0.7	0.8	1.64	0.67	1.63	0.13	-0.34	-0.51	-0.55	-1.06	-0.06	-0.01	-0.79
TDCWVTGWGYIKEDEALPSPHTLQEVQV	ncv-155	-1	-0.34	-0.51	-0.55	-1.06	-0.06	-0.01	-0.79	0.39	-1.15	0.67	-0.41	-0.01	-2.68	1.31	0.03	0.56	0.18	-1.67	-0.46	-0.21	0	1.2	-1.61	-0.19	1.5	2.06	1.79	0.75	0.75	-0.13	-1.01	-0.85	0.76	-0.92	-0.17	-1.91	0.22	-1.4	-0.24	-0.03	-0.34	-0.51	-0.55	-1.06	-0.06	-0.01	-0.79
LAPAWSPTTYLLLLLLLSSGLSGTQDCS	ncv-156	-1	1.36	0.07	0.26	-0.8	0.22	-1.37	0.08	-0.62	0.15	-1.11	-1.35	-0.92	0.02	-0.91	0.36	-0.48	0.22	-0.17	-0.5	0.05	-0.01	-1.34	-0.19	3.56	0.15	-1.11	-1.35	-0.92	0.02	-0.91	0.36	-0.48	1.5	2.06	1.79	0.75	0.75	-0.13	-1.01	-0.85	-0.67	-0.86	-1.07	-0.41	-0.32	0.27	-0.64
YFTNTSSYEYTDVPFHNQYSHISMLDYN	ncv-157	-1	0.61	1.6	1.17	0.73	0.53	0.25	-0.96	-0.52	1.52	0.61	0.96	-0.16	0.25	0.28	-1.33	-0.2	-0.34	-0.51	-0.55	-1.06	-0.06	-0.01	-0.79	0.39	-0.99	0	-0.37	0.69	-0.55	0.85	0.73	-0.8	-0.34	-0.51	-0.55	-1.06	-0.06	-0.01	-0.79	0.39	-0.67	-0.86	-1.07	-0.41	-0.32	0.27	-0.64
DAITSTNKYTERDASGMLYNLASAIKYL	ncv-158	-1	-1.15	0.67	-0.41	-0.01	-2.68	1.31	0.03	0.56	0.15	-1.11	-1.35	-0.92	0.02	-0.91	0.36	-0.48	1.27	-0.14	0.3	-1.8	0.3	-1.61	-0.16	-0.13	-0.34	-0.51	-0.55	-1.06	-0.06	-0.01	-0.79	0.39	-0.67	-0.86	-1.07	-0.41	-0.32	0.27	-0.64	0.11	-0.34	-0.51	-0.55	-1.06	-0.06	-0.01	-0.79
PLLNWMKDKALKDKIEKAVVSQRLTESP	ncv-159	-1	0.22	-0.17	-0.5	0.05	-0.01	-1.34	-0.19	3.56	1.36	0.07	0.26	-0.8	0.22	-1.37	0.08	-0.62	1.36	0.07	0.26	-0.8	0.22	-1.37	0.08	-0.62	-0.99	0	-0.37	0.69	-0.55	0.85	0.73	-0.8	1.5	2.06	1.79	0.75	0.75	-0.13	-1.01	-0.85	1.01	-0.53	0.43	0	0.23	0.1	-0.86
SIFDAKAGIALNDNFVKLISWYDNEYGY	ncv-160	-1	-0.67	-0.86	-1.07	-0.41	-0.32	0.27	-0.64	0.11	1.27	-0.14	0.3	-1.8	0.3	-1.61	-0.16	-0.13	1.52	0.61	0.96	-0.16	0.25	0.28	-1.33	-0.2	-1.15	0.67	-0.41	-0.01	-2.68	1.31	0.03	0.56	0.15	-1.11	-1.35	-0.92	0.02	-0.91	0.36	-0.48	-1.17	0.7	0.7	0.8	1.64	0.67	1.63
GGGGMASGVAVSDGVIKVFNDMKVRKSS	ncv-161	-1	-0.2	-1.53	-2.63	2.28	-0.53	-1.18	2.01	-1.34	-0.2	-1.53	-2.63	2.28	-0.53	-1.18	2.01	-1.34	-0.2	-1.53	-2.63	2.28	-0.53	-1.18	2.01	-1.34	-0.2	-1.53	-2.63	2.28	-0.53	-1.18	2.01	-1.34	1.01	-0.53	0.43	0	0.23	0.1	-0.86	-0.68	0.15	-1.11	-1.35	-0.92	0.02	-0.91	0.36
NGSGMCKAGFAGDDAPRAVFPSIVGRPR	ncv-162	-1	-0.99	0	-0.37	0.69	-0.55	0.85	0.73	-0.8	-0.2	-1.53	-2.63	2.28	-0.53	-1.18	2.01	-1.34	-0.67	-0.86	-1.07	-0.41	-0.32	0.27	-0.64	0.11	-0.2	-1.53	-2.63	2.28	-0.53	-1.18	2.01	-1.34	1.01	-0.53	0.43	0	0.23	0.1	-0.86	-0.68	0.18	-1.67	-0.46	-0.21	0	1.2	-1.61
KPHSEAGTAFIQTQQLHAAMADTFLEHM	ncv-163	-1	-1.17	0.7	0.7	0.8	1.64	0.67	1.63	0.13	0.22	-0.17	-0.5	0.05	-0.01	-1.34	-0.19	3.56	-0.43	-0.25	0.37	0.19	0.51	1.28	0.93	0.65	-0.67	-0.86	-1.07	-0.41	-0.32	0.27	-0.64	0.11	-1.18	0.4	0.1	0.36	-2.16	-0.17	0.91	0.02	0.15	-1.11	-1.35	-0.92	0.02	-0.91	0.36
YFFEFVSCSAFLLSLLILIVYCTPFYER	ncv-164	-1	0.61	1.6	1.17	0.73	0.53	0.25	-0.96	-0.52	1.52	0.61	0.96	-0.16	0.25	0.28	-1.33	-0.2	1.52	0.61	0.96	-0.16	0.25	0.28	-1.33	-0.2	-1.18	0.4	0.1	0.36	-2.16	-0.17	0.91	0.02	1.52	0.61	0.96	-0.16	0.25	0.28	-1.33	-0.2	0.76	-0.92	-0.17	-1.91	0.22	-1.4	-0.24
LALGPERLSAFVFPGELLLRLLRMIILP	ncv-165	-1	1.36	0.07	0.26	-0.8	0.22	-1.37	0.08	-0.62	0.15	-1.11	-1.35	-0.92	0.02	-0.91	0.36	-0.48	1.36	0.07	0.26	-0.8	0.22	-1.37	0.08	-0.62	-0.2	-1.53	-2.63	2.28	-0.53	-1.18	2.01	-1.34	0.22	-0.17	-0.5	0.05	-0.01	-1.34	-0.19	3.56	-1.18	0.4	0.1	0.36	-2.16	-0.17	0.91
RGQDEASAGGIWGFIKGVAGNPMVKSVL	ncv-166	-1	-1.47	1.45	1.24	1.27	1.55	1.47	1.3	0.83	-0.2	-1.53	-2.63	2.28	-0.53	-1.18	2.01	-1.34	-0.96	0.12	0.18	0.16	0.09	0.42	-0.2	-0.41	-1.15	0.67	-0.41	-0.01	-2.68	1.31	0.03	0.56	-1.18	0.4	0.1	0.36	-2.16	-0.17	0.91	0.02	0.15	-1.11	-1.35	-0.92	0.02	-0.91	0.36
LIATDVASRGLDIPTVQVVINHNTPGLP	ncv-167	-1	1.36	0.07	0.26	-0.8	0.22	-1.37	0.08	-0.62	1.27	-0.14	0.3	-1.8	0.3	-1.61	-0.16	-0.13	0.15	-1.11	-1.35	-0.92	0.02	-0.91	0.36	-0.48	-0.34	-0.51	-0.55	-1.06	-0.06	-0.01	-0.79	0.39	-1.15	0.67	-0.41	-0.01	-2.68	1.31	0.03	0.56	0.76	-0.92	-0.17	-1.91	0.22	-1.4	-0.24
EEMVTLLVQAGLFDTAISLCQTFKLPLT	ncv-168	-1	-1.18	0.4	0.1	0.36	-2.16	-0.17	0.91	0.02	-1.18	0.4	0.1	0.36	-2.16	-0.17	0.91	0.02	1.01	-0.53	0.43	0	0.23	0.1	-0.86	-0.68	0.76	-0.92	-0.17	-1.91	0.22	-1.4	-0.24	-0.03	-0.34	-0.51	-0.55	-1.06	-0.06	-0.01	-0.79	0.39	1.36	0.07	0.26	-0.8	0.22	-1.37	0.08
EKYKYVENFGLIDGRLTICTISCFFAIV	ncv-169	-1	-1.18	0.4	0.1	0.36	-2.16	-0.17	0.91	0.02	-1.17	0.7	0.7	0.8	1.64	0.67	1.63	0.13	0.61	1.6	1.17	0.73	0.53	0.25	-0.96	-0.52	-1.17	0.7	0.7	0.8	1.64	0.67	1.63	0.13	0.61	1.6	1.17	0.73	0.53	0.25	-0.96	-0.52	0.76	-0.92	-0.17	-1.91	0.22	-1.4	-0.24
TKGPEIRTGLIKGSGTAEVELKKGATLK	ncv-170	-1	-0.34	-0.51	-0.55	-1.06	-0.06	-0.01	-0.79	0.39	-1.17	0.7	0.7	0.8	1.64	0.67	1.63	0.13	-0.2	-1.53	-2.63	2.28	-0.53	-1.18	2.01	-1.34	0.22	-0.17	-0.5	0.05	-0.01	-1.34	-0.19	3.56	-1.18	0.4	0.1	0.36	-2.16	-0.17	0.91	0.02	1.27	-0.14	0.3	-1.8	0.3	-1.61	-0.16
ESGKASSSLGLQDFDLLRVIGRGSYAKV	ncv-171	-1	-1.18	0.4	0.1	0.36	-2.16	-0.17	0.91	0.02	-0.67	-0.86	-1.07	-0.41	-0.32	0.27	-0.64	0.11	-0.2	-1.53	-2.63	2.28	-0.53	-1.18	2.01	-1.34	-1.17	0.7	0.7	0.8	1.64	0.67	1.63	0.13	0.15	-1.11	-1.35	-0.92	0.02	-0.91	0.36	-0.48	-0.67	-0.86	-1.07	-0.41	-0.32	0.27	-0.64
MQQMQQGNMGQIGQLPQALGAEAGASLQ	ncv-172	-1	1.01	-0.53	0.43	0	0.23	0.1	-0.86	-0.68	-0.96	0.12	0.18	0.16	0.09	0.42	-0.2	-0.41	-0.96	0.12	0.18	0.16	0.09	0.42	-0.2	-0.41	1.01	-0.53	0.43	0	0.23	0.1	-0.86	-0.68	-0.96	0.12	0.18	0.16	0.09	0.42	-0.2	-0.41	-0.96	0.12	0.18	0.16	0.09	0.42	-0.2
LGRVTIAQGGVLPNIQAVLLPKKTESHH	ncv-173	-1	1.36	0.07	0.26	-0.8	0.22	-1.37	0.08	-0.62	-0.2	-1.53	-2.63	2.28	-0.53	-1.18	2.01	-1.34	-1.47	1.45	1.24	1.27	1.55	1.47	1.3	0.83	0.76	-0.92	-0.17	-1.91	0.22	-1.4	-0.24	-0.03	-0.34	-0.51	-0.55	-1.06	-0.06	-0.01	-0.79	0.39	1.27	-0.14	0.3	-1.8	0.3	-1.61	-0.16
VIAGLNVLRIINEPTAAAIAYGLDKGGQ	ncv-174	-1	0.76	-0.92	-0.17	-1.91	0.22	-1.4	-0.24	-0.03	1.27	-0.14	0.3	-1.8	0.3	-1.61	-0.16	-0.13	0.15	-1.11	-1.35	-0.92	0.02	-0.91	0.36	-0.48	-0.2	-1.53	-2.63	2.28	-0.53	-1.18	2.01	-1.34	1.36	0.07	0.26	-0.8	0.22	-1.37	0.08	-0.62	-0.99	0	-0.37	0.69	-0.55	0.85	0.73
RDGRGAHQNIIPASTGAAKAVTKVIPEL	ncv-175	-1	-1.47	1.45	1.24	1.27	1.55	1.47	1.3	0.83	-1.15	0.67	-0.41	-0.01	-2.68	1.31	0.03	0.56	-0.2	-1.53	-2.63	2.28	-0.53	-1.18	2.01	-1.34	-1.47	1.45	1.24	1.27	1.55	1.47	1.3	0.83	-0.2	-1.53	-2.63	2.28	-0.53	-1.18	2.01	-1.34	0.15	-1.11	-1.35	-0.92	0.02	-0.91	0.36
DLDDDAEAILAADFEIGHFLRERIIPRS	ncv-176	-1	-1.15	0.67	-0.41	-0.01	-2.68	1.31	0.03	0.56	1.36	0.07	0.26	-0.8	0.22	-1.37	0.08	-0.62	-1.15	0.67	-0.41	-0.01	-2.68	1.31	0.03	0.56	-1.15	0.67	-0.41	-0.01	-2.68	1.31	0.03	0.56	-1.15	0.67	-0.41	-0.01	-2.68	1.31	0.03	0.56	0.15	-1.11	-1.35	-0.92	0.02	-0.91	0.36
TGNVSIRGRILSGVVTKMKMQRTIVIRR	ncv-177	-1	-0.34	-0.51	-0.55	-1.06	-0.06	-0.01	-0.79	0.39	-0.2	-1.53	-2.63	2.28	-0.53	-1.18	2.01	-1.34	-0.99	0	-0.37	0.69	-0.55	0.85	0.73	-0.8	0.76	-0.92	-0.17	-1.91	0.22	-1.4	-0.24	-0.03	-0.67	-0.86	-1.07	-0.41	-0.32	0.27	-0.64	0.11	1.27	-0.14	0.3	-1.8	0.3	-1.61	-0.16
KEKNLEQYNKLDQDLNEVKARVEELDRK	ncv-178	-1	-1.17	0.7	0.7	0.8	1.64	0.67	1.63	0.13	-1.18	0.4	0.1	0.36	-2.16	-0.17	0.91	0.02	-1.17	0.7	0.7	0.8	1.64	0.67	1.63	0.13	-0.99	0	-0.37	0.69	-0.55	0.85	0.73	-0.8	1.36	0.07	0.26	-0.8	0.22	-1.37	0.08	-0.62	-1.18	0.4	0.1	0.36	-2.16	-0.17	0.91
EILKAFKLFDDDETGKISFKNLKRVAKE	ncv-179	-1	-1.18	0.4	0.1	0.36	-2.16	-0.17	0.91	0.02	1.27	-0.14	0.3	-1.8	0.3	-1.61	-0.16	-0.13	1.36	0.07	0.26	-0.8	0.22	-1.37	0.08	-0.62	-1.17	0.7	0.7	0.8	1.64	0.67	1.63	0.13	0.15	-1.11	-1.35	-0.92	0.02	-0.91	0.36	-0.48	1.52	0.61	0.96	-0.16	0.25	0.28	-1.33
KPFLWLARKLIGDPNLEFVAMPALAPPE	ncv-180	-1	-1.17	0.7	0.7	0.8	1.64	0.67	1.63	0.13	0.22	-0.17	-0.5	0.05	-0.01	-1.34	-0.19	3.56	1.52	0.61	0.96	-0.16	0.25	0.28	-1.33	-0.2	1.36	0.07	0.26	-0.8	0.22	-1.37	0.08	-0.62	1.5	2.06	1.79	0.75	0.75	-0.13	-1.01	-0.85	1.36	0.07	0.26	-0.8	0.22	-1.37	0.08
KKPKFELGKLMELHGEGSSSGKATGDET	ncv-181	-1	-1.17	0.7	0.7	0.8	1.64	0.67	1.63	0.13	-1.17	0.7	0.7	0.8	1.64	0.67	1.63	0.13	0.22	-0.17	-0.5	0.05	-0.01	-1.34	-0.19	3.56	-1.17	0.7	0.7	0.8	1.64	0.67	1.63	0.13	1.52	0.61	0.96	-0.16	0.25	0.28	-1.33	-0.2	-1.18	0.4	0.1	0.36	-2.16	-0.17	0.91
SQIPREEQRKVFDPVPVGVTKVILSTNI	ncv-182	-1	-0.67	-0.86	-1.07	-0.41	-0.32	0.27	-0.64	0.11	-0.96	0.12	0.18	0.16	0.09	0.42	-0.2	-0.41	1.27	-0.14	0.3	-1.8	0.3	-1.61	-0.16	-0.13	0.22	-0.17	-0.5	0.05	-0.01	-1.34	-0.19	3.56	-1.47	1.45	1.24	1.27	1.55	1.47	1.3	0.83	-1.18	0.4	0.1	0.36	-2.16	-0.17	0.91
LLLFLPPLLLLLDVPTAAVQASPLQALD	ncv-183	-1	1.36	0.07	0.26	-0.8	0.22	-1.37	0.08	-0.62	1.36	0.07	0.26	-0.8	0.22	-1.37	0.08	-0.62	1.36	0.07	0.26	-0.8	0.22	-1.37	0.08	-0.62	1.52	0.61	0.96	-0.16	0.25	0.28	-1.33	-0.2	1.36	0.07	0.26	-0.8	0.22	-1.37	0.08	-0.62	0.22	-0.17	-0.5	0.05	-0.01	-1.34	-0.19
KSENVQDLLLLDVTPLSLGIETAGGVMT	ncv-184	-1	-1.17	0.7	0.7	0.8	1.64	0.67	1.63	0.13	-0.67	-0.86	-1.07	-0.41	-0.32	0.27	-0.64	0.11	-1.18	0.4	0.1	0.36	-2.16	-0.17	0.91	0.02	-0.99	0	-0.37	0.69	-0.55	0.85	0.73	-0.8	0.76	-0.92	-0.17	-1.91	0.22	-1.4	-0.24	-0.03	-0.96	0.12	0.18	0.16	0.09	0.42	-0.2
ISNDGATILKLLDVVHPAAKTLVDIAKS	ncv-185	-1	1.27	-0.14	0.3	-1.8	0.3	-1.61	-0.16	-0.13	-0.67	-0.86	-1.07	-0.41	-0.32	0.27	-0.64	0.11	-0.99	0	-0.37	0.69	-0.55	0.85	0.73	-0.8	-1.15	0.67	-0.41	-0.01	-2.68	1.31	0.03	0.56	-0.2	-1.53	-2.63	2.28	-0.53	-1.18	2.01	-1.34	0.15	-1.11	-1.35	-0.92	0.02	-0.91	0.36
SNDGATILKLLDVVHPAAKTLVDIAKSQ	ncv-186	-1	-0.67	-0.86	-1.07	-0.41	-0.32	0.27	-0.64	0.11	-0.99	0	-0.37	0.69	-0.55	0.85	0.73	-0.8	-1.15	0.67	-0.41	-0.01	-2.68	1.31	0.03	0.56	-0.2	-1.53	-2.63	2.28	-0.53	-1.18	2.01	-1.34	0.15	-1.11	-1.35	-0.92	0.02	-0.91	0.36	-0.48	-0.34	-0.51	-0.55	-1.06	-0.06	-0.01	-0.79
FPLALLLLFLLGPRLVLAISFHLPINSR	ncv-187	-1	1.52	0.61	0.96	-0.16	0.25	0.28	-1.33	-0.2	0.22	-0.17	-0.5	0.05	-0.01	-1.34	-0.19	3.56	1.36	0.07	0.26	-0.8	0.22	-1.37	0.08	-0.62	0.15	-1.11	-1.35	-0.92	0.02	-0.91	0.36	-0.48	1.36	0.07	0.26	-0.8	0.22	-1.37	0.08	-0.62	1.36	0.07	0.26	-0.8	0.22	-1.37	0.08
ERFGIVEGLMTTVHSYTATQKTVDGPSR	ncv-188	-1	-1.18	0.4	0.1	0.36	-2.16	-0.17	0.91	0.02	-1.47	1.45	1.24	1.27	1.55	1.47	1.3	0.83	1.52	0.61	0.96	-0.16	0.25	0.28	-1.33	-0.2	-0.2	-1.53	-2.63	2.28	-0.53	-1.18	2.01	-1.34	1.27	-0.14	0.3	-1.8	0.3	-1.61	-0.16	-0.13	0.76	-0.92	-0.17	-1.91	0.22	-1.4	-0.24
ESSKSASPFNLAEKPKTVQLLLDFMLDV	ncv-189	-1	-1.18	0.4	0.1	0.36	-2.16	-0.17	0.91	0.02	-0.67	-0.86	-1.07	-0.41	-0.32	0.27	-0.64	0.11	-0.67	-0.86	-1.07	-0.41	-0.32	0.27	-0.64	0.11	-1.17	0.7	0.7	0.8	1.64	0.67	1.63	0.13	-0.67	-0.86	-1.07	-0.41	-0.32	0.27	-0.64	0.11	0.15	-1.11	-1.35	-0.92	0.02	-0.91	0.36
AQGTPPYVINLDPAVHEVPFPANIDIRD	ncv-190	-1	0.15	-1.11	-1.35	-0.92	0.02	-0.91	0.36	-0.48	-0.96	0.12	0.18	0.16	0.09	0.42	-0.2	-0.41	-0.2	-1.53	-2.63	2.28	-0.53	-1.18	2.01	-1.34	-0.34	-0.51	-0.55	-1.06	-0.06	-0.01	-0.79	0.39	0.22	-0.17	-0.5	0.05	-0.01	-1.34	-0.19	3.56	0.22	-0.17	-0.5	0.05	-0.01	-1.34	-0.19
FPSLLTHNENMVAKVDEVKSTIKFQMKK	ncv-191	-1	1.52	0.61	0.96	-0.16	0.25	0.28	-1.33	-0.2	0.22	-0.17	-0.5	0.05	-0.01	-1.34	-0.19	3.56	-0.67	-0.86	-1.07	-0.41	-0.32	0.27	-0.64	0.11	1.36	0.07	0.26	-0.8	0.22	-1.37	0.08	-0.62	1.36	0.07	0.26	-0.8	0.22	-1.37	0.08	-0.62	-0.34	-0.51	-0.55	-1.06	-0.06	-0.01	-0.79
YDRMYSYPARVPPPPPIARAVVPSKRQR	ncv-192	-1	0.61	1.6	1.17	0.73	0.53	0.25	-0.96	-0.52	-1.15	0.67	-0.41	-0.01	-2.68	1.31	0.03	0.56	-1.47	1.45	1.24	1.27	1.55	1.47	1.3	0.83	1.01	-0.53	0.43	0	0.23	0.1	-0.86	-0.68	0.61	1.6	1.17	0.73	0.53	0.25	-0.96	-0.52	-0.67	-0.86	-1.07	-0.41	-0.32	0.27	-0.64
VNYIPQGSIDSLFEGTWYLVRVDEKHRR	ncv-193	-1	0.76	-0.92	-0.17	-1.91	0.22	-1.4	-0.24	-0.03	-0.99	0	-0.37	0.69	-0.55	0.85	0.73	-0.8	0.61	1.6	1.17	0.73	0.53	0.25	-0.96	-0.52	1.27	-0.14	0.3	-1.8	0.3	-1.61	-0.16	-0.13	0.22	-0.17	-0.5	0.05	-0.01	-1.34	-0.19	3.56	-0.96	0.12	0.18	0.16	0.09	0.42	-0.2
NYIPQGSIDSLFEGTWYLVRVDEKHRRT	ncv-194	-1	-0.99	0	-0.37	0.69	-0.55	0.85	0.73	-0.8	0.61	1.6	1.17	0.73	0.53	0.25	-0.96	-0.52	1.27	-0.14	0.3	-1.8	0.3	-1.61	-0.16	-0.13	0.22	-0.17	-0.5	0.05	-0.01	-1.34	-0.19	3.56	-0.96	0.12	0.18	0.16	0.09	0.42	-0.2	-0.41	-0.2	-1.53	-2.63	2.28	-0.53	-1.18	2.01
EQGKIFIARRSLLDELLEVDHIRTIYHM	ncv-195	-1	-1.18	0.4	0.1	0.36	-2.16	-0.17	0.91	0.02	-0.96	0.12	0.18	0.16	0.09	0.42	-0.2	-0.41	-0.2	-1.53	-2.63	2.28	-0.53	-1.18	2.01	-1.34	-1.17	0.7	0.7	0.8	1.64	0.67	1.63	0.13	1.27	-0.14	0.3	-1.8	0.3	-1.61	-0.16	-0.13	1.52	0.61	0.96	-0.16	0.25	0.28	-1.33
EGCHTHHFNSLLDIIEKVMARSLSPPPE	ncv-196	-1	-1.18	0.4	0.1	0.36	-2.16	-0.17	0.91	0.02	-0.2	-1.53	-2.63	2.28	-0.53	-1.18	2.01	-1.34	0.18	-1.67	-0.46	-0.21	0	1.2	-1.61	-0.19	-0.43	-0.25	0.37	0.19	0.51	1.28	0.93	0.65	-0.34	-0.51	-0.55	-1.06	-0.06	-0.01	-0.79	0.39	-0.43	-0.25	0.37	0.19	0.51	1.28	0.93
GGMAAAAELSLLEKSLGLSKGNKYSAQG	ncv-197	-1	-0.2	-1.53	-2.63	2.28	-0.53	-1.18	2.01	-1.34	-0.2	-1.53	-2.63	2.28	-0.53	-1.18	2.01	-1.34	1.01	-0.53	0.43	0	0.23	0.1	-0.86	-0.68	0.15	-1.11	-1.35	-0.92	0.02	-0.91	0.36	-0.48	0.15	-1.11	-1.35	-0.92	0.02	-0.91	0.36	-0.48	0.15	-1.11	-1.35	-0.92	0.02	-0.91	0.36
EMNIKAPKISMPDFDLHLKGPKVKGDVD	ncv-198	-1	-1.18	0.4	0.1	0.36	-2.16	-0.17	0.91	0.02	1.01	-0.53	0.43	0	0.23	0.1	-0.86	-0.68	-0.99	0	-0.37	0.69	-0.55	0.85	0.73	-0.8	1.27	-0.14	0.3	-1.8	0.3	-1.61	-0.16	-0.13	-1.17	0.7	0.7	0.8	1.64	0.67	1.63	0.13	0.15	-1.11	-1.35	-0.92	0.02	-0.91	0.36
GICVPLSTSSQVPEVTTVQNKKPVIPVL	ncv-199	-1	-0.2	-1.53	-2.63	2.28	-0.53	-1.18	2.01	-1.34	1.27	-0.14	0.3	-1.8	0.3	-1.61	-0.16	-0.13	0.18	-1.67	-0.46	-0.21	0	1.2	-1.61	-0.19	0.76	-0.92	-0.17	-1.91	0.22	-1.4	-0.24	-0.03	0.22	-0.17	-0.5	0.05	-0.01	-1.34	-0.19	3.56	1.36	0.07	0.26	-0.8	0.22	-1.37	0.08
KGRRAEDGSVIDYELIDQDAQDLYDAGV	ncv-200	-1	-1.17	0.7	0.7	0.8	1.64	0.67	1.63	0.13	-0.2	-1.53	-2.63	2.28	-0.53	-1.18	2.01	-1.34	-1.47	1.45	1.24	1.27	1.55	1.47	1.3	0.83	-1.47	1.45	1.24	1.27	1.55	1.47	1.3	0.83	0.15	-1.11	-1.35	-0.92	0.02	-0.91	0.36	-0.48	-1.18	0.4	0.1	0.36	-2.16	-0.17	0.91
KNAIANASTLAEVERLKGLLQSGQIPGR	ncv-201	-1	-1.17	0.7	0.7	0.8	1.64	0.67	1.63	0.13	-0.99	0	-0.37	0.69	-0.55	0.85	0.73	-0.8	0.15	-1.11	-1.35	-0.92	0.02	-0.91	0.36	-0.48	1.27	-0.14	0.3	-1.8	0.3	-1.61	-0.16	-0.13	0.15	-1.11	-1.35	-0.92	0.02	-0.91	0.36	-0.48	-0.99	0	-0.37	0.69	-0.55	0.85	0.73
LPSSTGRRHTLAEVSTRLSPLTAPCIVV	ncv-202	-1	1.36	0.07	0.26	-0.8	0.22	-1.37	0.08	-0.62	0.22	-0.17	-0.5	0.05	-0.01	-1.34	-0.19	3.56	-0.67	-0.86	-1.07	-0.41	-0.32	0.27	-0.64	0.11	-0.67	-0.86	-1.07	-0.41	-0.32	0.27	-0.64	0.11	-0.34	-0.51	-0.55	-1.06	-0.06	-0.01	-0.79	0.39	-0.2	-1.53	-2.63	2.28	-0.53	-1.18	2.01
IGEVDVEQHTLAKYLMELTMLDYDMVHF	ncv-203	-1	1.27	-0.14	0.3	-1.8	0.3	-1.61	-0.16	-0.13	-0.2	-1.53	-2.63	2.28	-0.53	-1.18	2.01	-1.34	-1.18	0.4	0.1	0.36	-2.16	-0.17	0.91	0.02	0.76	-0.92	-0.17	-1.91	0.22	-1.4	-0.24	-0.03	-1.15	0.67	-0.41	-0.01	-2.68	1.31	0.03	0.56	0.76	-0.92	-0.17	-1.91	0.22	-1.4	-0.24
LSYSATEETLQEVFEKATFIKVPQNQNG	ncv-204	-1	1.36	0.07	0.26	-0.8	0.22	-1.37	0.08	-0.62	-0.67	-0.86	-1.07	-0.41	-0.32	0.27	-0.64	0.11	0.61	1.6	1.17	0.73	0.53	0.25	-0.96	-0.52	-0.67	-0.86	-1.07	-0.41	-0.32	0.27	-0.64	0.11	0.15	-1.11	-1.35	-0.92	0.02	-0.91	0.36	-0.48	-0.34	-0.51	-0.55	-1.06	-0.06	-0.01	-0.79
PPPPPRGQVTLYEHNNELVTGSSYESPP	ncv-205	-1	0.22	-0.17	-0.5	0.05	-0.01	-1.34	-0.19	3.56	0.22	-0.17	-0.5	0.05	-0.01	-1.34	-0.19	3.56	0.22	-0.17	-0.5	0.05	-0.01	-1.34	-0.19	3.56	0.22	-0.17	-0.5	0.05	-0.01	-1.34	-0.19	3.56	0.22	-0.17	-0.5	0.05	-0.01	-1.34	-0.19	3.56	-1.47	1.45	1.24	1.27	1.55	1.47	1.3
DVSSAKNVVLPTETEVAPAKDVTLLKET	ncv-206	-1	-1.15	0.67	-0.41	-0.01	-2.68	1.31	0.03	0.56	0.76	-0.92	-0.17	-1.91	0.22	-1.4	-0.24	-0.03	-0.67	-0.86	-1.07	-0.41	-0.32	0.27	-0.64	0.11	-0.67	-0.86	-1.07	-0.41	-0.32	0.27	-0.64	0.11	0.15	-1.11	-1.35	-0.92	0.02	-0.91	0.36	-0.48	-1.17	0.7	0.7	0.8	1.64	0.67	1.63
NRRLKRFSMVVQDGIVKALNVEPDGTGL	ncv-207	-1	-0.99	0	-0.37	0.69	-0.55	0.85	0.73	-0.8	-1.47	1.45	1.24	1.27	1.55	1.47	1.3	0.83	-1.47	1.45	1.24	1.27	1.55	1.47	1.3	0.83	1.36	0.07	0.26	-0.8	0.22	-1.37	0.08	-0.62	-1.17	0.7	0.7	0.8	1.64	0.67	1.63	0.13	-1.47	1.45	1.24	1.27	1.55	1.47	1.3
EVTPGPIDTEYLFDSFFSLIKKGKATTI	ncv-208	-1	-1.18	0.4	0.1	0.36	-2.16	-0.17	0.91	0.02	0.76	-0.92	-0.17	-1.91	0.22	-1.4	-0.24	-0.03	-0.34	-0.51	-0.55	-1.06	-0.06	-0.01	-0.79	0.39	0.22	-0.17	-0.5	0.05	-0.01	-1.34	-0.19	3.56	-0.2	-1.53	-2.63	2.28	-0.53	-1.18	2.01	-1.34	0.22	-0.17	-0.5	0.05	-0.01	-1.34	-0.19
LSALYARRRSYLFLGGILMSALSLLLLS	ncv-209	-1	1.36	0.07	0.26	-0.8	0.22	-1.37	0.08	-0.62	-0.67	-0.86	-1.07	-0.41	-0.32	0.27	-0.64	0.11	0.15	-1.11	-1.35	-0.92	0.02	-0.91	0.36	-0.48	1.36	0.07	0.26	-0.8	0.22	-1.37	0.08	-0.62	0.61	1.6	1.17	0.73	0.53	0.25	-0.96	-0.52	0.15	-1.11	-1.35	-0.92	0.02	-0.91	0.36
KHRELRLRNYVPEDEDLKKRRVPQAKPV	ncv-210	-1	-1.17	0.7	0.7	0.8	1.64	0.67	1.63	0.13	-0.43	-0.25	0.37	0.19	0.51	1.28	0.93	0.65	-1.47	1.45	1.24	1.27	1.55	1.47	1.3	0.83	-1.18	0.4	0.1	0.36	-2.16	-0.17	0.91	0.02	1.36	0.07	0.26	-0.8	0.22	-1.37	0.08	-0.62	-1.47	1.45	1.24	1.27	1.55	1.47	1.3
KCLELFTELAEDKENYKKFYEQFSKNIK	ncv-211	-1	-1.17	0.7	0.7	0.8	1.64	0.67	1.63	0.13	0.18	-1.67	-0.46	-0.21	0	1.2	-1.61	-0.19	1.36	0.07	0.26	-0.8	0.22	-1.37	0.08	-0.62	-1.18	0.4	0.1	0.36	-2.16	-0.17	0.91	0.02	1.36	0.07	0.26	-0.8	0.22	-1.37	0.08	-0.62	1.52	0.61	0.96	-0.16	0.25	0.28	-1.33
AEASFWTAEEVDLSKDIQHWESLKPEER	ncv-212	-1	0.15	-1.11	-1.35	-0.92	0.02	-0.91	0.36	-0.48	-1.18	0.4	0.1	0.36	-2.16	-0.17	0.91	0.02	0.15	-1.11	-1.35	-0.92	0.02	-0.91	0.36	-0.48	-0.67	-0.86	-1.07	-0.41	-0.32	0.27	-0.64	0.11	1.52	0.61	0.96	-0.16	0.25	0.28	-1.33	-0.2	1.5	2.06	1.79	0.75	0.75	-0.13	-1.01
CAHIEAKFYEEVHDLERKYAALYQPLFD	ncv-213	-1	0.18	-1.67	-0.46	-0.21	0	1.2	-1.61	-0.19	0.15	-1.11	-1.35	-0.92	0.02	-0.91	0.36	-0.48	-0.43	-0.25	0.37	0.19	0.51	1.28	0.93	0.65	1.27	-0.14	0.3	-1.8	0.3	-1.61	-0.16	-0.13	-1.18	0.4	0.1	0.36	-2.16	-0.17	0.91	0.02	0.15	-1.11	-1.35	-0.92	0.02	-0.91	0.36
QKYVDEASKKEIKDILIQYDRTLLVADP	ncv-214	-1	-0.96	0.12	0.18	0.16	0.09	0.42	-0.2	-0.41	-1.17	0.7	0.7	0.8	1.64	0.67	1.63	0.13	0.61	1.6	1.17	0.73	0.53	0.25	-0.96	-0.52	0.76	-0.92	-0.17	-1.91	0.22	-1.4	-0.24	-0.03	-1.15	0.67	-0.41	-0.01	-2.68	1.31	0.03	0.56	-1.18	0.4	0.1	0.36	-2.16	-0.17	0.91
ANNLTVEIENELNIIHKFIRDKYSKRFP	ncv-215	-1	0.15	-1.11	-1.35	-0.92	0.02	-0.91	0.36	-0.48	-0.99	0	-0.37	0.69	-0.55	0.85	0.73	-0.8	-0.99	0	-0.37	0.69	-0.55	0.85	0.73	-0.8	1.36	0.07	0.26	-0.8	0.22	-1.37	0.08	-0.62	-0.34	-0.51	-0.55	-1.06	-0.06	-0.01	-0.79	0.39	0.76	-0.92	-0.17	-1.91	0.22	-1.4	-0.24
LRKNHSSAQFIDSYICQVCSRGDEDDKL	ncv-216	-1	1.36	0.07	0.26	-0.8	0.22	-1.37	0.08	-0.62	-1.47	1.45	1.24	1.27	1.55	1.47	1.3	0.83	-1.17	0.7	0.7	0.8	1.64	0.67	1.63	0.13	-0.99	0	-0.37	0.69	-0.55	0.85	0.73	-0.8	-0.43	-0.25	0.37	0.19	0.51	1.28	0.93	0.65	-0.67	-0.86	-1.07	-0.41	-0.32	0.27	-0.64
VMGAKIASSPSVDKARAELQELLTIAER	ncv-217	-1	0.76	-0.92	-0.17	-1.91	0.22	-1.4	-0.24	-0.03	1.01	-0.53	0.43	0	0.23	0.1	-0.86	-0.68	-0.2	-1.53	-2.63	2.28	-0.53	-1.18	2.01	-1.34	0.15	-1.11	-1.35	-0.92	0.02	-0.91	0.36	-0.48	-1.17	0.7	0.7	0.8	1.64	0.67	1.63	0.13	1.27	-0.14	0.3	-1.8	0.3	-1.61	-0.16
AIRVGFVTYNKVLHFYNVKSSLAQPQMM	ncv-218	-1	0.15	-1.11	-1.35	-0.92	0.02	-0.91	0.36	-0.48	1.27	-0.14	0.3	-1.8	0.3	-1.61	-0.16	-0.13	-1.47	1.45	1.24	1.27	1.55	1.47	1.3	0.83	0.76	-0.92	-0.17	-1.91	0.22	-1.4	-0.24	-0.03	-0.2	-1.53	-2.63	2.28	-0.53	-1.18	2.01	-1.34	1.52	0.61	0.96	-0.16	0.25	0.28	-1.33
RFEKGRIYTYIGEVLVSVNPYQELPLYG	ncv-219	-1	-1.47	1.45	1.24	1.27	1.55	1.47	1.3	0.83	1.52	0.61	0.96	-0.16	0.25	0.28	-1.33	-0.2	-1.18	0.4	0.1	0.36	-2.16	-0.17	0.91	0.02	-1.17	0.7	0.7	0.8	1.64	0.67	1.63	0.13	-0.2	-1.53	-2.63	2.28	-0.53	-1.18	2.01	-1.34	-1.47	1.45	1.24	1.27	1.55	1.47	1.3
FQLYKSADHRTLDKVLEVQPEKLELIMD	ncv-220	-1	1.52	0.61	0.96	-0.16	0.25	0.28	-1.33	-0.2	-0.96	0.12	0.18	0.16	0.09	0.42	-0.2	-0.41	1.36	0.07	0.26	-0.8	0.22	-1.37	0.08	-0.62	0.61	1.6	1.17	0.73	0.53	0.25	-0.96	-0.52	-1.17	0.7	0.7	0.8	1.64	0.67	1.63	0.13	-0.67	-0.86	-1.07	-0.41	-0.32	0.27	-0.64
AAGDYPEASAALTGRTGPPGPAATYHKQ	ncv-221	-1	0.15	-1.11	-1.35	-0.92	0.02	-0.91	0.36	-0.48	0.15	-1.11	-1.35	-0.92	0.02	-0.91	0.36	-0.48	-0.2	-1.53	-2.63	2.28	-0.53	-1.18	2.01	-1.34	-1.15	0.67	-0.41	-0.01	-2.68	1.31	0.03	0.56	0.61	1.6	1.17	0.73	0.53	0.25	-0.96	-0.52	0.22	-0.17	-0.5	0.05	-0.01	-1.34	-0.19
EQYAIKKFAEAFEAIPRALAENSGVKAN	ncv-222	-1	-1.18	0.4	0.1	0.36	-2.16	-0.17	0.91	0.02	-0.96	0.12	0.18	0.16	0.09	0.42	-0.2	-0.41	0.61	1.6	1.17	0.73	0.53	0.25	-0.96	-0.52	0.15	-1.11	-1.35	-0.92	0.02	-0.91	0.36	-0.48	1.27	-0.14	0.3	-1.8	0.3	-1.61	-0.16	-0.13	-1.17	0.7	0.7	0.8	1.64	0.67	1.63
PPGADKKAEAGAGSATEFQFRGRCGRGR	ncv-223	-1	0.22	-0.17	-0.5	0.05	-0.01	-1.34	-0.19	3.56	0.22	-0.17	-0.5	0.05	-0.01	-1.34	-0.19	3.56	-0.2	-1.53	-2.63	2.28	-0.53	-1.18	2.01	-1.34	0.15	-1.11	-1.35	-0.92	0.02	-0.91	0.36	-0.48	-1.15	0.67	-0.41	-0.01	-2.68	1.31	0.03	0.56	-1.17	0.7	0.7	0.8	1.64	0.67	1.63
ESCPGETVVAEDPAGLKVPLLLHQKQAL	ncv-224	-1	-1.18	0.4	0.1	0.36	-2.16	-0.17	0.91	0.02	-0.67	-0.86	-1.07	-0.41	-0.32	0.27	-0.64	0.11	0.18	-1.67	-0.46	-0.21	0	1.2	-1.61	-0.19	0.22	-0.17	-0.5	0.05	-0.01	-1.34	-0.19	3.56	-0.2	-1.53	-2.63	2.28	-0.53	-1.18	2.01	-1.34	-1.18	0.4	0.1	0.36	-2.16	-0.17	0.91
LTREELRQIAEEDFYEKLAASIAPEIYG	ncv-225	-1	1.36	0.07	0.26	-0.8	0.22	-1.37	0.08	-0.62	-0.34	-0.51	-0.55	-1.06	-0.06	-0.01	-0.79	0.39	-1.47	1.45	1.24	1.27	1.55	1.47	1.3	0.83	-1.18	0.4	0.1	0.36	-2.16	-0.17	0.91	0.02	-1.18	0.4	0.1	0.36	-2.16	-0.17	0.91	0.02	1.36	0.07	0.26	-0.8	0.22	-1.37	0.08
GGGGMVHFTAEEKAAVTSLWSKMNVEEA	ncv-226	-1	-0.2	-1.53	-2.63	2.28	-0.53	-1.18	2.01	-1.34	-0.2	-1.53	-2.63	2.28	-0.53	-1.18	2.01	-1.34	-0.2	-1.53	-2.63	2.28	-0.53	-1.18	2.01	-1.34	-0.2	-1.53	-2.63	2.28	-0.53	-1.18	2.01	-1.34	1.01	-0.53	0.43	0	0.23	0.1	-0.86	-0.68	0.76	-0.92	-0.17	-1.91	0.22	-1.4	-0.24
AWGRLPVDLAEELGHRDVARYLRAAAGG	ncv-227	-1	0.15	-1.11	-1.35	-0.92	0.02	-0.91	0.36	-0.48	1.5	2.06	1.79	0.75	0.75	-0.13	-1.01	-0.85	-0.2	-1.53	-2.63	2.28	-0.53	-1.18	2.01	-1.34	-1.47	1.45	1.24	1.27	1.55	1.47	1.3	0.83	1.36	0.07	0.26	-0.8	0.22	-1.37	0.08	-0.62	0.22	-0.17	-0.5	0.05	-0.01	-1.34	-0.19
RHRLVNACLAEELPHIHAFEQKTLTPDQ	ncv-228	-1	-1.47	1.45	1.24	1.27	1.55	1.47	1.3	0.83	-0.43	-0.25	0.37	0.19	0.51	1.28	0.93	0.65	-1.47	1.45	1.24	1.27	1.55	1.47	1.3	0.83	1.36	0.07	0.26	-0.8	0.22	-1.37	0.08	-0.62	0.76	-0.92	-0.17	-1.91	0.22	-1.4	-0.24	-0.03	-0.99	0	-0.37	0.69	-0.55	0.85	0.73
NELRHLILKTAEGFLFVVGCERGKILFV	ncv-229	-1	-0.99	0	-0.37	0.69	-0.55	0.85	0.73	-0.8	-1.18	0.4	0.1	0.36	-2.16	-0.17	0.91	0.02	1.36	0.07	0.26	-0.8	0.22	-1.37	0.08	-0.62	-1.47	1.45	1.24	1.27	1.55	1.47	1.3	0.83	-0.43	-0.25	0.37	0.19	0.51	1.28	0.93	0.65	1.36	0.07	0.26	-0.8	0.22	-1.37	0.08
IDKSGSTITAEIQGVIDACVKLTGMPDL	ncv-230	-1	1.27	-0.14	0.3	-1.8	0.3	-1.61	-0.16	-0.13	-1.15	0.67	-0.41	-0.01	-2.68	1.31	0.03	0.56	-1.17	0.7	0.7	0.8	1.64	0.67	1.63	0.13	-0.67	-0.86	-1.07	-0.41	-0.32	0.27	-0.64	0.11	-0.2	-1.53	-2.63	2.28	-0.53	-1.18	2.01	-1.34	-0.67	-0.86	-1.07	-0.41	-0.32	0.27	-0.64
WQNRPPNFEAEKEFNETMAQQAPHCAVC	ncv-231	-1	1.5	2.06	1.79	0.75	0.75	-0.13	-1.01	-0.85	-0.96	0.12	0.18	0.16	0.09	0.42	-0.2	-0.41	-0.99	0	-0.37	0.69	-0.55	0.85	0.73	-0.8	-1.47	1.45	1.24	1.27	1.55	1.47	1.3	0.83	0.22	-0.17	-0.5	0.05	-0.01	-1.34	-0.19	3.56	0.22	-0.17	-0.5	0.05	-0.01	-1.34	-0.19
QNCSDCLMRAELIVQPELKYGDGIQLTR	ncv-232	-1	-0.96	0.12	0.18	0.16	0.09	0.42	-0.2	-0.41	-0.99	0	-0.37	0.69	-0.55	0.85	0.73	-0.8	0.18	-1.67	-0.46	-0.21	0	1.2	-1.61	-0.19	-0.67	-0.86	-1.07	-0.41	-0.32	0.27	-0.64	0.11	-1.15	0.67	-0.41	-0.01	-2.68	1.31	0.03	0.56	0.18	-1.67	-0.46	-0.21	0	1.2	-1.61
VKRSAAEMYGSVTEHPSPSPLLSSSFDL	ncv-233	-1	0.76	-0.92	-0.17	-1.91	0.22	-1.4	-0.24	-0.03	-1.17	0.7	0.7	0.8	1.64	0.67	1.63	0.13	-1.47	1.45	1.24	1.27	1.55	1.47	1.3	0.83	-0.67	-0.86	-1.07	-0.41	-0.32	0.27	-0.64	0.11	0.15	-1.11	-1.35	-0.92	0.02	-0.91	0.36	-0.48	0.15	-1.11	-1.35	-0.92	0.02	-0.91	0.36
GFFTYFVILAENGFLPIHLLGLRVDWDD	ncv-234	-1	-0.2	-1.53	-2.63	2.28	-0.53	-1.18	2.01	-1.34	1.52	0.61	0.96	-0.16	0.25	0.28	-1.33	-0.2	1.52	0.61	0.96	-0.16	0.25	0.28	-1.33	-0.2	-0.34	-0.51	-0.55	-1.06	-0.06	-0.01	-0.79	0.39	0.61	1.6	1.17	0.73	0.53	0.25	-0.96	-0.52	1.52	0.61	0.96	-0.16	0.25	0.28	-1.33
MTLNAPGVLAENPDIFAVIIILILTGLL	ncv-235	-1	1.01	-0.53	0.43	0	0.23	0.1	-0.86	-0.68	-0.34	-0.51	-0.55	-1.06	-0.06	-0.01	-0.79	0.39	1.36	0.07	0.26	-0.8	0.22	-1.37	0.08	-0.62	-0.99	0	-0.37	0.69	-0.55	0.85	0.73	-0.8	0.15	-1.11	-1.35	-0.92	0.02	-0.91	0.36	-0.48	0.22	-0.17	-0.5	0.05	-0.01	-1.34	-0.19
TWVTKHAAENPGKYNILGTNTIMDKMMV	ncv-236	-1	-0.34	-0.51	-0.55	-1.06	-0.06	-0.01	-0.79	0.39	1.5	2.06	1.79	0.75	0.75	-0.13	-1.01	-0.85	0.76	-0.92	-0.17	-1.91	0.22	-1.4	-0.24	-0.03	-0.34	-0.51	-0.55	-1.06	-0.06	-0.01	-0.79	0.39	-1.17	0.7	0.7	0.8	1.64	0.67	1.63	0.13	-0.43	-0.25	0.37	0.19	0.51	1.28	0.93
EFIVMAADAEPLEIILHLPLLCEDKNVP	ncv-237	-1	-1.18	0.4	0.1	0.36	-2.16	-0.17	0.91	0.02	1.52	0.61	0.96	-0.16	0.25	0.28	-1.33	-0.2	1.27	-0.14	0.3	-1.8	0.3	-1.61	-0.16	-0.13	0.76	-0.92	-0.17	-1.91	0.22	-1.4	-0.24	-0.03	1.01	-0.53	0.43	0	0.23	0.1	-0.86	-0.68	0.15	-1.11	-1.35	-0.92	0.02	-0.91	0.36
YSWESSKDPAEQQGKGVALKSVTAFFKW	ncv-238	-1	0.61	1.6	1.17	0.73	0.53	0.25	-0.96	-0.52	-0.67	-0.86	-1.07	-0.41	-0.32	0.27	-0.64	0.11	1.5	2.06	1.79	0.75	0.75	-0.13	-1.01	-0.85	-1.18	0.4	0.1	0.36	-2.16	-0.17	0.91	0.02	-0.67	-0.86	-1.07	-0.41	-0.32	0.27	-0.64	0.11	-0.67	-0.86	-1.07	-0.41	-0.32	0.27	-0.64
HRLLRKGHYAERVGAGAPVYLAAVLEYL	ncv-239	-1	-0.43	-0.25	0.37	0.19	0.51	1.28	0.93	0.65	-1.47	1.45	1.24	1.27	1.55	1.47	1.3	0.83	1.36	0.07	0.26	-0.8	0.22	-1.37	0.08	-0.62	1.36	0.07	0.26	-0.8	0.22	-1.37	0.08	-0.62	-1.47	1.45	1.24	1.27	1.55	1.47	1.3	0.83	-1.17	0.7	0.7	0.8	1.64	0.67	1.63
AIPFSMTLSNAETSAERVRSTISSLGTP	ncv-240	-1	0.15	-1.11	-1.35	-0.92	0.02	-0.91	0.36	-0.48	1.27	-0.14	0.3	-1.8	0.3	-1.61	-0.16	-0.13	0.22	-0.17	-0.5	0.05	-0.01	-1.34	-0.19	3.56	1.52	0.61	0.96	-0.16	0.25	0.28	-1.33	-0.2	-0.67	-0.86	-1.07	-0.41	-0.32	0.27	-0.64	0.11	1.01	-0.53	0.43	0	0.23	0.1	-0.86
KQRTQKKAEVEGKDLPEHAVLKMKGNFT	ncv-241	-1	-1.17	0.7	0.7	0.8	1.64	0.67	1.63	0.13	-0.96	0.12	0.18	0.16	0.09	0.42	-0.2	-0.41	-1.47	1.45	1.24	1.27	1.55	1.47	1.3	0.83	-0.34	-0.51	-0.55	-1.06	-0.06	-0.01	-0.79	0.39	-0.96	0.12	0.18	0.16	0.09	0.42	-0.2	-0.41	-1.17	0.7	0.7	0.8	1.64	0.67	1.63
VDIAKSQDAEVGDGTTSVTLLAAEFLKQ	ncv-242	-1	0.76	-0.92	-0.17	-1.91	0.22	-1.4	-0.24	-0.03	-1.15	0.67	-0.41	-0.01	-2.68	1.31	0.03	0.56	1.27	-0.14	0.3	-1.8	0.3	-1.61	-0.16	-0.13	0.15	-1.11	-1.35	-0.92	0.02	-0.91	0.36	-0.48	-1.17	0.7	0.7	0.8	1.64	0.67	1.63	0.13	-0.67	-0.86	-1.07	-0.41	-0.32	0.27	-0.64
AKAKSRSSRAGLQFPVGRVHRLLRKGHY	ncv-243	-1	0.15	-1.11	-1.35	-0.92	0.02	-0.91	0.36	-0.48	-1.17	0.7	0.7	0.8	1.64	0.67	1.63	0.13	0.15	-1.11	-1.35	-0.92	0.02	-0.91	0.36	-0.48	-1.17	0.7	0.7	0.8	1.64	0.67	1.63	0.13	-0.67	-0.86	-1.07	-0.41	-0.32	0.27	-0.64	0.11	-1.47	1.45	1.24	1.27	1.55	1.47	1.3
PSKPWSQVDEATIRAIIAVLSTEEQSAG	ncv-244	-1	0.22	-0.17	-0.5	0.05	-0.01	-1.34	-0.19	3.56	-0.67	-0.86	-1.07	-0.41	-0.32	0.27	-0.64	0.11	-1.17	0.7	0.7	0.8	1.64	0.67	1.63	0.13	0.22	-0.17	-0.5	0.05	-0.01	-1.34	-0.19	3.56	1.5	2.06	1.79	0.75	0.75	-0.13	-1.01	-0.85	-0.67	-0.86	-1.07	-0.41	-0.32	0.27	-0.64
FRDARTHDKLLVNQTELFVPSSNVNGQP	ncv-245	-1	1.52	0.61	0.96	-0.16	0.25	0.28	-1.33	-0.2	-1.47	1.45	1.24	1.27	1.55	1.47	1.3	0.83	-1.15	0.67	-0.41	-0.01	-2.68	1.31	0.03	0.56	0.15	-1.11	-1.35	-0.92	0.02	-0.91	0.36	-0.48	-1.47	1.45	1.24	1.27	1.55	1.47	1.3	0.83	-0.34	-0.51	-0.55	-1.06	-0.06	-0.01	-0.79
IDFPRAAEELDMENEFLLPPVFGEEYEE	ncv-246	-1	1.27	-0.14	0.3	-1.8	0.3	-1.61	-0.16	-0.13	-1.15	0.67	-0.41	-0.01	-2.68	1.31	0.03	0.56	1.52	0.61	0.96	-0.16	0.25	0.28	-1.33	-0.2	0.22	-0.17	-0.5	0.05	-0.01	-1.34	-0.19	3.56	-1.47	1.45	1.24	1.27	1.55	1.47	1.3	0.83	0.15	-1.11	-1.35	-0.92	0.02	-0.91	0.36
QSANSSPDEDTEVKTLKLSGMSNRSSII	ncv-247	-1	-0.96	0.12	0.18	0.16	0.09	0.42	-0.2	-0.41	-0.67	-0.86	-1.07	-0.41	-0.32	0.27	-0.64	0.11	0.15	-1.11	-1.35	-0.92	0.02	-0.91	0.36	-0.48	-0.99	0	-0.37	0.69	-0.55	0.85	0.73	-0.8	-0.67	-0.86	-1.07	-0.41	-0.32	0.27	-0.64	0.11	-0.67	-0.86	-1.07	-0.41	-0.32	0.27	-0.64
QLFPRGLFEDALPPIVLRSQVYSLVPDR	ncv-248	-1	-0.96	0.12	0.18	0.16	0.09	0.42	-0.2	-0.41	1.36	0.07	0.26	-0.8	0.22	-1.37	0.08	-0.62	1.52	0.61	0.96	-0.16	0.25	0.28	-1.33	-0.2	0.22	-0.17	-0.5	0.05	-0.01	-1.34	-0.19	3.56	-1.47	1.45	1.24	1.27	1.55	1.47	1.3	0.83	-0.2	-1.53	-2.63	2.28	-0.53	-1.18	2.01
EQILRVKAEEDKIPLLVVGNKSDLEERR	ncv-249	-1	-1.18	0.4	0.1	0.36	-2.16	-0.17	0.91	0.02	-0.96	0.12	0.18	0.16	0.09	0.42	-0.2	-0.41	1.27	-0.14	0.3	-1.8	0.3	-1.61	-0.16	-0.13	1.36	0.07	0.26	-0.8	0.22	-1.37	0.08	-0.62	-1.47	1.45	1.24	1.27	1.55	1.47	1.3	0.83	0.76	-0.92	-0.17	-1.91	0.22	-1.4	-0.24
ERVWPEPPEEKAPAPAPEERIEPPVKPL	ncv-250	-1	-1.18	0.4	0.1	0.36	-2.16	-0.17	0.91	0.02	-1.47	1.45	1.24	1.27	1.55	1.47	1.3	0.83	0.76	-0.92	-0.17	-1.91	0.22	-1.4	-0.24	-0.03	1.5	2.06	1.79	0.75	0.75	-0.13	-1.01	-0.85	0.22	-0.17	-0.5	0.05	-0.01	-1.34	-0.19	3.56	-1.18	0.4	0.1	0.36	-2.16	-0.17	0.91
ASNLLVNPLEPQNADKIKIKIADLGNAC	ncv-251	-1	0.15	-1.11	-1.35	-0.92	0.02	-0.91	0.36	-0.48	-0.67	-0.86	-1.07	-0.41	-0.32	0.27	-0.64	0.11	-0.99	0	-0.37	0.69	-0.55	0.85	0.73	-0.8	1.36	0.07	0.26	-0.8	0.22	-1.37	0.08	-0.62	1.36	0.07	0.26	-0.8	0.22	-1.37	0.08	-0.62	0.76	-0.92	-0.17	-1.91	0.22	-1.4	-0.24
ASSYKGRVYESAAVGSVVLQVTALDKDK	ncv-252	-1	0.15	-1.11	-1.35	-0.92	0.02	-0.91	0.36	-0.48	-0.67	-0.86	-1.07	-0.41	-0.32	0.27	-0.64	0.11	-0.67	-0.86	-1.07	-0.41	-0.32	0.27	-0.64	0.11	0.61	1.6	1.17	0.73	0.53	0.25	-0.96	-0.52	-1.17	0.7	0.7	0.8	1.64	0.67	1.63	0.13	-0.2	-1.53	-2.63	2.28	-0.53	-1.18	2.01
YVDDTQFVRFDNDAASPRMVPRAPWMEQ	ncv-253	-1	0.61	1.6	1.17	0.73	0.53	0.25	-0.96	-0.52	0.76	-0.92	-0.17	-1.91	0.22	-1.4	-0.24	-0.03	-1.15	0.67	-0.41	-0.01	-2.68	1.31	0.03	0.56	-1.15	0.67	-0.41	-0.01	-2.68	1.31	0.03	0.56	-0.34	-0.51	-0.55	-1.06	-0.06	-0.01	-0.79	0.39	-0.96	0.12	0.18	0.16	0.09	0.42	-0.2
FIEGGDGHLFEDEEIKRLLQGDTPVRKL	ncv-254	-1	1.52	0.61	0.96	-0.16	0.25	0.28	-1.33	-0.2	1.27	-0.14	0.3	-1.8	0.3	-1.61	-0.16	-0.13	-1.18	0.4	0.1	0.36	-2.16	-0.17	0.91	0.02	-0.2	-1.53	-2.63	2.28	-0.53	-1.18	2.01	-1.34	-0.2	-1.53	-2.63	2.28	-0.53	-1.18	2.01	-1.34	-1.15	0.67	-0.41	-0.01	-2.68	1.31	0.03
TGGQSIYGDKFEDENFDVKHTGPGLLSM	ncv-255	-1	-0.34	-0.51	-0.55	-1.06	-0.06	-0.01	-0.79	0.39	-0.2	-1.53	-2.63	2.28	-0.53	-1.18	2.01	-1.34	-0.2	-1.53	-2.63	2.28	-0.53	-1.18	2.01	-1.34	-0.96	0.12	0.18	0.16	0.09	0.42	-0.2	-0.41	-0.67	-0.86	-1.07	-0.41	-0.32	0.27	-0.64	0.11	1.27	-0.14	0.3	-1.8	0.3	-1.61	-0.16
RGGESIYGGFFEDESFAVKHNKEFLLSM	ncv-256	-1	-1.47	1.45	1.24	1.27	1.55	1.47	1.3	0.83	-0.2	-1.53	-2.63	2.28	-0.53	-1.18	2.01	-1.34	-0.2	-1.53	-2.63	2.28	-0.53	-1.18	2.01	-1.34	-1.18	0.4	0.1	0.36	-2.16	-0.17	0.91	0.02	-0.67	-0.86	-1.07	-0.41	-0.32	0.27	-0.64	0.11	1.27	-0.14	0.3	-1.8	0.3	-1.61	-0.16
TAAMLLASKFEEIYPPEVAEFVYITDDT	ncv-257	-1	-0.34	-0.51	-0.55	-1.06	-0.06	-0.01	-0.79	0.39	0.15	-1.11	-1.35	-0.92	0.02	-0.91	0.36	-0.48	0.15	-1.11	-1.35	-0.92	0.02	-0.91	0.36	-0.48	1.01	-0.53	0.43	0	0.23	0.1	-0.86	-0.68	1.36	0.07	0.26	-0.8	0.22	-1.37	0.08	-0.62	1.36	0.07	0.26	-0.8	0.22	-1.37	0.08
NNDCSSPEFIVNCTVNVQDMCQKEVMEQ	ncv-258	-1	-0.99	0	-0.37	0.69	-0.55	0.85	0.73	-0.8	-0.99	0	-0.37	0.69	-0.55	0.85	0.73	-0.8	-1.15	0.67	-0.41	-0.01	-2.68	1.31	0.03	0.56	0.18	-1.67	-0.46	-0.21	0	1.2	-1.61	-0.19	-0.67	-0.86	-1.07	-0.41	-0.32	0.27	-0.64	0.11	-0.67	-0.86	-1.07	-0.41	-0.32	0.27	-0.64
WGKVNVDAVGGEALGRLLVVYPWTQRFF	ncv-259	-1	1.5	2.06	1.79	0.75	0.75	-0.13	-1.01	-0.85	-0.2	-1.53	-2.63	2.28	-0.53	-1.18	2.01	-1.34	-1.17	0.7	0.7	0.8	1.64	0.67	1.63	0.13	0.76	-0.92	-0.17	-1.91	0.22	-1.4	-0.24	-0.03	-0.99	0	-0.37	0.69	-0.55	0.85	0.73	-0.8	0.76	-0.92	-0.17	-1.91	0.22	-1.4	-0.24
PCQLCGRSPLGEAPPGTPPCRLCCPATA	ncv-260	-1	0.22	-0.17	-0.5	0.05	-0.01	-1.34	-0.19	3.56	0.18	-1.67	-0.46	-0.21	0	1.2	-1.61	-0.19	-0.96	0.12	0.18	0.16	0.09	0.42	-0.2	-0.41	1.36	0.07	0.26	-0.8	0.22	-1.37	0.08	-0.62	0.18	-1.67	-0.46	-0.21	0	1.2	-1.61	-0.19	-0.2	-1.53	-2.63	2.28	-0.53	-1.18	2.01
QLPRIFTSIGEDYDERVLPSITTEILKS	ncv-261	-1	-0.96	0.12	0.18	0.16	0.09	0.42	-0.2	-0.41	1.36	0.07	0.26	-0.8	0.22	-1.37	0.08	-0.62	0.22	-0.17	-0.5	0.05	-0.01	-1.34	-0.19	3.56	-1.47	1.45	1.24	1.27	1.55	1.47	1.3	0.83	1.27	-0.14	0.3	-1.8	0.3	-1.61	-0.16	-0.13	1.52	0.61	0.96	-0.16	0.25	0.28	-1.33
EKIREYFGEFGEIEAIELPMDPKLNKRR	ncv-262	-1	-1.18	0.4	0.1	0.36	-2.16	-0.17	0.91	0.02	-1.17	0.7	0.7	0.8	1.64	0.67	1.63	0.13	1.27	-0.14	0.3	-1.8	0.3	-1.61	-0.16	-0.13	-1.47	1.45	1.24	1.27	1.55	1.47	1.3	0.83	-1.18	0.4	0.1	0.36	-2.16	-0.17	0.91	0.02	0.61	1.6	1.17	0.73	0.53	0.25	-0.96
FFTSVSRPGRGEPRFIAVGYVDDTQFVR	ncv-263	-1	1.52	0.61	0.96	-0.16	0.25	0.28	-1.33	-0.2	1.52	0.61	0.96	-0.16	0.25	0.28	-1.33	-0.2	-0.34	-0.51	-0.55	-1.06	-0.06	-0.01	-0.79	0.39	-0.67	-0.86	-1.07	-0.41	-0.32	0.27	-0.64	0.11	0.76	-0.92	-0.17	-1.91	0.22	-1.4	-0.24	-0.03	-0.67	-0.86	-1.07	-0.41	-0.32	0.27	-0.64
HFLRRASKIGEVDVEQHTLAKYLMELTM	ncv-264	-1	-0.43	-0.25	0.37	0.19	0.51	1.28	0.93	0.65	1.52	0.61	0.96	-0.16	0.25	0.28	-1.33	-0.2	1.36	0.07	0.26	-0.8	0.22	-1.37	0.08	-0.62	-1.47	1.45	1.24	1.27	1.55	1.47	1.3	0.83	-1.47	1.45	1.24	1.27	1.55	1.47	1.3	0.83	0.15	-1.11	-1.35	-0.92	0.02	-0.91	0.36
FNIPLLVLGGGGYTVRNVARCWTYETSL	ncv-265	-1	1.52	0.61	0.96	-0.16	0.25	0.28	-1.33	-0.2	-0.99	0	-0.37	0.69	-0.55	0.85	0.73	-0.8	1.27	-0.14	0.3	-1.8	0.3	-1.61	-0.16	-0.13	0.22	-0.17	-0.5	0.05	-0.01	-1.34	-0.19	3.56	1.36	0.07	0.26	-0.8	0.22	-1.37	0.08	-0.62	1.36	0.07	0.26	-0.8	0.22	-1.37	0.08
TSAHQWDLLHAGLDAFLVVGDVYRRDQI	ncv-266	-1	-0.34	-0.51	-0.55	-1.06	-0.06	-0.01	-0.79	0.39	-0.67	-0.86	-1.07	-0.41	-0.32	0.27	-0.64	0.11	0.15	-1.11	-1.35	-0.92	0.02	-0.91	0.36	-0.48	-0.43	-0.25	0.37	0.19	0.51	1.28	0.93	0.65	-0.96	0.12	0.18	0.16	0.09	0.42	-0.2	-0.41	1.5	2.06	1.79	0.75	0.75	-0.13	-1.01
TDYDCWKEHEEAVSVDRVLKTLKENANK	ncv-267	-1	-0.34	-0.51	-0.55	-1.06	-0.06	-0.01	-0.79	0.39	-1.15	0.67	-0.41	-0.01	-2.68	1.31	0.03	0.56	0.61	1.6	1.17	0.73	0.53	0.25	-0.96	-0.52	-1.15	0.67	-0.41	-0.01	-2.68	1.31	0.03	0.56	0.18	-1.67	-0.46	-0.21	0	1.2	-1.61	-0.19	1.5	2.06	1.79	0.75	0.75	-0.13	-1.01
NETLTLAEYHEQEEIFKLRLGHLKKEEA	ncv-268	-1	-0.99	0	-0.37	0.69	-0.55	0.85	0.73	-0.8	-1.18	0.4	0.1	0.36	-2.16	-0.17	0.91	0.02	-0.34	-0.51	-0.55	-1.06	-0.06	-0.01	-0.79	0.39	1.36	0.07	0.26	-0.8	0.22	-1.37	0.08	-0.62	-0.34	-0.51	-0.55	-1.06	-0.06	-0.01	-0.79	0.39	1.36	0.07	0.26	-0.8	0.22	-1.37	0.08
SNADERLEAVHEVLMLLPPAHYETLRYL	ncv-269	-1	-0.67	-0.86	-1.07	-0.41	-0.32	0.27	-0.64	0.11	-0.99	0	-0.37	0.69	-0.55	0.85	0.73	-0.8	0.15	-1.11	-1.35	-0.92	0.02	-0.91	0.36	-0.48	-1.15	0.67	-0.41	-0.01	-2.68	1.31	0.03	0.56	-1.18	0.4	0.1	0.36	-2.16	-0.17	0.91	0.02	-1.47	1.45	1.24	1.27	1.55	1.47	1.3
PFLVTSTLLRHWPFGALLCRLVLSVDAV	ncv-270	-1	0.22	-0.17	-0.5	0.05	-0.01	-1.34	-0.19	3.56	1.52	0.61	0.96	-0.16	0.25	0.28	-1.33	-0.2	1.36	0.07	0.26	-0.8	0.22	-1.37	0.08	-0.62	0.76	-0.92	-0.17	-1.91	0.22	-1.4	-0.24	-0.03	-0.34	-0.51	-0.55	-1.06	-0.06	-0.01	-0.79	0.39	-0.67	-0.86	-1.07	-0.41	-0.32	0.27	-0.64
EVKVEESSWLIEDGKVVTVHLEKINKME	ncv-271	-1	-1.18	0.4	0.1	0.36	-2.16	-0.17	0.91	0.02	0.76	-0.92	-0.17	-1.91	0.22	-1.4	-0.24	-0.03	-1.17	0.7	0.7	0.8	1.64	0.67	1.63	0.13	0.76	-0.92	-0.17	-1.91	0.22	-1.4	-0.24	-0.03	-1.18	0.4	0.1	0.36	-2.16	-0.17	0.91	0.02	-1.18	0.4	0.1	0.36	-2.16	-0.17	0.91
PVLRTLKNRIEENTGHTFNSLLCNLYRN	ncv-272	-1	0.22	-0.17	-0.5	0.05	-0.01	-1.34	-0.19	3.56	0.76	-0.92	-0.17	-1.91	0.22	-1.4	-0.24	-0.03	1.36	0.07	0.26	-0.8	0.22	-1.37	0.08	-0.62	-1.47	1.45	1.24	1.27	1.55	1.47	1.3	0.83	-0.34	-0.51	-0.55	-1.06	-0.06	-0.01	-0.79	0.39	1.36	0.07	0.26	-0.8	0.22	-1.37	0.08
SALVTSTFIIEKQPPQVLKTQTKFAATV	ncv-273	-1	-0.67	-0.86	-1.07	-0.41	-0.32	0.27	-0.64	0.11	0.15	-1.11	-1.35	-0.92	0.02	-0.91	0.36	-0.48	1.36	0.07	0.26	-0.8	0.22	-1.37	0.08	-0.62	0.76	-0.92	-0.17	-1.91	0.22	-1.4	-0.24	-0.03	-0.34	-0.51	-0.55	-1.06	-0.06	-0.01	-0.79	0.39	-0.67	-0.86	-1.07	-0.41	-0.32	0.27	-0.64
TVFENYIADIEVDGKQVELALWDTAGQE	ncv-274	-1	-0.34	-0.51	-0.55	-1.06	-0.06	-0.01	-0.79	0.39	0.76	-0.92	-0.17	-1.91	0.22	-1.4	-0.24	-0.03	1.52	0.61	0.96	-0.16	0.25	0.28	-1.33	-0.2	-1.18	0.4	0.1	0.36	-2.16	-0.17	0.91	0.02	-0.99	0	-0.37	0.69	-0.55	0.85	0.73	-0.8	0.61	1.6	1.17	0.73	0.53	0.25	-0.96
VSALDQEIIEVDPDTKEMLKLLDFGSLS	ncv-275	-1	0.76	-0.92	-0.17	-1.91	0.22	-1.4	-0.24	-0.03	-0.67	-0.86	-1.07	-0.41	-0.32	0.27	-0.64	0.11	0.15	-1.11	-1.35	-0.92	0.02	-0.91	0.36	-0.48	1.36	0.07	0.26	-0.8	0.22	-1.37	0.08	-0.62	-1.15	0.67	-0.41	-0.01	-2.68	1.31	0.03	0.56	-0.96	0.12	0.18	0.16	0.09	0.42	-0.2
CLASLQQPVGIRLLEEALLRLLPAELPA	ncv-276	-1	0.18	-1.67	-0.46	-0.21	0	1.2	-1.61	-0.19	1.36	0.07	0.26	-0.8	0.22	-1.37	0.08	-0.62	0.15	-1.11	-1.35	-0.92	0.02	-0.91	0.36	-0.48	-0.67	-0.86	-1.07	-0.41	-0.32	0.27	-0.64	0.11	1.36	0.07	0.26	-0.8	0.22	-1.37	0.08	-0.62	-0.96	0.12	0.18	0.16	0.09	0.42	-0.2
LIRDMLRRIKEDEDDKTVLDLAVVLFET	ncv-277	-1	1.36	0.07	0.26	-0.8	0.22	-1.37	0.08	-0.62	1.27	-0.14	0.3	-1.8	0.3	-1.61	-0.16	-0.13	-1.47	1.45	1.24	1.27	1.55	1.47	1.3	0.83	-1.15	0.67	-0.41	-0.01	-2.68	1.31	0.03	0.56	1.01	-0.53	0.43	0	0.23	0.1	-0.86	-0.68	1.36	0.07	0.26	-0.8	0.22	-1.37	0.08
NKENEVEEVKEEGPKEMTLDEWKAIQNK	ncv-278	-1	-0.99	0	-0.37	0.69	-0.55	0.85	0.73	-0.8	-1.17	0.7	0.7	0.8	1.64	0.67	1.63	0.13	-1.18	0.4	0.1	0.36	-2.16	-0.17	0.91	0.02	-0.99	0	-0.37	0.69	-0.55	0.85	0.73	-0.8	-1.18	0.4	0.1	0.36	-2.16	-0.17	0.91	0.02	0.76	-0.92	-0.17	-1.91	0.22	-1.4	-0.24
EPIDGYQLKEFDGKSLVSVTKEGLELPE	ncv-279	-1	-1.18	0.4	0.1	0.36	-2.16	-0.17	0.91	0.02	0.22	-0.17	-0.5	0.05	-0.01	-1.34	-0.19	3.56	1.27	-0.14	0.3	-1.8	0.3	-1.61	-0.16	-0.13	-1.15	0.67	-0.41	-0.01	-2.68	1.31	0.03	0.56	-0.2	-1.53	-2.63	2.28	-0.53	-1.18	2.01	-1.34	0.61	1.6	1.17	0.73	0.53	0.25	-0.96
LQMKLDNLNKEIESTKGELSIQRMKALF	ncv-280	-1	1.36	0.07	0.26	-0.8	0.22	-1.37	0.08	-0.62	-0.96	0.12	0.18	0.16	0.09	0.42	-0.2	-0.41	1.01	-0.53	0.43	0	0.23	0.1	-0.86	-0.68	-1.17	0.7	0.7	0.8	1.64	0.67	1.63	0.13	1.36	0.07	0.26	-0.8	0.22	-1.37	0.08	-0.62	-1.15	0.67	-0.41	-0.01	-2.68	1.31	0.03
LAAQDVAQRCKELGITALHIKLRATGGN	ncv-281	-1	1.36	0.07	0.26	-0.8	0.22	-1.37	0.08	-0.62	0.15	-1.11	-1.35	-0.92	0.02	-0.91	0.36	-0.48	0.15	-1.11	-1.35	-0.92	0.02	-0.91	0.36	-0.48	-0.96	0.12	0.18	0.16	0.09	0.42	-0.2	-0.41	-1.15	0.67	-0.41	-0.01	-2.68	1.31	0.03	0.56	0.76	-0.92	-0.17	-1.91	0.22	-1.4	-0.24
HSRHRKRIKELSEDEIRTLKQKKIDETS	ncv-282	-1	-0.43	-0.25	0.37	0.19	0.51	1.28	0.93	0.65	-0.67	-0.86	-1.07	-0.41	-0.32	0.27	-0.64	0.11	-1.47	1.45	1.24	1.27	1.55	1.47	1.3	0.83	-0.43	-0.25	0.37	0.19	0.51	1.28	0.93	0.65	-1.47	1.45	1.24	1.27	1.55	1.47	1.3	0.83	-1.17	0.7	0.7	0.8	1.64	0.67	1.63
MRKSWKRSSKELSENEVVGSYFSVKSLF	ncv-283	-1	1.01	-0.53	0.43	0	0.23	0.1	-0.86	-0.68	-1.47	1.45	1.24	1.27	1.55	1.47	1.3	0.83	-1.17	0.7	0.7	0.8	1.64	0.67	1.63	0.13	-0.67	-0.86	-1.07	-0.41	-0.32	0.27	-0.64	0.11	1.5	2.06	1.79	0.75	0.75	-0.13	-1.01	-0.85	-1.17	0.7	0.7	0.8	1.64	0.67	1.63
LTGAQNEFKKEMAMLQKKIMMETQQQEI	ncv-284	-1	1.36	0.07	0.26	-0.8	0.22	-1.37	0.08	-0.62	-0.34	-0.51	-0.55	-1.06	-0.06	-0.01	-0.79	0.39	-0.2	-1.53	-2.63	2.28	-0.53	-1.18	2.01	-1.34	0.15	-1.11	-1.35	-0.92	0.02	-0.91	0.36	-0.48	-0.96	0.12	0.18	0.16	0.09	0.42	-0.2	-0.41	-0.99	0	-0.37	0.69	-0.55	0.85	0.73
ELITKVVAASKERSGVSLAALKKALAAA	ncv-285	-1	-1.18	0.4	0.1	0.36	-2.16	-0.17	0.91	0.02	1.36	0.07	0.26	-0.8	0.22	-1.37	0.08	-0.62	1.27	-0.14	0.3	-1.8	0.3	-1.61	-0.16	-0.13	-0.34	-0.51	-0.55	-1.06	-0.06	-0.01	-0.79	0.39	-1.17	0.7	0.7	0.8	1.64	0.67	1.63	0.13	0.76	-0.92	-0.17	-1.91	0.22	-1.4	-0.24
NTKATNVDGKESCESLSCLPPVSLLPHE	ncv-286	-1	-0.99	0	-0.37	0.69	-0.55	0.85	0.73	-0.8	-0.34	-0.51	-0.55	-1.06	-0.06	-0.01	-0.79	0.39	-1.17	0.7	0.7	0.8	1.64	0.67	1.63	0.13	0.15	-1.11	-1.35	-0.92	0.02	-0.91	0.36	-0.48	-0.34	-0.51	-0.55	-1.06	-0.06	-0.01	-0.79	0.39	-0.99	0	-0.37	0.69	-0.55	0.85	0.73
MQQEVETQRKETEIVQLQIRKQEESLKR	ncv-287	-1	1.01	-0.53	0.43	0	0.23	0.1	-0.86	-0.68	-0.96	0.12	0.18	0.16	0.09	0.42	-0.2	-0.41	-0.96	0.12	0.18	0.16	0.09	0.42	-0.2	-0.41	-1.18	0.4	0.1	0.36	-2.16	-0.17	0.91	0.02	0.76	-0.92	-0.17	-1.91	0.22	-1.4	-0.24	-0.03	-1.18	0.4	0.1	0.36	-2.16	-0.17	0.91
QHPKNQEEYKEVNFTSELRKHPSSPARV	ncv-288	-1	-0.96	0.12	0.18	0.16	0.09	0.42	-0.2	-0.41	-0.43	-0.25	0.37	0.19	0.51	1.28	0.93	0.65	0.22	-0.17	-0.5	0.05	-0.01	-1.34	-0.19	3.56	-1.17	0.7	0.7	0.8	1.64	0.67	1.63	0.13	-0.99	0	-0.37	0.69	-0.55	0.85	0.73	-0.8	-0.96	0.12	0.18	0.16	0.09	0.42	-0.2
LVKSQQSAGKEYVGIVRLHNAIEGGTQL	ncv-289	-1	1.36	0.07	0.26	-0.8	0.22	-1.37	0.08	-0.62	0.76	-0.92	-0.17	-1.91	0.22	-1.4	-0.24	-0.03	-1.17	0.7	0.7	0.8	1.64	0.67	1.63	0.13	-0.67	-0.86	-1.07	-0.41	-0.32	0.27	-0.64	0.11	-0.96	0.12	0.18	0.16	0.09	0.42	-0.2	-0.41	-0.96	0.12	0.18	0.16	0.09	0.42	-0.2
TALDLNYLTNKLKMKSPLCTFYFSNMLG	ncv-290	-1	-0.34	-0.51	-0.55	-1.06	-0.06	-0.01	-0.79	0.39	0.15	-1.11	-1.35	-0.92	0.02	-0.91	0.36	-0.48	1.36	0.07	0.26	-0.8	0.22	-1.37	0.08	-0.62	-1.15	0.67	-0.41	-0.01	-2.68	1.31	0.03	0.56	1.36	0.07	0.26	-0.8	0.22	-1.37	0.08	-0.62	-0.99	0	-0.37	0.69	-0.55	0.85	0.73
GAITFGNVLKSIPASFGTRAPPMVRKIA	ncv-291	-1	-0.2	-1.53	-2.63	2.28	-0.53	-1.18	2.01	-1.34	0.15	-1.11	-1.35	-0.92	0.02	-0.91	0.36	-0.48	1.27	-0.14	0.3	-1.8	0.3	-1.61	-0.16	-0.13	-0.34	-0.51	-0.55	-1.06	-0.06	-0.01	-0.79	0.39	1.52	0.61	0.96	-0.16	0.25	0.28	-1.33	-0.2	-0.2	-1.53	-2.63	2.28	-0.53	-1.18	2.01
ERQVLSRVNTLEEGKGGPRNDTEERVKI	ncv-292	-1	-1.18	0.4	0.1	0.36	-2.16	-0.17	0.91	0.02	-1.47	1.45	1.24	1.27	1.55	1.47	1.3	0.83	-0.96	0.12	0.18	0.16	0.09	0.42	-0.2	-0.41	0.76	-0.92	-0.17	-1.91	0.22	-1.4	-0.24	-0.03	1.36	0.07	0.26	-0.8	0.22	-1.37	0.08	-0.62	-0.67	-0.86	-1.07	-0.41	-0.32	0.27	-0.64
NSLTVLDVLEGRTHTISLPINLKTVFLV	ncv-293	-1	-0.99	0	-0.37	0.69	-0.55	0.85	0.73	-0.8	-0.67	-0.86	-1.07	-0.41	-0.32	0.27	-0.64	0.11	1.36	0.07	0.26	-0.8	0.22	-1.37	0.08	-0.62	-0.34	-0.51	-0.55	-1.06	-0.06	-0.01	-0.79	0.39	0.76	-0.92	-0.17	-1.91	0.22	-1.4	-0.24	-0.03	1.36	0.07	0.26	-0.8	0.22	-1.37	0.08
YMMAKKHLEINPDHPIVETLRQKAEADK	ncv-294	-1	0.61	1.6	1.17	0.73	0.53	0.25	-0.96	-0.52	1.01	-0.53	0.43	0	0.23	0.1	-0.86	-0.68	1.01	-0.53	0.43	0	0.23	0.1	-0.86	-0.68	0.15	-1.11	-1.35	-0.92	0.02	-0.91	0.36	-0.48	-1.17	0.7	0.7	0.8	1.64	0.67	1.63	0.13	-1.17	0.7	0.7	0.8	1.64	0.67	1.63
MYSKGASEIVLKKCCKILNGAGEPRVFR	ncv-295	-1	1.01	-0.53	0.43	0	0.23	0.1	-0.86	-0.68	0.61	1.6	1.17	0.73	0.53	0.25	-0.96	-0.52	-0.67	-0.86	-1.07	-0.41	-0.32	0.27	-0.64	0.11	-1.17	0.7	0.7	0.8	1.64	0.67	1.63	0.13	-0.2	-1.53	-2.63	2.28	-0.53	-1.18	2.01	-1.34	0.15	-1.11	-1.35	-0.92	0.02	-0.91	0.36
APANAVAGLLPGGGLLPTPNPLTQIGAV	ncv-296	-1	0.15	-1.11	-1.35	-0.92	0.02	-0.91	0.36	-0.48	0.22	-0.17	-0.5	0.05	-0.01	-1.34	-0.19	3.56	0.15	-1.11	-1.35	-0.92	0.02	-0.91	0.36	-0.48	-0.99	0	-0.37	0.69	-0.55	0.85	0.73	-0.8	0.15	-1.11	-1.35	-0.92	0.02	-0.91	0.36	-0.48	0.76	-0.92	-0.17	-1.91	0.22	-1.4	-0.24
RPIDPDTLTLLWSVTVSIFAIGGLVGTL	ncv-297	-1	-1.47	1.45	1.24	1.27	1.55	1.47	1.3	0.83	0.22	-0.17	-0.5	0.05	-0.01	-1.34	-0.19	3.56	1.27	-0.14	0.3	-1.8	0.3	-1.61	-0.16	-0.13	-1.15	0.67	-0.41	-0.01	-2.68	1.31	0.03	0.56	0.22	-0.17	-0.5	0.05	-0.01	-1.34	-0.19	3.56	-1.15	0.67	-0.41	-0.01	-2.68	1.31	0.03
PAIPGLPTLLPHPGPFGSLQGAFQPKVS	ncv-298	-1	0.22	-0.17	-0.5	0.05	-0.01	-1.34	-0.19	3.56	0.15	-1.11	-1.35	-0.92	0.02	-0.91	0.36	-0.48	1.27	-0.14	0.3	-1.8	0.3	-1.61	-0.16	-0.13	0.22	-0.17	-0.5	0.05	-0.01	-1.34	-0.19	3.56	-0.2	-1.53	-2.63	2.28	-0.53	-1.18	2.01	-1.34	1.36	0.07	0.26	-0.8	0.22	-1.37	0.08
PLSGGSSGLSLSSPQVPGSPFSYPAPSP	ncv-299	-1	0.22	-0.17	-0.5	0.05	-0.01	-1.34	-0.19	3.56	1.36	0.07	0.26	-0.8	0.22	-1.37	0.08	-0.62	-0.67	-0.86	-1.07	-0.41	-0.32	0.27	-0.64	0.11	-0.2	-1.53	-2.63	2.28	-0.53	-1.18	2.01	-1.34	-0.2	-1.53	-2.63	2.28	-0.53	-1.18	2.01	-1.34	-0.67	-0.86	-1.07	-0.41	-0.32	0.27	-0.64
PSDFHWSADLVALSYSSPSGEAHSTQAV	ncv-300	-1	0.22	-0.17	-0.5	0.05	-0.01	-1.34	-0.19	3.56	-0.67	-0.86	-1.07	-0.41	-0.32	0.27	-0.64	0.11	-1.15	0.67	-0.41	-0.01	-2.68	1.31	0.03	0.56	1.52	0.61	0.96	-0.16	0.25	0.28	-1.33	-0.2	-0.43	-0.25	0.37	0.19	0.51	1.28	0.93	0.65	1.5	2.06	1.79	0.75	0.75	-0.13	-1.01
LCNFTKSMEEDPQTSREIFNFVLKAIRP	ncv-301	-1	1.36	0.07	0.26	-0.8	0.22	-1.37	0.08	-0.62	0.18	-1.67	-0.46	-0.21	0	1.2	-1.61	-0.19	-0.99	0	-0.37	0.69	-0.55	0.85	0.73	-0.8	1.52	0.61	0.96	-0.16	0.25	0.28	-1.33	-0.2	-0.34	-0.51	-0.55	-1.06	-0.06	-0.01	-0.79	0.39	-1.17	0.7	0.7	0.8	1.64	0.67	1.63
FYMDHKSAKMLLAFYEKIGTLSCEIDAY	ncv-302	-1	1.52	0.61	0.96	-0.16	0.25	0.28	-1.33	-0.2	0.61	1.6	1.17	0.73	0.53	0.25	-0.96	-0.52	1.01	-0.53	0.43	0	0.23	0.1	-0.86	-0.68	-1.15	0.67	-0.41	-0.01	-2.68	1.31	0.03	0.56	-0.43	-0.25	0.37	0.19	0.51	1.28	0.93	0.65	-1.17	0.7	0.7	0.8	1.64	0.67	1.63
KELDLAVKTMVEISRTQPLTRREQLHVS	ncv-303	-1	-1.17	0.7	0.7	0.8	1.64	0.67	1.63	0.13	-1.18	0.4	0.1	0.36	-2.16	-0.17	0.91	0.02	1.36	0.07	0.26	-0.8	0.22	-1.37	0.08	-0.62	-1.15	0.67	-0.41	-0.01	-2.68	1.31	0.03	0.56	1.36	0.07	0.26	-0.8	0.22	-1.37	0.08	-0.62	0.15	-1.11	-1.35	-0.92	0.02	-0.91	0.36
LLCKIEDIDNEDWENPQLCSDYVKDIYQ	ncv-304	-1	1.36	0.07	0.26	-0.8	0.22	-1.37	0.08	-0.62	1.36	0.07	0.26	-0.8	0.22	-1.37	0.08	-0.62	0.18	-1.67	-0.46	-0.21	0	1.2	-1.61	-0.19	-1.17	0.7	0.7	0.8	1.64	0.67	1.63	0.13	1.27	-0.14	0.3	-1.8	0.3	-1.61	-0.16	-0.13	-1.18	0.4	0.1	0.36	-2.16	-0.17	0.91
GGMFLQYYLNEQGDRVYTLKKFDPMGQQ	ncv-305	-1	-0.2	-1.53	-2.63	2.28	-0.53	-1.18	2.01	-1.34	-0.2	-1.53	-2.63	2.28	-0.53	-1.18	2.01	-1.34	1.01	-0.53	0.43	0	0.23	0.1	-0.86	-0.68	1.52	0.61	0.96	-0.16	0.25	0.28	-1.33	-0.2	1.36	0.07	0.26	-0.8	0.22	-1.37	0.08	-0.62	-0.96	0.12	0.18	0.16	0.09	0.42	-0.2
DSKESSVVKNVVDSSQKPTPSAREDPAP	ncv-306	-1	-1.15	0.67	-0.41	-0.01	-2.68	1.31	0.03	0.56	-0.67	-0.86	-1.07	-0.41	-0.32	0.27	-0.64	0.11	-1.17	0.7	0.7	0.8	1.64	0.67	1.63	0.13	-1.18	0.4	0.1	0.36	-2.16	-0.17	0.91	0.02	-0.67	-0.86	-1.07	-0.41	-0.32	0.27	-0.64	0.11	-0.67	-0.86	-1.07	-0.41	-0.32	0.27	-0.64
TETSSPLSPPAVPPPPVPVLPGAVPSQT	ncv-307	-1	-0.34	-0.51	-0.55	-1.06	-0.06	-0.01	-0.79	0.39	-1.18	0.4	0.1	0.36	-2.16	-0.17	0.91	0.02	-0.34	-0.51	-0.55	-1.06	-0.06	-0.01	-0.79	0.39	-0.67	-0.86	-1.07	-0.41	-0.32	0.27	-0.64	0.11	-0.67	-0.86	-1.07	-0.41	-0.32	0.27	-0.64	0.11	0.22	-0.17	-0.5	0.05	-0.01	-1.34	-0.19
IQTYRMHIAQDINQDNLQLFLNSYNGRR	ncv-308	-1	1.27	-0.14	0.3	-1.8	0.3	-1.61	-0.16	-0.13	-0.96	0.12	0.18	0.16	0.09	0.42	-0.2	-0.41	-0.34	-0.51	-0.55	-1.06	-0.06	-0.01	-0.79	0.39	0.61	1.6	1.17	0.73	0.53	0.25	-0.96	-0.52	-1.47	1.45	1.24	1.27	1.55	1.47	1.3	0.83	1.01	-0.53	0.43	0	0.23	0.1	-0.86
SQKLGLLTEQLQSLTLFLQTKLKEKTEQ	ncv-309	-1	-0.67	-0.86	-1.07	-0.41	-0.32	0.27	-0.64	0.11	-0.96	0.12	0.18	0.16	0.09	0.42	-0.2	-0.41	-1.17	0.7	0.7	0.8	1.64	0.67	1.63	0.13	1.36	0.07	0.26	-0.8	0.22	-1.37	0.08	-0.62	-0.2	-1.53	-2.63	2.28	-0.53	-1.18	2.01	-1.34	1.36	0.07	0.26	-0.8	0.22	-1.37	0.08
VRLFAAELGREEPDLVLLSLVLGFVEHF	ncv-310	-1	0.76	-0.92	-0.17	-1.91	0.22	-1.4	-0.24	-0.03	-1.47	1.45	1.24	1.27	1.55	1.47	1.3	0.83	1.36	0.07	0.26	-0.8	0.22	-1.37	0.08	-0.62	1.52	0.61	0.96	-0.16	0.25	0.28	-1.33	-0.2	0.15	-1.11	-1.35	-0.92	0.02	-0.91	0.36	-0.48	0.15	-1.11	-1.35	-0.92	0.02	-0.91	0.36
MGTLLISKIREEYPDRIMNTFSVMPSPK	ncv-311	-1	1.01	-0.53	0.43	0	0.23	0.1	-0.86	-0.68	-0.2	-1.53	-2.63	2.28	-0.53	-1.18	2.01	-1.34	-0.34	-0.51	-0.55	-1.06	-0.06	-0.01	-0.79	0.39	1.36	0.07	0.26	-0.8	0.22	-1.37	0.08	-0.62	1.36	0.07	0.26	-0.8	0.22	-1.37	0.08	-0.62	1.27	-0.14	0.3	-1.8	0.3	-1.61	-0.16
ISIKLQEEERERRDNYVPEVSALDQEII	ncv-312	-1	1.27	-0.14	0.3	-1.8	0.3	-1.61	-0.16	-0.13	-0.67	-0.86	-1.07	-0.41	-0.32	0.27	-0.64	0.11	1.27	-0.14	0.3	-1.8	0.3	-1.61	-0.16	-0.13	-1.17	0.7	0.7	0.8	1.64	0.67	1.63	0.13	1.36	0.07	0.26	-0.8	0.22	-1.37	0.08	-0.62	-0.96	0.12	0.18	0.16	0.09	0.42	-0.2
KMREVILDSSEEDFIRSLSHSSPWQARG	ncv-313	-1	-1.17	0.7	0.7	0.8	1.64	0.67	1.63	0.13	1.01	-0.53	0.43	0	0.23	0.1	-0.86	-0.68	-1.47	1.45	1.24	1.27	1.55	1.47	1.3	0.83	-1.18	0.4	0.1	0.36	-2.16	-0.17	0.91	0.02	0.76	-0.92	-0.17	-1.91	0.22	-1.4	-0.24	-0.03	1.27	-0.14	0.3	-1.8	0.3	-1.61	-0.16
FPKEKLKQCKSEFPIRTLKTLLHTLCKL	ncv-314	-1	1.52	0.61	0.96	-0.16	0.25	0.28	-1.33	-0.2	0.22	-0.17	-0.5	0.05	-0.01	-1.34	-0.19	3.56	-1.17	0.7	0.7	0.8	1.64	0.67	1.63	0.13	-1.18	0.4	0.1	0.36	-2.16	-0.17	0.91	0.02	-1.17	0.7	0.7	0.8	1.64	0.67	1.63	0.13	1.36	0.07	0.26	-0.8	0.22	-1.37	0.08
GPFEPDLYKSEMEVQDAELKALLQSSAS	ncv-315	-1	-0.2	-1.53	-2.63	2.28	-0.53	-1.18	2.01	-1.34	0.22	-0.17	-0.5	0.05	-0.01	-1.34	-0.19	3.56	1.52	0.61	0.96	-0.16	0.25	0.28	-1.33	-0.2	-1.18	0.4	0.1	0.36	-2.16	-0.17	0.91	0.02	0.22	-0.17	-0.5	0.05	-0.01	-1.34	-0.19	3.56	-1.15	0.67	-0.41	-0.01	-2.68	1.31	0.03
FEPDLYKSEMEVQDAELKALLQSSASRK	ncv-316	-1	1.52	0.61	0.96	-0.16	0.25	0.28	-1.33	-0.2	-1.18	0.4	0.1	0.36	-2.16	-0.17	0.91	0.02	0.22	-0.17	-0.5	0.05	-0.01	-1.34	-0.19	3.56	-1.15	0.67	-0.41	-0.01	-2.68	1.31	0.03	0.56	1.36	0.07	0.26	-0.8	0.22	-1.37	0.08	-0.62	0.61	1.6	1.17	0.73	0.53	0.25	-0.96
GGMNVGTAHSEVNPNTRVMNSRGIWLSY	ncv-317	-1	-0.2	-1.53	-2.63	2.28	-0.53	-1.18	2.01	-1.34	-0.2	-1.53	-2.63	2.28	-0.53	-1.18	2.01	-1.34	1.01	-0.53	0.43	0	0.23	0.1	-0.86	-0.68	-0.99	0	-0.37	0.69	-0.55	0.85	0.73	-0.8	0.76	-0.92	-0.17	-1.91	0.22	-1.4	-0.24	-0.03	-0.2	-1.53	-2.63	2.28	-0.53	-1.18	2.01
SLSDQRRYSLIDRSSAPELLRLQHQLMS	ncv-318	-1	-0.67	-0.86	-1.07	-0.41	-0.32	0.27	-0.64	0.11	1.36	0.07	0.26	-0.8	0.22	-1.37	0.08	-0.62	-0.67	-0.86	-1.07	-0.41	-0.32	0.27	-0.64	0.11	-1.15	0.67	-0.41	-0.01	-2.68	1.31	0.03	0.56	-0.96	0.12	0.18	0.16	0.09	0.42	-0.2	-0.41	-1.47	1.45	1.24	1.27	1.55	1.47	1.3
HISSTMNGTSNSPSGNHQSSFANRPRKS	ncv-319	-1	-0.43	-0.25	0.37	0.19	0.51	1.28	0.93	0.65	1.27	-0.14	0.3	-1.8	0.3	-1.61	-0.16	-0.13	-0.67	-0.86	-1.07	-0.41	-0.32	0.27	-0.64	0.11	-0.67	-0.86	-1.07	-0.41	-0.32	0.27	-0.64	0.11	-0.34	-0.51	-0.55	-1.06	-0.06	-0.01	-0.79	0.39	1.01	-0.53	0.43	0	0.23	0.1	-0.86
LGPLLAGLLSPSGWSNVFYMLMFADACA	ncv-320	-1	1.36	0.07	0.26	-0.8	0.22	-1.37	0.08	-0.62	-0.2	-1.53	-2.63	2.28	-0.53	-1.18	2.01	-1.34	0.22	-0.17	-0.5	0.05	-0.01	-1.34	-0.19	3.56	1.36	0.07	0.26	-0.8	0.22	-1.37	0.08	-0.62	1.36	0.07	0.26	-0.8	0.22	-1.37	0.08	-0.62	0.15	-1.11	-1.35	-0.92	0.02	-0.91	0.36
AEGAVAKALSTCGSHFMLILFFSTILLV	ncv-321	-1	0.15	-1.11	-1.35	-0.92	0.02	-0.91	0.36	-0.48	-1.18	0.4	0.1	0.36	-2.16	-0.17	0.91	0.02	-0.2	-1.53	-2.63	2.28	-0.53	-1.18	2.01	-1.34	0.15	-1.11	-1.35	-0.92	0.02	-0.91	0.36	-0.48	0.76	-0.92	-0.17	-1.91	0.22	-1.4	-0.24	-0.03	0.15	-1.11	-1.35	-0.92	0.02	-0.91	0.36
GEGPYKCKVCGKPFHSLSPFRIHERTHT	ncv-322	-1	-0.2	-1.53	-2.63	2.28	-0.53	-1.18	2.01	-1.34	-1.18	0.4	0.1	0.36	-2.16	-0.17	0.91	0.02	-0.2	-1.53	-2.63	2.28	-0.53	-1.18	2.01	-1.34	0.22	-0.17	-0.5	0.05	-0.01	-1.34	-0.19	3.56	0.61	1.6	1.17	0.73	0.53	0.25	-0.96	-0.52	-1.17	0.7	0.7	0.8	1.64	0.67	1.63
LFSATQTRKVEDLARISLKKEPLYVGVD	ncv-323	-1	1.36	0.07	0.26	-0.8	0.22	-1.37	0.08	-0.62	1.52	0.61	0.96	-0.16	0.25	0.28	-1.33	-0.2	-0.67	-0.86	-1.07	-0.41	-0.32	0.27	-0.64	0.11	0.15	-1.11	-1.35	-0.92	0.02	-0.91	0.36	-0.48	-0.34	-0.51	-0.55	-1.06	-0.06	-0.01	-0.79	0.39	-0.96	0.12	0.18	0.16	0.09	0.42	-0.2
EVAGTLSPHVETTFSTEPTGLVLSTVMD	ncv-324	-1	-1.18	0.4	0.1	0.36	-2.16	-0.17	0.91	0.02	0.76	-0.92	-0.17	-1.91	0.22	-1.4	-0.24	-0.03	0.15	-1.11	-1.35	-0.92	0.02	-0.91	0.36	-0.48	-0.2	-1.53	-2.63	2.28	-0.53	-1.18	2.01	-1.34	-0.34	-0.51	-0.55	-1.06	-0.06	-0.01	-0.79	0.39	1.36	0.07	0.26	-0.8	0.22	-1.37	0.08
HELEKLDVEYRGQAQAIEFLKEQISLAE	ncv-325	-1	-0.43	-0.25	0.37	0.19	0.51	1.28	0.93	0.65	-1.18	0.4	0.1	0.36	-2.16	-0.17	0.91	0.02	1.36	0.07	0.26	-0.8	0.22	-1.37	0.08	-0.62	-1.18	0.4	0.1	0.36	-2.16	-0.17	0.91	0.02	-1.17	0.7	0.7	0.8	1.64	0.67	1.63	0.13	1.36	0.07	0.26	-0.8	0.22	-1.37	0.08
EQRIVFFSSDWALLTLVTECFMAYLYPL	ncv-326	-1	-1.18	0.4	0.1	0.36	-2.16	-0.17	0.91	0.02	-0.96	0.12	0.18	0.16	0.09	0.42	-0.2	-0.41	-1.47	1.45	1.24	1.27	1.55	1.47	1.3	0.83	1.27	-0.14	0.3	-1.8	0.3	-1.61	-0.16	-0.13	0.76	-0.92	-0.17	-1.91	0.22	-1.4	-0.24	-0.03	1.52	0.61	0.96	-0.16	0.25	0.28	-1.33
ARQASRSTAYEDYYYHPPPRMPPPIRG	ncv-327	-1	0.15	-1.11	-1.35	-0.92	0.02	-0.91	0.36	-0.48	-1.47	1.45	1.24	1.27	1.55	1.47	1.3	0.83	-0.96	0.12	0.18	0.16	0.09	0.42	-0.2	-0.41	0.15	-1.11	-1.35	-0.92	0.02	-0.91	0.36	-0.48	-0.67	-0.86	-1.07	-0.41	-0.32	0.27	-0.64	0.11	-1.47	1.45	1.24	1.27	1.55	1.47	1.3
VPKGPVEGYEENEEFLRTMHHLLLEVEV	ncv-328	-1	0.76	-0.92	-0.17	-1.91	0.22	-1.4	-0.24	-0.03	0.22	-0.17	-0.5	0.05	-0.01	-1.34	-0.19	3.56	-1.17	0.7	0.7	0.8	1.64	0.67	1.63	0.13	-0.2	-1.53	-2.63	2.28	-0.53	-1.18	2.01	-1.34	0.22	-0.17	-0.5	0.05	-0.01	-1.34	-0.19	3.56	0.76	-0.92	-0.17	-1.91	0.22	-1.4	-0.24
SKAEVACIAVYETDVFVVGTERGCAFVN	ncv-329	-1	-0.67	-0.86	-1.07	-0.41	-0.32	0.27	-0.64	0.11	-1.17	0.7	0.7	0.8	1.64	0.67	1.63	0.13	0.15	-1.11	-1.35	-0.92	0.02	-0.91	0.36	-0.48	-1.18	0.4	0.1	0.36	-2.16	-0.17	0.91	0.02	0.76	-0.92	-0.17	-1.91	0.22	-1.4	-0.24	-0.03	0.15	-1.11	-1.35	-0.92	0.02	-0.91	0.36
PVIEPLLKYFPNMSVGFTAVLTYSSAWE	ncv-330	-1	0.22	-0.17	-0.5	0.05	-0.01	-1.34	-0.19	3.56	0.76	-0.92	-0.17	-1.91	0.22	-1.4	-0.24	-0.03	1.27	-0.14	0.3	-1.8	0.3	-1.61	-0.16	-0.13	-1.18	0.4	0.1	0.36	-2.16	-0.17	0.91	0.02	0.22	-0.17	-0.5	0.05	-0.01	-1.34	-0.19	3.56	1.36	0.07	0.26	-0.8	0.22	-1.37	0.08
MRRSKADVERYVASVLGLTPSPRQKSMK	ncv-331	-1	1.01	-0.53	0.43	0	0.23	0.1	-0.86	-0.68	-1.47	1.45	1.24	1.27	1.55	1.47	1.3	0.83	-1.47	1.45	1.24	1.27	1.55	1.47	1.3	0.83	-0.67	-0.86	-1.07	-0.41	-0.32	0.27	-0.64	0.11	-1.17	0.7	0.7	0.8	1.64	0.67	1.63	0.13	0.15	-1.11	-1.35	-0.92	0.02	-0.91	0.36
GNRTYGPVFMCLGGLLTMVAGAVWLTVM	ncv-332	-1	-0.2	-1.53	-2.63	2.28	-0.53	-1.18	2.01	-1.34	-0.99	0	-0.37	0.69	-0.55	0.85	0.73	-0.8	-1.47	1.45	1.24	1.27	1.55	1.47	1.3	0.83	-0.34	-0.51	-0.55	-1.06	-0.06	-0.01	-0.79	0.39	0.61	1.6	1.17	0.73	0.53	0.25	-0.96	-0.52	-0.2	-1.53	-2.63	2.28	-0.53	-1.18	2.01
GIKEHVIQNAFRKAQIQGLSMLATGGEP	ncv-333	-1	-0.2	-1.53	-2.63	2.28	-0.53	-1.18	2.01	-1.34	1.27	-0.14	0.3	-1.8	0.3	-1.61	-0.16	-0.13	-1.17	0.7	0.7	0.8	1.64	0.67	1.63	0.13	-1.18	0.4	0.1	0.36	-2.16	-0.17	0.91	0.02	-0.43	-0.25	0.37	0.19	0.51	1.28	0.93	0.65	0.76	-0.92	-0.17	-1.91	0.22	-1.4	-0.24
DAKSTKKCRAILTDFSVIKAIEEEHRKK	ncv-334	-1	-1.15	0.67	-0.41	-0.01	-2.68	1.31	0.03	0.56	0.15	-1.11	-1.35	-0.92	0.02	-0.91	0.36	-0.48	-1.17	0.7	0.7	0.8	1.64	0.67	1.63	0.13	-0.67	-0.86	-1.07	-0.41	-0.32	0.27	-0.64	0.11	-0.34	-0.51	-0.55	-1.06	-0.06	-0.01	-0.79	0.39	-1.17	0.7	0.7	0.8	1.64	0.67	1.63
DAKSTKKCRAIVTDFSVIKAIEEEHRKK	ncv-335	-1	-1.15	0.67	-0.41	-0.01	-2.68	1.31	0.03	0.56	0.15	-1.11	-1.35	-0.92	0.02	-0.91	0.36	-0.48	-1.17	0.7	0.7	0.8	1.64	0.67	1.63	0.13	-0.67	-0.86	-1.07	-0.41	-0.32	0.27	-0.64	0.11	-0.34	-0.51	-0.55	-1.06	-0.06	-0.01	-0.79	0.39	-1.17	0.7	0.7	0.8	1.64	0.67	1.63
LNLTTMFLLMLLWTLVVLLICSSCSSCP	ncv-336	-1	1.36	0.07	0.26	-0.8	0.22	-1.37	0.08	-0.62	-0.99	0	-0.37	0.69	-0.55	0.85	0.73	-0.8	1.36	0.07	0.26	-0.8	0.22	-1.37	0.08	-0.62	-0.34	-0.51	-0.55	-1.06	-0.06	-0.01	-0.79	0.39	-0.34	-0.51	-0.55	-1.06	-0.06	-0.01	-0.79	0.39	1.01	-0.53	0.43	0	0.23	0.1	-0.86
VMLVLLILAYRRRWRRLTVCGGIMFLAC	ncv-337	-1	0.76	-0.92	-0.17	-1.91	0.22	-1.4	-0.24	-0.03	1.01	-0.53	0.43	0	0.23	0.1	-0.86	-0.68	1.36	0.07	0.26	-0.8	0.22	-1.37	0.08	-0.62	0.76	-0.92	-0.17	-1.91	0.22	-1.4	-0.24	-0.03	1.36	0.07	0.26	-0.8	0.22	-1.37	0.08	-0.62	1.36	0.07	0.26	-0.8	0.22	-1.37	0.08
FVVKMTEEKLAEAERVGLHKVFKLQTSL	ncv-338	-1	1.52	0.61	0.96	-0.16	0.25	0.28	-1.33	-0.2	0.76	-0.92	-0.17	-1.91	0.22	-1.4	-0.24	-0.03	0.76	-0.92	-0.17	-1.91	0.22	-1.4	-0.24	-0.03	-1.17	0.7	0.7	0.8	1.64	0.67	1.63	0.13	1.01	-0.53	0.43	0	0.23	0.1	-0.86	-0.68	-0.34	-0.51	-0.55	-1.06	-0.06	-0.01	-0.79
KVGAHAGEYGAEALERMFLSFPTTKTYF	ncv-339	-1	-1.17	0.7	0.7	0.8	1.64	0.67	1.63	0.13	0.76	-0.92	-0.17	-1.91	0.22	-1.4	-0.24	-0.03	-0.2	-1.53	-2.63	2.28	-0.53	-1.18	2.01	-1.34	0.15	-1.11	-1.35	-0.92	0.02	-0.91	0.36	-0.48	-0.43	-0.25	0.37	0.19	0.51	1.28	0.93	0.65	0.15	-1.11	-1.35	-0.92	0.02	-0.91	0.36
CAFTLKLCQAEAPVQEEKLSASTSNLPC	ncv-340	-1	0.18	-1.67	-0.46	-0.21	0	1.2	-1.61	-0.19	0.15	-1.11	-1.35	-0.92	0.02	-0.91	0.36	-0.48	1.52	0.61	0.96	-0.16	0.25	0.28	-1.33	-0.2	-0.34	-0.51	-0.55	-1.06	-0.06	-0.01	-0.79	0.39	1.36	0.07	0.26	-0.8	0.22	-1.37	0.08	-0.62	-1.17	0.7	0.7	0.8	1.64	0.67	1.63
LVHQNSASDDAEASMISKLKQACGFEYT	ncv-341	-1	1.36	0.07	0.26	-0.8	0.22	-1.37	0.08	-0.62	0.76	-0.92	-0.17	-1.91	0.22	-1.4	-0.24	-0.03	-0.43	-0.25	0.37	0.19	0.51	1.28	0.93	0.65	-0.96	0.12	0.18	0.16	0.09	0.42	-0.2	-0.41	-0.99	0	-0.37	0.69	-0.55	0.85	0.73	-0.8	-0.67	-0.86	-1.07	-0.41	-0.32	0.27	-0.64
EASHKQIMENAEINNIIKIVGLQYKKSY	ncv-342	-1	-1.18	0.4	0.1	0.36	-2.16	-0.17	0.91	0.02	0.15	-1.11	-1.35	-0.92	0.02	-0.91	0.36	-0.48	-0.67	-0.86	-1.07	-0.41	-0.32	0.27	-0.64	0.11	-0.43	-0.25	0.37	0.19	0.51	1.28	0.93	0.65	-1.17	0.7	0.7	0.8	1.64	0.67	1.63	0.13	-0.96	0.12	0.18	0.16	0.09	0.42	-0.2
NKTMDVSKLSAEKVEIATLTRENGKTVI	ncv-343	-1	-0.99	0	-0.37	0.69	-0.55	0.85	0.73	-0.8	-1.17	0.7	0.7	0.8	1.64	0.67	1.63	0.13	-0.34	-0.51	-0.55	-1.06	-0.06	-0.01	-0.79	0.39	1.01	-0.53	0.43	0	0.23	0.1	-0.86	-0.68	-1.15	0.67	-0.41	-0.01	-2.68	1.31	0.03	0.56	0.76	-0.92	-0.17	-1.91	0.22	-1.4	-0.24
TIEKFEKEAAEMGKGSFKYAWVLDKLKA	ncv-344	-1	-0.34	-0.51	-0.55	-1.06	-0.06	-0.01	-0.79	0.39	1.27	-0.14	0.3	-1.8	0.3	-1.61	-0.16	-0.13	-1.18	0.4	0.1	0.36	-2.16	-0.17	0.91	0.02	-1.17	0.7	0.7	0.8	1.64	0.67	1.63	0.13	1.52	0.61	0.96	-0.16	0.25	0.28	-1.33	-0.2	-1.18	0.4	0.1	0.36	-2.16	-0.17	0.91
ILSIVGMFLAEMIEKYFVSPTLFRVIRL	ncv-345	-1	1.27	-0.14	0.3	-1.8	0.3	-1.61	-0.16	-0.13	1.36	0.07	0.26	-0.8	0.22	-1.37	0.08	-0.62	-0.67	-0.86	-1.07	-0.41	-0.32	0.27	-0.64	0.11	1.27	-0.14	0.3	-1.8	0.3	-1.61	-0.16	-0.13	0.76	-0.92	-0.17	-1.91	0.22	-1.4	-0.24	-0.03	-0.2	-1.53	-2.63	2.28	-0.53	-1.18	2.01
RRDTGEKLTVAENEAETKLQAILEDIQV	ncv-346	-1	-1.47	1.45	1.24	1.27	1.55	1.47	1.3	0.83	-1.47	1.45	1.24	1.27	1.55	1.47	1.3	0.83	-1.15	0.67	-0.41	-0.01	-2.68	1.31	0.03	0.56	-0.34	-0.51	-0.55	-1.06	-0.06	-0.01	-0.79	0.39	-0.2	-1.53	-2.63	2.28	-0.53	-1.18	2.01	-1.34	-1.18	0.4	0.1	0.36	-2.16	-0.17	0.91
LLQRARLAEQAERYDDMASAMKAVAGKI	ncv-347	-1	1.36	0.07	0.26	-0.8	0.22	-1.37	0.08	-0.62	1.36	0.07	0.26	-0.8	0.22	-1.37	0.08	-0.62	-0.96	0.12	0.18	0.16	0.09	0.42	-0.2	-0.41	-1.47	1.45	1.24	1.27	1.55	1.47	1.3	0.83	0.15	-1.11	-1.35	-0.92	0.02	-0.91	0.36	-0.48	-1.47	1.45	1.24	1.27	1.55	1.47	1.3
QVQLVQSGAEVKKPGASMKVSCKASGYT	ncv-348	-1	-0.96	0.12	0.18	0.16	0.09	0.42	-0.2	-0.41	0.76	-0.92	-0.17	-1.91	0.22	-1.4	-0.24	-0.03	-0.96	0.12	0.18	0.16	0.09	0.42	-0.2	-0.41	1.36	0.07	0.26	-0.8	0.22	-1.37	0.08	-0.62	0.76	-0.92	-0.17	-1.91	0.22	-1.4	-0.24	-0.03	-0.96	0.12	0.18	0.16	0.09	0.42	-0.2
EVQLEQSGAEVKRPGESLRISCQGSGHT	ncv-349	-1	-1.18	0.4	0.1	0.36	-2.16	-0.17	0.91	0.02	0.76	-0.92	-0.17	-1.91	0.22	-1.4	-0.24	-0.03	-0.96	0.12	0.18	0.16	0.09	0.42	-0.2	-0.41	1.36	0.07	0.26	-0.8	0.22	-1.37	0.08	-0.62	-1.18	0.4	0.1	0.36	-2.16	-0.17	0.91	0.02	-0.96	0.12	0.18	0.16	0.09	0.42	-0.2
HLDELKAFFAEVTVSASGLLGTHSWLPY	ncv-350	-1	-0.43	-0.25	0.37	0.19	0.51	1.28	0.93	0.65	1.36	0.07	0.26	-0.8	0.22	-1.37	0.08	-0.62	-1.15	0.67	-0.41	-0.01	-2.68	1.31	0.03	0.56	-1.18	0.4	0.1	0.36	-2.16	-0.17	0.91	0.02	1.36	0.07	0.26	-0.8	0.22	-1.37	0.08	-0.62	-1.17	0.7	0.7	0.8	1.64	0.67	1.63
VSAAVAERESAEVVVKEGLAEKEVMEEQ	ncv-351	-1	0.76	-0.92	-0.17	-1.91	0.22	-1.4	-0.24	-0.03	-0.67	-0.86	-1.07	-0.41	-0.32	0.27	-0.64	0.11	0.15	-1.11	-1.35	-0.92	0.02	-0.91	0.36	-0.48	0.15	-1.11	-1.35	-0.92	0.02	-0.91	0.36	-0.48	0.76	-0.92	-0.17	-1.91	0.22	-1.4	-0.24	-0.03	0.15	-1.11	-1.35	-0.92	0.02	-0.91	0.36
AYSLGRAEYGRLGLGEGAEEKSIPTLIS	ncv-352	-1	0.15	-1.11	-1.35	-0.92	0.02	-0.91	0.36	-0.48	0.61	1.6	1.17	0.73	0.53	0.25	-0.96	-0.52	-0.67	-0.86	-1.07	-0.41	-0.32	0.27	-0.64	0.11	1.36	0.07	0.26	-0.8	0.22	-1.37	0.08	-0.62	-0.2	-1.53	-2.63	2.28	-0.53	-1.18	2.01	-1.34	-1.47	1.45	1.24	1.27	1.55	1.47	1.3
GEAGDTVQFAEYIQKNVQLYKMRNGYEL	ncv-353	-1	-0.2	-1.53	-2.63	2.28	-0.53	-1.18	2.01	-1.34	-1.18	0.4	0.1	0.36	-2.16	-0.17	0.91	0.02	0.15	-1.11	-1.35	-0.92	0.02	-0.91	0.36	-0.48	-0.2	-1.53	-2.63	2.28	-0.53	-1.18	2.01	-1.34	-1.15	0.67	-0.41	-0.01	-2.68	1.31	0.03	0.56	-0.34	-0.51	-0.55	-1.06	-0.06	-0.01	-0.79
PLYRFITTICAIIGGTFTVAGILDSCIF	ncv-354	-1	0.22	-0.17	-0.5	0.05	-0.01	-1.34	-0.19	3.56	1.36	0.07	0.26	-0.8	0.22	-1.37	0.08	-0.62	0.61	1.6	1.17	0.73	0.53	0.25	-0.96	-0.52	-1.47	1.45	1.24	1.27	1.55	1.47	1.3	0.83	1.52	0.61	0.96	-0.16	0.25	0.28	-1.33	-0.2	1.27	-0.14	0.3	-1.8	0.3	-1.61	-0.16
GTVDCVQARAALDKATVLLSMSKGGKRK	ncv-355	-1	-0.2	-1.53	-2.63	2.28	-0.53	-1.18	2.01	-1.34	-0.34	-0.51	-0.55	-1.06	-0.06	-0.01	-0.79	0.39	0.76	-0.92	-0.17	-1.91	0.22	-1.4	-0.24	-0.03	-1.15	0.67	-0.41	-0.01	-2.68	1.31	0.03	0.56	0.18	-1.67	-0.46	-0.21	0	1.2	-1.61	-0.19	0.76	-0.92	-0.17	-1.91	0.22	-1.4	-0.24
SYKLARWTCCALLAGSEYLKLGYVSRYH	ncv-356	-1	-0.67	-0.86	-1.07	-0.41	-0.32	0.27	-0.64	0.11	0.61	1.6	1.17	0.73	0.53	0.25	-0.96	-0.52	-1.17	0.7	0.7	0.8	1.64	0.67	1.63	0.13	1.36	0.07	0.26	-0.8	0.22	-1.37	0.08	-0.62	0.15	-1.11	-1.35	-0.92	0.02	-0.91	0.36	-0.48	-1.47	1.45	1.24	1.27	1.55	1.47	1.3
TEKVLAAVYKALSDHHIYLEGTLLKPNM	ncv-357	-1	-0.34	-0.51	-0.55	-1.06	-0.06	-0.01	-0.79	0.39	-1.18	0.4	0.1	0.36	-2.16	-0.17	0.91	0.02	-1.17	0.7	0.7	0.8	1.64	0.67	1.63	0.13	0.76	-0.92	-0.17	-1.91	0.22	-1.4	-0.24	-0.03	1.36	0.07	0.26	-0.8	0.22	-1.37	0.08	-0.62	0.15	-1.11	-1.35	-0.92	0.02	-0.91	0.36
TSSGDTTCALWDIETGQQTVGFAGHSGD	ncv-358	-1	-0.34	-0.51	-0.55	-1.06	-0.06	-0.01	-0.79	0.39	-0.67	-0.86	-1.07	-0.41	-0.32	0.27	-0.64	0.11	-0.67	-0.86	-1.07	-0.41	-0.32	0.27	-0.64	0.11	-0.2	-1.53	-2.63	2.28	-0.53	-1.18	2.01	-1.34	-1.15	0.67	-0.41	-0.01	-2.68	1.31	0.03	0.56	-0.34	-0.51	-0.55	-1.06	-0.06	-0.01	-0.79
RLLPLLALLALWGPDPAAAFVNQHLCGS	ncv-359	-1	-1.47	1.45	1.24	1.27	1.55	1.47	1.3	0.83	1.36	0.07	0.26	-0.8	0.22	-1.37	0.08	-0.62	1.36	0.07	0.26	-0.8	0.22	-1.37	0.08	-0.62	0.22	-0.17	-0.5	0.05	-0.01	-1.34	-0.19	3.56	1.36	0.07	0.26	-0.8	0.22	-1.37	0.08	-0.62	1.36	0.07	0.26	-0.8	0.22	-1.37	0.08
NDVTAIIFVVASSSYNMVIREDNQTNRL	ncv-360	-1	-0.99	0	-0.37	0.69	-0.55	0.85	0.73	-0.8	-1.15	0.67	-0.41	-0.01	-2.68	1.31	0.03	0.56	0.76	-0.92	-0.17	-1.91	0.22	-1.4	-0.24	-0.03	-0.34	-0.51	-0.55	-1.06	-0.06	-0.01	-0.79	0.39	0.15	-1.11	-1.35	-0.92	0.02	-0.91	0.36	-0.48	1.27	-0.14	0.3	-1.8	0.3	-1.61	-0.16
FSPNRYWLCAATGPSIKIWDLEGKIIVD	ncv-361	-1	1.52	0.61	0.96	-0.16	0.25	0.28	-1.33	-0.2	-0.67	-0.86	-1.07	-0.41	-0.32	0.27	-0.64	0.11	0.22	-0.17	-0.5	0.05	-0.01	-1.34	-0.19	3.56	-0.99	0	-0.37	0.69	-0.55	0.85	0.73	-0.8	-1.47	1.45	1.24	1.27	1.55	1.47	1.3	0.83	0.61	1.6	1.17	0.73	0.53	0.25	-0.96
VLGLSVLLTAATVAGVHVKQQWDQQRLR	ncv-362	-1	0.76	-0.92	-0.17	-1.91	0.22	-1.4	-0.24	-0.03	1.36	0.07	0.26	-0.8	0.22	-1.37	0.08	-0.62	-0.2	-1.53	-2.63	2.28	-0.53	-1.18	2.01	-1.34	1.36	0.07	0.26	-0.8	0.22	-1.37	0.08	-0.62	-0.67	-0.86	-1.07	-0.41	-0.32	0.27	-0.64	0.11	0.76	-0.92	-0.17	-1.91	0.22	-1.4	-0.24
EKKMPKPRLKATVTPSPVKGKGKVGRPT	ncv-363	-1	-1.18	0.4	0.1	0.36	-2.16	-0.17	0.91	0.02	-1.17	0.7	0.7	0.8	1.64	0.67	1.63	0.13	-1.17	0.7	0.7	0.8	1.64	0.67	1.63	0.13	1.01	-0.53	0.43	0	0.23	0.1	-0.86	-0.68	0.22	-0.17	-0.5	0.05	-0.01	-1.34	-0.19	3.56	-1.17	0.7	0.7	0.8	1.64	0.67	1.63
VSFVVGGLAVILPPLSPYFKYSVMINKA	ncv-364	-1	0.76	-0.92	-0.17	-1.91	0.22	-1.4	-0.24	-0.03	-0.67	-0.86	-1.07	-0.41	-0.32	0.27	-0.64	0.11	1.52	0.61	0.96	-0.16	0.25	0.28	-1.33	-0.2	0.76	-0.92	-0.17	-1.91	0.22	-1.4	-0.24	-0.03	0.76	-0.92	-0.17	-1.91	0.22	-1.4	-0.24	-0.03	-0.2	-1.53	-2.63	2.28	-0.53	-1.18	2.01
NRTYGPVFMCLGGLLTMVAGAVWLTVMT	ncv-365	-1	-0.99	0	-0.37	0.69	-0.55	0.85	0.73	-0.8	-1.47	1.45	1.24	1.27	1.55	1.47	1.3	0.83	-0.34	-0.51	-0.55	-1.06	-0.06	-0.01	-0.79	0.39	0.61	1.6	1.17	0.73	0.53	0.25	-0.96	-0.52	-0.2	-1.53	-2.63	2.28	-0.53	-1.18	2.01	-1.34	0.22	-0.17	-0.5	0.05	-0.01	-1.34	-0.19
ALWGKVNVDEVGGEALGRLLVVYPWTQR	ncv-366	-1	0.15	-1.11	-1.35	-0.92	0.02	-0.91	0.36	-0.48	1.36	0.07	0.26	-0.8	0.22	-1.37	0.08	-0.62	1.5	2.06	1.79	0.75	0.75	-0.13	-1.01	-0.85	-0.2	-1.53	-2.63	2.28	-0.53	-1.18	2.01	-1.34	-1.17	0.7	0.7	0.8	1.64	0.67	1.63	0.13	0.76	-0.92	-0.17	-1.91	0.22	-1.4	-0.24
VTILVTDLNDNVPMFISQNALAADPSAV	ncv-367	-1	0.76	-0.92	-0.17	-1.91	0.22	-1.4	-0.24	-0.03	-0.34	-0.51	-0.55	-1.06	-0.06	-0.01	-0.79	0.39	1.27	-0.14	0.3	-1.8	0.3	-1.61	-0.16	-0.13	1.36	0.07	0.26	-0.8	0.22	-1.37	0.08	-0.62	0.76	-0.92	-0.17	-1.91	0.22	-1.4	-0.24	-0.03	-0.34	-0.51	-0.55	-1.06	-0.06	-0.01	-0.79
LPKILCQEEQDRYRRIHSLTHLDSVTKI	ncv-368	-1	1.36	0.07	0.26	-0.8	0.22	-1.37	0.08	-0.62	0.22	-0.17	-0.5	0.05	-0.01	-1.34	-0.19	3.56	-1.17	0.7	0.7	0.8	1.64	0.67	1.63	0.13	1.27	-0.14	0.3	-1.8	0.3	-1.61	-0.16	-0.13	1.36	0.07	0.26	-0.8	0.22	-1.37	0.08	-0.62	0.18	-1.67	-0.46	-0.21	0	1.2	-1.61
ILGWGVGGIEAEAVMLGQPISMVLPQVI	ncv-369	-1	1.27	-0.14	0.3	-1.8	0.3	-1.61	-0.16	-0.13	1.36	0.07	0.26	-0.8	0.22	-1.37	0.08	-0.62	-0.2	-1.53	-2.63	2.28	-0.53	-1.18	2.01	-1.34	1.5	2.06	1.79	0.75	0.75	-0.13	-1.01	-0.85	-0.2	-1.53	-2.63	2.28	-0.53	-1.18	2.01	-1.34	0.76	-0.92	-0.17	-1.91	0.22	-1.4	-0.24
IYEGEKQHESEEPFMPEERCLPRMASPV	ncv-370	-1	1.27	-0.14	0.3	-1.8	0.3	-1.61	-0.16	-0.13	0.61	1.6	1.17	0.73	0.53	0.25	-0.96	-0.52	-1.18	0.4	0.1	0.36	-2.16	-0.17	0.91	0.02	-0.2	-1.53	-2.63	2.28	-0.53	-1.18	2.01	-1.34	-1.18	0.4	0.1	0.36	-2.16	-0.17	0.91	0.02	-1.17	0.7	0.7	0.8	1.64	0.67	1.63
QGQMLQKEPEEEQQKQQLQEQPLKHNVI	ncv-371	-1	-0.96	0.12	0.18	0.16	0.09	0.42	-0.2	-0.41	-0.2	-1.53	-2.63	2.28	-0.53	-1.18	2.01	-1.34	-0.96	0.12	0.18	0.16	0.09	0.42	-0.2	-0.41	1.01	-0.53	0.43	0	0.23	0.1	-0.86	-0.68	1.36	0.07	0.26	-0.8	0.22	-1.37	0.08	-0.62	-0.96	0.12	0.18	0.16	0.09	0.42	-0.2
EHAFFRYIDWEKLERKEIQPPYKPKARD	ncv-372	-1	-1.18	0.4	0.1	0.36	-2.16	-0.17	0.91	0.02	-0.43	-0.25	0.37	0.19	0.51	1.28	0.93	0.65	0.15	-1.11	-1.35	-0.92	0.02	-0.91	0.36	-0.48	1.52	0.61	0.96	-0.16	0.25	0.28	-1.33	-0.2	1.52	0.61	0.96	-0.16	0.25	0.28	-1.33	-0.2	-1.47	1.45	1.24	1.27	1.55	1.47	1.3
LPSLLPVLPEKLFEEKEKPKEKEKKKDK	ncv-373	-1	1.36	0.07	0.26	-0.8	0.22	-1.37	0.08	-0.62	0.22	-0.17	-0.5	0.05	-0.01	-1.34	-0.19	3.56	-0.67	-0.86	-1.07	-0.41	-0.32	0.27	-0.64	0.11	1.36	0.07	0.26	-0.8	0.22	-1.37	0.08	-0.62	1.36	0.07	0.26	-0.8	0.22	-1.37	0.08	-0.62	0.22	-0.17	-0.5	0.05	-0.01	-1.34	-0.19
DGRLLRGHNQFAYDGKDYIALNEDLSSW	ncv-374	-1	-1.15	0.67	-0.41	-0.01	-2.68	1.31	0.03	0.56	-0.2	-1.53	-2.63	2.28	-0.53	-1.18	2.01	-1.34	-1.47	1.45	1.24	1.27	1.55	1.47	1.3	0.83	1.36	0.07	0.26	-0.8	0.22	-1.37	0.08	-0.62	1.36	0.07	0.26	-0.8	0.22	-1.37	0.08	-0.62	-1.47	1.45	1.24	1.27	1.55	1.47	1.3
DRRFLRGYEQFAYDGKDYLTLNEDLRSW	ncv-375	-1	-1.15	0.67	-0.41	-0.01	-2.68	1.31	0.03	0.56	-1.47	1.45	1.24	1.27	1.55	1.47	1.3	0.83	-1.47	1.45	1.24	1.27	1.55	1.47	1.3	0.83	1.52	0.61	0.96	-0.16	0.25	0.28	-1.33	-0.2	1.36	0.07	0.26	-0.8	0.22	-1.37	0.08	-0.62	-1.47	1.45	1.24	1.27	1.55	1.47	1.3
RGGASIYGKQFEDELHPDLKFTGAGILA	ncv-376	-1	-1.47	1.45	1.24	1.27	1.55	1.47	1.3	0.83	-0.2	-1.53	-2.63	2.28	-0.53	-1.18	2.01	-1.34	-0.2	-1.53	-2.63	2.28	-0.53	-1.18	2.01	-1.34	0.15	-1.11	-1.35	-0.92	0.02	-0.91	0.36	-0.48	-0.67	-0.86	-1.07	-0.41	-0.32	0.27	-0.64	0.11	1.27	-0.14	0.3	-1.8	0.3	-1.61	-0.16
WNKYMSNTFEPLNKPDSTIQDAGLYQGQ	ncv-377	-1	1.5	2.06	1.79	0.75	0.75	-0.13	-1.01	-0.85	-0.99	0	-0.37	0.69	-0.55	0.85	0.73	-0.8	-1.17	0.7	0.7	0.8	1.64	0.67	1.63	0.13	0.61	1.6	1.17	0.73	0.53	0.25	-0.96	-0.52	1.01	-0.53	0.43	0	0.23	0.1	-0.86	-0.68	-0.67	-0.86	-1.07	-0.41	-0.32	0.27	-0.64
GDPERITIFGSGAGASCVNLLILSHHSE	ncv-378	-1	-0.2	-1.53	-2.63	2.28	-0.53	-1.18	2.01	-1.34	-1.15	0.67	-0.41	-0.01	-2.68	1.31	0.03	0.56	0.22	-0.17	-0.5	0.05	-0.01	-1.34	-0.19	3.56	-1.18	0.4	0.1	0.36	-2.16	-0.17	0.91	0.02	-1.47	1.45	1.24	1.27	1.55	1.47	1.3	0.83	1.27	-0.14	0.3	-1.8	0.3	-1.61	-0.16
PYFNYRTTRFLAEEGFYKFHNWFDDRAW	ncv-379	-1	0.22	-0.17	-0.5	0.05	-0.01	-1.34	-0.19	3.56	0.61	1.6	1.17	0.73	0.53	0.25	-0.96	-0.52	1.52	0.61	0.96	-0.16	0.25	0.28	-1.33	-0.2	-0.99	0	-0.37	0.69	-0.55	0.85	0.73	-0.8	0.61	1.6	1.17	0.73	0.53	0.25	-0.96	-0.52	-1.47	1.45	1.24	1.27	1.55	1.47	1.3
ASVYEAPGFFLDLEPIPGALDAVREMND	ncv-380	-1	0.15	-1.11	-1.35	-0.92	0.02	-0.91	0.36	-0.48	-0.67	-0.86	-1.07	-0.41	-0.32	0.27	-0.64	0.11	0.76	-0.92	-0.17	-1.91	0.22	-1.4	-0.24	-0.03	0.61	1.6	1.17	0.73	0.53	0.25	-0.96	-0.52	-1.18	0.4	0.1	0.36	-2.16	-0.17	0.91	0.02	0.15	-1.11	-1.35	-0.92	0.02	-0.91	0.36
SPAPTHNSLFLFDGSPTYVLAYTQSYRA	ncv-381	-1	-0.67	-0.86	-1.07	-0.41	-0.32	0.27	-0.64	0.11	0.22	-0.17	-0.5	0.05	-0.01	-1.34	-0.19	3.56	0.15	-1.11	-1.35	-0.92	0.02	-0.91	0.36	-0.48	0.22	-0.17	-0.5	0.05	-0.01	-1.34	-0.19	3.56	-0.34	-0.51	-0.55	-1.06	-0.06	-0.01	-0.79	0.39	-0.43	-0.25	0.37	0.19	0.51	1.28	0.93
GLVGEGQRSSFLPSYIIDVRALDEKLLN	ncv-382	-1	-0.2	-1.53	-2.63	2.28	-0.53	-1.18	2.01	-1.34	1.36	0.07	0.26	-0.8	0.22	-1.37	0.08	-0.62	0.76	-0.92	-0.17	-1.91	0.22	-1.4	-0.24	-0.03	-0.2	-1.53	-2.63	2.28	-0.53	-1.18	2.01	-1.34	-1.18	0.4	0.1	0.36	-2.16	-0.17	0.91	0.02	-0.2	-1.53	-2.63	2.28	-0.53	-1.18	2.01
PSRPADNYDNFVLPELPSVPDTLPTASA	ncv-383	-1	0.22	-0.17	-0.5	0.05	-0.01	-1.34	-0.19	3.56	-0.67	-0.86	-1.07	-0.41	-0.32	0.27	-0.64	0.11	-1.47	1.45	1.24	1.27	1.55	1.47	1.3	0.83	0.22	-0.17	-0.5	0.05	-0.01	-1.34	-0.19	3.56	0.15	-1.11	-1.35	-0.92	0.02	-0.91	0.36	-0.48	-1.15	0.67	-0.41	-0.01	-2.68	1.31	0.03
SSKAMGIMNSFVNDIFERIAGEASRLAH	ncv-384	-1	-0.67	-0.86	-1.07	-0.41	-0.32	0.27	-0.64	0.11	-0.67	-0.86	-1.07	-0.41	-0.32	0.27	-0.64	0.11	-1.17	0.7	0.7	0.8	1.64	0.67	1.63	0.13	0.15	-1.11	-1.35	-0.92	0.02	-0.91	0.36	-0.48	1.01	-0.53	0.43	0	0.23	0.1	-0.86	-0.68	-0.2	-1.53	-2.63	2.28	-0.53	-1.18	2.01
EDLDQILNLGAEPKPKPQLKPKPPVAAK	ncv-385	-1	-1.18	0.4	0.1	0.36	-2.16	-0.17	0.91	0.02	-1.15	0.67	-0.41	-0.01	-2.68	1.31	0.03	0.56	1.36	0.07	0.26	-0.8	0.22	-1.37	0.08	-0.62	-1.15	0.67	-0.41	-0.01	-2.68	1.31	0.03	0.56	-0.96	0.12	0.18	0.16	0.09	0.42	-0.2	-0.41	1.27	-0.14	0.3	-1.8	0.3	-1.61	-0.16
KRPRLWRTLGANALLFVGVNMYGVFVRI	ncv-386	-1	-1.17	0.7	0.7	0.8	1.64	0.67	1.63	0.13	-1.47	1.45	1.24	1.27	1.55	1.47	1.3	0.83	0.22	-0.17	-0.5	0.05	-0.01	-1.34	-0.19	3.56	-1.47	1.45	1.24	1.27	1.55	1.47	1.3	0.83	1.36	0.07	0.26	-0.8	0.22	-1.37	0.08	-0.62	1.5	2.06	1.79	0.75	0.75	-0.13	-1.01
TKGFKASGCEGEDVVTLLKEAIHRREEF	ncv-387	-1	-0.34	-0.51	-0.55	-1.06	-0.06	-0.01	-0.79	0.39	-1.17	0.7	0.7	0.8	1.64	0.67	1.63	0.13	-0.2	-1.53	-2.63	2.28	-0.53	-1.18	2.01	-1.34	1.52	0.61	0.96	-0.16	0.25	0.28	-1.33	-0.2	-1.17	0.7	0.7	0.8	1.64	0.67	1.63	0.13	0.15	-1.11	-1.35	-0.92	0.02	-0.91	0.36
ILTGAESKSNGEEGYGRSLRYAALNLAA	ncv-388	-1	1.27	-0.14	0.3	-1.8	0.3	-1.61	-0.16	-0.13	1.36	0.07	0.26	-0.8	0.22	-1.37	0.08	-0.62	-0.34	-0.51	-0.55	-1.06	-0.06	-0.01	-0.79	0.39	-0.2	-1.53	-2.63	2.28	-0.53	-1.18	2.01	-1.34	0.15	-1.11	-1.35	-0.92	0.02	-0.91	0.36	-0.48	-1.18	0.4	0.1	0.36	-2.16	-0.17	0.91
ESLKTDHPEIGEGKPTPALSEEASSSSI	ncv-389	-1	-1.18	0.4	0.1	0.36	-2.16	-0.17	0.91	0.02	-0.67	-0.86	-1.07	-0.41	-0.32	0.27	-0.64	0.11	1.36	0.07	0.26	-0.8	0.22	-1.37	0.08	-0.62	-1.17	0.7	0.7	0.8	1.64	0.67	1.63	0.13	-0.34	-0.51	-0.55	-1.06	-0.06	-0.01	-0.79	0.39	-1.15	0.67	-0.41	-0.01	-2.68	1.31	0.03
CEIGSKVCARGEIIGVKVLGILAMIDEG	ncv-390	-1	0.18	-1.67	-0.46	-0.21	0	1.2	-1.61	-0.19	-1.18	0.4	0.1	0.36	-2.16	-0.17	0.91	0.02	1.27	-0.14	0.3	-1.8	0.3	-1.61	-0.16	-0.13	-0.2	-1.53	-2.63	2.28	-0.53	-1.18	2.01	-1.34	-0.67	-0.86	-1.07	-0.41	-0.32	0.27	-0.64	0.11	-1.17	0.7	0.7	0.8	1.64	0.67	1.63
NGTGGKSIYGEKFEDENFILKHTGPGIL	ncv-391	-1	-0.99	0	-0.37	0.69	-0.55	0.85	0.73	-0.8	-0.2	-1.53	-2.63	2.28	-0.53	-1.18	2.01	-1.34	-0.34	-0.51	-0.55	-1.06	-0.06	-0.01	-0.79	0.39	-0.2	-1.53	-2.63	2.28	-0.53	-1.18	2.01	-1.34	-0.2	-1.53	-2.63	2.28	-0.53	-1.18	2.01	-1.34	-1.17	0.7	0.7	0.8	1.64	0.67	1.63
MNCCEQCGEYLPSKGAGNNVLVIDGQQK	ncv-392	-1	1.01	-0.53	0.43	0	0.23	0.1	-0.86	-0.68	-0.99	0	-0.37	0.69	-0.55	0.85	0.73	-0.8	0.18	-1.67	-0.46	-0.21	0	1.2	-1.61	-0.19	0.18	-1.67	-0.46	-0.21	0	1.2	-1.61	-0.19	-1.18	0.4	0.1	0.36	-2.16	-0.17	0.91	0.02	-0.96	0.12	0.18	0.16	0.09	0.42	-0.2
LAKVIHDNFGIVEGLMTTVHAITATQKT	ncv-393	-1	1.36	0.07	0.26	-0.8	0.22	-1.37	0.08	-0.62	0.15	-1.11	-1.35	-0.92	0.02	-0.91	0.36	-0.48	-1.17	0.7	0.7	0.8	1.64	0.67	1.63	0.13	0.76	-0.92	-0.17	-1.91	0.22	-1.4	-0.24	-0.03	1.27	-0.14	0.3	-1.8	0.3	-1.61	-0.16	-0.13	-0.43	-0.25	0.37	0.19	0.51	1.28	0.93
PYAKGGKIGLFGGAGVGKTVLIMELINN	ncv-394	-1	0.22	-0.17	-0.5	0.05	-0.01	-1.34	-0.19	3.56	0.61	1.6	1.17	0.73	0.53	0.25	-0.96	-0.52	0.15	-1.11	-1.35	-0.92	0.02	-0.91	0.36	-0.48	-1.17	0.7	0.7	0.8	1.64	0.67	1.63	0.13	-0.2	-1.53	-2.63	2.28	-0.53	-1.18	2.01	-1.34	-0.2	-1.53	-2.63	2.28	-0.53	-1.18	2.01
KHGHLCPIDTGLIEKNIELFFSGSAKPI	ncv-395	-1	-1.17	0.7	0.7	0.8	1.64	0.67	1.63	0.13	-0.43	-0.25	0.37	0.19	0.51	1.28	0.93	0.65	-0.2	-1.53	-2.63	2.28	-0.53	-1.18	2.01	-1.34	-0.43	-0.25	0.37	0.19	0.51	1.28	0.93	0.65	1.36	0.07	0.26	-0.8	0.22	-1.37	0.08	-0.62	0.18	-1.67	-0.46	-0.21	0	1.2	-1.61
VVQKQMAFMLGRHGVFLELSEDVEEYED	ncv-396	-1	0.76	-0.92	-0.17	-1.91	0.22	-1.4	-0.24	-0.03	0.76	-0.92	-0.17	-1.91	0.22	-1.4	-0.24	-0.03	-0.96	0.12	0.18	0.16	0.09	0.42	-0.2	-0.41	-1.17	0.7	0.7	0.8	1.64	0.67	1.63	0.13	-0.96	0.12	0.18	0.16	0.09	0.42	-0.2	-0.41	1.01	-0.53	0.43	0	0.23	0.1	-0.86
KGSAFAALHRGRPPEMPVNYGSPPNLVE	ncv-397	-1	-1.17	0.7	0.7	0.8	1.64	0.67	1.63	0.13	-0.2	-1.53	-2.63	2.28	-0.53	-1.18	2.01	-1.34	-0.67	-0.86	-1.07	-0.41	-0.32	0.27	-0.64	0.11	0.15	-1.11	-1.35	-0.92	0.02	-0.91	0.36	-0.48	1.52	0.61	0.96	-0.16	0.25	0.28	-1.33	-0.2	0.15	-1.11	-1.35	-0.92	0.02	-0.91	0.36
NKGILVQTRGTGASGSFKLSKKVIPKST	ncv-398	-1	-0.99	0	-0.37	0.69	-0.55	0.85	0.73	-0.8	-1.17	0.7	0.7	0.8	1.64	0.67	1.63	0.13	-0.2	-1.53	-2.63	2.28	-0.53	-1.18	2.01	-1.34	1.27	-0.14	0.3	-1.8	0.3	-1.61	-0.16	-0.13	1.36	0.07	0.26	-0.8	0.22	-1.37	0.08	-0.62	0.76	-0.92	-0.17	-1.91	0.22	-1.4	-0.24
SALAPSIYEHEDIKKGILLQLFGGTRKD	ncv-399	-1	-0.67	-0.86	-1.07	-0.41	-0.32	0.27	-0.64	0.11	0.15	-1.11	-1.35	-0.92	0.02	-0.91	0.36	-0.48	1.36	0.07	0.26	-0.8	0.22	-1.37	0.08	-0.62	0.15	-1.11	-1.35	-0.92	0.02	-0.91	0.36	-0.48	0.22	-0.17	-0.5	0.05	-0.01	-1.34	-0.19	3.56	-0.67	-0.86	-1.07	-0.41	-0.32	0.27	-0.64
GAKINRIFHERFPFEIVKMEFNEKELRR	ncv-400	-1	-0.2	-1.53	-2.63	2.28	-0.53	-1.18	2.01	-1.34	0.15	-1.11	-1.35	-0.92	0.02	-0.91	0.36	-0.48	-1.17	0.7	0.7	0.8	1.64	0.67	1.63	0.13	1.27	-0.14	0.3	-1.8	0.3	-1.61	-0.16	-0.13	-0.99	0	-0.37	0.69	-0.55	0.85	0.73	-0.8	-1.47	1.45	1.24	1.27	1.55	1.47	1.3
RPSLEKPEPIHLSVSTPVTQGGTVKVLT	ncv-401	-1	-1.47	1.45	1.24	1.27	1.55	1.47	1.3	0.83	0.22	-0.17	-0.5	0.05	-0.01	-1.34	-0.19	3.56	-0.67	-0.86	-1.07	-0.41	-0.32	0.27	-0.64	0.11	1.36	0.07	0.26	-0.8	0.22	-1.37	0.08	-0.62	-1.18	0.4	0.1	0.36	-2.16	-0.17	0.91	0.02	-1.17	0.7	0.7	0.8	1.64	0.67	1.63
AFVNQHLCGSHLVEALYLVCGERGFFYT	ncv-402	-1	0.15	-1.11	-1.35	-0.92	0.02	-0.91	0.36	-0.48	1.52	0.61	0.96	-0.16	0.25	0.28	-1.33	-0.2	0.76	-0.92	-0.17	-1.91	0.22	-1.4	-0.24	-0.03	-0.99	0	-0.37	0.69	-0.55	0.85	0.73	-0.8	-0.96	0.12	0.18	0.16	0.09	0.42	-0.2	-0.41	-0.43	-0.25	0.37	0.19	0.51	1.28	0.93
GLGELRQANRHPKYKTELCHKFYLQGRC	ncv-403	-1	-0.2	-1.53	-2.63	2.28	-0.53	-1.18	2.01	-1.34	1.36	0.07	0.26	-0.8	0.22	-1.37	0.08	-0.62	-0.2	-1.53	-2.63	2.28	-0.53	-1.18	2.01	-1.34	-1.18	0.4	0.1	0.36	-2.16	-0.17	0.91	0.02	1.36	0.07	0.26	-0.8	0.22	-1.37	0.08	-0.62	-1.47	1.45	1.24	1.27	1.55	1.47	1.3
IISLTRDIITHRFIYLINHECIVRKLDE	ncv-404	-1	1.27	-0.14	0.3	-1.8	0.3	-1.61	-0.16	-0.13	1.27	-0.14	0.3	-1.8	0.3	-1.61	-0.16	-0.13	-0.67	-0.86	-1.07	-0.41	-0.32	0.27	-0.64	0.11	1.36	0.07	0.26	-0.8	0.22	-1.37	0.08	-0.62	-0.34	-0.51	-0.55	-1.06	-0.06	-0.01	-0.79	0.39	-1.47	1.45	1.24	1.27	1.55	1.47	1.3
SEALARWQPAIATVDSYVISYTGEKVPE	ncv-405	-1	-0.67	-0.86	-1.07	-0.41	-0.32	0.27	-0.64	0.11	-1.18	0.4	0.1	0.36	-2.16	-0.17	0.91	0.02	0.15	-1.11	-1.35	-0.92	0.02	-0.91	0.36	-0.48	1.36	0.07	0.26	-0.8	0.22	-1.37	0.08	-0.62	0.15	-1.11	-1.35	-0.92	0.02	-0.91	0.36	-0.48	-1.47	1.45	1.24	1.27	1.55	1.47	1.3
TVQIEASTVEIEERGVKLRLTVVDTPGY	ncv-406	-1	-0.34	-0.51	-0.55	-1.06	-0.06	-0.01	-0.79	0.39	0.76	-0.92	-0.17	-1.91	0.22	-1.4	-0.24	-0.03	-0.96	0.12	0.18	0.16	0.09	0.42	-0.2	-0.41	1.27	-0.14	0.3	-1.8	0.3	-1.61	-0.16	-0.13	-1.18	0.4	0.1	0.36	-2.16	-0.17	0.91	0.02	0.15	-1.11	-1.35	-0.92	0.02	-0.91	0.36
PTPMQNEIGKIFEKSFVNLPKEDCKSKV	ncv-407	-1	0.22	-0.17	-0.5	0.05	-0.01	-1.34	-0.19	3.56	-0.34	-0.51	-0.55	-1.06	-0.06	-0.01	-0.79	0.39	0.22	-0.17	-0.5	0.05	-0.01	-1.34	-0.19	3.56	1.01	-0.53	0.43	0	0.23	0.1	-0.86	-0.68	-0.96	0.12	0.18	0.16	0.09	0.42	-0.2	-0.41	-0.99	0	-0.37	0.69	-0.55	0.85	0.73
DQRVMEHFIKLYKKKTGKDVRKDNRAVQ	ncv-408	-1	-1.15	0.67	-0.41	-0.01	-2.68	1.31	0.03	0.56	-0.96	0.12	0.18	0.16	0.09	0.42	-0.2	-0.41	-1.47	1.45	1.24	1.27	1.55	1.47	1.3	0.83	0.76	-0.92	-0.17	-1.91	0.22	-1.4	-0.24	-0.03	1.01	-0.53	0.43	0	0.23	0.1	-0.86	-0.68	-1.18	0.4	0.1	0.36	-2.16	-0.17	0.91
KQASEGPLKGILGYTEHQVVSSDFNSDT	ncv-409	-1	-1.17	0.7	0.7	0.8	1.64	0.67	1.63	0.13	-0.96	0.12	0.18	0.16	0.09	0.42	-0.2	-0.41	0.15	-1.11	-1.35	-0.92	0.02	-0.91	0.36	-0.48	-0.67	-0.86	-1.07	-0.41	-0.32	0.27	-0.64	0.11	-1.18	0.4	0.1	0.36	-2.16	-0.17	0.91	0.02	-0.2	-1.53	-2.63	2.28	-0.53	-1.18	2.01
DILSTIQKFINEDRLPHLLLYGPPGTGK	ncv-410	-1	-1.15	0.67	-0.41	-0.01	-2.68	1.31	0.03	0.56	1.27	-0.14	0.3	-1.8	0.3	-1.61	-0.16	-0.13	1.36	0.07	0.26	-0.8	0.22	-1.37	0.08	-0.62	-0.67	-0.86	-1.07	-0.41	-0.32	0.27	-0.64	0.11	-0.34	-0.51	-0.55	-1.06	-0.06	-0.01	-0.79	0.39	1.27	-0.14	0.3	-1.8	0.3	-1.61	-0.16
LPLFYTINLIIPCLLISFLTVLVFYLPS	ncv-411	-1	1.36	0.07	0.26	-0.8	0.22	-1.37	0.08	-0.62	0.22	-0.17	-0.5	0.05	-0.01	-1.34	-0.19	3.56	1.36	0.07	0.26	-0.8	0.22	-1.37	0.08	-0.62	1.52	0.61	0.96	-0.16	0.25	0.28	-1.33	-0.2	0.61	1.6	1.17	0.73	0.53	0.25	-0.96	-0.52	-0.34	-0.51	-0.55	-1.06	-0.06	-0.01	-0.79
RSGYLLPDTKAYGDRIERMLRLSLNIDP	ncv-412	-1	-1.47	1.45	1.24	1.27	1.55	1.47	1.3	0.83	-0.67	-0.86	-1.07	-0.41	-0.32	0.27	-0.64	0.11	-0.2	-1.53	-2.63	2.28	-0.53	-1.18	2.01	-1.34	0.61	1.6	1.17	0.73	0.53	0.25	-0.96	-0.52	1.36	0.07	0.26	-0.8	0.22	-1.37	0.08	-0.62	1.36	0.07	0.26	-0.8	0.22	-1.37	0.08
RIRKLFNLSKEDDVRQYVVRKPLNKEGK	ncv-413	-1	-1.47	1.45	1.24	1.27	1.55	1.47	1.3	0.83	1.27	-0.14	0.3	-1.8	0.3	-1.61	-0.16	-0.13	-1.47	1.45	1.24	1.27	1.55	1.47	1.3	0.83	-1.17	0.7	0.7	0.8	1.64	0.67	1.63	0.13	1.36	0.07	0.26	-0.8	0.22	-1.37	0.08	-0.62	1.52	0.61	0.96	-0.16	0.25	0.28	-1.33
LTAIIQGMRKEEPSNNVKLAATNALLNS	ncv-414	-1	1.36	0.07	0.26	-0.8	0.22	-1.37	0.08	-0.62	-0.34	-0.51	-0.55	-1.06	-0.06	-0.01	-0.79	0.39	0.15	-1.11	-1.35	-0.92	0.02	-0.91	0.36	-0.48	1.27	-0.14	0.3	-1.8	0.3	-1.61	-0.16	-0.13	1.27	-0.14	0.3	-1.8	0.3	-1.61	-0.16	-0.13	-0.96	0.12	0.18	0.16	0.09	0.42	-0.2
FGLPSVEAEDKEGKPPISVKFEIPYFTT	ncv-415	-1	1.52	0.61	0.96	-0.16	0.25	0.28	-1.33	-0.2	-0.2	-1.53	-2.63	2.28	-0.53	-1.18	2.01	-1.34	1.36	0.07	0.26	-0.8	0.22	-1.37	0.08	-0.62	0.22	-0.17	-0.5	0.05	-0.01	-1.34	-0.19	3.56	-0.67	-0.86	-1.07	-0.41	-0.32	0.27	-0.64	0.11	0.76	-0.92	-0.17	-1.91	0.22	-1.4	-0.24
SLEKVFGIQLKEIDKNDHLYILLSTLEP	ncv-416	-1	-0.67	-0.86	-1.07	-0.41	-0.32	0.27	-0.64	0.11	1.36	0.07	0.26	-0.8	0.22	-1.37	0.08	-0.62	-1.18	0.4	0.1	0.36	-2.16	-0.17	0.91	0.02	-1.17	0.7	0.7	0.8	1.64	0.67	1.63	0.13	0.76	-0.92	-0.17	-1.91	0.22	-1.4	-0.24	-0.03	1.52	0.61	0.96	-0.16	0.25	0.28	-1.33
AAFPDTIKEKETPTPGEDIQVESSIPHT	ncv-417	-1	0.15	-1.11	-1.35	-0.92	0.02	-0.91	0.36	-0.48	0.15	-1.11	-1.35	-0.92	0.02	-0.91	0.36	-0.48	1.52	0.61	0.96	-0.16	0.25	0.28	-1.33	-0.2	0.22	-0.17	-0.5	0.05	-0.01	-1.34	-0.19	3.56	-1.15	0.67	-0.41	-0.01	-2.68	1.31	0.03	0.56	-0.34	-0.51	-0.55	-1.06	-0.06	-0.01	-0.79
AEDSVFVIVNKEKPDIFQLVSVKLPKSS	ncv-418	-1	0.15	-1.11	-1.35	-0.92	0.02	-0.91	0.36	-0.48	-1.18	0.4	0.1	0.36	-2.16	-0.17	0.91	0.02	-1.15	0.67	-0.41	-0.01	-2.68	1.31	0.03	0.56	-0.67	-0.86	-1.07	-0.41	-0.32	0.27	-0.64	0.11	0.76	-0.92	-0.17	-1.91	0.22	-1.4	-0.24	-0.03	1.52	0.61	0.96	-0.16	0.25	0.28	-1.33
VQEFALFLIKEKSQLVRPLQPAEYLNSV	ncv-419	-1	0.76	-0.92	-0.17	-1.91	0.22	-1.4	-0.24	-0.03	-0.96	0.12	0.18	0.16	0.09	0.42	-0.2	-0.41	-1.18	0.4	0.1	0.36	-2.16	-0.17	0.91	0.02	1.52	0.61	0.96	-0.16	0.25	0.28	-1.33	-0.2	0.15	-1.11	-1.35	-0.92	0.02	-0.91	0.36	-0.48	1.36	0.07	0.26	-0.8	0.22	-1.37	0.08
VLSEQFTKIKELELMPEKGLKEEEKDGV	ncv-420	-1	0.76	-0.92	-0.17	-1.91	0.22	-1.4	-0.24	-0.03	1.36	0.07	0.26	-0.8	0.22	-1.37	0.08	-0.62	-0.67	-0.86	-1.07	-0.41	-0.32	0.27	-0.64	0.11	-1.18	0.4	0.1	0.36	-2.16	-0.17	0.91	0.02	-0.96	0.12	0.18	0.16	0.09	0.42	-0.2	-0.41	1.52	0.61	0.96	-0.16	0.25	0.28	-1.33
CGIFLILEKLKIITYRNLFKKVYLLLKT	ncv-421	-1	0.18	-1.67	-0.46	-0.21	0	1.2	-1.61	-0.19	-0.2	-1.53	-2.63	2.28	-0.53	-1.18	2.01	-1.34	1.27	-0.14	0.3	-1.8	0.3	-1.61	-0.16	-0.13	1.52	0.61	0.96	-0.16	0.25	0.28	-1.33	-0.2	1.36	0.07	0.26	-0.8	0.22	-1.37	0.08	-0.62	1.27	-0.14	0.3	-1.8	0.3	-1.61	-0.16
LTAIVKCATSKPAFFAEKLHQAMKGVGT	ncv-422	-1	1.36	0.07	0.26	-0.8	0.22	-1.37	0.08	-0.62	-0.34	-0.51	-0.55	-1.06	-0.06	-0.01	-0.79	0.39	0.15	-1.11	-1.35	-0.92	0.02	-0.91	0.36	-0.48	1.27	-0.14	0.3	-1.8	0.3	-1.61	-0.16	-0.13	0.76	-0.92	-0.17	-1.91	0.22	-1.4	-0.24	-0.03	-1.17	0.7	0.7	0.8	1.64	0.67	1.63
GPGRGGYGALASGVHGLPLLRGHHRLRA	ncv-423	-1	-0.2	-1.53	-2.63	2.28	-0.53	-1.18	2.01	-1.34	0.22	-0.17	-0.5	0.05	-0.01	-1.34	-0.19	3.56	-0.2	-1.53	-2.63	2.28	-0.53	-1.18	2.01	-1.34	-1.47	1.45	1.24	1.27	1.55	1.47	1.3	0.83	-0.2	-1.53	-2.63	2.28	-0.53	-1.18	2.01	-1.34	-0.2	-1.53	-2.63	2.28	-0.53	-1.18	2.01
ETSNILSFQLLEALLFRVQLHIFTGRCQ	ncv-424	-1	-1.18	0.4	0.1	0.36	-2.16	-0.17	0.91	0.02	-0.34	-0.51	-0.55	-1.06	-0.06	-0.01	-0.79	0.39	-0.67	-0.86	-1.07	-0.41	-0.32	0.27	-0.64	0.11	-0.99	0	-0.37	0.69	-0.55	0.85	0.73	-0.8	1.27	-0.14	0.3	-1.8	0.3	-1.61	-0.16	-0.13	1.36	0.07	0.26	-0.8	0.22	-1.37	0.08
PLQGAQMLQMLEKSLRKSLPASLKVYGT	ncv-425	-1	0.22	-0.17	-0.5	0.05	-0.01	-1.34	-0.19	3.56	1.36	0.07	0.26	-0.8	0.22	-1.37	0.08	-0.62	-0.96	0.12	0.18	0.16	0.09	0.42	-0.2	-0.41	-0.2	-1.53	-2.63	2.28	-0.53	-1.18	2.01	-1.34	0.15	-1.11	-1.35	-0.92	0.02	-0.91	0.36	-0.48	-0.96	0.12	0.18	0.16	0.09	0.42	-0.2
YLLNLALADLLFALTLPIWAASKVNGWI	ncv-426	-1	0.61	1.6	1.17	0.73	0.53	0.25	-0.96	-0.52	1.36	0.07	0.26	-0.8	0.22	-1.37	0.08	-0.62	1.36	0.07	0.26	-0.8	0.22	-1.37	0.08	-0.62	-0.99	0	-0.37	0.69	-0.55	0.85	0.73	-0.8	1.36	0.07	0.26	-0.8	0.22	-1.37	0.08	-0.62	0.15	-1.11	-1.35	-0.92	0.02	-0.91	0.36
GQGKVPGSFLLPPPPPVARPVPLPMPDS	ncv-427	-1	-0.2	-1.53	-2.63	2.28	-0.53	-1.18	2.01	-1.34	-0.96	0.12	0.18	0.16	0.09	0.42	-0.2	-0.41	-0.2	-1.53	-2.63	2.28	-0.53	-1.18	2.01	-1.34	-1.17	0.7	0.7	0.8	1.64	0.67	1.63	0.13	0.76	-0.92	-0.17	-1.91	0.22	-1.4	-0.24	-0.03	0.22	-0.17	-0.5	0.05	-0.01	-1.34	-0.19
ITEDFIEHLSEGALAIEVYGHKINDPRK	ncv-428	-1	1.27	-0.14	0.3	-1.8	0.3	-1.61	-0.16	-0.13	-0.34	-0.51	-0.55	-1.06	-0.06	-0.01	-0.79	0.39	-1.18	0.4	0.1	0.36	-2.16	-0.17	0.91	0.02	-1.15	0.67	-0.41	-0.01	-2.68	1.31	0.03	0.56	1.52	0.61	0.96	-0.16	0.25	0.28	-1.33	-0.2	1.27	-0.14	0.3	-1.8	0.3	-1.61	-0.16
SLILNLSLADLSLLLFSAPIRATAYSKS	ncv-429	-1	-0.67	-0.86	-1.07	-0.41	-0.32	0.27	-0.64	0.11	1.36	0.07	0.26	-0.8	0.22	-1.37	0.08	-0.62	1.27	-0.14	0.3	-1.8	0.3	-1.61	-0.16	-0.13	1.36	0.07	0.26	-0.8	0.22	-1.37	0.08	-0.62	-0.99	0	-0.37	0.69	-0.55	0.85	0.73	-0.8	1.36	0.07	0.26	-0.8	0.22	-1.37	0.08
NEEDHLRVISMEKGGNMKEVFRRFCVGL	ncv-430	-1	-0.99	0	-0.37	0.69	-0.55	0.85	0.73	-0.8	-1.18	0.4	0.1	0.36	-2.16	-0.17	0.91	0.02	-1.18	0.4	0.1	0.36	-2.16	-0.17	0.91	0.02	-1.15	0.67	-0.41	-0.01	-2.68	1.31	0.03	0.56	-0.43	-0.25	0.37	0.19	0.51	1.28	0.93	0.65	1.36	0.07	0.26	-0.8	0.22	-1.37	0.08
LVVEKDTTINEIEDTFRQFLNRDDIGII	ncv-431	-1	1.36	0.07	0.26	-0.8	0.22	-1.37	0.08	-0.62	0.76	-0.92	-0.17	-1.91	0.22	-1.4	-0.24	-0.03	0.76	-0.92	-0.17	-1.91	0.22	-1.4	-0.24	-0.03	-1.18	0.4	0.1	0.36	-2.16	-0.17	0.91	0.02	-1.17	0.7	0.7	0.8	1.64	0.67	1.63	0.13	-1.15	0.67	-0.41	-0.01	-2.68	1.31	0.03
FIIKVQDINDNEPKFLDGPYVATVPEMS	ncv-432	-1	1.52	0.61	0.96	-0.16	0.25	0.28	-1.33	-0.2	1.27	-0.14	0.3	-1.8	0.3	-1.61	-0.16	-0.13	1.27	-0.14	0.3	-1.8	0.3	-1.61	-0.16	-0.13	-1.17	0.7	0.7	0.8	1.64	0.67	1.63	0.13	0.76	-0.92	-0.17	-1.91	0.22	-1.4	-0.24	-0.03	-0.96	0.12	0.18	0.16	0.09	0.42	-0.2
VTGWKEQVVNGDVGAVSEPPCLPKEPAP	ncv-433	-1	0.76	-0.92	-0.17	-1.91	0.22	-1.4	-0.24	-0.03	-0.34	-0.51	-0.55	-1.06	-0.06	-0.01	-0.79	0.39	-0.2	-1.53	-2.63	2.28	-0.53	-1.18	2.01	-1.34	1.5	2.06	1.79	0.75	0.75	-0.13	-1.01	-0.85	-1.17	0.7	0.7	0.8	1.64	0.67	1.63	0.13	-1.18	0.4	0.1	0.36	-2.16	-0.17	0.91
QYKTEAASRYNLTISDVSVSDVPFPFSA	ncv-434	-1	-0.96	0.12	0.18	0.16	0.09	0.42	-0.2	-0.41	0.61	1.6	1.17	0.73	0.53	0.25	-0.96	-0.52	-1.17	0.7	0.7	0.8	1.64	0.67	1.63	0.13	-0.34	-0.51	-0.55	-1.06	-0.06	-0.01	-0.79	0.39	-1.18	0.4	0.1	0.36	-2.16	-0.17	0.91	0.02	0.15	-1.11	-1.35	-0.92	0.02	-0.91	0.36
DFNLIRVVACNLYPFVKTVASPGVTVEE	ncv-435	-1	-1.15	0.67	-0.41	-0.01	-2.68	1.31	0.03	0.56	1.52	0.61	0.96	-0.16	0.25	0.28	-1.33	-0.2	-0.99	0	-0.37	0.69	-0.55	0.85	0.73	-0.8	1.36	0.07	0.26	-0.8	0.22	-1.37	0.08	-0.62	1.27	-0.14	0.3	-1.8	0.3	-1.61	-0.16	-0.13	-1.47	1.45	1.24	1.27	1.55	1.47	1.3
FLISVHANVNSRVQDASKLTPLHLAVQA	ncv-436	-1	1.52	0.61	0.96	-0.16	0.25	0.28	-1.33	-0.2	1.36	0.07	0.26	-0.8	0.22	-1.37	0.08	-0.62	1.27	-0.14	0.3	-1.8	0.3	-1.61	-0.16	-0.13	-0.67	-0.86	-1.07	-0.41	-0.32	0.27	-0.64	0.11	0.76	-0.92	-0.17	-1.91	0.22	-1.4	-0.24	-0.03	-0.43	-0.25	0.37	0.19	0.51	1.28	0.93
SRKRLARLPEPLPSWVARLDLSHNRLSF	ncv-437	-1	-0.67	-0.86	-1.07	-0.41	-0.32	0.27	-0.64	0.11	-1.47	1.45	1.24	1.27	1.55	1.47	1.3	0.83	-1.17	0.7	0.7	0.8	1.64	0.67	1.63	0.13	-1.47	1.45	1.24	1.27	1.55	1.47	1.3	0.83	1.36	0.07	0.26	-0.8	0.22	-1.37	0.08	-0.62	0.15	-1.11	-1.35	-0.92	0.02	-0.91	0.36
GGHVITPGSPEPVILVACVPLVFDDEEE	ncv-438	-1	-0.2	-1.53	-2.63	2.28	-0.53	-1.18	2.01	-1.34	-0.2	-1.53	-2.63	2.28	-0.53	-1.18	2.01	-1.34	-0.43	-0.25	0.37	0.19	0.51	1.28	0.93	0.65	0.76	-0.92	-0.17	-1.91	0.22	-1.4	-0.24	-0.03	1.27	-0.14	0.3	-1.8	0.3	-1.61	-0.16	-0.13	-0.34	-0.51	-0.55	-1.06	-0.06	-0.01	-0.79
FKDASSPVPPPHVPPPVPPLRPRDRSST	ncv-439	-1	1.52	0.61	0.96	-0.16	0.25	0.28	-1.33	-0.2	-1.17	0.7	0.7	0.8	1.64	0.67	1.63	0.13	-1.15	0.67	-0.41	-0.01	-2.68	1.31	0.03	0.56	0.15	-1.11	-1.35	-0.92	0.02	-0.91	0.36	-0.48	-0.67	-0.86	-1.07	-0.41	-0.32	0.27	-0.64	0.11	-0.67	-0.86	-1.07	-0.41	-0.32	0.27	-0.64
NLHYCGPSVRPVPAWARALLLGHLARGL	ncv-440	-1	-0.99	0	-0.37	0.69	-0.55	0.85	0.73	-0.8	1.36	0.07	0.26	-0.8	0.22	-1.37	0.08	-0.62	-0.43	-0.25	0.37	0.19	0.51	1.28	0.93	0.65	0.61	1.6	1.17	0.73	0.53	0.25	-0.96	-0.52	0.18	-1.67	-0.46	-0.21	0	1.2	-1.61	-0.19	-0.2	-1.53	-2.63	2.28	-0.53	-1.18	2.01
HLDDSNKEAQEDAEMDAELELEMAHGLG	ncv-441	-1	-0.43	-0.25	0.37	0.19	0.51	1.28	0.93	0.65	1.36	0.07	0.26	-0.8	0.22	-1.37	0.08	-0.62	-1.15	0.67	-0.41	-0.01	-2.68	1.31	0.03	0.56	-1.15	0.67	-0.41	-0.01	-2.68	1.31	0.03	0.56	-0.67	-0.86	-1.07	-0.41	-0.32	0.27	-0.64	0.11	-0.99	0	-0.37	0.69	-0.55	0.85	0.73
EKTAQLERSLQEEHVAVAQLREEAERRA	ncv-442	-1	-1.18	0.4	0.1	0.36	-2.16	-0.17	0.91	0.02	-1.17	0.7	0.7	0.8	1.64	0.67	1.63	0.13	-0.34	-0.51	-0.55	-1.06	-0.06	-0.01	-0.79	0.39	0.15	-1.11	-1.35	-0.92	0.02	-0.91	0.36	-0.48	-0.96	0.12	0.18	0.16	0.09	0.42	-0.2	-0.41	1.36	0.07	0.26	-0.8	0.22	-1.37	0.08
PMSLDEYQVAQLYMIQKKSREESSGEGS	ncv-443	-1	0.22	-0.17	-0.5	0.05	-0.01	-1.34	-0.19	3.56	1.01	-0.53	0.43	0	0.23	0.1	-0.86	-0.68	-0.67	-0.86	-1.07	-0.41	-0.32	0.27	-0.64	0.11	1.36	0.07	0.26	-0.8	0.22	-1.37	0.08	-0.62	-1.15	0.67	-0.41	-0.01	-2.68	1.31	0.03	0.56	-1.18	0.4	0.1	0.36	-2.16	-0.17	0.91
KLYTLQDKAQVADVVVSRWLRVTVAGGV	ncv-444	-1	-1.17	0.7	0.7	0.8	1.64	0.67	1.63	0.13	1.36	0.07	0.26	-0.8	0.22	-1.37	0.08	-0.62	0.61	1.6	1.17	0.73	0.53	0.25	-0.96	-0.52	-0.34	-0.51	-0.55	-1.06	-0.06	-0.01	-0.79	0.39	1.36	0.07	0.26	-0.8	0.22	-1.37	0.08	-0.62	-0.96	0.12	0.18	0.16	0.09	0.42	-0.2
QPPFSYSDLSREDKKQVQFVSEPCSLSI	ncv-445	-1	-0.96	0.12	0.18	0.16	0.09	0.42	-0.2	-0.41	0.22	-0.17	-0.5	0.05	-0.01	-1.34	-0.19	3.56	0.22	-0.17	-0.5	0.05	-0.01	-1.34	-0.19	3.56	1.52	0.61	0.96	-0.16	0.25	0.28	-1.33	-0.2	-0.67	-0.86	-1.07	-0.41	-0.32	0.27	-0.64	0.11	0.61	1.6	1.17	0.73	0.53	0.25	-0.96
FNFVDPNMDSREGEDKELKIDLEVFEMP	ncv-446	-1	1.52	0.61	0.96	-0.16	0.25	0.28	-1.33	-0.2	-0.99	0	-0.37	0.69	-0.55	0.85	0.73	-0.8	1.52	0.61	0.96	-0.16	0.25	0.28	-1.33	-0.2	0.76	-0.92	-0.17	-1.91	0.22	-1.4	-0.24	-0.03	-1.15	0.67	-0.41	-0.01	-2.68	1.31	0.03	0.56	0.22	-0.17	-0.5	0.05	-0.01	-1.34	-0.19
VYEQLDVTARELEETNQKLVADSKASQQ	ncv-447	-1	0.76	-0.92	-0.17	-1.91	0.22	-1.4	-0.24	-0.03	0.61	1.6	1.17	0.73	0.53	0.25	-0.96	-0.52	-1.18	0.4	0.1	0.36	-2.16	-0.17	0.91	0.02	-0.96	0.12	0.18	0.16	0.09	0.42	-0.2	-0.41	1.36	0.07	0.26	-0.8	0.22	-1.37	0.08	-0.62	-1.15	0.67	-0.41	-0.01	-2.68	1.31	0.03
AAMLSTILYSRRFFPYYVYNIIGGLDEE	ncv-448	-1	0.15	-1.11	-1.35	-0.92	0.02	-0.91	0.36	-0.48	0.15	-1.11	-1.35	-0.92	0.02	-0.91	0.36	-0.48	1.01	-0.53	0.43	0	0.23	0.1	-0.86	-0.68	1.36	0.07	0.26	-0.8	0.22	-1.37	0.08	-0.62	-0.67	-0.86	-1.07	-0.41	-0.32	0.27	-0.64	0.11	-0.34	-0.51	-0.55	-1.06	-0.06	-0.01	-0.79
AVVAAVMCRRKSSGGKGGSYSQAACSDS	ncv-449	-1	0.15	-1.11	-1.35	-0.92	0.02	-0.91	0.36	-0.48	0.76	-0.92	-0.17	-1.91	0.22	-1.4	-0.24	-0.03	0.76	-0.92	-0.17	-1.91	0.22	-1.4	-0.24	-0.03	0.15	-1.11	-1.35	-0.92	0.02	-0.91	0.36	-0.48	0.15	-1.11	-1.35	-0.92	0.02	-0.91	0.36	-0.48	0.76	-0.92	-0.17	-1.91	0.22	-1.4	-0.24
MQTLMEAIQISEAPPTNQATAAASPQSS	ncv-450	-1	1.01	-0.53	0.43	0	0.23	0.1	-0.86	-0.68	-0.96	0.12	0.18	0.16	0.09	0.42	-0.2	-0.41	-0.34	-0.51	-0.55	-1.06	-0.06	-0.01	-0.79	0.39	1.36	0.07	0.26	-0.8	0.22	-1.37	0.08	-0.62	1.01	-0.53	0.43	0	0.23	0.1	-0.86	-0.68	-1.18	0.4	0.1	0.36	-2.16	-0.17	0.91
SFVKNTQSSSEEARKLMVRLTRHTGRKQ	ncv-451	-1	-0.67	-0.86	-1.07	-0.41	-0.32	0.27	-0.64	0.11	1.52	0.61	0.96	-0.16	0.25	0.28	-1.33	-0.2	0.76	-0.92	-0.17	-1.91	0.22	-1.4	-0.24	-0.03	-1.17	0.7	0.7	0.8	1.64	0.67	1.63	0.13	-0.99	0	-0.37	0.69	-0.55	0.85	0.73	-0.8	-0.34	-0.51	-0.55	-1.06	-0.06	-0.01	-0.79
YDFYKPNLASEYPIVDGKLSIQCYLRAL	ncv-452	-1	0.61	1.6	1.17	0.73	0.53	0.25	-0.96	-0.52	-1.15	0.67	-0.41	-0.01	-2.68	1.31	0.03	0.56	1.52	0.61	0.96	-0.16	0.25	0.28	-1.33	-0.2	0.61	1.6	1.17	0.73	0.53	0.25	-0.96	-0.52	-1.17	0.7	0.7	0.8	1.64	0.67	1.63	0.13	0.22	-0.17	-0.5	0.05	-0.01	-1.34	-0.19
MSDSEKLNLDSIIGRLLEVQGSRPGKNV	ncv-453	-1	1.01	-0.53	0.43	0	0.23	0.1	-0.86	-0.68	-0.67	-0.86	-1.07	-0.41	-0.32	0.27	-0.64	0.11	-1.15	0.67	-0.41	-0.01	-2.68	1.31	0.03	0.56	-0.67	-0.86	-1.07	-0.41	-0.32	0.27	-0.64	0.11	-1.18	0.4	0.1	0.36	-2.16	-0.17	0.91	0.02	-1.17	0.7	0.7	0.8	1.64	0.67	1.63
PSCQGEAAGSSLIGHLQTLSPDMQGAYC	ncv-454	-1	0.22	-0.17	-0.5	0.05	-0.01	-1.34	-0.19	3.56	-0.67	-0.86	-1.07	-0.41	-0.32	0.27	-0.64	0.11	0.18	-1.67	-0.46	-0.21	0	1.2	-1.61	-0.19	-0.96	0.12	0.18	0.16	0.09	0.42	-0.2	-0.41	-0.2	-1.53	-2.63	2.28	-0.53	-1.18	2.01	-1.34	-1.18	0.4	0.1	0.36	-2.16	-0.17	0.91
HNFSISFFSSLLGGDVVSVKLDNSASGA	ncv-455	-1	-0.43	-0.25	0.37	0.19	0.51	1.28	0.93	0.65	-0.99	0	-0.37	0.69	-0.55	0.85	0.73	-0.8	1.52	0.61	0.96	-0.16	0.25	0.28	-1.33	-0.2	-0.67	-0.86	-1.07	-0.41	-0.32	0.27	-0.64	0.11	1.27	-0.14	0.3	-1.8	0.3	-1.61	-0.16	-0.13	-0.67	-0.86	-1.07	-0.41	-0.32	0.27	-0.64
LKESMQMSLSLLPPTALVGLITFGRMVQ	ncv-456	-1	1.36	0.07	0.26	-0.8	0.22	-1.37	0.08	-0.62	-1.17	0.7	0.7	0.8	1.64	0.67	1.63	0.13	-1.18	0.4	0.1	0.36	-2.16	-0.17	0.91	0.02	-0.67	-0.86	-1.07	-0.41	-0.32	0.27	-0.64	0.11	1.01	-0.53	0.43	0	0.23	0.1	-0.86	-0.68	-0.96	0.12	0.18	0.16	0.09	0.42	-0.2
SLQPLALEGSLQKRGIVEQCCTSICSLY	ncv-457	-1	-0.67	-0.86	-1.07	-0.41	-0.32	0.27	-0.64	0.11	1.36	0.07	0.26	-0.8	0.22	-1.37	0.08	-0.62	-0.96	0.12	0.18	0.16	0.09	0.42	-0.2	-0.41	0.22	-0.17	-0.5	0.05	-0.01	-1.34	-0.19	3.56	1.36	0.07	0.26	-0.8	0.22	-1.37	0.08	-0.62	0.15	-1.11	-1.35	-0.92	0.02	-0.91	0.36
VELGGGPGAGSLQPLALEGSLQKRGIVE	ncv-458	-1	0.76	-0.92	-0.17	-1.91	0.22	-1.4	-0.24	-0.03	-1.18	0.4	0.1	0.36	-2.16	-0.17	0.91	0.02	1.36	0.07	0.26	-0.8	0.22	-1.37	0.08	-0.62	-0.2	-1.53	-2.63	2.28	-0.53	-1.18	2.01	-1.34	-0.2	-1.53	-2.63	2.28	-0.53	-1.18	2.01	-1.34	-0.2	-1.53	-2.63	2.28	-0.53	-1.18	2.01
FNEQLENGGTSLSEKTVLLLVTPFLAAA	ncv-459	-1	1.52	0.61	0.96	-0.16	0.25	0.28	-1.33	-0.2	-0.99	0	-0.37	0.69	-0.55	0.85	0.73	-0.8	-1.18	0.4	0.1	0.36	-2.16	-0.17	0.91	0.02	-0.96	0.12	0.18	0.16	0.09	0.42	-0.2	-0.41	1.36	0.07	0.26	-0.8	0.22	-1.37	0.08	-0.62	-1.18	0.4	0.1	0.36	-2.16	-0.17	0.91
AYAFGSCINHSMTLAIHEIAHNAAFGNC	ncv-460	-1	0.15	-1.11	-1.35	-0.92	0.02	-0.91	0.36	-0.48	0.61	1.6	1.17	0.73	0.53	0.25	-0.96	-0.52	0.15	-1.11	-1.35	-0.92	0.02	-0.91	0.36	-0.48	1.52	0.61	0.96	-0.16	0.25	0.28	-1.33	-0.2	-0.2	-1.53	-2.63	2.28	-0.53	-1.18	2.01	-1.34	-0.67	-0.86	-1.07	-0.41	-0.32	0.27	-0.64
NSKLLKVNGSTTAICATGLRNLGNTCFM	ncv-461	-1	-0.99	0	-0.37	0.69	-0.55	0.85	0.73	-0.8	-0.67	-0.86	-1.07	-0.41	-0.32	0.27	-0.64	0.11	-1.17	0.7	0.7	0.8	1.64	0.67	1.63	0.13	1.36	0.07	0.26	-0.8	0.22	-1.37	0.08	-0.62	1.36	0.07	0.26	-0.8	0.22	-1.37	0.08	-0.62	-1.17	0.7	0.7	0.8	1.64	0.67	1.63
LVICKTRRNSVFQQGMKNKILIFGLFEE	ncv-462	-1	1.36	0.07	0.26	-0.8	0.22	-1.37	0.08	-0.62	0.76	-0.92	-0.17	-1.91	0.22	-1.4	-0.24	-0.03	1.27	-0.14	0.3	-1.8	0.3	-1.61	-0.16	-0.13	0.18	-1.67	-0.46	-0.21	0	1.2	-1.61	-0.19	-1.17	0.7	0.7	0.8	1.64	0.67	1.63	0.13	-0.34	-0.51	-0.55	-1.06	-0.06	-0.01	-0.79
LILSPRSKESVPEFPLSPPKKKDLSLEE	ncv-463	-1	1.36	0.07	0.26	-0.8	0.22	-1.37	0.08	-0.62	1.27	-0.14	0.3	-1.8	0.3	-1.61	-0.16	-0.13	1.36	0.07	0.26	-0.8	0.22	-1.37	0.08	-0.62	-0.67	-0.86	-1.07	-0.41	-0.32	0.27	-0.64	0.11	0.22	-0.17	-0.5	0.05	-0.01	-1.34	-0.19	3.56	-1.47	1.45	1.24	1.27	1.55	1.47	1.3
PNPPRSPSQMSVRDRLARLRAEAQVKQA	ncv-464	-1	0.22	-0.17	-0.5	0.05	-0.01	-1.34	-0.19	3.56	-0.99	0	-0.37	0.69	-0.55	0.85	0.73	-0.8	0.22	-0.17	-0.5	0.05	-0.01	-1.34	-0.19	3.56	0.22	-0.17	-0.5	0.05	-0.01	-1.34	-0.19	3.56	-1.47	1.45	1.24	1.27	1.55	1.47	1.3	0.83	-0.67	-0.86	-1.07	-0.41	-0.32	0.27	-0.64
FLNETQTQEITEDIPVKTLNMKTVYVSV	ncv-465	-1	1.52	0.61	0.96	-0.16	0.25	0.28	-1.33	-0.2	1.36	0.07	0.26	-0.8	0.22	-1.37	0.08	-0.62	-0.99	0	-0.37	0.69	-0.55	0.85	0.73	-0.8	-1.18	0.4	0.1	0.36	-2.16	-0.17	0.91	0.02	-0.34	-0.51	-0.55	-1.06	-0.06	-0.01	-0.79	0.39	-0.96	0.12	0.18	0.16	0.09	0.42	-0.2
SIVGEVLKQLTEEKFIVKATNGPRYVVG	ncv-466	-1	-0.67	-0.86	-1.07	-0.41	-0.32	0.27	-0.64	0.11	1.27	-0.14	0.3	-1.8	0.3	-1.61	-0.16	-0.13	0.76	-0.92	-0.17	-1.91	0.22	-1.4	-0.24	-0.03	-0.2	-1.53	-2.63	2.28	-0.53	-1.18	2.01	-1.34	-1.18	0.4	0.1	0.36	-2.16	-0.17	0.91	0.02	0.76	-0.92	-0.17	-1.91	0.22	-1.4	-0.24
HVEDYRRTVTEIDEKEYISLRLIISELR	ncv-467	-1	-0.43	-0.25	0.37	0.19	0.51	1.28	0.93	0.65	0.76	-0.92	-0.17	-1.91	0.22	-1.4	-0.24	-0.03	-1.18	0.4	0.1	0.36	-2.16	-0.17	0.91	0.02	-1.15	0.67	-0.41	-0.01	-2.68	1.31	0.03	0.56	0.61	1.6	1.17	0.73	0.53	0.25	-0.96	-0.52	-1.47	1.45	1.24	1.27	1.55	1.47	1.3
LLKYRKANRVTVFSTHFMDEADILADRK	ncv-468	-1	1.36	0.07	0.26	-0.8	0.22	-1.37	0.08	-0.62	1.36	0.07	0.26	-0.8	0.22	-1.37	0.08	-0.62	-1.17	0.7	0.7	0.8	1.64	0.67	1.63	0.13	0.61	1.6	1.17	0.73	0.53	0.25	-0.96	-0.52	-1.47	1.45	1.24	1.27	1.55	1.47	1.3	0.83	-1.17	0.7	0.7	0.8	1.64	0.67	1.63
PAEITLTWQRDGEDQTQDTELVETRPAG	ncv-469	-1	0.22	-0.17	-0.5	0.05	-0.01	-1.34	-0.19	3.56	0.15	-1.11	-1.35	-0.92	0.02	-0.91	0.36	-0.48	-1.18	0.4	0.1	0.36	-2.16	-0.17	0.91	0.02	1.27	-0.14	0.3	-1.8	0.3	-1.61	-0.16	-0.13	-0.34	-0.51	-0.55	-1.06	-0.06	-0.01	-0.79	0.39	1.36	0.07	0.26	-0.8	0.22	-1.37	0.08
YLKVLVDSLVEDDRTLQSLLTPQPPLLK	ncv-470	-1	0.61	1.6	1.17	0.73	0.53	0.25	-0.96	-0.52	1.36	0.07	0.26	-0.8	0.22	-1.37	0.08	-0.62	-1.17	0.7	0.7	0.8	1.64	0.67	1.63	0.13	0.76	-0.92	-0.17	-1.91	0.22	-1.4	-0.24	-0.03	1.36	0.07	0.26	-0.8	0.22	-1.37	0.08	-0.62	0.76	-0.92	-0.17	-1.91	0.22	-1.4	-0.24
LQTKPVDPTVEGGAQVQQVVNIECVSDF	ncv-471	-1	1.36	0.07	0.26	-0.8	0.22	-1.37	0.08	-0.62	-0.96	0.12	0.18	0.16	0.09	0.42	-0.2	-0.41	-0.34	-0.51	-0.55	-1.06	-0.06	-0.01	-0.79	0.39	-1.17	0.7	0.7	0.8	1.64	0.67	1.63	0.13	0.22	-0.17	-0.5	0.05	-0.01	-1.34	-0.19	3.56	0.76	-0.92	-0.17	-1.91	0.22	-1.4	-0.24
YKQRTQKKAEVEGKDLPEHAVLKMKGRN	ncv-472	-1	0.61	1.6	1.17	0.73	0.53	0.25	-0.96	-0.52	-1.17	0.7	0.7	0.8	1.64	0.67	1.63	0.13	-0.96	0.12	0.18	0.16	0.09	0.42	-0.2	-0.41	-1.47	1.45	1.24	1.27	1.55	1.47	1.3	0.83	-0.34	-0.51	-0.55	-1.06	-0.06	-0.01	-0.79	0.39	-0.96	0.12	0.18	0.16	0.09	0.42	-0.2
RTVQIEASTVEIEERGVKLRLTVVDTPG	ncv-473	-1	-1.47	1.45	1.24	1.27	1.55	1.47	1.3	0.83	-0.34	-0.51	-0.55	-1.06	-0.06	-0.01	-0.79	0.39	0.76	-0.92	-0.17	-1.91	0.22	-1.4	-0.24	-0.03	-0.96	0.12	0.18	0.16	0.09	0.42	-0.2	-0.41	1.27	-0.14	0.3	-1.8	0.3	-1.61	-0.16	-0.13	-1.18	0.4	0.1	0.36	-2.16	-0.17	0.91
GDFSPSPEKLVKSGNPLQPVSIENRNLD	ncv-474	-1	-0.2	-1.53	-2.63	2.28	-0.53	-1.18	2.01	-1.34	-1.15	0.67	-0.41	-0.01	-2.68	1.31	0.03	0.56	1.52	0.61	0.96	-0.16	0.25	0.28	-1.33	-0.2	-0.67	-0.86	-1.07	-0.41	-0.32	0.27	-0.64	0.11	0.22	-0.17	-0.5	0.05	-0.01	-1.34	-0.19	3.56	-0.67	-0.86	-1.07	-0.41	-0.32	0.27	-0.64
AEGLEKLKECVLHDDLLEARRPRAHECL	ncv-475	-1	0.15	-1.11	-1.35	-0.92	0.02	-0.91	0.36	-0.48	-1.18	0.4	0.1	0.36	-2.16	-0.17	0.91	0.02	-0.2	-1.53	-2.63	2.28	-0.53	-1.18	2.01	-1.34	1.36	0.07	0.26	-0.8	0.22	-1.37	0.08	-0.62	-1.18	0.4	0.1	0.36	-2.16	-0.17	0.91	0.02	-1.17	0.7	0.7	0.8	1.64	0.67	1.63
SKAMGIMNSFVNDIFERIAGEASRLAHY	ncv-476	-1	-0.67	-0.86	-1.07	-0.41	-0.32	0.27	-0.64	0.11	-1.17	0.7	0.7	0.8	1.64	0.67	1.63	0.13	0.15	-1.11	-1.35	-0.92	0.02	-0.91	0.36	-0.48	1.01	-0.53	0.43	0	0.23	0.1	-0.86	-0.68	-0.2	-1.53	-2.63	2.28	-0.53	-1.18	2.01	-1.34	1.27	-0.14	0.3	-1.8	0.3	-1.61	-0.16
VNSGGMVMMVPGAGSVPAIQRIPLPGAE	ncv-477	-1	0.76	-0.92	-0.17	-1.91	0.22	-1.4	-0.24	-0.03	-0.99	0	-0.37	0.69	-0.55	0.85	0.73	-0.8	-0.67	-0.86	-1.07	-0.41	-0.32	0.27	-0.64	0.11	-0.2	-1.53	-2.63	2.28	-0.53	-1.18	2.01	-1.34	-0.2	-1.53	-2.63	2.28	-0.53	-1.18	2.01	-1.34	1.01	-0.53	0.43	0	0.23	0.1	-0.86
YQYLSWPDHGVPSEPGGVLSFLDQINQR	ncv-478	-1	0.61	1.6	1.17	0.73	0.53	0.25	-0.96	-0.52	-0.96	0.12	0.18	0.16	0.09	0.42	-0.2	-0.41	0.61	1.6	1.17	0.73	0.53	0.25	-0.96	-0.52	1.36	0.07	0.26	-0.8	0.22	-1.37	0.08	-0.62	-0.67	-0.86	-1.07	-0.41	-0.32	0.27	-0.64	0.11	1.5	2.06	1.79	0.75	0.75	-0.13	-1.01
GRHIGNSLANVSYGSIVTYTCDPDPEEG	ncv-479	-1	-0.2	-1.53	-2.63	2.28	-0.53	-1.18	2.01	-1.34	-1.47	1.45	1.24	1.27	1.55	1.47	1.3	0.83	-0.43	-0.25	0.37	0.19	0.51	1.28	0.93	0.65	1.27	-0.14	0.3	-1.8	0.3	-1.61	-0.16	-0.13	-0.2	-1.53	-2.63	2.28	-0.53	-1.18	2.01	-1.34	-0.99	0	-0.37	0.69	-0.55	0.85	0.73
FDDRGLYTCFVTSPIRASYSVTLRVIFT	ncv-480	-1	1.52	0.61	0.96	-0.16	0.25	0.28	-1.33	-0.2	-1.15	0.67	-0.41	-0.01	-2.68	1.31	0.03	0.56	-1.15	0.67	-0.41	-0.01	-2.68	1.31	0.03	0.56	-1.47	1.45	1.24	1.27	1.55	1.47	1.3	0.83	-0.2	-1.53	-2.63	2.28	-0.53	-1.18	2.01	-1.34	1.36	0.07	0.26	-0.8	0.22	-1.37	0.08
LLPLLALLALWGPDPAAAFVNQHLCGSH	ncv-481	-1	1.36	0.07	0.26	-0.8	0.22	-1.37	0.08	-0.62	1.36	0.07	0.26	-0.8	0.22	-1.37	0.08	-0.62	0.22	-0.17	-0.5	0.05	-0.01	-1.34	-0.19	3.56	1.36	0.07	0.26	-0.8	0.22	-1.37	0.08	-0.62	1.36	0.07	0.26	-0.8	0.22	-1.37	0.08	-0.62	0.15	-1.11	-1.35	-0.92	0.02	-0.91	0.36
GRLLRGHDQYAYDGKDYIALNEDLRSWT	ncv-482	-1	-0.2	-1.53	-2.63	2.28	-0.53	-1.18	2.01	-1.34	-1.47	1.45	1.24	1.27	1.55	1.47	1.3	0.83	1.36	0.07	0.26	-0.8	0.22	-1.37	0.08	-0.62	1.36	0.07	0.26	-0.8	0.22	-1.37	0.08	-0.62	-1.47	1.45	1.24	1.27	1.55	1.47	1.3	0.83	-0.2	-1.53	-2.63	2.28	-0.53	-1.18	2.01
IVGLQYKKNYEDEDSLKTLRYGKIMIMT	ncv-483	-1	1.27	-0.14	0.3	-1.8	0.3	-1.61	-0.16	-0.13	0.76	-0.92	-0.17	-1.91	0.22	-1.4	-0.24	-0.03	-0.2	-1.53	-2.63	2.28	-0.53	-1.18	2.01	-1.34	1.36	0.07	0.26	-0.8	0.22	-1.37	0.08	-0.62	-0.96	0.12	0.18	0.16	0.09	0.42	-0.2	-0.41	0.61	1.6	1.17	0.73	0.53	0.25	-0.96
FIMAEVMKYEDFKEEGSENAVKAAGKYR	ncv-484	-1	1.52	0.61	0.96	-0.16	0.25	0.28	-1.33	-0.2	1.27	-0.14	0.3	-1.8	0.3	-1.61	-0.16	-0.13	1.01	-0.53	0.43	0	0.23	0.1	-0.86	-0.68	0.15	-1.11	-1.35	-0.92	0.02	-0.91	0.36	-0.48	-1.18	0.4	0.1	0.36	-2.16	-0.17	0.91	0.02	0.76	-0.92	-0.17	-1.91	0.22	-1.4	-0.24
TTSVVRRSHYEEGPGKNLPFSVENKWSL	ncv-485	-1	-0.34	-0.51	-0.55	-1.06	-0.06	-0.01	-0.79	0.39	-0.34	-0.51	-0.55	-1.06	-0.06	-0.01	-0.79	0.39	-0.67	-0.86	-1.07	-0.41	-0.32	0.27	-0.64	0.11	0.76	-0.92	-0.17	-1.91	0.22	-1.4	-0.24	-0.03	0.76	-0.92	-0.17	-1.91	0.22	-1.4	-0.24	-0.03	-1.47	1.45	1.24	1.27	1.55	1.47	1.3
WGKVGAHAGEYGAEALERMFLSFPTTKT	ncv-486	-1	1.5	2.06	1.79	0.75	0.75	-0.13	-1.01	-0.85	-0.2	-1.53	-2.63	2.28	-0.53	-1.18	2.01	-1.34	-1.17	0.7	0.7	0.8	1.64	0.67	1.63	0.13	0.76	-0.92	-0.17	-1.91	0.22	-1.4	-0.24	-0.03	-0.2	-1.53	-2.63	2.28	-0.53	-1.18	2.01	-1.34	0.15	-1.11	-1.35	-0.92	0.02	-0.91	0.36
AIEFSPEEWSYLDPAQQNLYRDVMLENY	ncv-487	-1	0.15	-1.11	-1.35	-0.92	0.02	-0.91	0.36	-0.48	1.27	-0.14	0.3	-1.8	0.3	-1.61	-0.16	-0.13	-1.18	0.4	0.1	0.36	-2.16	-0.17	0.91	0.02	1.52	0.61	0.96	-0.16	0.25	0.28	-1.33	-0.2	-0.67	-0.86	-1.07	-0.41	-0.32	0.27	-0.64	0.11	0.22	-0.17	-0.5	0.05	-0.01	-1.34	-0.19
KNEGVIEFVSYSDMKRALEKLDGTEVNG	ncv-488	-1	-1.17	0.7	0.7	0.8	1.64	0.67	1.63	0.13	-0.99	0	-0.37	0.69	-0.55	0.85	0.73	-0.8	-1.18	0.4	0.1	0.36	-2.16	-0.17	0.91	0.02	-0.2	-1.53	-2.63	2.28	-0.53	-1.18	2.01	-1.34	0.76	-0.92	-0.17	-1.91	0.22	-1.4	-0.24	-0.03	1.27	-0.14	0.3	-1.8	0.3	-1.61	-0.16
TAVYYCARGYSSTWSGGYGLDVWGQGTT	ncv-489	-1	-0.34	-0.51	-0.55	-1.06	-0.06	-0.01	-0.79	0.39	0.15	-1.11	-1.35	-0.92	0.02	-0.91	0.36	-0.48	0.76	-0.92	-0.17	-1.91	0.22	-1.4	-0.24	-0.03	0.61	1.6	1.17	0.73	0.53	0.25	-0.96	-0.52	0.61	1.6	1.17	0.73	0.53	0.25	-0.96	-0.52	0.18	-1.67	-0.46	-0.21	0	1.2	-1.61
[truncated: 177 more columns]
