# Supplementary material for: The VHSE-Based Prediction of Proteasomal Cleavage Sites
Source: PLoS One. 2013 Sep 9;8(9):e74506. doi: 10.1371/journal.pone.0074506 (PMC3767653; doi:10.1371/journal.pone.0074506)
Supplement: Dataset S5 — The first test set. This dataset contains 231 MHC-I ligands, which are either know T cell eptiopes or naturally processed peptides eluted from MHC molecules. (XLSX) [file pone.0074506.s005.xlsx]

## Sheet: Sheet1
Peptides	SWISSPROT accession number	Cleavage samples	Non-cleavage samples
QVPLRPMTYKAAVDLSHFLKEKGGLEGLIHSQ	NEF HVIPV 73	YKAAVDLSHFLKEKGGLEGLIHSQRRQD	PLRPMTYKAAVDLSHFLKEKGGLEGLIH
PAATLEEMMTACQGVGGPGHKARVLAEAMSQ	GAG_HVIBR 338	MMTACQGVGGPGHKARVLAEAMSQVTNS	ATLEEMMTACQGVGGPGHKARVLAEAMS
EAIRFIGRAMADRGLLRDIKAKTAYEKIL	VNUC_INBAA 253	GRAMADRGLLRDIKAKTAYEKILLNLKN	AIRFIGRAMADRGLLRDIKAKTAYEKIL
LLGMLMICSAAENLWVTVYYGVPVWKDATT	ENV HVIS3 20	CSAAENLWVTVYYGVPVWKDATTTLFCA	GMLMICSAAENLWVTVYYGVPVWKDATT
VLEWRFDSRLAFHHVARELHPEYFKNC	NEF HVIBR 180
MELAALCRWGLLLALLPPGAAST	ERB2 HUMAN 1
THTVPIYEGYALPHAILRLDLAGRDLTDY	ACTB_HUMAN 160	IYEGYALPHAILRLDLAGRDLTDYLMKI	HTVPIYEGYALPHAILRLDLAGRDLTDY
TAPPAHGVTSAPDTRPAPGSTAPPAHGV	MUCl_HUMAN 131	AHGVTSAPDTRPAPGSTAPPAHGVTSAP	TAPPAHGVTSAPDTRPAPGSTAPPAHGV
TALLKIEGVYARDETEFYLGKRCAYVYKA	R35A HUMAN 25	IEGVYARDETEFYLGKRCAYVYKAKNNT	ALLKIEGVYARDETEFYLGKRCAYVYKA
QAPSNRVMIPATIGTAMYKLLKHSRVRAY	BRLl EBV 124	RVMIPATIGTAMYKLLKHSRVRAYTYSK	APSNRVMIPATIGTAMYKLLKHSRVRAY
VFDNKFHIIGAVGIGIAVVMIFGMIFSMI	CD9_HUMAN 187	FHIIGAVGIGIAVVMIFGMIFSMILLCA	FDNKFHIIGAVGIGIAVVMIFGMIFSMI
LVVSFVVGGLAVILPPLSPYFKYSVMINKATP	NI9M HUMAN 19	GLAVILPPLSPYFKYSVMINKATPYNYP	VSFVVGGLAVILPPLSPYFKYSVMINKA
LAAGWPMGYQAYSSWMYSYTDHQTTPTFV	EBN3 EBV 34	PMGYQAYSSWMYSYTDHQTTPTFVHLQA	AAGWPMGYQAYSSWMYSYTDHQTTPTFV
YGGISLLSEFCRVLCCYVLEETSVMLAKR	VIEl_HCMVA 299	LLSEFCRVLCCYVLEETSVMLAKRPLIT	GGISLLSEFCRVLCCYVLEETSVMLAKR
GGIGRFYIQMCTELKLSDYEGRLIQNSLT	VNUC_IAPUE 34	FYIQMCTELKLSDYEGRLIQNSLTIERM	GIGRFYIQMCTELKLSDYEGRLIQNSLT
CGIAVGTTIVDADKYAVTVETRLIDERAA	OMIE_CHLTR 357	GTTIVDADKYAVTVETRLIDERAAHVNA	GIAVGTTIVDADKYAVTVETRLIDERAA
IGKMRYVSVRDFKGKVLIDIREYWMDPE	P15 HUMAN 65	RYVSVRDFKGKVLIDIREYWMDPEGEMK	IGKMRYVSVRDFKGKVLIDIREYWMDPE
EELFDFLHARDHCVAHKLFNNLK	UCRH HUMAN 69
ATLCSALYVGDLCGSVFLVGQLFTFSPRR	POLG_HCV1 269	ALYVGDLCGSVFLVGQLFTFSPRRHWTT	TLCSALYVGDLCGSVFLVGQLFTFSPRR
DVDNASLARLDLERKVESLQEEIAFLKKL	VIME HUMAN 208	SLARLDLERKVESLQEEIAFLKKLHEEE	VDNASLARLDLERKVESLQEEIAFLKKL
VIDTLTCGFADLMGYIPLVGAPLGGAARA	POLG HCV1 122	TCGFADLMGYIPLVGAPLGGAARALAHG	IDTLTCGFADLMGYIPLVGAPLGGAARA
SALSEGATPQDLNTMLNTVGGHQAAMQML	GAG_HVIBR 172	GATPQDLNTMLNTVGGHQAAMQMLKETI	ALSEGATPQDLNTMLNTVGGHQAAMQML
YLEYRQVPDSDPARYEFLWGPRALAETSY	MAGl HUMAN 248	QVPDSDPARYEFLWGPRALAETSYVKVL	LEYRQVPDSDPARYEFLWGPRALAETSY
IVKNIDDGTSDRPYSHALVAGIDRYPRK	RL27_HUMAN 24	IDDGTSDRPYSHALVAGIDRYPRKVTAA	IVKNIDDGTSDRPYSHALVAGIDRYPRK
RDYFEEYGKIDTIEIITDRQSGKKRGFGF	ROA2 HUMAN 129	EYGKIDTIEIITDRQSGKKRGFGFVTFD	DYFEEYGKIDTIEIITDRQSGKKRGFGF
KEALLDTGADDTVLEEMNLPGKWKPKMIG	POL HVIRH 75	DTGADDTVLEEMNLPGKWKPKMIGGIGG	EALLDTGADDTVLEEMNLPGKWKPKMIG
YARKRSAHTNDVKQLTEVVQKVSTESIVI	POL HVIU4 508	SAHTNDVKQLTEVVQKVSTESIVIWGKI	ARKRSAHTNDVKQLTEVVQKVSTESIVI
IKKQLGSLVSDYCNVLNKEFTAGSVEITLR	BRLl EBV 18	SLVSDYCNVLNKEFTAGSVEITLRSYKI	KKQLGSLVSDYCNVLNKEFTAGSVEITL
LVKTGTITTFEHAHNMRVMKFSVSPVVRV	EF2 HUMAN 479	TITTFEHAHNMRVMKFSVSPVVRVAVEA	VKTGTITTFEHAHNMRVMKFSVSPVVRV
ATLYCVHQRIEIKDTKEALDKIEEEQNKS	GAG_HVIBR 82	VHQRIEIKDTKEALDKIEEEQNKSKKKA	TLYCVHQRIEIKDTKEALDKIEEEQNKS
AMKAYINKVEELKKKYGI	ACBP HUMAN 69
RGRERFEMFRELNEALELKDAQAGKEPGG	P53 HUMAN 333	FEMFRELNEALELKDAQAGKEPGGSRAH	GRERFEMFRELNEALELKDAQAGKEPGG
LVKLWYQLEKEPIVGAETFYVDGAASRETK	POL HVIBR 589	QLEKEPIVGAETFYVDGAASRETKLGKA	VKLWYQLEKEPIVGAETFYVDGAASRET
AQQNNVEHKVETFSGVYKKLTGKDVNFEF	RS7_HUMAN 161	VEHKVETFSGVYKKLTGKDVNFEFPEFQ	QQNNVEHKVETFSGVYKKLTGKDVNFEF
QLEKEPIVGAETFYVDGAANRETKLGKAGYV	POL HVIA2 583	VGAETFYVDGAANRETKLGKAGYVTDRG	EKEPIVGAETFYVDGAANRETKLGKAGY
GHQAAMQMLKETINEEAAEWDRVHPVHAGP	GAG_HVIBR 192	QMLKETINEEAAEWDRVHPVHAGPIAPG	HQAAMQMLKETINEEAAEWDRVHPVHAG
VCMFLASKLKETSPLTAEKLCIYTDNSIKP	CGD2 HUMAN 104	SKLKETSPLTAEKLCIYTDNSIKPQELL	CMFLASKLKETSPLTAEKLCIYTDNSIK
PSLRILYMTDEVNDPSLTIKSIGHQWYWTY	COX2 HUMAN 79	YMTDEVNDPSLTIKSIGHQWYWTYEYTD	SLRILYMTDEVNDPSLTIKSIGHQWYWT
FIMESGAKGCEVVVSGKLRGQRAKSMKFV	RS3 HUMAN 125	GAKGCEVVVSGKLRGQRAKSMKFVDGLM	IMESGAKGCEVVVSGKLRGQRAKSMKFV
EGQELSDEDDEVYQVTVYQAGESDTDSF	MDM2 HUMAN 264	LSDEDDEVYQVTVYQAGESDTDSFEEDP	EGQELSDEDDEVYQVTVYQAGESDTDSF
KTTDGYLLRLFCVGFTKKRNNQIRKTSYA	RS3A HUMAN 127	YLLRLFCVGFTKKRNNQIRKTSYAQHQQ	TTDGYLLRLFCVGFTKKRNNQIRKTSYA
SLDKLKEVKEFLGENISNFLSLAGNTYQLT	APLl_HUMAN 232	EVKEFLGENISNFLSLAGNTYQLTRGIG	LDKLKEVKEFLGENISNFLSLAGNTYQL
AIKWEYVVLLFLLLADARVCSCLWMMLLI	POLG HCV1 713	YVVLLFLLLADARVCSCLWMMLLISQAE	IKWEYVVLLFLLLADARVCSCLWMMLLI
GPLLVLQAGFFLLTRILTIPQSLDSWWTS	VMSA HPBVW 173	LQAGFFLLTRILTIPQSLDSWWTSLNFL	PLLVLQAGFFLLTRILTIPQSLDSWWTS
MPAWGALFLLWATAEATKDCPSPCTC	GPIX_HUMAN 1	AWGALFLLWATAEATKDCPSPCTCRALE
EFGATVELLSFLPSDFFPSVRDLLDTVSAL	CORA_HPBVJ 8	ELLSFLPSDFFPSVRDLLDTVSALYREA	FGATVELLSFLPSDFFPSVRDLLDTVSA
SGWGSIEPEEFLTPKKLQCVDLHVISNDVC	KLK3 HUMAN 155	EPEEFLTPKKLQCVDLHVISNDVCAQVH	GWGSIEPEEFLTPKKLQCVDLHVISNDV
VPNSDPPRYQFLWGPRAYAETTKMKVLEF	MGBl_HUMAN 260	PPRYQFLWGPRAYAETTKMKVLEFLAKM	PNSDPPRYQFLWGPRAYAETTKMKVLEF
QQYRNWFLKEFPRLKSKLEDNIRRLRAL	APLl_HUMAN 119	NWFLKEFPRLKSKLEDNIRRLRALADGV	QQYRNWFLKEFPRLKSKLEDNIRRLRAL
LDIRQGPKEPFRDYVDRFYKTLRAEQASQE	GAG_HVIBR 282	PKEPFRDYVDRFYKTLRAEQASQEVKNW	DIRQGPKEPFRDYVDRFYKTLRAEQASQ
RAFTEEGAIVGEISPLPSLPGHTDEDVKN	VNSl IAMAN 148	EGAIVGEISPLPSLPGHTDEDVKNAIGV	AFTEEGAIVGEISPLPSLPGHTDEDVKN
HHNLLVCSVSGFYPGSIEVRWFRNGQEEK	HB2F_HUMAN 140
TVLIIKSLRSGHDPRAQGTL	HA2Q_HUMAN 241
KNTMMRKAIRGHLENNPALEKLLPHIRGN	RLAO HUMAN 57	RKAIRGHLENNPALEKLLPHIRGNVGFV	NTMMRKAIRGHLENNPALEKLLPHIRGN
DLNTMLNTVGGHQAAMQMLKETINEEAAE	GAG_HVIBR 182	LNTVGGHQAAMQMLKETINEEAAEWDRV	LNTMLNTVGGHQAAMQMLKETINEEAAE
PHHERCSDSDGLAPPQHLIRVEGNLRVEYLD	P53 HUMAN 177	DSDGLAPPQHLIRVEGNLRVEYLDDRNT	HERCSDSDGLAPPQHLIRVEGNLRVEYL
DARMQAIQNAGLCTLVAMLEETIFWLQEI	IE63 EBV 249	AIQNAGLCTLVAMLEETIFWLQEITYHG	ARMQAIQNAGLCTLVAMLEETIFWLQEI
IKARAACRAAGLQDCTMLVCGDDLVVICE	POLG_HCV1 2717	ACRAAGLQDCTMLVCGDDLVVICESAGV	KARAACRAAGLQDCTMLVCGDDLVVICE
NSASILPEMEGLSEFTEYLSESVEVPSPF	MAPB HUMAN 215	LPEMEGLSEFTEYLSESVEVPSPFDILE	SASILPEMEGLSEFTEYLSESVEVPSPF
LLVPFVQWFVGLSPTVWLSVIWMMWYWGPS	VMSA HPBVJ 338	QWFVGLSPTVWLSVIWMMWYWGPSLYNI	LVPFVQWFVGLSPTVWLSVIWMMWYWGP
AMPHLLVGSSGLSRYVARLSSNSRIINHQ	DPOL HPBVJ 443	LVGSSGLSRYVARLSSNSRIINHQHGTM	MPHLLVGSSGLSRYVARLSSNSRIINHQ
VPVKLKPGMDGPKVKQWPLTEEKIKALVE	POL HVIBR 175	KPGMDGPKVKQWPLTEEKIKALVEICTE	PVKLKPGMDGPKVKQWPLTEEKIKALVE
VGGVYLLPRRGPRLGVRATRKTSERSQPR	POLG HCVH 31	LLPRRGPRLGVRATRKTSERSQPRGRRQ	GGVYLLPRRGPRLGVRATRKTSERSQPR
PPVLQPIQVMGQGGSPTAMAASAVTQAPT	EBN4 EBV 821	PIQVMGQGGSPTAMAASAVTQAPTEYTR	PVLQPIQVMGQGGSPTAMAASAVTQAPT
RPQDVKFPGGGQIVGGVYLLPRRGPRLGV	POLG_HCVH 18	KFPGGGQIVGGVYLLPRRGPRLGVRATR	PQDVKFPGGGQIVGGVYLLPRRGPRLGV
NRFGMDKIYEGQVEVTGDEYNVESIDGQPG	RL5 HUMAN 110	KIYEGQVEVTGDEYNVESIDGQPGAFTC	RFGMDKIYEGQVEVTGDEYNVESIDGQP
IGYSEKDRFQGRFDVKIEVKS	ATNB HUMAN 283
DAVKVTLGPKGRNVVLDKSFGSPTITKDG	CH60_YEREN 25	TLGPKGRNVVLDKSFGSPTITKDGVSVA	AVKVTLGPKGRNVVLDKSFGSPTITKDG
LIVTRIVELLGRRGWEALKYWWNLLQYWSQ	ENV HVIBR 781	VELLGRRGWEALKYWWNLLQYWSQELKN	IVTRIVELLGRRGWEALKYWWNLLQYWS
IFHKDLCQAQGVALQTMKQEFLINLVKQK	FETA HUMAN 532	LCQAQGVALQTMKQEFLINLVKQKPQIT	FHKDLCQAQGVALQTMKQEFLINLVKQK
SAGATVGIMIGVLVGVALI	CEA5 HUMAN 684
EEIWEELGVMGVYDGREHTVYGEPRKLLTQ	MAG4_HUMAN 220	LGVMGVYDGREHTVYGEPRKLLTQDWVQ	EIWEELGVMGVYDGREHTVYGEPRKLLT
YYAMLAKTGVHHYSGNNIELGTACGKYYRV	RL30_HUMAN 61	KTGVHHYSGNNIELGTACGKYYRVCTLA	YAMLAKTGVHHYSGNNIELGTACGKYYR
MNHLGNVKYLVIVFLIFFDLF	TRAP PLAFA 1
TLPALSTGLIHLHQNIVDVQYLYGVGSSI	POLG_HCV1 681	STGLIHLHQNIVDVQYLYGVGSSIASWA	LPALSTGLIHLHQNIVDVQYLYGVGSSI
WQKLETFWAKHMWNFISGIQYLAGLSTLP	POLG HCV1 1754	TFWAKHMWNFISGIQYLAGLSTLPGNPA	QKLETFWAKHMWNFISGIQYLAGLSTLP
TKILEPFRSQHPDIVIYQYMDDLYVGSDL	POL HVIU4 319	PFRSQHPDIVIYQYMDDLYVGSDLEIGQ	KILEPFRSQHPDIVIYQYMDDLYVGSDL
ATPPGSVTVPHPNIEEVALSTTGEIPFYG	POLG HCV1 1349	SVTVPHPNIEEVALSTTGEIPFYGKAIP	TPPGSVTVPHPNIEEVALSTTGEIPFYG
RPPPGRRPFFHPVGEADYFEYHQEGGPDGEP	EBNl EBV 397	PFFHPVGEADYFEYHQEGGPDGEPDVPP	PPGRRPFFHPVGEADYFEYHQEGGPDGE
EFIWMCMTVRHRCQAIRKKPLPIVKQRRW	EBN4 EBV 139	CMTVRHRCQAIRKKPLPIVKQRRWKLLS	FIWMCMTVRHRCQAIRKKPLPIVKQRRW
IKGGRHLIFCHSKKKCDELAAKLVALGIN	POLG_HCV1 1385	HLIFCHSKKKCDELAAKLVALGINAVAY	KGGRHLIFCHSKKKCDELAAKLVALGIN
TLIGANASFSIALNFPGSQKVLPDGQVIWV	PM17 HUMAN 76	ASFSIALNFPGSQKVLPDGQVIWVNNTI	LIGANASFSIALNFPGSQKVLPDGQVIW
GYIKGIVKDIIHDPGRGAPLAKVVFRDPYR	RL8 HUMAN 39	VKDIIHDPGRGAPLAKVVFRDPYRFKKR	YIKGIVKDIIHDPGRGAPLAKVVFRDPY
EAFSKNLKLGIHEDSTNRRRLSELLRYHTSQ	HS9B HUMAN 430	KLGIHEDSTNRRRLSELLRYHTSQSGDE	FSKNLKLGIHEDSTNRRRLSELLRYHTS
FLLSLRGAGAIKADHVSTYAAFVQTHRPT	HA2Q_HUMAN 22	RGAGAIKADHVSTYAAFVQTHRPTGEFM	LLSLRGAGAIKADHVSTYAAFVQTHRPT
SVGLGKVLIDILAGYGAGVAGALVAFKIM	POLG_HCV1 1841	KVLIDILAGYGAGVAGALVAFKIMSGEV	VGLGKVLIDILAGYGAGVAGALVAFKIM
PAAEHRLREEILAKFLHWLMSVYVVELLR	TERT HUMAN 530	RLREEILAKFLHWLMSVYVVELLRSFFY	AAEHRLREEILAKFLHWLMSVYVVELLR
TRVESENKVVILDSFDPLVAEEDEREISV	POLG HCV1 2242	ENKVVILDSFDPLVAEEDEREISVPAEI	RVESENKVVILDSFDPLVAEEDEREISV
WDVLKGSRVSILFGHENRVSTLRVSPDGT	GBB5_HUMAN 310	GSRVSILFGHENRVSTLRVSPDGTAFCS	DVLKGSRVSILFGHENRVSTLRVSPDGT
RPILSPLTKGILGFVFTLTVPSERGLQRRR	VMTl_IAPUE 49	LTKGILGFVFTLTVPSERGLQRRRFVQN	PILSPLTKGILGFVFTLTVPSERGLQRR
PVGEIYKRWIILGLNKIVRMYSPTSILDIRQ	GAG_HVIBR 256	RWIILGLNKIVRMYSPTSILDIRQGPKE	GEIYKRWIILGLNKIVRMYSPTSILDIR
FQNLQVIRGRILHNGAYSLTLQGLGISWL	ERB2 HUMAN 425	VIRGRILHNGAYSLTLQGLGISWLGLRS	QNLQVIRGRILHNGAYSLTLQGLGISWL
SSIVYEAADAILHTPGCVPCVREGNASR	POLG_HCV1 210	YEAADAILHTPGCVPCVREGNASRCWVA	SSIVYEAADAILHTPGCVPCVREGNASR
AELELAENREILKEPVHGVYYDPSKDLIAE	POL HVIBR 466	ENREILKEPVHGVYYDPSKDLIAEIQKQ	ELELAENREILKEPVHGVYYDPSKDLIA
DLTFLARSALILRGSVAHKSCLPACVYGP	VNUC IAPUE 255	ARSALILRGSVAHKSCLPACVYGPAVAS	LTFLARSALILRGSVAHKSCLPACVYGP
GPLCIRMDQAIMDKNIILKANFSVIFDRLE	VNSl IAPUE 113	MDQAIMDKNIILKANFSVIFDRLETLIL	PLCIRMDQAIMDKNIILKANFSVIFDRL
LRGTKALTEVIPLTEEAELELAENREILK	POL HVIA2 438	ALTEVIPLTEEAELELAENREILKEPVH	RGTKALTEVIPLTEEAELELAENREILK
VQGACRAIRHIPRRIRQGLERILL	ENV_HVIBR 838
GVVAGGGVALIRAASAITAAGLKGDNEDQ	CH60_YEREN 410	GGVALIRAASAITAAGLKGDNEDQNVGI	VVAGGGVALIRAASAITAAGLKGDNEDQ
GVDIRHNKDRKVRRKEPKSQDI	RL18_HUMAN 1
KISKGANPVEIRRGVMLAVDAVIAELKKQ	CH60 HUMAN 130	ANPVEIRRGVMLAVDAVIAELKKQSKPV	ISKGANPVEIRRGVMLAVDAVIAELKKQ
AIGCVRNLKQIVDCLTEMYYMGTAITTCE	FAFY HUMAN 1511	RNLKQIVDCLTEMYYMGTAITTCEALTE	IGCVRNLKQIVDCLTEMYYMGTAITTCE
LHPDKWTVQPIVLPEKDSWTVNDIQKLVG	POL HVIBR 401	WTVQPIVLPEKDSWTVNDIQKLVGKLNW	HPDKWTVQPIVLPEKDSWTVNDIQKLVG
KQGQGQWTYQIYQEPFKNLKTGKYARTRGA	POL HVIBR 498	WTYQIYQEPFKNLKTGKYARTRGAHTND	QGQGQWTYQIYQEPFKNLKTGKYARTRG
LNAWVKVVEEKAFSPEVIPMFSALSEGATPQ	GAG_HVIBR 151	VEEKAFSPEVIPMFSALSEGATPQDLNT	AWVKVVEEKAFSPEVIPMFSALSEGATP
IGVGAYGTVYKARDPHSGHFVALKSVRVPNG	CDK4 HUMAN 12	TVYKARDPHSGHFVALKSVRVPNGGGGG	VGAYGTVYKARDPHSGHFVALKSVRVPN
IPYWDWRDAEKCDICTDEYMGGQHPTNPN	TYRO HUMAN 233	WRDAEKCDICTDEYMGGQHPTNPNLLSP	PYWDWRDAEKCDICTDEYMGGQHPTNPN
ANIQEFAGCKKIFGSLAFLPESFDGDPAS	ERB2 HUMAN 359	FAGCKKIFGSLAFLPESFDGDPASNTAP	NIQEFAGCKKIFGSLAFLPESFDGDPAS
CGHEALTGTEKLIETYFSKNYQDYEYLIN	MYPR HUMAN 34	LTGTEKLIETYFSKNYQDYEYLINVIHA	GHEALTGTEKLIETYFSKNYQDYEYLIN
LWDQSLKPCVKLTPLCVTLNCTNVNGTAV	ENV_HVIMA 110	LKPCVKLTPLCVTLNCTNVNGTAVNGTA	WDQSLKPCVKLTPLCVTLNCTNVNGTAV
QVRIKPGSANKPKDELDYENDIEKKICK	CSP PLAFA 358	KPGSANKPKDELDYENDIEKKICKMEKC	QVRIKPGSANKPKDELDYENDIEKKICK
VAAGMNPMDLKRGIDKAVIAAVEELKKLS	CH60 YEREN 107	NPMDLKRGIDKAVIAAVEELKKLSVPCS	AAGMNPMDLKRGIDKAVIAAVEELKKLS
KGKGDKAQIEKRIQEIIEQLDVTTSEYEK	CH60_HUMAN 359	KAQIEKRIQEIIEQLDVTTSEYEKEKLN	GKGDKAQIEKRIQEIIEQLDVTTSEYEK
EDQKIGIEIIKRTLKIPAMTIAKNAGVEG	CH60_HUMAN 459	GIEIIKRTLKIPAMTIAKNAGVEGSLIV	DQKIGIEIIKRTLKIPAMTIAKNAGVEG
FSVPLDEDFRKYTAFTIPSINNETPGIRYQ	POL HVIBR 283	EDFRKYTAFTIPSINNETPGIRYQYNVL	SVPLDEDFRKYTAFTIPSINNETPGIRY
GKRTEQGKEVLEKARGSTYGTPRPPVPKP	EBN3 EBV 264	QGKEVLEKARGSTYGTPRPPVPKPRPEV	KRTEQGKEVLEKARGSTYGTPRPPVPKP
KYAMQLEITILIVIGILILSVILYFIFCR	E311_ADE03 20	LEITILIVIGILILSVILYFIFCRQIPN	YAMQLEITILIVIGILILSVILYFIFCR
NLPGCSFSIFLLALLSCLTVPASAHQVRNS	POLG HCVH8 52	FSIFLLALLSCLTVPASAHQVRNSTGLY	LPGCSFSIFLLALLSCLTVPASAHQVRN
SYLKGSSGGPLLCPAGHAVGIFRAAVCTR	POLG_HCV1 1159	SSGGPLLCPAGHAVGIFRAAVCTRGVAK	YLKGSSGGPLLCPAGHAVGIFRAAVCTR
SAHFPGFGQSLLFGYPVYVFGDCVQGDWC	TAT HTLIA 6	GFGQSLLFGYPVYVFGDCVQGDWCPISG	AHFPGFGQSLLFGYPVYVFGDCVQGDWC
TPGTQSPFFLLLLLTVLTVVTGSGHASST	MUCl HUMAN 2	SPFFLLLLLTVLTVVTGSGHASSTPGGE	PGTQSPFFLLLLLTVLTVVTGSGHASST
EVCNDQVDLYLLMDCSGSIRRHNWVNHAV	TRAP PLAFA 41	QVDLYLLMDCSGSIRRHNWVNHAVPLAM	VCNDQVDLYLLMDCSGSIRRHNWVNHAV
LNLTTMFLLMLLWTLVVLLICSSCSSCPL	LMP2 EBV 319	MFLLMLLWTLVVLLICSSCSSCPLSKIL	NLTTMFLLMLLWTLVVLLICSSCSSCPL
YKCVDRLDKVLMIIPLINVTFIISSDREV	VGLH EBV 532	RLDKVLMIIPLINVTFIISSDREVRGSA	KCVDRLDKVLMIIPLINVTFIISSDREV
RDGNNEDNEKLRKPKHKKLKQPGDGNPDP	CSP_PLAFA 95	EDNEKLRKPKHKKLKQPGDGNPDPNANP	DGNNEDNEKLRKPKHKKLKQPGDGNPDP
QFLSLQCLQALYVDSLFFLRGRLDQLLRH	MAPE_HUMAN 291	QCLQALYVDSLFFLRGRLDQLLRHVMNP	FLSLQCLQALYVDSLFFLRGRLDQLLRH
MLLSVPLLLGLLGLAVAEPA	CRTC_HUMAN 1
MMRKLAILSVSSFLFVEALF	CSP PLAFA 1
NNQGNGQGHNMPNDPNRNVDENANANNAV	CSP_PLAFA 290	GQGHNMPNDPNRNVDENANANNAVKNNN	NQGNGQGHNMPNDPNRNVDENANANNAV
MVDGTLLLLSSEALALTQT	HLAE HUMAN 1
RHMQDAEMFTNAACMALNIWDRFDVFCTL	OMIE CHLTR 111	AEMFTNAACMALNIWDRFDVFCTLGASS	HMQDAEMFTNAACMALNIWDRFDVFCTL
ATMEELQREINAHEGQLVIARQKVRDAEK	NCAP_HANTV 2	LQREINAHEGQLVIARQKVRDAEKQYEK	TMEELQREINAHEGQLVIARQKVRDAEK
NWMTETLLVQNANPDCKTILKALGPAATL	GAG_HVIBR 314	TLLVQNANPDCKTILKALGPAATLEEMM	WMTETLLVQNANPDCKTILKALGPAATL
QPGYPWPLYGNEGLGWAGWLVSPRGSRPN	POLG_HCVTW 78	WPLYGNEGLGWAGWLVSPRGSRPNWGPT	PGYPWPLYGNEGLGWAGWLVSPRGSRPN
VGTLEEIIDDNHAIVSTSVGSEHYVSILS	PRS4_HUMAN 109	EIIDDNHAIVSTSVGSEHYVSILSFVDK	GTLEEIIDDNHAIVSTSVGSEHYVSILS
ALINVSANCPNHFEGHYQYKSIPVEDNHK	DUSl HUMAN 202	SANCPNHFEGHYQYKSIPVEDNHKADIS	LINVSANCPNHFEGHYQYKSIPVEDNHK
DKTVALWDLRNLKLKLHTFESHKDEIFQV	RBB7 HUMAN 294	LWDLRNLKLKLHTFESHKDEIFQVHWSP	KTVALWDLRNLKLKLHTFESHKDEIFQV
PPWQAGILARNLVPMVATVQGQNLKYQEFF	PP65_HCMVA 485	ILARNLVPMVATVQGQNLKYQEFFWDAN	PWQAGILARNLVPMVATVQGQNLKYQEF
TKILEPFRKQNPDIVIYQYMDDLYVGSDL	POL HVIBR 332	PFRKQNPDIVIYQYMDDLYVGSDLEIGQ	KILEPFRKQNPDIVIYQYMDDLYVGSDL
VLKIITFTKNNQFQALLQYADPVSAQHAK	PTB HUMAN 210	TFTKNNQFQALLQYADPVSAQHAKLSLD	LKIITFTKNNQFQALLQYADPVSAQHAK
IWGKTPKFKLPIQKETWETWWTEYWQATWI	POL HVIBR 549	KFKLPIQKETWETWWTEYWQATWIPEWE	WGKTPKFKLPIQKETWETWWTEYWQATW
TSSSPQPKKKPLDGEYFTLQIRGRERFEM	P53 HUMAN 312	QPKKKPLDGEYFTLQIRGRERFEMFREL	SSSPQPKKKPLDGEYFTLQIRGRERFEM
QEQIGWMTSNPPIPVGDIYKRWIILGLNK	GAG_HVIMA 249	WMTSNPPIPVGDIYKRWIILGLNKIVRM	EQIGWMTSNPPIPVGDIYKRWIILGLNK
KMPATSRPTAPPSGKGGNYPVQQIGGNYT	GAG_SIVSP 117	SRPTAPPSGKGGNYPVQQIGGNYTHLPL	MPATSRPTAPPSGKGGNYPVQQIGGNYT
MKQQAGIGILLALTTAICWGAL	YHBE ECOLI 1
VHFKNTRETAQAIKGMHIRKATKYLKDVT	RL17_HUMAN 24	TRETAQAIKGMHIRKATKYLKDVTLQKQ	HFKNTRETAQAIKGMHIRKATKYLKDVT
VQNIQGQMVHQAISPRTLNAWVKVVEEKAFS	GAG_HVIBR 134	MVHQAISPRTLNAWVKVVEEKAFSPEVI	NIQGQMVHQAISPRTLNAWVKVVEEKAF
DRFYKTLRAEQASQEVKNWMTETLLVQNA	GAG_HVIN5 297	TLRAEQASQEVKNWMTETLLVQNANPDC	RFYKTLRAEQASQEVKNWMTETLLVQNA
ATRDGKLPATQLRRHIDLLVGSATLCSALY	POLG HCV1 247	LPATQLRRHIDLLVGSATLCSALYVGDL	TRDGKLPATQLRRHIDLLVGSATLCSAL
QAAADTGHSSQVSQNYPIVQNIQGQMVHQ	GAG HVIBR 116	TGHSSQVSQNYPIVQNIQGQMVHQAISP	AAADTGHSSQVSQNYPIVQNIQGQMVHQ
SCHAASNPPAQYSWFVNGTFQQSTQELFIP	CEA5 HUMAN 258	NPPAQYSWFVNGTFQQSTQELFIPNITV	CHAASNPPAQYSWFVNGTFQQSTQELFI
YKNRVASRKCRAKFKQLLQHYREVAAAK	BZLF EBV 180	VASRKCRAKFKQLLQHYREVAAAKSSEN	YKNRVASRKCRAKFKQLLQHYREVAAAK
GISIKLQEEERERRDNYVPEVSALDQEI	RS17_HUMAN 67	KLQEEERERRDNYVPEVSALDQEIIEVD	GISIKLQEEERERRDNYVPEVSALDQEI
NNTRKSIRIQRGPGRAFVTIGKIGNMRQAH	ENV_HVIBR 306	IRIQRGPGRAFVTIGKIGNMRQAHCNIS	NTRKSIRIQRGPGRAFVTIGKIGNMRQA
SAPLPPHTTERIETRSARHPWRIRFGAPQ	POLS RUBVT 254	PHTTERIETRSARHPWRIRFGAPQAFLA	APLPPHTTERIETRSARHPWRIRFGAPQ
EGSDTITLPCRIKQIINMWQKVGKAMYAP	ENV_HVIH2 409	ITLPCRIKQIINMWQKVGKAMYAPPISG	GSDTITLPCRIKQIINMWQKVGKAMYAP
LRSLCLF SYHRLRDLLLIVTRIVELLGRRGW	ENV_HVIBR 765	SYHRLRDLLLIVTRIVELLGRRGWEALK	LCLFSYHRLRDLLLIVTRIVELLGRRG
GGELDRWEKIRLRPGGKKKYKLKHIVWASR	GAG_HVIBR 9	WEKIRLRPGGKKKYKLKHIVWASRELER	GELDRWEKIRLRPGGKKKYKLKHIVWAS
MHGRLVTLKDIVLDLQPPDPVG	VE7 HPV11 1
PPSQASSGQARMFPNAPYLPSCLESQPAI	WTl_HUMAN 116	SSGQARMFPNAPYLPSCLESQPAIRNQG	PSQASSGQARMFPNAPYLPSCLESQPAI
VSTVQCTHGIRPIVSTQLLLNGSLAEEEV	ENV_HVIA2 245	CTHGIRPIVSTQLLLNGSLAEEEVVIRS	STVQCTHGIRPIVSTQLLLNGSLAEEEV
SGCPERLASCRPLTDFDQGWGPISYANGSG	POLG_HCV1 450	LASCRPLTDFDQGWGPISYANGSGPDQR	GCPERLASCRPLTDFDQGWGPISYANGS
LNQSVEINCTRPNNNTRKSIRIQRGPGRAF	ENV_HVIBR 293	INCTRPNNNTRKSIRIQRGPGRAFVTIG	NQSVEINCTRPNNNTRKSIRIQRGPGRA
QEEEEVGFPVRPQVPLRPMTYKAALDISHFL	NEF HVIA2 65	FPVRPQVPLRPMTYKAALDISHFLKEKG	EEEVGFPVRPQVPLRPMTYKAALDISHF
QKIETAFLMARRARSLSAERYTLFFDLVSSG	EBN4 EBV 233	LMARRARSLSAERYTLFFDLVSSGNTLY	IETAFLMARRARSLSAERYTLFFDLVSS
ELEVECATQLRRFGDKLNFRQKLLNLISK	APR HUMAN 20	CATQLRRFGDKLNFRQKLLNLISKLFCS	LEVECATQLRRFGDKLNFRQKLLNLISK
GSDSPTLDNSRRLPIFSRLSISDD	TISB_HUMAN 315
GGLEGLIHSQRRQDILDLWIYHTQGYFPDW	NEF HVIPV 95	IHSQRRQDILDLWIYHTQGYFPDWQNYT	GLEGLIHSQRRQDILDLWIYHTQGYFPD
QNPVPVGNIYRRWIQLGLQKCVRMYNPTNI	GAG_HV2D2 250	GNIYRRWIQLGLQKCVRMYNPTNILDIK	NPVPVGNIYRRWIQLGLQKCVRMYNPTN
RLIVFPDLGVRVCEKMALYDVVTKLPLAV	POLG HCV1 2578	PDLGVRVCEKMALYDVVTKLPLAVMGSS	LIVFPDLGVRVCEKMALYDVVTKLPLAV
MRVKEKYQHLWRWGWRWGTM	ENV_HVIH2 1
MRVMAPRALLLLLSGGLALT	1C11_HUMAN 1
QLQARILAVERYLKDQQLLGIWGCSGKLI	ENV_HVIBR 580	ILAVERYLKDQQLLGIWGCSGKLICTTA	LQARILAVERYLKDQQLLGIWGCSGKLI
VGNIVQSCNPRYSIFFDYMAIHRSLTKI	EBN3 EBV 104	VQSCNPRYSIFFDYMAIHRSLTKIWEEV	VGNIVQSCNPRYSIFFDYMAIHRSLTKI
VDDLRAIAEESDEEEAIVAYTLATAGVSSSDS	VIEl_HCMVA 368	EESDEEEAIVAYTLATAGVSSSDSLVSP	DLRAIAEESDEEEAIVAYTLATAGVSSS
HYREVAAAKSSENDRLRLLLKQMCPSLDV	BZLF EBV 199	AAAKSSENDRLRLLLKQMCPSLDVDSII	YREVAAAKSSENDRLRLLLKQMCPSLDV
SGGDPEIVTHSFNCGGEFFYCNSTQLFNS	ENV_HVIH2 365	EIVTHSFNCGGEFFYCNSTQLFNSTWFN	GGDPEIVTHSFNCGGEFFYCNSTQLFNS
PGYAGMLGNSSHIPQSSSYCSLHPHERLS	ITF2 HUMAN 236	MLGNSSHIPQSSSYCSLHPHERLSYPSH	GYAGMLGNSSHIPQSSSYCSLHPHERLS
EKVTWTEAAGSIRDGVRAYTALHYLSHLS	QORL_HUMAN 115	TEAAGSIRDGVRAYTALHYLSHLSPGKS	KVTWTEAAGSIRDGVRAYTALHYLSHLS
GGSGTYCLNVSLADTNSLAVVSTQLIMPGQ	PM17 HUMAN 560	CLNVSLADTNSLAVVSTQLIMPGQEAGL	GSGTYCLNVSLADTNSLAVVSTQLIMPG
TVKTNSVPNMSLDQSVVELYTDTAFSWSV	OMIE CHLTR 167	SVPNMSLDQSVVELYTDTAFSWSVGARA	VKTNSVPNMSLDQSVVELYTDTAFSWSV
SSTQASLEIDSLFEGIDFYTSITRARFEEL	HS71_HUMAN 276	LEIDSLFEGIDFYTSITRARFEELCSDL	STQASLEIDSLFEGIDFYTSITRARFEE
SAGHTVSGFVSLLAPGAKQNVQLINTNGSWH	POLG HCV1 391	GFVSLLAPGAKQNVQLINTNGSWHLNST	GHTVSGFVSLLAPGAKQNVQLINTNGSW
LSISSCLQQLSLLMWITQCFLPVFLAQPPSG	CTGl_HUMAN 147		ISSCLQQLSLLMWITQCFLPVFLAQPPS
STLPGNPAIASLMAFTAAVTSPLTTSQTL	POLG_HCV1 1779	NPAIASLMAFTAAVTSPLTTSQTLLFNI	TLPGNPAIASLMAFTAAVTSPLTTSQTL
SLTSAQSGDYSLVIVTTFVHYANFHNYFV	VGLH_EBV 215	QSGDYSLVIVTTFVHYANFHNYFVPNLK	LTSAQSGDYSLVIVTTFVHYANFHNYFV
WGVLAGIAYFSMVGNWAKVLVVLLLFAGV	POLG_HCV1 353	GIAYFSMVGNWAKVLVVLLLFAGVDAET	GVLAGIAYFSMVGNWAKVLVVLLLFAGV
RCALGVFRKFSRFPEALRLALMLNDMELV	PSD2_HUMAN 250		CALGVFRKFSRFPEALRLALMLNDMELV
TMESSTLELRSRYWAIRTRSGGNTNQQRA	VNUC IAPUE 373	TLELRSRYWAIRTRSGGNTNQQRASAGQ	MESSTLELRSRYWAIRTRSGGNTNQQRA
AYLTLAKHTISSDYVIPIGTYGQMKNGSTPM	TYRO HUMAN 136	HTISSDYVIPIGTYGQMKNGSTPMFNDI	LTLAKHTISSDYVIPIGTYGQMKNGSTP
PAHLLQDDISSSYTTTTTITAPPPGVLQN	ACOD HUMAN 2	QDDISSSYTTTTTITAPPPGVLQNGGDK	AHLLQDDISSSYTTTTTITAPPPGVLQN
AYRPPNAPILSTLPETTVVRRRGRSPRRRTP	CORA HPBVJ 131	PILSTLPETTVVRRRGRSPRRRTPSPRR	RPPNAPILSTLPETTVVRRRGRSPRRRT
TSVPAAPPPASTNRQSGRQPTPLSPPLRD	VMSA HPBVJ 75	APPPASTNRQSGRQPTPLSPPLRDTHPQ	SVPAAPPPASTNRQSGRQPTPLSPPLRD
KTCPVQLWVDSTPPPGTRVRAMAIYKQSQ	P53 HUMAN 139	QLWVDSTPPPGTRVRAMAIYKQSQHMTE	TCPVQLWVDSTPPPGTRVRAMAIYKQSQ
NGKRLEPNWASVKKDLISYGGGWRLSAQW	POLG DEN3 1534	EPNWASVKKDLISYGGGWRLSAQWQKGE	GKRLEPNWASVKKDLISYGGGWRLSAQW
PKMFAKGTEITHAVVIKKLNEILQARGKK	IF38 HUMAN 315	KGTEITHAVVIKKLNEILQARGKKGTDR	KMFAKGTEITHAVVIKKLNEILQARGKK
QLQAQHLSHATHGPPVQLPPHPSGLQPP	TLE3 HUMAN 127	QHLSHATHGPPVQLPPHPSGLQPPGIPP	QLQAQHLSHATHGPPVQLPPHPSGLQPP
HHCKLTQVLNTHYVAPRRLLLTGTPLQNK	SN24 HUMAN 889	TQVLNTHYVAPRRLLLTGTPLQNKLPEL	HCKLTQVLNTHYVAPRRLLLTGTPLQNK
YPYRLWHYPCTINYTIFKIRMYVGGVEH	POLG_HCV1 611	LWHYPCTINYTIFKIRMYVGGVEHRLEA	YPYRLWHYPCTINYTIFKIRMYVGGVEH
VPLAHSSSAFTITDQVPFSVSVSQLRALDG	PM17 HUMAN 198	SSAFTITDQVPFSVSVSQLRALDGGNKH	PLAHSSSAFTITDQVPFSVSVSQLRALD
ALEGFDKADGTLDSQVMSLHNLVHSFLNG	TYR2 HUMAN 350	DKADGTLDSQVMSLHNLVHSFLNGTNAL	LEGFDKADGTLDSQVMSLHNLVHSFLNG
FQPLHT'VMRETLFIGSHVVLRELRLNVTT	VGLH EBV 410	VMRETLFIGSHVVLRELRLNVTTQGPN	PLHT'VMRETLFIGSHVVLRELRLNVTT
GCLLDRKAVGTPAGGGFPRRHSVTLPSSK	TISB_HUMAN 33	RKAVGTPAGGGFPRRHSVTLPSSKFHQN	CLLDRKAVGTPAGGGFPRRHSVTLPSSK
PGFQALSEGCTPYDINQMLNCVGDHQAAM	GAG_HV2BE 172	LSEGCTPYDINQMLNCVGDHQAAMQIIR	GFQALSEGCTPYDINQMLNCVGDHQAAM
QEILDLWIYHTQGYFPDWQNYTPGPGIRYPLT	NEF_HVIA2 111	IHSQRRQDILDLWIYHTQGYFPDWQNYT	ILDLWIYHTQGYFPDWQNYTPGPGIRYP
EPRGSDIAGTTSTLQEQIGWMTNNPPIPVG	GAG_HVIBR 229	IAGTTSTLQEQIGWMTNNPPIPVGEIYK	PRGSDIAGTTSTLQEQIGWMTNNPPIPV
KNQVAMNPTNTVFDAKRLIGRRFDDAVVQSD	HS7C HUMAN 56	PTNTVFDAKRLIGRRFDDAVVQSDMKHW	QVAMNPTNTVFDAKRLIGRRFDDAVVQS
PAGLKKKKSVTVLDVGDAYFSVPLDEDFR	POL_HVIBR 264	KKKSVTVLDVGDAYFSVPLDEDFRKYTA	AGLKKKKSVTVLDVGDAYFSVPLDEDFR
IAKITPNNNGTYACFVSNLATGRNNSIVK	CEA5_HUMAN 642	PNNNGTYACFVSNLATGRNNSIVKSITV	AKITPNNNGTYACFVSNLATGRNNSIVK
PVSPGDQLPGVFSDGRVACAPVPAPAGPI	EBN3 EBV 349	DQLPGVFSDGRVACAPVPAPAGPIVRPW	VSPGDQLPGVFSDGRVACAPVPAPAGPI
PGRGEPRFIAVGYVDDTQFVRFDSDAASQ	1A01 _HUMAN 39	PRFIAVGYVDDTQFVRFDSDAASQKMEP	GRGEPRFIAVGYVDDTQFVRFDSDAASQ
INEEAAEWDRVHPVHAGPIAPGQMREPRGS	GAG_HVIBR 204	EWDRVHPVHAGPIAPGQMREPRGSDIAG	NEEAAEWDRVHPVHAGPIAPGQMREPRG
LHGMDDPEREVLEWRFDSRLAFHHVARELH	NEF_HVIBR 170	PEREVLEWRFDSRLAFHHVARELHPEYF	HGMDDPEREVLEWRFDSRLAFHHVAREL
TMVAGAVWLTVMSNTLLSAWILTAGFLIFL	LMP2 EBV 432	VWLTVMSNTLLSAWILTAGFLIFLIGFA	MVAGAVWLTVMSNTLLSAWILTAGFLIF
TITDDVRVQEVPKLKVCALRVTSRARSRI	RL18 HUMAN 84	VRVQEVPKLKVCALRVTSRARSRILRAG	ITDDVRVQEVPKLKVCALRVTSRARSRI
VLDVGDAYFSVPLDKDFRKYTAFTIPSINN	POL_HVIA2 263	AYFSVPLDKDFRKYTAFTIPSINNETPG	LDVGDAYFSVPLDKDFRKYTAFTIPSIN
FPSTAQAQAAVQGPVGTDFKPLNSTPATT	2207_HUMAN 286	QAQAAVQGPVGTDFKPLNSTPATTTEPP	PSTAQAQAAVQGPVGTDFKPLNSTPATT
EQTRSKAGLLVSDGGPNLYNIRNLHIPEV	RRPl IAPUE 581	KAGLLVSDGGPNLYNIRNLHIPEVCLKW	QTRSKAGLLVSDGGPNLYNIRNLHIPEV
TEARDLHCLLVTNPHTDAWKSHGLVEVAS	G45B HUMAN 112	LHCLLVTNPHTDAWKSHGLVEVASYCEE	EARDLHCLLVTNPHTDAWKSHGLVEVAS
KKKYKLKHIVWASRELERFAVNPGLLETS	GAG_HVIBR 25	LKHIVWASRELERFAVNPGLLETSEGCR	KKYKLKHIVWASRELERFAVNPGLLETS
GKWSKSSVIGWPTVRERMRRAEPAADGV	NEF_HVILW 3	KSSVIGWPTVRERMRRAEPAADGVGAAS	GKWSKSSVIGWPTVRERMRRAEPAADGV
LAAMLRQLAQYHAKDPNNLFMVRLAQGLT	PSD2 HUMAN 741		AAMLRQLAQYHAKDPNNLFMVRLAQGLT
TPPLITDYREYHTDTTVKFVVKMTEEKLA	TP2A HUMAN 950	TDYREYHTDTTVKFVVKMTEEKLAEAER	PPLITDYREYHTDTTVKFVVKMTEEKLA
LGFLQRTDLSYIKSFVSDALGTTSIQTPW	EBN3 EBV 148	RTDLSYIKSFVSDALGTTSIQTPWIDDN	GFLQRTDLSYIKSFVSDALGTTSIQTPW
FPVIFSKASEYLQLVFGIEVVEVVPISHLY	MAG2 HUMAN 147	KASEYLQLVFGIEVVEVVPISHLYILVT	PVIFSKASEYLQLVFGIEVVEVVPISHL
PQPPICTIDVYMIMVKCWMIDSECRPRFRE	ERB2 HUMAN 942	TIDVYMIMVKCWMIDSECRPRFRELVSE	QPPICTIDVYMIMVKCWMIDSECRPRFR
DVGAGVIDEDYRGNVGVVLFNFGKEKFEV	DUT_HUM AN 183	VIDEDYRGNVGVVLFNFGKEKFEVKKGD	VGAGVIDEDYRGNVGVVLFNFGKEKFEV
FLTLSILDRYYTPTISRERAVELLRKCLE	PSB2 HUMAN 137	ILDRYYTPTISRERAVELLRKCLEELQK	LTLSILDRYYTPTISRERAVELLRKCLE
KKFIRHQSDRYVKIKRNWRKPRGIDNRV	RL32 HUMAN 17	RHQSDRYVKIKRNWRKPRGIDNRVRRRF	KKFIRHQSDRYVKIKRNWRKPRGIDNRV
DPASRELVVSYVNVNMGLKIRQLLWFHIS	CORA HPBV0 78	ELVVSYVNVNMGLKIRQLLWFHISCLTF	PASRELVVSYVNVNMGLKIRQLLWFHIS
MSWRGRSTYYWPRPRRYVQPPEMIGPM	GGE4 HUMAN 1	RGRSTYYWPRPRRYVQPPEMIGPMRPEG
