# Supplementary material for: The VHSE-Based Prediction of Proteasomal Cleavage Sites
Source: PLoS One. 2013 Sep 9;8(9):e74506. doi: 10.1371/journal.pone.0074506 (PMC3767653; doi:10.1371/journal.pone.0074506)
Supplement: Dataset S6 — The resulting VHSE descriptors of the first test samples. (XLS) [file pone.0074506.s006.xls]

## Sheet: Sheet1
Sequences	Name	Activity	VHSE11	VHSE12	VHSE13	VHSE14	VHSE15	VHSE16	VHSE17	VHSE18	VHSE21	VHSE22	VHSE23	VHSE24	VHSE25	VHSE26	VHSE27	VHSE28	VHSE31	VHSE32	VHSE33	VHSE34	VHSE35	VHSE36	VHSE37	VHSE38	VHSE41	VHSE42	VHSE43	VHSE44	VHSE45	VHSE46	VHSE47	VHSE48	VHSE51	VHSE52	VHSE53	VHSE54	VHSE55	VHSE56	VHSE57	VHSE58	VHSE61	VHSE62	VHSE63	VHSE64	VHSE65	VHSE66	VHSE67
YKAAVDLSHFLKEKGGLEGLIHSQRRQD	cv-1	1	0.61	1.6	1.17	0.73	0.53	0.25	-0.96	-0.52	-1.17	0.7	0.7	0.8	1.64	0.67	1.63	0.13	0.15	-1.11	-1.35	-0.92	0.02	-0.91	0.36	-0.48	0.15	-1.11	-1.35	-0.92	0.02	-0.91	0.36	-0.48	0.76	-0.92	-0.17	-1.91	0.22	-1.4	-0.24	-0.03	-1.15	0.67	-0.41	-0.01	-2.68	1.31	0.03
MMTACQGVGGPGHKARVLAEAMSQVTNS	cv-2	1	1.01	-0.53	0.43	0	0.23	0.1	-0.86	-0.68	1.01	-0.53	0.43	0	0.23	0.1	-0.86	-0.68	-0.34	-0.51	-0.55	-1.06	-0.06	-0.01	-0.79	0.39	0.15	-1.11	-1.35	-0.92	0.02	-0.91	0.36	-0.48	0.18	-1.67	-0.46	-0.21	0	1.2	-1.61	-0.19	-0.96	0.12	0.18	0.16	0.09	0.42	-0.2
GRAMADRGLLRDIKAKTAYEKILLNLKN	cv-3	1	-0.2	-1.53	-2.63	2.28	-0.53	-1.18	2.01	-1.34	-1.47	1.45	1.24	1.27	1.55	1.47	1.3	0.83	0.15	-1.11	-1.35	-0.92	0.02	-0.91	0.36	-0.48	1.01	-0.53	0.43	0	0.23	0.1	-0.86	-0.68	0.15	-1.11	-1.35	-0.92	0.02	-0.91	0.36	-0.48	-1.15	0.67	-0.41	-0.01	-2.68	1.31	0.03
CSAAENLWVTVYYGVPVWKDATTTLFCA	cv-4	1	0.18	-1.67	-0.46	-0.21	0	1.2	-1.61	-0.19	-0.67	-0.86	-1.07	-0.41	-0.32	0.27	-0.64	0.11	0.15	-1.11	-1.35	-0.92	0.02	-0.91	0.36	-0.48	0.15	-1.11	-1.35	-0.92	0.02	-0.91	0.36	-0.48	-1.18	0.4	0.1	0.36	-2.16	-0.17	0.91	0.02	-0.99	0	-0.37	0.69	-0.55	0.85	0.73
IYEGYALPHAILRLDLAGRDLTDYLMKI	cv-5	1	1.27	-0.14	0.3	-1.8	0.3	-1.61	-0.16	-0.13	0.61	1.6	1.17	0.73	0.53	0.25	-0.96	-0.52	-1.18	0.4	0.1	0.36	-2.16	-0.17	0.91	0.02	-0.2	-1.53	-2.63	2.28	-0.53	-1.18	2.01	-1.34	0.61	1.6	1.17	0.73	0.53	0.25	-0.96	-0.52	0.15	-1.11	-1.35	-0.92	0.02	-0.91	0.36
AHGVTSAPDTRPAPGSTAPPAHGVTSAP	cv-6	1	0.15	-1.11	-1.35	-0.92	0.02	-0.91	0.36	-0.48	-0.43	-0.25	0.37	0.19	0.51	1.28	0.93	0.65	-0.2	-1.53	-2.63	2.28	-0.53	-1.18	2.01	-1.34	0.76	-0.92	-0.17	-1.91	0.22	-1.4	-0.24	-0.03	-0.34	-0.51	-0.55	-1.06	-0.06	-0.01	-0.79	0.39	-0.67	-0.86	-1.07	-0.41	-0.32	0.27	-0.64
IEGVYARDETEFYLGKRCAYVYKAKNNT	cv-7	1	1.27	-0.14	0.3	-1.8	0.3	-1.61	-0.16	-0.13	-1.18	0.4	0.1	0.36	-2.16	-0.17	0.91	0.02	-0.2	-1.53	-2.63	2.28	-0.53	-1.18	2.01	-1.34	0.76	-0.92	-0.17	-1.91	0.22	-1.4	-0.24	-0.03	0.61	1.6	1.17	0.73	0.53	0.25	-0.96	-0.52	0.15	-1.11	-1.35	-0.92	0.02	-0.91	0.36
RVMIPATIGTAMYKLLKHSRVRAYTYSK	cv-8	1	-1.47	1.45	1.24	1.27	1.55	1.47	1.3	0.83	0.76	-0.92	-0.17	-1.91	0.22	-1.4	-0.24	-0.03	1.01	-0.53	0.43	0	0.23	0.1	-0.86	-0.68	1.27	-0.14	0.3	-1.8	0.3	-1.61	-0.16	-0.13	0.22	-0.17	-0.5	0.05	-0.01	-1.34	-0.19	3.56	0.15	-1.11	-1.35	-0.92	0.02	-0.91	0.36
FHIIGAVGIGIAVVMIFGMIFSMILLCA	cv-9	1	1.52	0.61	0.96	-0.16	0.25	0.28	-1.33	-0.2	-0.43	-0.25	0.37	0.19	0.51	1.28	0.93	0.65	1.27	-0.14	0.3	-1.8	0.3	-1.61	-0.16	-0.13	1.27	-0.14	0.3	-1.8	0.3	-1.61	-0.16	-0.13	-0.2	-1.53	-2.63	2.28	-0.53	-1.18	2.01	-1.34	0.15	-1.11	-1.35	-0.92	0.02	-0.91	0.36
GLAVILPPLSPYFKYSVMINKATPYNYP	cv-10	1	-0.2	-1.53	-2.63	2.28	-0.53	-1.18	2.01	-1.34	1.36	0.07	0.26	-0.8	0.22	-1.37	0.08	-0.62	0.15	-1.11	-1.35	-0.92	0.02	-0.91	0.36	-0.48	0.76	-0.92	-0.17	-1.91	0.22	-1.4	-0.24	-0.03	1.27	-0.14	0.3	-1.8	0.3	-1.61	-0.16	-0.13	1.36	0.07	0.26	-0.8	0.22	-1.37	0.08
PMGYQAYSSWMYSYTDHQTTPTFVHLQA	cv-11	1	0.22	-0.17	-0.5	0.05	-0.01	-1.34	-0.19	3.56	1.01	-0.53	0.43	0	0.23	0.1	-0.86	-0.68	-0.2	-1.53	-2.63	2.28	-0.53	-1.18	2.01	-1.34	0.61	1.6	1.17	0.73	0.53	0.25	-0.96	-0.52	-0.96	0.12	0.18	0.16	0.09	0.42	-0.2	-0.41	0.15	-1.11	-1.35	-0.92	0.02	-0.91	0.36
LLSEFCRVLCCYVLEETSVMLAKRPLIT	cv-12	1	1.36	0.07	0.26	-0.8	0.22	-1.37	0.08	-0.62	1.36	0.07	0.26	-0.8	0.22	-1.37	0.08	-0.62	-0.67	-0.86	-1.07	-0.41	-0.32	0.27	-0.64	0.11	-1.18	0.4	0.1	0.36	-2.16	-0.17	0.91	0.02	1.52	0.61	0.96	-0.16	0.25	0.28	-1.33	-0.2	0.18	-1.67	-0.46	-0.21	0	1.2	-1.61
FYIQMCTELKLSDYEGRLIQNSLTIERM	cv-13	1	1.52	0.61	0.96	-0.16	0.25	0.28	-1.33	-0.2	0.61	1.6	1.17	0.73	0.53	0.25	-0.96	-0.52	1.27	-0.14	0.3	-1.8	0.3	-1.61	-0.16	-0.13	-0.96	0.12	0.18	0.16	0.09	0.42	-0.2	-0.41	1.01	-0.53	0.43	0	0.23	0.1	-0.86	-0.68	0.18	-1.67	-0.46	-0.21	0	1.2	-1.61
GTTIVDADKYAVTVETRLIDERAAHVNA	cv-14	1	-0.2	-1.53	-2.63	2.28	-0.53	-1.18	2.01	-1.34	-0.34	-0.51	-0.55	-1.06	-0.06	-0.01	-0.79	0.39	-0.34	-0.51	-0.55	-1.06	-0.06	-0.01	-0.79	0.39	1.27	-0.14	0.3	-1.8	0.3	-1.61	-0.16	-0.13	0.76	-0.92	-0.17	-1.91	0.22	-1.4	-0.24	-0.03	-1.15	0.67	-0.41	-0.01	-2.68	1.31	0.03
RYVSVRDFKGKVLIDIREYWMDPEGEMK	cv-15	1	-1.47	1.45	1.24	1.27	1.55	1.47	1.3	0.83	0.61	1.6	1.17	0.73	0.53	0.25	-0.96	-0.52	0.76	-0.92	-0.17	-1.91	0.22	-1.4	-0.24	-0.03	-0.67	-0.86	-1.07	-0.41	-0.32	0.27	-0.64	0.11	0.76	-0.92	-0.17	-1.91	0.22	-1.4	-0.24	-0.03	-1.47	1.45	1.24	1.27	1.55	1.47	1.3
ALYVGDLCGSVFLVGQLFTFSPRRHWTT	cv-16	1	0.15	-1.11	-1.35	-0.92	0.02	-0.91	0.36	-0.48	1.36	0.07	0.26	-0.8	0.22	-1.37	0.08	-0.62	0.61	1.6	1.17	0.73	0.53	0.25	-0.96	-0.52	0.76	-0.92	-0.17	-1.91	0.22	-1.4	-0.24	-0.03	-0.2	-1.53	-2.63	2.28	-0.53	-1.18	2.01	-1.34	-1.15	0.67	-0.41	-0.01	-2.68	1.31	0.03
SLARLDLERKVESLQEEIAFLKKLHEEE	cv-17	1	-0.67	-0.86	-1.07	-0.41	-0.32	0.27	-0.64	0.11	1.36	0.07	0.26	-0.8	0.22	-1.37	0.08	-0.62	0.15	-1.11	-1.35	-0.92	0.02	-0.91	0.36	-0.48	-1.47	1.45	1.24	1.27	1.55	1.47	1.3	0.83	1.36	0.07	0.26	-0.8	0.22	-1.37	0.08	-0.62	-1.15	0.67	-0.41	-0.01	-2.68	1.31	0.03
TCGFADLMGYIPLVGAPLGGAARALAHG	cv-18	1	-0.34	-0.51	-0.55	-1.06	-0.06	-0.01	-0.79	0.39	0.18	-1.67	-0.46	-0.21	0	1.2	-1.61	-0.19	-0.2	-1.53	-2.63	2.28	-0.53	-1.18	2.01	-1.34	1.52	0.61	0.96	-0.16	0.25	0.28	-1.33	-0.2	0.15	-1.11	-1.35	-0.92	0.02	-0.91	0.36	-0.48	-1.15	0.67	-0.41	-0.01	-2.68	1.31	0.03
GATPQDLNTMLNTVGGHQAAMQMLKETI	cv-19	1	-0.2	-1.53	-2.63	2.28	-0.53	-1.18	2.01	-1.34	0.15	-1.11	-1.35	-0.92	0.02	-0.91	0.36	-0.48	-0.34	-0.51	-0.55	-1.06	-0.06	-0.01	-0.79	0.39	0.22	-0.17	-0.5	0.05	-0.01	-1.34	-0.19	3.56	-0.96	0.12	0.18	0.16	0.09	0.42	-0.2	-0.41	-1.15	0.67	-0.41	-0.01	-2.68	1.31	0.03
QVPDSDPARYEFLWGPRALAETSYVKVL	cv-20	1	-0.96	0.12	0.18	0.16	0.09	0.42	-0.2	-0.41	0.76	-0.92	-0.17	-1.91	0.22	-1.4	-0.24	-0.03	0.22	-0.17	-0.5	0.05	-0.01	-1.34	-0.19	3.56	-1.15	0.67	-0.41	-0.01	-2.68	1.31	0.03	0.56	-0.67	-0.86	-1.07	-0.41	-0.32	0.27	-0.64	0.11	-1.15	0.67	-0.41	-0.01	-2.68	1.31	0.03
IDDGTSDRPYSHALVAGIDRYPRKVTAA	cv-21	1	1.27	-0.14	0.3	-1.8	0.3	-1.61	-0.16	-0.13	-1.15	0.67	-0.41	-0.01	-2.68	1.31	0.03	0.56	-1.15	0.67	-0.41	-0.01	-2.68	1.31	0.03	0.56	-0.2	-1.53	-2.63	2.28	-0.53	-1.18	2.01	-1.34	-0.34	-0.51	-0.55	-1.06	-0.06	-0.01	-0.79	0.39	-0.67	-0.86	-1.07	-0.41	-0.32	0.27	-0.64
EYGKIDTIEIITDRQSGKKRGFGFVTFD	cv-22	1	-1.18	0.4	0.1	0.36	-2.16	-0.17	0.91	0.02	0.61	1.6	1.17	0.73	0.53	0.25	-0.96	-0.52	-0.2	-1.53	-2.63	2.28	-0.53	-1.18	2.01	-1.34	-1.17	0.7	0.7	0.8	1.64	0.67	1.63	0.13	1.27	-0.14	0.3	-1.8	0.3	-1.61	-0.16	-0.13	-1.15	0.67	-0.41	-0.01	-2.68	1.31	0.03
DTGADDTVLEEMNLPGKWKPKMIGGIGG	cv-23	1	-1.15	0.67	-0.41	-0.01	-2.68	1.31	0.03	0.56	-0.34	-0.51	-0.55	-1.06	-0.06	-0.01	-0.79	0.39	-0.2	-1.53	-2.63	2.28	-0.53	-1.18	2.01	-1.34	0.15	-1.11	-1.35	-0.92	0.02	-0.91	0.36	-0.48	-1.15	0.67	-0.41	-0.01	-2.68	1.31	0.03	0.56	-1.15	0.67	-0.41	-0.01	-2.68	1.31	0.03
SAHTNDVKQLTEVVQKVSTESIVIWGKI	cv-24	1	-0.67	-0.86	-1.07	-0.41	-0.32	0.27	-0.64	0.11	0.15	-1.11	-1.35	-0.92	0.02	-0.91	0.36	-0.48	-0.43	-0.25	0.37	0.19	0.51	1.28	0.93	0.65	-0.34	-0.51	-0.55	-1.06	-0.06	-0.01	-0.79	0.39	-0.99	0	-0.37	0.69	-0.55	0.85	0.73	-0.8	-1.15	0.67	-0.41	-0.01	-2.68	1.31	0.03
SLVSDYCNVLNKEFTAGSVEITLRSYKI	cv-25	1	-0.67	-0.86	-1.07	-0.41	-0.32	0.27	-0.64	0.11	1.36	0.07	0.26	-0.8	0.22	-1.37	0.08	-0.62	0.76	-0.92	-0.17	-1.91	0.22	-1.4	-0.24	-0.03	-0.67	-0.86	-1.07	-0.41	-0.32	0.27	-0.64	0.11	-1.15	0.67	-0.41	-0.01	-2.68	1.31	0.03	0.56	0.61	1.6	1.17	0.73	0.53	0.25	-0.96
TITTFEHAHNMRVMKFSVSPVVRVAVEA	cv-26	1	-0.34	-0.51	-0.55	-1.06	-0.06	-0.01	-0.79	0.39	1.27	-0.14	0.3	-1.8	0.3	-1.61	-0.16	-0.13	-0.34	-0.51	-0.55	-1.06	-0.06	-0.01	-0.79	0.39	-0.34	-0.51	-0.55	-1.06	-0.06	-0.01	-0.79	0.39	1.52	0.61	0.96	-0.16	0.25	0.28	-1.33	-0.2	-1.18	0.4	0.1	0.36	-2.16	-0.17	0.91
VHQRIEIKDTKEALDKIEEEQNKSKKKA	cv-27	1	0.76	-0.92	-0.17	-1.91	0.22	-1.4	-0.24	-0.03	-0.43	-0.25	0.37	0.19	0.51	1.28	0.93	0.65	-0.96	0.12	0.18	0.16	0.09	0.42	-0.2	-0.41	-1.47	1.45	1.24	1.27	1.55	1.47	1.3	0.83	1.27	-0.14	0.3	-1.8	0.3	-1.61	-0.16	-0.13	-1.18	0.4	0.1	0.36	-2.16	-0.17	0.91
FEMFRELNEALELKDAQAGKEPGGSRAH	cv-28	1	1.52	0.61	0.96	-0.16	0.25	0.28	-1.33	-0.2	-1.18	0.4	0.1	0.36	-2.16	-0.17	0.91	0.02	1.01	-0.53	0.43	0	0.23	0.1	-0.86	-0.68	1.52	0.61	0.96	-0.16	0.25	0.28	-1.33	-0.2	-1.47	1.45	1.24	1.27	1.55	1.47	1.3	0.83	-1.18	0.4	0.1	0.36	-2.16	-0.17	0.91
QLEKEPIVGAETFYVDGAASRETKLGKA	cv-29	1	-0.96	0.12	0.18	0.16	0.09	0.42	-0.2	-0.41	1.36	0.07	0.26	-0.8	0.22	-1.37	0.08	-0.62	-1.18	0.4	0.1	0.36	-2.16	-0.17	0.91	0.02	-1.17	0.7	0.7	0.8	1.64	0.67	1.63	0.13	-1.18	0.4	0.1	0.36	-2.16	-0.17	0.91	0.02	0.22	-0.17	-0.5	0.05	-0.01	-1.34	-0.19
VEHKVETFSGVYKKLTGKDVNFEFPEFQ	cv-30	1	0.76	-0.92	-0.17	-1.91	0.22	-1.4	-0.24	-0.03	-1.18	0.4	0.1	0.36	-2.16	-0.17	0.91	0.02	-0.43	-0.25	0.37	0.19	0.51	1.28	0.93	0.65	-1.17	0.7	0.7	0.8	1.64	0.67	1.63	0.13	0.76	-0.92	-0.17	-1.91	0.22	-1.4	-0.24	-0.03	-1.18	0.4	0.1	0.36	-2.16	-0.17	0.91
VGAETFYVDGAANRETKLGKAGYVTDRG	cv-31	1	0.76	-0.92	-0.17	-1.91	0.22	-1.4	-0.24	-0.03	-0.2	-1.53	-2.63	2.28	-0.53	-1.18	2.01	-1.34	0.15	-1.11	-1.35	-0.92	0.02	-0.91	0.36	-0.48	-1.18	0.4	0.1	0.36	-2.16	-0.17	0.91	0.02	-0.34	-0.51	-0.55	-1.06	-0.06	-0.01	-0.79	0.39	1.52	0.61	0.96	-0.16	0.25	0.28	-1.33
QMLKETINEEAAEWDRVHPVHAGPIAPG	cv-32	1	-0.96	0.12	0.18	0.16	0.09	0.42	-0.2	-0.41	1.01	-0.53	0.43	0	0.23	0.1	-0.86	-0.68	1.36	0.07	0.26	-0.8	0.22	-1.37	0.08	-0.62	-1.17	0.7	0.7	0.8	1.64	0.67	1.63	0.13	-1.18	0.4	0.1	0.36	-2.16	-0.17	0.91	0.02	-0.34	-0.51	-0.55	-1.06	-0.06	-0.01	-0.79
SKLKETSPLTAEKLCIYTDNSIKPQELL	cv-33	1	-0.67	-0.86	-1.07	-0.41	-0.32	0.27	-0.64	0.11	-1.17	0.7	0.7	0.8	1.64	0.67	1.63	0.13	1.36	0.07	0.26	-0.8	0.22	-1.37	0.08	-0.62	-1.17	0.7	0.7	0.8	1.64	0.67	1.63	0.13	-1.18	0.4	0.1	0.36	-2.16	-0.17	0.91	0.02	-0.34	-0.51	-0.55	-1.06	-0.06	-0.01	-0.79
YMTDEVNDPSLTIKSIGHQWYWTYEYTD	cv-34	1	0.61	1.6	1.17	0.73	0.53	0.25	-0.96	-0.52	1.01	-0.53	0.43	0	0.23	0.1	-0.86	-0.68	-0.34	-0.51	-0.55	-1.06	-0.06	-0.01	-0.79	0.39	-1.15	0.67	-0.41	-0.01	-2.68	1.31	0.03	0.56	-1.18	0.4	0.1	0.36	-2.16	-0.17	0.91	0.02	0.76	-0.92	-0.17	-1.91	0.22	-1.4	-0.24
GAKGCEVVVSGKLRGQRAKSMKFVDGLM	cv-35	1	-0.2	-1.53	-2.63	2.28	-0.53	-1.18	2.01	-1.34	0.15	-1.11	-1.35	-0.92	0.02	-0.91	0.36	-0.48	-1.17	0.7	0.7	0.8	1.64	0.67	1.63	0.13	-0.2	-1.53	-2.63	2.28	-0.53	-1.18	2.01	-1.34	0.18	-1.67	-0.46	-0.21	0	1.2	-1.61	-0.19	-1.18	0.4	0.1	0.36	-2.16	-0.17	0.91
LSDEDDEVYQVTVYQAGESDTDSFEEDP	cv-36	1	1.36	0.07	0.26	-0.8	0.22	-1.37	0.08	-0.62	-0.67	-0.86	-1.07	-0.41	-0.32	0.27	-0.64	0.11	-1.15	0.67	-0.41	-0.01	-2.68	1.31	0.03	0.56	-1.18	0.4	0.1	0.36	-2.16	-0.17	0.91	0.02	-1.15	0.67	-0.41	-0.01	-2.68	1.31	0.03	0.56	-1.15	0.67	-0.41	-0.01	-2.68	1.31	0.03
YLLRLFCVGFTKKRNNQIRKTSYAQHQQ	cv-37	1	0.61	1.6	1.17	0.73	0.53	0.25	-0.96	-0.52	1.36	0.07	0.26	-0.8	0.22	-1.37	0.08	-0.62	1.36	0.07	0.26	-0.8	0.22	-1.37	0.08	-0.62	-1.47	1.45	1.24	1.27	1.55	1.47	1.3	0.83	1.36	0.07	0.26	-0.8	0.22	-1.37	0.08	-0.62	1.52	0.61	0.96	-0.16	0.25	0.28	-1.33
EVKEFLGENISNFLSLAGNTYQLTRGIG	cv-38	1	-1.18	0.4	0.1	0.36	-2.16	-0.17	0.91	0.02	0.76	-0.92	-0.17	-1.91	0.22	-1.4	-0.24	-0.03	-1.17	0.7	0.7	0.8	1.64	0.67	1.63	0.13	-1.18	0.4	0.1	0.36	-2.16	-0.17	0.91	0.02	1.52	0.61	0.96	-0.16	0.25	0.28	-1.33	-0.2	1.36	0.07	0.26	-0.8	0.22	-1.37	0.08
YVVLLFLLLADARVCSCLWMMLLISQAE	cv-39	1	0.61	1.6	1.17	0.73	0.53	0.25	-0.96	-0.52	0.76	-0.92	-0.17	-1.91	0.22	-1.4	-0.24	-0.03	0.76	-0.92	-0.17	-1.91	0.22	-1.4	-0.24	-0.03	1.36	0.07	0.26	-0.8	0.22	-1.37	0.08	-0.62	1.36	0.07	0.26	-0.8	0.22	-1.37	0.08	-0.62	1.52	0.61	0.96	-0.16	0.25	0.28	-1.33
LQAGFFLLTRILTIPQSLDSWWTSLNFL	cv-40	1	1.36	0.07	0.26	-0.8	0.22	-1.37	0.08	-0.62	-0.96	0.12	0.18	0.16	0.09	0.42	-0.2	-0.41	0.15	-1.11	-1.35	-0.92	0.02	-0.91	0.36	-0.48	-0.2	-1.53	-2.63	2.28	-0.53	-1.18	2.01	-1.34	1.52	0.61	0.96	-0.16	0.25	0.28	-1.33	-0.2	1.52	0.61	0.96	-0.16	0.25	0.28	-1.33
AWGALFLLWATAEATKDCPSPCTCRALE	cv-41	1	0.15	-1.11	-1.35	-0.92	0.02	-0.91	0.36	-0.48	1.5	2.06	1.79	0.75	0.75	-0.13	-1.01	-0.85	-0.2	-1.53	-2.63	2.28	-0.53	-1.18	2.01	-1.34	0.15	-1.11	-1.35	-0.92	0.02	-0.91	0.36	-0.48	1.36	0.07	0.26	-0.8	0.22	-1.37	0.08	-0.62	1.52	0.61	0.96	-0.16	0.25	0.28	-1.33
ELLSFLPSDFFPSVRDLLDTVSALYREA	cv-42	1	-1.18	0.4	0.1	0.36	-2.16	-0.17	0.91	0.02	1.36	0.07	0.26	-0.8	0.22	-1.37	0.08	-0.62	1.36	0.07	0.26	-0.8	0.22	-1.37	0.08	-0.62	-0.67	-0.86	-1.07	-0.41	-0.32	0.27	-0.64	0.11	1.52	0.61	0.96	-0.16	0.25	0.28	-1.33	-0.2	1.36	0.07	0.26	-0.8	0.22	-1.37	0.08
EPEEFLTPKKLQCVDLHVISNDVCAQVH	cv-43	1	-1.18	0.4	0.1	0.36	-2.16	-0.17	0.91	0.02	0.22	-0.17	-0.5	0.05	-0.01	-1.34	-0.19	3.56	-1.18	0.4	0.1	0.36	-2.16	-0.17	0.91	0.02	-1.18	0.4	0.1	0.36	-2.16	-0.17	0.91	0.02	1.52	0.61	0.96	-0.16	0.25	0.28	-1.33	-0.2	1.36	0.07	0.26	-0.8	0.22	-1.37	0.08
PPRYQFLWGPRAYAETTKMKVLEFLAKM	cv-44	1	0.22	-0.17	-0.5	0.05	-0.01	-1.34	-0.19	3.56	0.22	-0.17	-0.5	0.05	-0.01	-1.34	-0.19	3.56	-1.47	1.45	1.24	1.27	1.55	1.47	1.3	0.83	0.61	1.6	1.17	0.73	0.53	0.25	-0.96	-0.52	-0.96	0.12	0.18	0.16	0.09	0.42	-0.2	-0.41	1.52	0.61	0.96	-0.16	0.25	0.28	-1.33
NWFLKEFPRLKSKLEDNIRRLRALADGV	cv-45	1	-0.99	0	-0.37	0.69	-0.55	0.85	0.73	-0.8	1.5	2.06	1.79	0.75	0.75	-0.13	-1.01	-0.85	1.52	0.61	0.96	-0.16	0.25	0.28	-1.33	-0.2	1.36	0.07	0.26	-0.8	0.22	-1.37	0.08	-0.62	-1.17	0.7	0.7	0.8	1.64	0.67	1.63	0.13	-1.18	0.4	0.1	0.36	-2.16	-0.17	0.91
PKEPFRDYVDRFYKTLRAEQASQEVKNW	cv-46	1	0.22	-0.17	-0.5	0.05	-0.01	-1.34	-0.19	3.56	-1.17	0.7	0.7	0.8	1.64	0.67	1.63	0.13	-1.18	0.4	0.1	0.36	-2.16	-0.17	0.91	0.02	0.22	-0.17	-0.5	0.05	-0.01	-1.34	-0.19	3.56	1.52	0.61	0.96	-0.16	0.25	0.28	-1.33	-0.2	-1.47	1.45	1.24	1.27	1.55	1.47	1.3
EGAIVGEISPLPSLPGHTDEDVKNAIGV	cv-47	1	-1.18	0.4	0.1	0.36	-2.16	-0.17	0.91	0.02	-0.2	-1.53	-2.63	2.28	-0.53	-1.18	2.01	-1.34	0.15	-1.11	-1.35	-0.92	0.02	-0.91	0.36	-0.48	1.27	-0.14	0.3	-1.8	0.3	-1.61	-0.16	-0.13	0.76	-0.92	-0.17	-1.91	0.22	-1.4	-0.24	-0.03	-0.2	-1.53	-2.63	2.28	-0.53	-1.18	2.01
RKAIRGHLENNPALEKLLPHIRGNVGFV	cv-48	1	-1.47	1.45	1.24	1.27	1.55	1.47	1.3	0.83	-1.17	0.7	0.7	0.8	1.64	0.67	1.63	0.13	0.15	-1.11	-1.35	-0.92	0.02	-0.91	0.36	-0.48	1.27	-0.14	0.3	-1.8	0.3	-1.61	-0.16	-0.13	-1.47	1.45	1.24	1.27	1.55	1.47	1.3	0.83	-0.2	-1.53	-2.63	2.28	-0.53	-1.18	2.01
LNTVGGHQAAMQMLKETINEEAAEWDRV	cv-49	1	1.36	0.07	0.26	-0.8	0.22	-1.37	0.08	-0.62	-0.99	0	-0.37	0.69	-0.55	0.85	0.73	-0.8	-0.34	-0.51	-0.55	-1.06	-0.06	-0.01	-0.79	0.39	0.76	-0.92	-0.17	-1.91	0.22	-1.4	-0.24	-0.03	-0.2	-1.53	-2.63	2.28	-0.53	-1.18	2.01	-1.34	-0.2	-1.53	-2.63	2.28	-0.53	-1.18	2.01
DSDGLAPPQHLIRVEGNLRVEYLDDRNT	cv-50	1	-1.15	0.67	-0.41	-0.01	-2.68	1.31	0.03	0.56	-0.67	-0.86	-1.07	-0.41	-0.32	0.27	-0.64	0.11	-1.15	0.67	-0.41	-0.01	-2.68	1.31	0.03	0.56	-0.2	-1.53	-2.63	2.28	-0.53	-1.18	2.01	-1.34	1.36	0.07	0.26	-0.8	0.22	-1.37	0.08	-0.62	0.15	-1.11	-1.35	-0.92	0.02	-0.91	0.36
AIQNAGLCTLVAMLEETIFWLQEITYHG	cv-51	1	0.15	-1.11	-1.35	-0.92	0.02	-0.91	0.36	-0.48	1.27	-0.14	0.3	-1.8	0.3	-1.61	-0.16	-0.13	-0.96	0.12	0.18	0.16	0.09	0.42	-0.2	-0.41	-0.99	0	-0.37	0.69	-0.55	0.85	0.73	-0.8	0.15	-1.11	-1.35	-0.92	0.02	-0.91	0.36	-0.48	-0.2	-1.53	-2.63	2.28	-0.53	-1.18	2.01
ACRAAGLQDCTMLVCGDDLVVICESAGV	cv-52	1	0.15	-1.11	-1.35	-0.92	0.02	-0.91	0.36	-0.48	0.18	-1.67	-0.46	-0.21	0	1.2	-1.61	-0.19	-1.47	1.45	1.24	1.27	1.55	1.47	1.3	0.83	0.15	-1.11	-1.35	-0.92	0.02	-0.91	0.36	-0.48	0.15	-1.11	-1.35	-0.92	0.02	-0.91	0.36	-0.48	-0.2	-1.53	-2.63	2.28	-0.53	-1.18	2.01
LPEMEGLSEFTEYLSESVEVPSPFDILE	cv-53	1	1.36	0.07	0.26	-0.8	0.22	-1.37	0.08	-0.62	0.22	-0.17	-0.5	0.05	-0.01	-1.34	-0.19	3.56	-1.18	0.4	0.1	0.36	-2.16	-0.17	0.91	0.02	1.01	-0.53	0.43	0	0.23	0.1	-0.86	-0.68	-1.18	0.4	0.1	0.36	-2.16	-0.17	0.91	0.02	-0.2	-1.53	-2.63	2.28	-0.53	-1.18	2.01
QWFVGLSPTVWLSVIWMMWYWGPSLYNI	cv-54	1	-0.96	0.12	0.18	0.16	0.09	0.42	-0.2	-0.41	1.5	2.06	1.79	0.75	0.75	-0.13	-1.01	-0.85	1.52	0.61	0.96	-0.16	0.25	0.28	-1.33	-0.2	0.76	-0.92	-0.17	-1.91	0.22	-1.4	-0.24	-0.03	-0.2	-1.53	-2.63	2.28	-0.53	-1.18	2.01	-1.34	1.36	0.07	0.26	-0.8	0.22	-1.37	0.08
LVGSSGLSRYVARLSSNSRIINHQHGTM	cv-55	1	1.36	0.07	0.26	-0.8	0.22	-1.37	0.08	-0.62	0.76	-0.92	-0.17	-1.91	0.22	-1.4	-0.24	-0.03	-0.2	-1.53	-2.63	2.28	-0.53	-1.18	2.01	-1.34	-0.67	-0.86	-1.07	-0.41	-0.32	0.27	-0.64	0.11	-0.67	-0.86	-1.07	-0.41	-0.32	0.27	-0.64	0.11	-0.2	-1.53	-2.63	2.28	-0.53	-1.18	2.01
KPGMDGPKVKQWPLTEEKIKALVEICTE	cv-56	1	-1.17	0.7	0.7	0.8	1.64	0.67	1.63	0.13	0.22	-0.17	-0.5	0.05	-0.01	-1.34	-0.19	3.56	-0.2	-1.53	-2.63	2.28	-0.53	-1.18	2.01	-1.34	1.01	-0.53	0.43	0	0.23	0.1	-0.86	-0.68	-1.15	0.67	-0.41	-0.01	-2.68	1.31	0.03	0.56	-0.2	-1.53	-2.63	2.28	-0.53	-1.18	2.01
LLPRRGPRLGVRATRKTSERSQPRGRRQ	cv-57	1	1.36	0.07	0.26	-0.8	0.22	-1.37	0.08	-0.62	1.36	0.07	0.26	-0.8	0.22	-1.37	0.08	-0.62	0.22	-0.17	-0.5	0.05	-0.01	-1.34	-0.19	3.56	-1.47	1.45	1.24	1.27	1.55	1.47	1.3	0.83	-1.47	1.45	1.24	1.27	1.55	1.47	1.3	0.83	-0.2	-1.53	-2.63	2.28	-0.53	-1.18	2.01
PIQVMGQGGSPTAMAASAVTQAPTEYTR	cv-58	1	0.22	-0.17	-0.5	0.05	-0.01	-1.34	-0.19	3.56	1.27	-0.14	0.3	-1.8	0.3	-1.61	-0.16	-0.13	-0.96	0.12	0.18	0.16	0.09	0.42	-0.2	-0.41	0.76	-0.92	-0.17	-1.91	0.22	-1.4	-0.24	-0.03	1.01	-0.53	0.43	0	0.23	0.1	-0.86	-0.68	-0.2	-1.53	-2.63	2.28	-0.53	-1.18	2.01
KFPGGGQIVGGVYLLPRRGPRLGVRATR	cv-59	1	-1.17	0.7	0.7	0.8	1.64	0.67	1.63	0.13	1.52	0.61	0.96	-0.16	0.25	0.28	-1.33	-0.2	0.22	-0.17	-0.5	0.05	-0.01	-1.34	-0.19	3.56	-0.2	-1.53	-2.63	2.28	-0.53	-1.18	2.01	-1.34	-0.2	-1.53	-2.63	2.28	-0.53	-1.18	2.01	-1.34	-0.2	-1.53	-2.63	2.28	-0.53	-1.18	2.01
KIYEGQVEVTGDEYNVESIDGQPGAFTC	cv-60	1	-1.17	0.7	0.7	0.8	1.64	0.67	1.63	0.13	1.27	-0.14	0.3	-1.8	0.3	-1.61	-0.16	-0.13	0.61	1.6	1.17	0.73	0.53	0.25	-0.96	-0.52	-1.18	0.4	0.1	0.36	-2.16	-0.17	0.91	0.02	-0.2	-1.53	-2.63	2.28	-0.53	-1.18	2.01	-1.34	-0.96	0.12	0.18	0.16	0.09	0.42	-0.2
TLGPKGRNVVLDKSFGSPTITKDGVSVA	cv-61	1	-0.34	-0.51	-0.55	-1.06	-0.06	-0.01	-0.79	0.39	1.36	0.07	0.26	-0.8	0.22	-1.37	0.08	-0.62	-0.2	-1.53	-2.63	2.28	-0.53	-1.18	2.01	-1.34	0.22	-0.17	-0.5	0.05	-0.01	-1.34	-0.19	3.56	-1.17	0.7	0.7	0.8	1.64	0.67	1.63	0.13	-0.2	-1.53	-2.63	2.28	-0.53	-1.18	2.01
VELLGRRGWEALKYWWNLLQYWSQELKN	cv-62	1	0.76	-0.92	-0.17	-1.91	0.22	-1.4	-0.24	-0.03	-1.18	0.4	0.1	0.36	-2.16	-0.17	0.91	0.02	1.36	0.07	0.26	-0.8	0.22	-1.37	0.08	-0.62	1.36	0.07	0.26	-0.8	0.22	-1.37	0.08	-0.62	-0.2	-1.53	-2.63	2.28	-0.53	-1.18	2.01	-1.34	-1.47	1.45	1.24	1.27	1.55	1.47	1.3
LCQAQGVALQTMKQEFLINLVKQKPQIT	cv-63	1	1.36	0.07	0.26	-0.8	0.22	-1.37	0.08	-0.62	0.18	-1.67	-0.46	-0.21	0	1.2	-1.61	-0.19	-0.96	0.12	0.18	0.16	0.09	0.42	-0.2	-0.41	0.15	-1.11	-1.35	-0.92	0.02	-0.91	0.36	-0.48	-0.96	0.12	0.18	0.16	0.09	0.42	-0.2	-0.41	-0.2	-1.53	-2.63	2.28	-0.53	-1.18	2.01
LGVMGVYDGREHTVYGEPRKLLTQDWVQ	cv-64	1	1.36	0.07	0.26	-0.8	0.22	-1.37	0.08	-0.62	-0.2	-1.53	-2.63	2.28	-0.53	-1.18	2.01	-1.34	0.76	-0.92	-0.17	-1.91	0.22	-1.4	-0.24	-0.03	1.01	-0.53	0.43	0	0.23	0.1	-0.86	-0.68	-0.2	-1.53	-2.63	2.28	-0.53	-1.18	2.01	-1.34	0.76	-0.92	-0.17	-1.91	0.22	-1.4	-0.24
KTGVHHYSGNNIELGTACGKYYRVCTLA	cv-65	1	-1.17	0.7	0.7	0.8	1.64	0.67	1.63	0.13	-0.34	-0.51	-0.55	-1.06	-0.06	-0.01	-0.79	0.39	-0.2	-1.53	-2.63	2.28	-0.53	-1.18	2.01	-1.34	0.76	-0.92	-0.17	-1.91	0.22	-1.4	-0.24	-0.03	-0.43	-0.25	0.37	0.19	0.51	1.28	0.93	0.65	-0.43	-0.25	0.37	0.19	0.51	1.28	0.93
STGLIHLHQNIVDVQYLYGVGSSIASWA	cv-66	1	-0.67	-0.86	-1.07	-0.41	-0.32	0.27	-0.64	0.11	-0.34	-0.51	-0.55	-1.06	-0.06	-0.01	-0.79	0.39	-0.2	-1.53	-2.63	2.28	-0.53	-1.18	2.01	-1.34	1.36	0.07	0.26	-0.8	0.22	-1.37	0.08	-0.62	1.27	-0.14	0.3	-1.8	0.3	-1.61	-0.16	-0.13	-0.43	-0.25	0.37	0.19	0.51	1.28	0.93
TFWAKHMWNFISGIQYLAGLSTLPGNPA	cv-67	1	-0.34	-0.51	-0.55	-1.06	-0.06	-0.01	-0.79	0.39	1.52	0.61	0.96	-0.16	0.25	0.28	-1.33	-0.2	1.5	2.06	1.79	0.75	0.75	-0.13	-1.01	-0.85	0.15	-1.11	-1.35	-0.92	0.02	-0.91	0.36	-0.48	-1.17	0.7	0.7	0.8	1.64	0.67	1.63	0.13	-0.43	-0.25	0.37	0.19	0.51	1.28	0.93
PFRSQHPDIVIYQYMDDLYVGSDLEIGQ	cv-68	1	0.22	-0.17	-0.5	0.05	-0.01	-1.34	-0.19	3.56	1.52	0.61	0.96	-0.16	0.25	0.28	-1.33	-0.2	-1.47	1.45	1.24	1.27	1.55	1.47	1.3	0.83	-0.67	-0.86	-1.07	-0.41	-0.32	0.27	-0.64	0.11	-0.96	0.12	0.18	0.16	0.09	0.42	-0.2	-0.41	-0.43	-0.25	0.37	0.19	0.51	1.28	0.93
SVTVPHPNIEEVALSTTGEIPFYGKAIP	cv-69	1	-0.67	-0.86	-1.07	-0.41	-0.32	0.27	-0.64	0.11	0.76	-0.92	-0.17	-1.91	0.22	-1.4	-0.24	-0.03	-0.34	-0.51	-0.55	-1.06	-0.06	-0.01	-0.79	0.39	0.76	-0.92	-0.17	-1.91	0.22	-1.4	-0.24	-0.03	0.22	-0.17	-0.5	0.05	-0.01	-1.34	-0.19	3.56	-0.43	-0.25	0.37	0.19	0.51	1.28	0.93
PFFHPVGEADYFEYHQEGGPDGEPDVPP	cv-70	1	0.22	-0.17	-0.5	0.05	-0.01	-1.34	-0.19	3.56	1.52	0.61	0.96	-0.16	0.25	0.28	-1.33	-0.2	1.52	0.61	0.96	-0.16	0.25	0.28	-1.33	-0.2	-0.43	-0.25	0.37	0.19	0.51	1.28	0.93	0.65	0.22	-0.17	-0.5	0.05	-0.01	-1.34	-0.19	3.56	0.76	-0.92	-0.17	-1.91	0.22	-1.4	-0.24
CMTVRHRCQAIRKKPLPIVKQRRWKLLS	cv-71	1	0.18	-1.67	-0.46	-0.21	0	1.2	-1.61	-0.19	1.01	-0.53	0.43	0	0.23	0.1	-0.86	-0.68	-0.34	-0.51	-0.55	-1.06	-0.06	-0.01	-0.79	0.39	0.76	-0.92	-0.17	-1.91	0.22	-1.4	-0.24	-0.03	-1.47	1.45	1.24	1.27	1.55	1.47	1.3	0.83	-0.43	-0.25	0.37	0.19	0.51	1.28	0.93
HLIFCHSKKKCDELAAKLVALGINAVAY	cv-72	1	-0.43	-0.25	0.37	0.19	0.51	1.28	0.93	0.65	1.36	0.07	0.26	-0.8	0.22	-1.37	0.08	-0.62	1.27	-0.14	0.3	-1.8	0.3	-1.61	-0.16	-0.13	1.52	0.61	0.96	-0.16	0.25	0.28	-1.33	-0.2	0.18	-1.67	-0.46	-0.21	0	1.2	-1.61	-0.19	-0.43	-0.25	0.37	0.19	0.51	1.28	0.93
ASFSIALNFPGSQKVLPDGQVIWVNNTI	cv-73	1	0.15	-1.11	-1.35	-0.92	0.02	-0.91	0.36	-0.48	-0.67	-0.86	-1.07	-0.41	-0.32	0.27	-0.64	0.11	1.52	0.61	0.96	-0.16	0.25	0.28	-1.33	-0.2	-0.67	-0.86	-1.07	-0.41	-0.32	0.27	-0.64	0.11	1.27	-0.14	0.3	-1.8	0.3	-1.61	-0.16	-0.13	0.15	-1.11	-1.35	-0.92	0.02	-0.91	0.36
VKDIIHDPGRGAPLAKVVFRDPYRFKKR	cv-74	1	0.76	-0.92	-0.17	-1.91	0.22	-1.4	-0.24	-0.03	-1.17	0.7	0.7	0.8	1.64	0.67	1.63	0.13	-1.15	0.67	-0.41	-0.01	-2.68	1.31	0.03	0.56	1.27	-0.14	0.3	-1.8	0.3	-1.61	-0.16	-0.13	1.27	-0.14	0.3	-1.8	0.3	-1.61	-0.16	-0.13	-0.43	-0.25	0.37	0.19	0.51	1.28	0.93
KLGIHEDSTNRRRLSELLRYHTSQSGDE	cv-75	1	-1.17	0.7	0.7	0.8	1.64	0.67	1.63	0.13	1.36	0.07	0.26	-0.8	0.22	-1.37	0.08	-0.62	-0.2	-1.53	-2.63	2.28	-0.53	-1.18	2.01	-1.34	1.27	-0.14	0.3	-1.8	0.3	-1.61	-0.16	-0.13	-0.43	-0.25	0.37	0.19	0.51	1.28	0.93	0.65	-1.18	0.4	0.1	0.36	-2.16	-0.17	0.91
RGAGAIKADHVSTYAAFVQTHRPTGEFM	cv-76	1	-1.47	1.45	1.24	1.27	1.55	1.47	1.3	0.83	-0.2	-1.53	-2.63	2.28	-0.53	-1.18	2.01	-1.34	0.15	-1.11	-1.35	-0.92	0.02	-0.91	0.36	-0.48	-0.2	-1.53	-2.63	2.28	-0.53	-1.18	2.01	-1.34	0.15	-1.11	-1.35	-0.92	0.02	-0.91	0.36	-0.48	1.27	-0.14	0.3	-1.8	0.3	-1.61	-0.16
KVLIDILAGYGAGVAGALVAFKIMSGEV	cv-77	1	-1.17	0.7	0.7	0.8	1.64	0.67	1.63	0.13	0.76	-0.92	-0.17	-1.91	0.22	-1.4	-0.24	-0.03	1.36	0.07	0.26	-0.8	0.22	-1.37	0.08	-0.62	1.27	-0.14	0.3	-1.8	0.3	-1.61	-0.16	-0.13	-1.15	0.67	-0.41	-0.01	-2.68	1.31	0.03	0.56	1.27	-0.14	0.3	-1.8	0.3	-1.61	-0.16
RLREEILAKFLHWLMSVYVVELLRSFFY	cv-78	1	-1.47	1.45	1.24	1.27	1.55	1.47	1.3	0.83	1.36	0.07	0.26	-0.8	0.22	-1.37	0.08	-0.62	-1.47	1.45	1.24	1.27	1.55	1.47	1.3	0.83	-1.18	0.4	0.1	0.36	-2.16	-0.17	0.91	0.02	-1.18	0.4	0.1	0.36	-2.16	-0.17	0.91	0.02	1.27	-0.14	0.3	-1.8	0.3	-1.61	-0.16
ENKVVILDSFDPLVAEEDEREISVPAEI	cv-79	1	-1.18	0.4	0.1	0.36	-2.16	-0.17	0.91	0.02	-0.99	0	-0.37	0.69	-0.55	0.85	0.73	-0.8	-1.17	0.7	0.7	0.8	1.64	0.67	1.63	0.13	0.76	-0.92	-0.17	-1.91	0.22	-1.4	-0.24	-0.03	0.76	-0.92	-0.17	-1.91	0.22	-1.4	-0.24	-0.03	1.27	-0.14	0.3	-1.8	0.3	-1.61	-0.16
GSRVSILFGHENRVSTLRVSPDGTAFCS	cv-80	1	-0.2	-1.53	-2.63	2.28	-0.53	-1.18	2.01	-1.34	-0.67	-0.86	-1.07	-0.41	-0.32	0.27	-0.64	0.11	-1.47	1.45	1.24	1.27	1.55	1.47	1.3	0.83	0.76	-0.92	-0.17	-1.91	0.22	-1.4	-0.24	-0.03	-0.67	-0.86	-1.07	-0.41	-0.32	0.27	-0.64	0.11	1.27	-0.14	0.3	-1.8	0.3	-1.61	-0.16
LTKGILGFVFTLTVPSERGLQRRRFVQN	cv-81	1	1.36	0.07	0.26	-0.8	0.22	-1.37	0.08	-0.62	-0.34	-0.51	-0.55	-1.06	-0.06	-0.01	-0.79	0.39	-1.17	0.7	0.7	0.8	1.64	0.67	1.63	0.13	-0.2	-1.53	-2.63	2.28	-0.53	-1.18	2.01	-1.34	1.27	-0.14	0.3	-1.8	0.3	-1.61	-0.16	-0.13	1.36	0.07	0.26	-0.8	0.22	-1.37	0.08
RWIILGLNKIVRMYSPTSILDIRQGPKE	cv-82	1	-1.47	1.45	1.24	1.27	1.55	1.47	1.3	0.83	1.5	2.06	1.79	0.75	0.75	-0.13	-1.01	-0.85	1.27	-0.14	0.3	-1.8	0.3	-1.61	-0.16	-0.13	1.27	-0.14	0.3	-1.8	0.3	-1.61	-0.16	-0.13	1.36	0.07	0.26	-0.8	0.22	-1.37	0.08	-0.62	-0.2	-1.53	-2.63	2.28	-0.53	-1.18	2.01
VIRGRILHNGAYSLTLQGLGISWLGLRS	cv-83	1	0.76	-0.92	-0.17	-1.91	0.22	-1.4	-0.24	-0.03	1.27	-0.14	0.3	-1.8	0.3	-1.61	-0.16	-0.13	-1.47	1.45	1.24	1.27	1.55	1.47	1.3	0.83	-0.2	-1.53	-2.63	2.28	-0.53	-1.18	2.01	-1.34	-1.47	1.45	1.24	1.27	1.55	1.47	1.3	0.83	1.27	-0.14	0.3	-1.8	0.3	-1.61	-0.16
YEAADAILHTPGCVPCVREGNASRCWVA	cv-84	1	0.61	1.6	1.17	0.73	0.53	0.25	-0.96	-0.52	-1.18	0.4	0.1	0.36	-2.16	-0.17	0.91	0.02	0.15	-1.11	-1.35	-0.92	0.02	-0.91	0.36	-0.48	0.15	-1.11	-1.35	-0.92	0.02	-0.91	0.36	-0.48	-1.15	0.67	-0.41	-0.01	-2.68	1.31	0.03	0.56	0.15	-1.11	-1.35	-0.92	0.02	-0.91	0.36
ENREILKEPVHGVYYDPSKDLIAEIQKQ	cv-85	1	-1.18	0.4	0.1	0.36	-2.16	-0.17	0.91	0.02	-0.99	0	-0.37	0.69	-0.55	0.85	0.73	-0.8	-1.47	1.45	1.24	1.27	1.55	1.47	1.3	0.83	-1.18	0.4	0.1	0.36	-2.16	-0.17	0.91	0.02	1.27	-0.14	0.3	-1.8	0.3	-1.61	-0.16	-0.13	1.36	0.07	0.26	-0.8	0.22	-1.37	0.08
ARSALILRGSVAHKSCLPACVYGPAVAS	cv-86	1	0.15	-1.11	-1.35	-0.92	0.02	-0.91	0.36	-0.48	-1.47	1.45	1.24	1.27	1.55	1.47	1.3	0.83	-0.67	-0.86	-1.07	-0.41	-0.32	0.27	-0.64	0.11	0.15	-1.11	-1.35	-0.92	0.02	-0.91	0.36	-0.48	1.36	0.07	0.26	-0.8	0.22	-1.37	0.08	-0.62	1.27	-0.14	0.3	-1.8	0.3	-1.61	-0.16
MDQAIMDKNIILKANFSVIFDRLETLIL	cv-87	1	1.01	-0.53	0.43	0	0.23	0.1	-0.86	-0.68	-1.15	0.67	-0.41	-0.01	-2.68	1.31	0.03	0.56	-0.96	0.12	0.18	0.16	0.09	0.42	-0.2	-0.41	0.15	-1.11	-1.35	-0.92	0.02	-0.91	0.36	-0.48	1.27	-0.14	0.3	-1.8	0.3	-1.61	-0.16	-0.13	1.01	-0.53	0.43	0	0.23	0.1	-0.86
ALTEVIPLTEEAELELAENREILKEPVH	cv-88	1	0.15	-1.11	-1.35	-0.92	0.02	-0.91	0.36	-0.48	1.36	0.07	0.26	-0.8	0.22	-1.37	0.08	-0.62	-0.34	-0.51	-0.55	-1.06	-0.06	-0.01	-0.79	0.39	-1.18	0.4	0.1	0.36	-2.16	-0.17	0.91	0.02	0.76	-0.92	-0.17	-1.91	0.22	-1.4	-0.24	-0.03	1.27	-0.14	0.3	-1.8	0.3	-1.61	-0.16
GGVALIRAASAITAAGLKGDNEDQNVGI	cv-89	1	-0.2	-1.53	-2.63	2.28	-0.53	-1.18	2.01	-1.34	-0.2	-1.53	-2.63	2.28	-0.53	-1.18	2.01	-1.34	0.76	-0.92	-0.17	-1.91	0.22	-1.4	-0.24	-0.03	0.15	-1.11	-1.35	-0.92	0.02	-0.91	0.36	-0.48	1.36	0.07	0.26	-0.8	0.22	-1.37	0.08	-0.62	1.27	-0.14	0.3	-1.8	0.3	-1.61	-0.16
ANPVEIRRGVMLAVDAVIAELKKQSKPV	cv-90	1	0.15	-1.11	-1.35	-0.92	0.02	-0.91	0.36	-0.48	-0.99	0	-0.37	0.69	-0.55	0.85	0.73	-0.8	0.22	-0.17	-0.5	0.05	-0.01	-1.34	-0.19	3.56	0.76	-0.92	-0.17	-1.91	0.22	-1.4	-0.24	-0.03	-1.18	0.4	0.1	0.36	-2.16	-0.17	0.91	0.02	1.27	-0.14	0.3	-1.8	0.3	-1.61	-0.16
RNLKQIVDCLTEMYYMGTAITTCEALTE	cv-91	1	-1.47	1.45	1.24	1.27	1.55	1.47	1.3	0.83	-0.99	0	-0.37	0.69	-0.55	0.85	0.73	-0.8	1.36	0.07	0.26	-0.8	0.22	-1.37	0.08	-0.62	-1.17	0.7	0.7	0.8	1.64	0.67	1.63	0.13	-0.96	0.12	0.18	0.16	0.09	0.42	-0.2	-0.41	1.27	-0.14	0.3	-1.8	0.3	-1.61	-0.16
WTVQPIVLPEKDSWTVNDIQKLVGKLNW	cv-92	1	1.5	2.06	1.79	0.75	0.75	-0.13	-1.01	-0.85	-0.34	-0.51	-0.55	-1.06	-0.06	-0.01	-0.79	0.39	0.76	-0.92	-0.17	-1.91	0.22	-1.4	-0.24	-0.03	-0.96	0.12	0.18	0.16	0.09	0.42	-0.2	-0.41	0.22	-0.17	-0.5	0.05	-0.01	-1.34	-0.19	3.56	1.27	-0.14	0.3	-1.8	0.3	-1.61	-0.16
WTYQIYQEPFKNLKTGKYARTRGAHTND	cv-93	1	1.5	2.06	1.79	0.75	0.75	-0.13	-1.01	-0.85	-0.34	-0.51	-0.55	-1.06	-0.06	-0.01	-0.79	0.39	0.61	1.6	1.17	0.73	0.53	0.25	-0.96	-0.52	-0.96	0.12	0.18	0.16	0.09	0.42	-0.2	-0.41	1.27	-0.14	0.3	-1.8	0.3	-1.61	-0.16	-0.13	0.61	1.6	1.17	0.73	0.53	0.25	-0.96
VEEKAFSPEVIPMFSALSEGATPQDLNT	cv-94	1	0.76	-0.92	-0.17	-1.91	0.22	-1.4	-0.24	-0.03	-1.18	0.4	0.1	0.36	-2.16	-0.17	0.91	0.02	-1.18	0.4	0.1	0.36	-2.16	-0.17	0.91	0.02	-1.17	0.7	0.7	0.8	1.64	0.67	1.63	0.13	0.15	-1.11	-1.35	-0.92	0.02	-0.91	0.36	-0.48	1.52	0.61	0.96	-0.16	0.25	0.28	-1.33
TVYKARDPHSGHFVALKSVRVPNGGGGG	cv-95	1	-0.34	-0.51	-0.55	-1.06	-0.06	-0.01	-0.79	0.39	0.76	-0.92	-0.17	-1.91	0.22	-1.4	-0.24	-0.03	0.61	1.6	1.17	0.73	0.53	0.25	-0.96	-0.52	-1.17	0.7	0.7	0.8	1.64	0.67	1.63	0.13	0.15	-1.11	-1.35	-0.92	0.02	-0.91	0.36	-0.48	-1.47	1.45	1.24	1.27	1.55	1.47	1.3
WRDAEKCDICTDEYMGGQHPTNPNLLSP	cv-96	1	1.5	2.06	1.79	0.75	0.75	-0.13	-1.01	-0.85	-1.47	1.45	1.24	1.27	1.55	1.47	1.3	0.83	-1.15	0.67	-0.41	-0.01	-2.68	1.31	0.03	0.56	0.15	-1.11	-1.35	-0.92	0.02	-0.91	0.36	-0.48	-1.18	0.4	0.1	0.36	-2.16	-0.17	0.91	0.02	-1.17	0.7	0.7	0.8	1.64	0.67	1.63
FAGCKKIFGSLAFLPESFDGDPASNTAP	cv-97	1	1.52	0.61	0.96	-0.16	0.25	0.28	-1.33	-0.2	0.15	-1.11	-1.35	-0.92	0.02	-0.91	0.36	-0.48	-0.2	-1.53	-2.63	2.28	-0.53	-1.18	2.01	-1.34	0.18	-1.67	-0.46	-0.21	0	1.2	-1.61	-0.19	-1.17	0.7	0.7	0.8	1.64	0.67	1.63	0.13	-1.17	0.7	0.7	0.8	1.64	0.67	1.63
LTGTEKLIETYFSKNYQDYEYLINVIHA	cv-98	1	1.36	0.07	0.26	-0.8	0.22	-1.37	0.08	-0.62	-0.34	-0.51	-0.55	-1.06	-0.06	-0.01	-0.79	0.39	-0.2	-1.53	-2.63	2.28	-0.53	-1.18	2.01	-1.34	-0.34	-0.51	-0.55	-1.06	-0.06	-0.01	-0.79	0.39	-1.18	0.4	0.1	0.36	-2.16	-0.17	0.91	0.02	-1.17	0.7	0.7	0.8	1.64	0.67	1.63
LKPCVKLTPLCVTLNCTNVNGTAVNGTA	cv-99	1	1.36	0.07	0.26	-0.8	0.22	-1.37	0.08	-0.62	-1.17	0.7	0.7	0.8	1.64	0.67	1.63	0.13	0.22	-0.17	-0.5	0.05	-0.01	-1.34	-0.19	3.56	0.18	-1.67	-0.46	-0.21	0	1.2	-1.61	-0.19	0.76	-0.92	-0.17	-1.91	0.22	-1.4	-0.24	-0.03	-1.17	0.7	0.7	0.8	1.64	0.67	1.63
KPGSANKPKDELDYENDIEKKICKMEKC	cv-100	1	-1.17	0.7	0.7	0.8	1.64	0.67	1.63	0.13	0.22	-0.17	-0.5	0.05	-0.01	-1.34	-0.19	3.56	-0.2	-1.53	-2.63	2.28	-0.53	-1.18	2.01	-1.34	-0.67	-0.86	-1.07	-0.41	-0.32	0.27	-0.64	0.11	0.15	-1.11	-1.35	-0.92	0.02	-0.91	0.36	-0.48	-0.99	0	-0.37	0.69	-0.55	0.85	0.73
NPMDLKRGIDKAVIAAVEELKKLSVPCS	cv-101	1	-0.99	0	-0.37	0.69	-0.55	0.85	0.73	-0.8	0.22	-0.17	-0.5	0.05	-0.01	-1.34	-0.19	3.56	1.01	-0.53	0.43	0	0.23	0.1	-0.86	-0.68	-1.15	0.67	-0.41	-0.01	-2.68	1.31	0.03	0.56	1.36	0.07	0.26	-0.8	0.22	-1.37	0.08	-0.62	-1.17	0.7	0.7	0.8	1.64	0.67	1.63
KAQIEKRIQEIIEQLDVTTSEYEKEKLN	cv-102	1	-1.17	0.7	0.7	0.8	1.64	0.67	1.63	0.13	0.15	-1.11	-1.35	-0.92	0.02	-0.91	0.36	-0.48	-0.96	0.12	0.18	0.16	0.09	0.42	-0.2	-0.41	1.27	-0.14	0.3	-1.8	0.3	-1.61	-0.16	-0.13	-1.18	0.4	0.1	0.36	-2.16	-0.17	0.91	0.02	-1.17	0.7	0.7	0.8	1.64	0.67	1.63
GIEIIKRTLKIPAMTIAKNAGVEGSLIV	cv-103	1	-0.2	-1.53	-2.63	2.28	-0.53	-1.18	2.01	-1.34	1.27	-0.14	0.3	-1.8	0.3	-1.61	-0.16	-0.13	-1.18	0.4	0.1	0.36	-2.16	-0.17	0.91	0.02	1.27	-0.14	0.3	-1.8	0.3	-1.61	-0.16	-0.13	1.27	-0.14	0.3	-1.8	0.3	-1.61	-0.16	-0.13	-1.17	0.7	0.7	0.8	1.64	0.67	1.63
EDFRKYTAFTIPSINNETPGIRYQYNVL	cv-104	1	-1.18	0.4	0.1	0.36	-2.16	-0.17	0.91	0.02	-1.15	0.67	-0.41	-0.01	-2.68	1.31	0.03	0.56	1.52	0.61	0.96	-0.16	0.25	0.28	-1.33	-0.2	-1.47	1.45	1.24	1.27	1.55	1.47	1.3	0.83	-1.17	0.7	0.7	0.8	1.64	0.67	1.63	0.13	0.61	1.6	1.17	0.73	0.53	0.25	-0.96
QGKEVLEKARGSTYGTPRPPVPKPRPEV	cv-105	1	-0.96	0.12	0.18	0.16	0.09	0.42	-0.2	-0.41	-0.2	-1.53	-2.63	2.28	-0.53	-1.18	2.01	-1.34	-1.17	0.7	0.7	0.8	1.64	0.67	1.63	0.13	-1.18	0.4	0.1	0.36	-2.16	-0.17	0.91	0.02	0.76	-0.92	-0.17	-1.91	0.22	-1.4	-0.24	-0.03	1.36	0.07	0.26	-0.8	0.22	-1.37	0.08
LEITILIVIGILILSVILYFIFCRQIPN	cv-106	1	1.36	0.07	0.26	-0.8	0.22	-1.37	0.08	-0.62	-1.18	0.4	0.1	0.36	-2.16	-0.17	0.91	0.02	1.27	-0.14	0.3	-1.8	0.3	-1.61	-0.16	-0.13	-0.34	-0.51	-0.55	-1.06	-0.06	-0.01	-0.79	0.39	1.27	-0.14	0.3	-1.8	0.3	-1.61	-0.16	-0.13	1.36	0.07	0.26	-0.8	0.22	-1.37	0.08
FSIFLLALLSCLTVPASAHQVRNSTGLY	cv-107	1	1.52	0.61	0.96	-0.16	0.25	0.28	-1.33	-0.2	-0.67	-0.86	-1.07	-0.41	-0.32	0.27	-0.64	0.11	1.27	-0.14	0.3	-1.8	0.3	-1.61	-0.16	-0.13	1.52	0.61	0.96	-0.16	0.25	0.28	-1.33	-0.2	1.36	0.07	0.26	-0.8	0.22	-1.37	0.08	-0.62	1.36	0.07	0.26	-0.8	0.22	-1.37	0.08
SSGGPLLCPAGHAVGIFRAAVCTRGVAK	cv-108	1	-0.67	-0.86	-1.07	-0.41	-0.32	0.27	-0.64	0.11	-0.67	-0.86	-1.07	-0.41	-0.32	0.27	-0.64	0.11	-0.2	-1.53	-2.63	2.28	-0.53	-1.18	2.01	-1.34	-0.2	-1.53	-2.63	2.28	-0.53	-1.18	2.01	-1.34	0.22	-0.17	-0.5	0.05	-0.01	-1.34	-0.19	3.56	1.36	0.07	0.26	-0.8	0.22	-1.37	0.08
GFGQSLLFGYPVYVFGDCVQGDWCPISG	cv-109	1	-0.2	-1.53	-2.63	2.28	-0.53	-1.18	2.01	-1.34	1.52	0.61	0.96	-0.16	0.25	0.28	-1.33	-0.2	-0.2	-1.53	-2.63	2.28	-0.53	-1.18	2.01	-1.34	-0.96	0.12	0.18	0.16	0.09	0.42	-0.2	-0.41	-0.67	-0.86	-1.07	-0.41	-0.32	0.27	-0.64	0.11	1.36	0.07	0.26	-0.8	0.22	-1.37	0.08
SPFFLLLLLTVLTVVTGSGHASSTPGGE	cv-110	1	-0.67	-0.86	-1.07	-0.41	-0.32	0.27	-0.64	0.11	0.22	-0.17	-0.5	0.05	-0.01	-1.34	-0.19	3.56	1.52	0.61	0.96	-0.16	0.25	0.28	-1.33	-0.2	1.52	0.61	0.96	-0.16	0.25	0.28	-1.33	-0.2	1.36	0.07	0.26	-0.8	0.22	-1.37	0.08	-0.62	1.36	0.07	0.26	-0.8	0.22	-1.37	0.08
QVDLYLLMDCSGSIRRHNWVNHAVPLAM	cv-111	1	-0.96	0.12	0.18	0.16	0.09	0.42	-0.2	-0.41	0.76	-0.92	-0.17	-1.91	0.22	-1.4	-0.24	-0.03	-1.15	0.67	-0.41	-0.01	-2.68	1.31	0.03	0.56	1.36	0.07	0.26	-0.8	0.22	-1.37	0.08	-0.62	0.61	1.6	1.17	0.73	0.53	0.25	-0.96	-0.52	1.36	0.07	0.26	-0.8	0.22	-1.37	0.08
MFLLMLLWTLVVLLICSSCSSCPLSKIL	cv-112	1	1.01	-0.53	0.43	0	0.23	0.1	-0.86	-0.68	1.52	0.61	0.96	-0.16	0.25	0.28	-1.33	-0.2	1.36	0.07	0.26	-0.8	0.22	-1.37	0.08	-0.62	1.36	0.07	0.26	-0.8	0.22	-1.37	0.08	-0.62	1.01	-0.53	0.43	0	0.23	0.1	-0.86	-0.68	1.36	0.07	0.26	-0.8	0.22	-1.37	0.08
RLDKVLMIIPLINVTFIISSDREVRGSA	cv-113	1	-1.47	1.45	1.24	1.27	1.55	1.47	1.3	0.83	1.36	0.07	0.26	-0.8	0.22	-1.37	0.08	-0.62	-1.15	0.67	-0.41	-0.01	-2.68	1.31	0.03	0.56	-1.17	0.7	0.7	0.8	1.64	0.67	1.63	0.13	0.76	-0.92	-0.17	-1.91	0.22	-1.4	-0.24	-0.03	1.36	0.07	0.26	-0.8	0.22	-1.37	0.08
EDNEKLRKPKHKKLKQPGDGNPDPNANP	cv-114	1	-1.18	0.4	0.1	0.36	-2.16	-0.17	0.91	0.02	-1.15	0.67	-0.41	-0.01	-2.68	1.31	0.03	0.56	-0.99	0	-0.37	0.69	-0.55	0.85	0.73	-0.8	-1.18	0.4	0.1	0.36	-2.16	-0.17	0.91	0.02	-1.17	0.7	0.7	0.8	1.64	0.67	1.63	0.13	1.36	0.07	0.26	-0.8	0.22	-1.37	0.08
QCLQALYVDSLFFLRGRLDQLLRHVMNP	cv-115	1	-0.96	0.12	0.18	0.16	0.09	0.42	-0.2	-0.41	0.18	-1.67	-0.46	-0.21	0	1.2	-1.61	-0.19	1.36	0.07	0.26	-0.8	0.22	-1.37	0.08	-0.62	-0.96	0.12	0.18	0.16	0.09	0.42	-0.2	-0.41	0.15	-1.11	-1.35	-0.92	0.02	-0.91	0.36	-0.48	1.36	0.07	0.26	-0.8	0.22	-1.37	0.08
GQGHNMPNDPNRNVDENANANNAVKNNN	cv-116	1	-0.2	-1.53	-2.63	2.28	-0.53	-1.18	2.01	-1.34	-0.96	0.12	0.18	0.16	0.09	0.42	-0.2	-0.41	-0.2	-1.53	-2.63	2.28	-0.53	-1.18	2.01	-1.34	-0.43	-0.25	0.37	0.19	0.51	1.28	0.93	0.65	-0.99	0	-0.37	0.69	-0.55	0.85	0.73	-0.8	1.01	-0.53	0.43	0	0.23	0.1	-0.86
AEMFTNAACMALNIWDRFDVFCTLGASS	cv-117	1	0.15	-1.11	-1.35	-0.92	0.02	-0.91	0.36	-0.48	-1.18	0.4	0.1	0.36	-2.16	-0.17	0.91	0.02	1.01	-0.53	0.43	0	0.23	0.1	-0.86	-0.68	1.52	0.61	0.96	-0.16	0.25	0.28	-1.33	-0.2	-0.34	-0.51	-0.55	-1.06	-0.06	-0.01	-0.79	0.39	-0.99	0	-0.37	0.69	-0.55	0.85	0.73
LQREINAHEGQLVIARQKVRDAEKQYEK	cv-118	1	1.36	0.07	0.26	-0.8	0.22	-1.37	0.08	-0.62	-0.96	0.12	0.18	0.16	0.09	0.42	-0.2	-0.41	-1.47	1.45	1.24	1.27	1.55	1.47	1.3	0.83	-1.18	0.4	0.1	0.36	-2.16	-0.17	0.91	0.02	1.27	-0.14	0.3	-1.8	0.3	-1.61	-0.16	-0.13	-0.99	0	-0.37	0.69	-0.55	0.85	0.73
TLLVQNANPDCKTILKALGPAATLEEMM	cv-119	1	-0.34	-0.51	-0.55	-1.06	-0.06	-0.01	-0.79	0.39	1.36	0.07	0.26	-0.8	0.22	-1.37	0.08	-0.62	1.36	0.07	0.26	-0.8	0.22	-1.37	0.08	-0.62	0.76	-0.92	-0.17	-1.91	0.22	-1.4	-0.24	-0.03	-0.96	0.12	0.18	0.16	0.09	0.42	-0.2	-0.41	-0.99	0	-0.37	0.69	-0.55	0.85	0.73
WPLYGNEGLGWAGWLVSPRGSRPNWGPT	cv-120	1	1.5	2.06	1.79	0.75	0.75	-0.13	-1.01	-0.85	0.22	-0.17	-0.5	0.05	-0.01	-1.34	-0.19	3.56	1.36	0.07	0.26	-0.8	0.22	-1.37	0.08	-0.62	0.61	1.6	1.17	0.73	0.53	0.25	-0.96	-0.52	-0.2	-1.53	-2.63	2.28	-0.53	-1.18	2.01	-1.34	-0.99	0	-0.37	0.69	-0.55	0.85	0.73
EIIDDNHAIVSTSVGSEHYVSILSFVDK	cv-121	1	-1.18	0.4	0.1	0.36	-2.16	-0.17	0.91	0.02	1.27	-0.14	0.3	-1.8	0.3	-1.61	-0.16	-0.13	1.27	-0.14	0.3	-1.8	0.3	-1.61	-0.16	-0.13	-1.15	0.67	-0.41	-0.01	-2.68	1.31	0.03	0.56	-1.15	0.67	-0.41	-0.01	-2.68	1.31	0.03	0.56	-0.99	0	-0.37	0.69	-0.55	0.85	0.73
SANCPNHFEGHYQYKSIPVEDNHKADIS	cv-122	1	-0.67	-0.86	-1.07	-0.41	-0.32	0.27	-0.64	0.11	0.15	-1.11	-1.35	-0.92	0.02	-0.91	0.36	-0.48	-0.99	0	-0.37	0.69	-0.55	0.85	0.73	-0.8	0.18	-1.67	-0.46	-0.21	0	1.2	-1.61	-0.19	0.22	-0.17	-0.5	0.05	-0.01	-1.34	-0.19	3.56	-0.99	0	-0.37	0.69	-0.55	0.85	0.73
LWDLRNLKLKLHTFESHKDEIFQVHWSP	cv-123	1	1.36	0.07	0.26	-0.8	0.22	-1.37	0.08	-0.62	1.5	2.06	1.79	0.75	0.75	-0.13	-1.01	-0.85	-1.15	0.67	-0.41	-0.01	-2.68	1.31	0.03	0.56	1.36	0.07	0.26	-0.8	0.22	-1.37	0.08	-0.62	-1.47	1.45	1.24	1.27	1.55	1.47	1.3	0.83	-0.99	0	-0.37	0.69	-0.55	0.85	0.73
ILARNLVPMVATVQGQNLKYQEFFWDAN	cv-124	1	1.27	-0.14	0.3	-1.8	0.3	-1.61	-0.16	-0.13	1.36	0.07	0.26	-0.8	0.22	-1.37	0.08	-0.62	0.15	-1.11	-1.35	-0.92	0.02	-0.91	0.36	-0.48	-1.47	1.45	1.24	1.27	1.55	1.47	1.3	0.83	-0.99	0	-0.37	0.69	-0.55	0.85	0.73	-0.8	1.36	0.07	0.26	-0.8	0.22	-1.37	0.08
PFRKQNPDIVIYQYMDDLYVGSDLEIGQ	cv-125	1	0.22	-0.17	-0.5	0.05	-0.01	-1.34	-0.19	3.56	1.52	0.61	0.96	-0.16	0.25	0.28	-1.33	-0.2	-1.47	1.45	1.24	1.27	1.55	1.47	1.3	0.83	-1.17	0.7	0.7	0.8	1.64	0.67	1.63	0.13	-0.96	0.12	0.18	0.16	0.09	0.42	-0.2	-0.41	-0.99	0	-0.37	0.69	-0.55	0.85	0.73
TFTKNNQFQALLQYADPVSAQHAKLSLD	cv-126	1	-0.34	-0.51	-0.55	-1.06	-0.06	-0.01	-0.79	0.39	1.52	0.61	0.96	-0.16	0.25	0.28	-1.33	-0.2	-0.34	-0.51	-0.55	-1.06	-0.06	-0.01	-0.79	0.39	-1.17	0.7	0.7	0.8	1.64	0.67	1.63	0.13	-0.99	0	-0.37	0.69	-0.55	0.85	0.73	-0.8	-0.99	0	-0.37	0.69	-0.55	0.85	0.73
KFKLPIQKETWETWWTEYWQATWIPEWE	cv-127	1	-1.17	0.7	0.7	0.8	1.64	0.67	1.63	0.13	1.52	0.61	0.96	-0.16	0.25	0.28	-1.33	-0.2	-1.17	0.7	0.7	0.8	1.64	0.67	1.63	0.13	1.36	0.07	0.26	-0.8	0.22	-1.37	0.08	-0.62	0.22	-0.17	-0.5	0.05	-0.01	-1.34	-0.19	3.56	1.27	-0.14	0.3	-1.8	0.3	-1.61	-0.16
QPKKKPLDGEYFTLQIRGRERFEMFREL	cv-128	1	-0.96	0.12	0.18	0.16	0.09	0.42	-0.2	-0.41	0.22	-0.17	-0.5	0.05	-0.01	-1.34	-0.19	3.56	-1.17	0.7	0.7	0.8	1.64	0.67	1.63	0.13	-1.17	0.7	0.7	0.8	1.64	0.67	1.63	0.13	-1.17	0.7	0.7	0.8	1.64	0.67	1.63	0.13	0.22	-0.17	-0.5	0.05	-0.01	-1.34	-0.19
WMTSNPPIPVGDIYKRWIILGLNKIVRM	cv-129	1	1.5	2.06	1.79	0.75	0.75	-0.13	-1.01	-0.85	1.01	-0.53	0.43	0	0.23	0.1	-0.86	-0.68	-0.34	-0.51	-0.55	-1.06	-0.06	-0.01	-0.79	0.39	-0.67	-0.86	-1.07	-0.41	-0.32	0.27	-0.64	0.11	-0.99	0	-0.37	0.69	-0.55	0.85	0.73	-0.8	0.22	-0.17	-0.5	0.05	-0.01	-1.34	-0.19
SRPTAPPSGKGGNYPVQQIGGNYTHLPL	cv-130	1	-0.67	-0.86	-1.07	-0.41	-0.32	0.27	-0.64	0.11	-1.47	1.45	1.24	1.27	1.55	1.47	1.3	0.83	0.22	-0.17	-0.5	0.05	-0.01	-1.34	-0.19	3.56	-0.34	-0.51	-0.55	-1.06	-0.06	-0.01	-0.79	0.39	0.15	-1.11	-1.35	-0.92	0.02	-0.91	0.36	-0.48	0.22	-0.17	-0.5	0.05	-0.01	-1.34	-0.19
TRETAQAIKGMHIRKATKYLKDVTLQKQ	cv-131	1	-0.34	-0.51	-0.55	-1.06	-0.06	-0.01	-0.79	0.39	-1.47	1.45	1.24	1.27	1.55	1.47	1.3	0.83	-1.18	0.4	0.1	0.36	-2.16	-0.17	0.91	0.02	-0.34	-0.51	-0.55	-1.06	-0.06	-0.01	-0.79	0.39	0.15	-1.11	-1.35	-0.92	0.02	-0.91	0.36	-0.48	-0.96	0.12	0.18	0.16	0.09	0.42	-0.2
MVHQAISPRTLNAWVKVVEEKAFSPEVI	cv-132	1	1.01	-0.53	0.43	0	0.23	0.1	-0.86	-0.68	0.76	-0.92	-0.17	-1.91	0.22	-1.4	-0.24	-0.03	-0.43	-0.25	0.37	0.19	0.51	1.28	0.93	0.65	-0.96	0.12	0.18	0.16	0.09	0.42	-0.2	-0.41	0.15	-1.11	-1.35	-0.92	0.02	-0.91	0.36	-0.48	1.27	-0.14	0.3	-1.8	0.3	-1.61	-0.16
TLRAEQASQEVKNWMTETLLVQNANPDC	cv-133	1	-0.34	-0.51	-0.55	-1.06	-0.06	-0.01	-0.79	0.39	1.36	0.07	0.26	-0.8	0.22	-1.37	0.08	-0.62	-1.47	1.45	1.24	1.27	1.55	1.47	1.3	0.83	0.15	-1.11	-1.35	-0.92	0.02	-0.91	0.36	-0.48	-1.18	0.4	0.1	0.36	-2.16	-0.17	0.91	0.02	-0.96	0.12	0.18	0.16	0.09	0.42	-0.2
LPATQLRRHIDLLVGSATLCSALYVGDL	cv-134	1	1.36	0.07	0.26	-0.8	0.22	-1.37	0.08	-0.62	0.22	-0.17	-0.5	0.05	-0.01	-1.34	-0.19	3.56	0.15	-1.11	-1.35	-0.92	0.02	-0.91	0.36	-0.48	-0.34	-0.51	-0.55	-1.06	-0.06	-0.01	-0.79	0.39	-0.96	0.12	0.18	0.16	0.09	0.42	-0.2	-0.41	1.36	0.07	0.26	-0.8	0.22	-1.37	0.08
TGHSSQVSQNYPIVQNIQGQMVHQAISP	cv-135	1	-0.34	-0.51	-0.55	-1.06	-0.06	-0.01	-0.79	0.39	-0.2	-1.53	-2.63	2.28	-0.53	-1.18	2.01	-1.34	-0.43	-0.25	0.37	0.19	0.51	1.28	0.93	0.65	-0.67	-0.86	-1.07	-0.41	-0.32	0.27	-0.64	0.11	-0.67	-0.86	-1.07	-0.41	-0.32	0.27	-0.64	0.11	-0.96	0.12	0.18	0.16	0.09	0.42	-0.2
NPPAQYSWFVNGTFQQSTQELFIPNITV	cv-136	1	-0.99	0	-0.37	0.69	-0.55	0.85	0.73	-0.8	0.22	-0.17	-0.5	0.05	-0.01	-1.34	-0.19	3.56	0.22	-0.17	-0.5	0.05	-0.01	-1.34	-0.19	3.56	0.15	-1.11	-1.35	-0.92	0.02	-0.91	0.36	-0.48	-0.96	0.12	0.18	0.16	0.09	0.42	-0.2	-0.41	0.61	1.6	1.17	0.73	0.53	0.25	-0.96
VASRKCRAKFKQLLQHYREVAAAKSSEN	cv-137	1	0.76	-0.92	-0.17	-1.91	0.22	-1.4	-0.24	-0.03	0.15	-1.11	-1.35	-0.92	0.02	-0.91	0.36	-0.48	-0.67	-0.86	-1.07	-0.41	-0.32	0.27	-0.64	0.11	-1.47	1.45	1.24	1.27	1.55	1.47	1.3	0.83	-1.17	0.7	0.7	0.8	1.64	0.67	1.63	0.13	0.18	-1.67	-0.46	-0.21	0	1.2	-1.61
KLQEEERERRDNYVPEVSALDQEIIEVD	cv-138	1	-1.17	0.7	0.7	0.8	1.64	0.67	1.63	0.13	1.36	0.07	0.26	-0.8	0.22	-1.37	0.08	-0.62	-0.96	0.12	0.18	0.16	0.09	0.42	-0.2	-0.41	-1.18	0.4	0.1	0.36	-2.16	-0.17	0.91	0.02	-1.18	0.4	0.1	0.36	-2.16	-0.17	0.91	0.02	-1.18	0.4	0.1	0.36	-2.16	-0.17	0.91
IRIQRGPGRAFVTIGKIGNMRQAHCNIS	cv-139	1	1.27	-0.14	0.3	-1.8	0.3	-1.61	-0.16	-0.13	-1.47	1.45	1.24	1.27	1.55	1.47	1.3	0.83	1.27	-0.14	0.3	-1.8	0.3	-1.61	-0.16	-0.13	-0.96	0.12	0.18	0.16	0.09	0.42	-0.2	-0.41	-1.47	1.45	1.24	1.27	1.55	1.47	1.3	0.83	-0.2	-1.53	-2.63	2.28	-0.53	-1.18	2.01
PHTTERIETRSARHPWRIRFGAPQAFLA	cv-140	1	0.22	-0.17	-0.5	0.05	-0.01	-1.34	-0.19	3.56	-0.43	-0.25	0.37	0.19	0.51	1.28	0.93	0.65	-0.34	-0.51	-0.55	-1.06	-0.06	-0.01	-0.79	0.39	-0.34	-0.51	-0.55	-1.06	-0.06	-0.01	-0.79	0.39	-1.18	0.4	0.1	0.36	-2.16	-0.17	0.91	0.02	-1.47	1.45	1.24	1.27	1.55	1.47	1.3
ITLPCRIKQIINMWQKVGKAMYAPPISG	cv-141	1	1.27	-0.14	0.3	-1.8	0.3	-1.61	-0.16	-0.13	-0.34	-0.51	-0.55	-1.06	-0.06	-0.01	-0.79	0.39	1.36	0.07	0.26	-0.8	0.22	-1.37	0.08	-0.62	0.22	-0.17	-0.5	0.05	-0.01	-1.34	-0.19	3.56	0.18	-1.67	-0.46	-0.21	0	1.2	-1.61	-0.19	-1.47	1.45	1.24	1.27	1.55	1.47	1.3
SYHRLRDLLLIVTRIVELLGRRGWEALK	cv-142	1	-0.67	-0.86	-1.07	-0.41	-0.32	0.27	-0.64	0.11	0.61	1.6	1.17	0.73	0.53	0.25	-0.96	-0.52	-0.43	-0.25	0.37	0.19	0.51	1.28	0.93	0.65	-1.47	1.45	1.24	1.27	1.55	1.47	1.3	0.83	1.36	0.07	0.26	-0.8	0.22	-1.37	0.08	-0.62	-1.47	1.45	1.24	1.27	1.55	1.47	1.3
WEKIRLRPGGKKKYKLKHIVWASRELER	cv-143	1	1.5	2.06	1.79	0.75	0.75	-0.13	-1.01	-0.85	-1.18	0.4	0.1	0.36	-2.16	-0.17	0.91	0.02	-1.17	0.7	0.7	0.8	1.64	0.67	1.63	0.13	1.27	-0.14	0.3	-1.8	0.3	-1.61	-0.16	-0.13	-1.47	1.45	1.24	1.27	1.55	1.47	1.3	0.83	1.36	0.07	0.26	-0.8	0.22	-1.37	0.08
SSGQARMFPNAPYLPSCLESQPAIRNQG	cv-144	1	-0.67	-0.86	-1.07	-0.41	-0.32	0.27	-0.64	0.11	-0.67	-0.86	-1.07	-0.41	-0.32	0.27	-0.64	0.11	-0.2	-1.53	-2.63	2.28	-0.53	-1.18	2.01	-1.34	-0.96	0.12	0.18	0.16	0.09	0.42	-0.2	-0.41	0.15	-1.11	-1.35	-0.92	0.02	-0.91	0.36	-0.48	-1.47	1.45	1.24	1.27	1.55	1.47	1.3
CTHGIRPIVSTQLLLNGSLAEEEVVIRS	cv-145	1	0.18	-1.67	-0.46	-0.21	0	1.2	-1.61	-0.19	-0.34	-0.51	-0.55	-1.06	-0.06	-0.01	-0.79	0.39	-0.43	-0.25	0.37	0.19	0.51	1.28	0.93	0.65	-0.2	-1.53	-2.63	2.28	-0.53	-1.18	2.01	-1.34	1.27	-0.14	0.3	-1.8	0.3	-1.61	-0.16	-0.13	-1.47	1.45	1.24	1.27	1.55	1.47	1.3
LASCRPLTDFDQGWGPISYANGSGPDQR	cv-146	1	1.36	0.07	0.26	-0.8	0.22	-1.37	0.08	-0.62	0.15	-1.11	-1.35	-0.92	0.02	-0.91	0.36	-0.48	-0.67	-0.86	-1.07	-0.41	-0.32	0.27	-0.64	0.11	0.18	-1.67	-0.46	-0.21	0	1.2	-1.61	-0.19	-1.47	1.45	1.24	1.27	1.55	1.47	1.3	0.83	0.22	-0.17	-0.5	0.05	-0.01	-1.34	-0.19
INCTRPNNNTRKSIRIQRGPGRAFVTIG	cv-147	1	1.27	-0.14	0.3	-1.8	0.3	-1.61	-0.16	-0.13	-0.99	0	-0.37	0.69	-0.55	0.85	0.73	-0.8	0.18	-1.67	-0.46	-0.21	0	1.2	-1.61	-0.19	-0.34	-0.51	-0.55	-1.06	-0.06	-0.01	-0.79	0.39	-1.47	1.45	1.24	1.27	1.55	1.47	1.3	0.83	0.22	-0.17	-0.5	0.05	-0.01	-1.34	-0.19
FPVRPQVPLRPMTYKAALDISHFLKEKG	cv-148	1	1.52	0.61	0.96	-0.16	0.25	0.28	-1.33	-0.2	0.22	-0.17	-0.5	0.05	-0.01	-1.34	-0.19	3.56	0.76	-0.92	-0.17	-1.91	0.22	-1.4	-0.24	-0.03	-1.47	1.45	1.24	1.27	1.55	1.47	1.3	0.83	0.22	-0.17	-0.5	0.05	-0.01	-1.34	-0.19	3.56	-0.96	0.12	0.18	0.16	0.09	0.42	-0.2
LMARRARSLSAERYTLFFDLVSSGNTLY	cv-149	1	1.36	0.07	0.26	-0.8	0.22	-1.37	0.08	-0.62	1.01	-0.53	0.43	0	0.23	0.1	-0.86	-0.68	0.15	-1.11	-1.35	-0.92	0.02	-0.91	0.36	-0.48	-1.47	1.45	1.24	1.27	1.55	1.47	1.3	0.83	-1.47	1.45	1.24	1.27	1.55	1.47	1.3	0.83	0.15	-1.11	-1.35	-0.92	0.02	-0.91	0.36
CATQLRRFGDKLNFRQKLLNLISKLFCS	cv-150	1	0.18	-1.67	-0.46	-0.21	0	1.2	-1.61	-0.19	0.15	-1.11	-1.35	-0.92	0.02	-0.91	0.36	-0.48	-0.34	-0.51	-0.55	-1.06	-0.06	-0.01	-0.79	0.39	-0.96	0.12	0.18	0.16	0.09	0.42	-0.2	-0.41	1.36	0.07	0.26	-0.8	0.22	-1.37	0.08	-0.62	-1.47	1.45	1.24	1.27	1.55	1.47	1.3
IHSQRRQDILDLWIYHTQGYFPDWQNYT	cv-151	1	1.27	-0.14	0.3	-1.8	0.3	-1.61	-0.16	-0.13	-0.43	-0.25	0.37	0.19	0.51	1.28	0.93	0.65	-0.67	-0.86	-1.07	-0.41	-0.32	0.27	-0.64	0.11	-0.96	0.12	0.18	0.16	0.09	0.42	-0.2	-0.41	-1.47	1.45	1.24	1.27	1.55	1.47	1.3	0.83	-1.47	1.45	1.24	1.27	1.55	1.47	1.3
GNIYRRWIQLGLQKCVRMYNPTNILDIK	cv-152	1	-0.2	-1.53	-2.63	2.28	-0.53	-1.18	2.01	-1.34	-0.99	0	-0.37	0.69	-0.55	0.85	0.73	-0.8	1.27	-0.14	0.3	-1.8	0.3	-1.61	-0.16	-0.13	0.61	1.6	1.17	0.73	0.53	0.25	-0.96	-0.52	-1.47	1.45	1.24	1.27	1.55	1.47	1.3	0.83	-1.47	1.45	1.24	1.27	1.55	1.47	1.3
PDLGVRVCEKMALYDVVTKLPLAVMGSS	cv-153	1	0.22	-0.17	-0.5	0.05	-0.01	-1.34	-0.19	3.56	-1.15	0.67	-0.41	-0.01	-2.68	1.31	0.03	0.56	1.36	0.07	0.26	-0.8	0.22	-1.37	0.08	-0.62	-0.2	-1.53	-2.63	2.28	-0.53	-1.18	2.01	-1.34	0.76	-0.92	-0.17	-1.91	0.22	-1.4	-0.24	-0.03	-1.47	1.45	1.24	1.27	1.55	1.47	1.3
ILAVERYLKDQQLLGIWGCSGKLICTTA	cv-154	1	1.27	-0.14	0.3	-1.8	0.3	-1.61	-0.16	-0.13	1.36	0.07	0.26	-0.8	0.22	-1.37	0.08	-0.62	0.15	-1.11	-1.35	-0.92	0.02	-0.91	0.36	-0.48	0.76	-0.92	-0.17	-1.91	0.22	-1.4	-0.24	-0.03	-1.18	0.4	0.1	0.36	-2.16	-0.17	0.91	0.02	-1.47	1.45	1.24	1.27	1.55	1.47	1.3
VQSCNPRYSIFFDYMAIHRSLTKIWEEV	cv-155	1	0.76	-0.92	-0.17	-1.91	0.22	-1.4	-0.24	-0.03	-0.96	0.12	0.18	0.16	0.09	0.42	-0.2	-0.41	-0.67	-0.86	-1.07	-0.41	-0.32	0.27	-0.64	0.11	0.18	-1.67	-0.46	-0.21	0	1.2	-1.61	-0.19	-0.99	0	-0.37	0.69	-0.55	0.85	0.73	-0.8	0.22	-0.17	-0.5	0.05	-0.01	-1.34	-0.19
EESDEEEAIVAYTLATAGVSSSDSLVSP	cv-156	1	-1.18	0.4	0.1	0.36	-2.16	-0.17	0.91	0.02	-1.18	0.4	0.1	0.36	-2.16	-0.17	0.91	0.02	-0.67	-0.86	-1.07	-0.41	-0.32	0.27	-0.64	0.11	-1.15	0.67	-0.41	-0.01	-2.68	1.31	0.03	0.56	-1.18	0.4	0.1	0.36	-2.16	-0.17	0.91	0.02	-1.18	0.4	0.1	0.36	-2.16	-0.17	0.91
AAAKSSENDRLRLLLKQMCPSLDVDSII	cv-157	1	0.15	-1.11	-1.35	-0.92	0.02	-0.91	0.36	-0.48	0.15	-1.11	-1.35	-0.92	0.02	-0.91	0.36	-0.48	0.15	-1.11	-1.35	-0.92	0.02	-0.91	0.36	-0.48	-1.17	0.7	0.7	0.8	1.64	0.67	1.63	0.13	-0.67	-0.86	-1.07	-0.41	-0.32	0.27	-0.64	0.11	-0.67	-0.86	-1.07	-0.41	-0.32	0.27	-0.64
EIVTHSFNCGGEFFYCNSTQLFNSTWFN	cv-158	1	-1.18	0.4	0.1	0.36	-2.16	-0.17	0.91	0.02	1.27	-0.14	0.3	-1.8	0.3	-1.61	-0.16	-0.13	0.76	-0.92	-0.17	-1.91	0.22	-1.4	-0.24	-0.03	-0.34	-0.51	-0.55	-1.06	-0.06	-0.01	-0.79	0.39	-0.43	-0.25	0.37	0.19	0.51	1.28	0.93	0.65	-0.67	-0.86	-1.07	-0.41	-0.32	0.27	-0.64
MLGNSSHIPQSSSYCSLHPHERLSYPSH	cv-159	1	1.01	-0.53	0.43	0	0.23	0.1	-0.86	-0.68	1.36	0.07	0.26	-0.8	0.22	-1.37	0.08	-0.62	-0.2	-1.53	-2.63	2.28	-0.53	-1.18	2.01	-1.34	-0.99	0	-0.37	0.69	-0.55	0.85	0.73	-0.8	-0.67	-0.86	-1.07	-0.41	-0.32	0.27	-0.64	0.11	-0.67	-0.86	-1.07	-0.41	-0.32	0.27	-0.64
TEAAGSIRDGVRAYTALHYLSHLSPGKS	cv-160	1	-0.34	-0.51	-0.55	-1.06	-0.06	-0.01	-0.79	0.39	-1.18	0.4	0.1	0.36	-2.16	-0.17	0.91	0.02	0.15	-1.11	-1.35	-0.92	0.02	-0.91	0.36	-0.48	0.15	-1.11	-1.35	-0.92	0.02	-0.91	0.36	-0.48	-0.2	-1.53	-2.63	2.28	-0.53	-1.18	2.01	-1.34	-0.67	-0.86	-1.07	-0.41	-0.32	0.27	-0.64
CLNVSLADTNSLAVVSTQLIMPGQEAGL	cv-161	1	0.18	-1.67	-0.46	-0.21	0	1.2	-1.61	-0.19	1.36	0.07	0.26	-0.8	0.22	-1.37	0.08	-0.62	-0.99	0	-0.37	0.69	-0.55	0.85	0.73	-0.8	0.76	-0.92	-0.17	-1.91	0.22	-1.4	-0.24	-0.03	-0.67	-0.86	-1.07	-0.41	-0.32	0.27	-0.64	0.11	1.36	0.07	0.26	-0.8	0.22	-1.37	0.08
SVPNMSLDQSVVELYTDTAFSWSVGARA	cv-162	1	-0.67	-0.86	-1.07	-0.41	-0.32	0.27	-0.64	0.11	0.76	-0.92	-0.17	-1.91	0.22	-1.4	-0.24	-0.03	0.22	-0.17	-0.5	0.05	-0.01	-1.34	-0.19	3.56	-0.99	0	-0.37	0.69	-0.55	0.85	0.73	-0.8	1.01	-0.53	0.43	0	0.23	0.1	-0.86	-0.68	-0.67	-0.86	-1.07	-0.41	-0.32	0.27	-0.64
LEIDSLFEGIDFYTSITRARFEELCSDL	cv-163	1	1.36	0.07	0.26	-0.8	0.22	-1.37	0.08	-0.62	-1.18	0.4	0.1	0.36	-2.16	-0.17	0.91	0.02	1.27	-0.14	0.3	-1.8	0.3	-1.61	-0.16	-0.13	-1.15	0.67	-0.41	-0.01	-2.68	1.31	0.03	0.56	-0.67	-0.86	-1.07	-0.41	-0.32	0.27	-0.64	0.11	1.36	0.07	0.26	-0.8	0.22	-1.37	0.08
GFVSLLAPGAKQNVQLINTNGSWHLNST	cv-164	1	-0.2	-1.53	-2.63	2.28	-0.53	-1.18	2.01	-1.34	1.52	0.61	0.96	-0.16	0.25	0.28	-1.33	-0.2	0.76	-0.92	-0.17	-1.91	0.22	-1.4	-0.24	-0.03	-0.67	-0.86	-1.07	-0.41	-0.32	0.27	-0.64	0.11	1.36	0.07	0.26	-0.8	0.22	-1.37	0.08	-0.62	1.36	0.07	0.26	-0.8	0.22	-1.37	0.08
NPAIASLMAFTAAVTSPLTTSQTLLFNI	cv-165	1	-0.99	0	-0.37	0.69	-0.55	0.85	0.73	-0.8	0.22	-0.17	-0.5	0.05	-0.01	-1.34	-0.19	3.56	0.15	-1.11	-1.35	-0.92	0.02	-0.91	0.36	-0.48	1.27	-0.14	0.3	-1.8	0.3	-1.61	-0.16	-0.13	0.15	-1.11	-1.35	-0.92	0.02	-0.91	0.36	-0.48	-0.67	-0.86	-1.07	-0.41	-0.32	0.27	-0.64
QSGDYSLVIVTTFVHYANFHNYFVPNLK	cv-166	1	-0.96	0.12	0.18	0.16	0.09	0.42	-0.2	-0.41	-0.67	-0.86	-1.07	-0.41	-0.32	0.27	-0.64	0.11	-0.2	-1.53	-2.63	2.28	-0.53	-1.18	2.01	-1.34	-1.15	0.67	-0.41	-0.01	-2.68	1.31	0.03	0.56	0.61	1.6	1.17	0.73	0.53	0.25	-0.96	-0.52	-0.67	-0.86	-1.07	-0.41	-0.32	0.27	-0.64
GIAYFSMVGNWAKVLVVLLLFAGVDAET	cv-167	1	-0.2	-1.53	-2.63	2.28	-0.53	-1.18	2.01	-1.34	1.27	-0.14	0.3	-1.8	0.3	-1.61	-0.16	-0.13	0.15	-1.11	-1.35	-0.92	0.02	-0.91	0.36	-0.48	0.61	1.6	1.17	0.73	0.53	0.25	-0.96	-0.52	1.52	0.61	0.96	-0.16	0.25	0.28	-1.33	-0.2	-0.67	-0.86	-1.07	-0.41	-0.32	0.27	-0.64
TLELRSRYWAIRTRSGGNTNQQRASAGQ	cv-168	1	-0.34	-0.51	-0.55	-1.06	-0.06	-0.01	-0.79	0.39	1.36	0.07	0.26	-0.8	0.22	-1.37	0.08	-0.62	-1.18	0.4	0.1	0.36	-2.16	-0.17	0.91	0.02	1.36	0.07	0.26	-0.8	0.22	-1.37	0.08	-0.62	-1.47	1.45	1.24	1.27	1.55	1.47	1.3	0.83	-0.67	-0.86	-1.07	-0.41	-0.32	0.27	-0.64
HTISSDYVIPIGTYGQMKNGSTPMFNDI	cv-169	1	-0.43	-0.25	0.37	0.19	0.51	1.28	0.93	0.65	-0.34	-0.51	-0.55	-1.06	-0.06	-0.01	-0.79	0.39	1.27	-0.14	0.3	-1.8	0.3	-1.61	-0.16	-0.13	-0.67	-0.86	-1.07	-0.41	-0.32	0.27	-0.64	0.11	-0.67	-0.86	-1.07	-0.41	-0.32	0.27	-0.64	0.11	-1.15	0.67	-0.41	-0.01	-2.68	1.31	0.03
QDDISSSYTTTTTITAPPPGVLQNGGDK	cv-170	1	-0.96	0.12	0.18	0.16	0.09	0.42	-0.2	-0.41	-1.15	0.67	-0.41	-0.01	-2.68	1.31	0.03	0.56	-1.15	0.67	-0.41	-0.01	-2.68	1.31	0.03	0.56	1.27	-0.14	0.3	-1.8	0.3	-1.61	-0.16	-0.13	-0.67	-0.86	-1.07	-0.41	-0.32	0.27	-0.64	0.11	-0.67	-0.86	-1.07	-0.41	-0.32	0.27	-0.64
PILSTLPETTVVRRRGRSPRRRTPSPRR	cv-171	1	0.22	-0.17	-0.5	0.05	-0.01	-1.34	-0.19	3.56	1.27	-0.14	0.3	-1.8	0.3	-1.61	-0.16	-0.13	1.36	0.07	0.26	-0.8	0.22	-1.37	0.08	-0.62	-0.67	-0.86	-1.07	-0.41	-0.32	0.27	-0.64	0.11	-0.34	-0.51	-0.55	-1.06	-0.06	-0.01	-0.79	0.39	1.36	0.07	0.26	-0.8	0.22	-1.37	0.08
APPPASTNRQSGRQPTPLSPPLRDTHPQ	cv-172	1	0.15	-1.11	-1.35	-0.92	0.02	-0.91	0.36	-0.48	0.22	-0.17	-0.5	0.05	-0.01	-1.34	-0.19	3.56	0.22	-0.17	-0.5	0.05	-0.01	-1.34	-0.19	3.56	0.22	-0.17	-0.5	0.05	-0.01	-1.34	-0.19	3.56	0.15	-1.11	-1.35	-0.92	0.02	-0.91	0.36	-0.48	-0.67	-0.86	-1.07	-0.41	-0.32	0.27	-0.64
QLWVDSTPPPGTRVRAMAIYKQSQHMTE	cv-173	1	-0.96	0.12	0.18	0.16	0.09	0.42	-0.2	-0.41	1.36	0.07	0.26	-0.8	0.22	-1.37	0.08	-0.62	1.5	2.06	1.79	0.75	0.75	-0.13	-1.01	-0.85	0.76	-0.92	-0.17	-1.91	0.22	-1.4	-0.24	-0.03	-1.15	0.67	-0.41	-0.01	-2.68	1.31	0.03	0.56	-0.67	-0.86	-1.07	-0.41	-0.32	0.27	-0.64
EPNWASVKKDLISYGGGWRLSAQWQKGE	cv-174	1	-1.18	0.4	0.1	0.36	-2.16	-0.17	0.91	0.02	0.22	-0.17	-0.5	0.05	-0.01	-1.34	-0.19	3.56	-0.99	0	-0.37	0.69	-0.55	0.85	0.73	-0.8	1.5	2.06	1.79	0.75	0.75	-0.13	-1.01	-0.85	0.15	-1.11	-1.35	-0.92	0.02	-0.91	0.36	-0.48	-0.67	-0.86	-1.07	-0.41	-0.32	0.27	-0.64
KGTEITHAVVIKKLNEILQARGKKGTDR	cv-175	1	-1.17	0.7	0.7	0.8	1.64	0.67	1.63	0.13	-0.2	-1.53	-2.63	2.28	-0.53	-1.18	2.01	-1.34	-0.34	-0.51	-0.55	-1.06	-0.06	-0.01	-0.79	0.39	-1.18	0.4	0.1	0.36	-2.16	-0.17	0.91	0.02	1.27	-0.14	0.3	-1.8	0.3	-1.61	-0.16	-0.13	-0.34	-0.51	-0.55	-1.06	-0.06	-0.01	-0.79
QHLSHATHGPPVQLPPHPSGLQPPGIPP	cv-176	1	-0.96	0.12	0.18	0.16	0.09	0.42	-0.2	-0.41	-0.43	-0.25	0.37	0.19	0.51	1.28	0.93	0.65	1.36	0.07	0.26	-0.8	0.22	-1.37	0.08	-0.62	-0.67	-0.86	-1.07	-0.41	-0.32	0.27	-0.64	0.11	-0.43	-0.25	0.37	0.19	0.51	1.28	0.93	0.65	0.15	-1.11	-1.35	-0.92	0.02	-0.91	0.36
TQVLNTHYVAPRRLLLTGTPLQNKLPEL	cv-177	1	-0.34	-0.51	-0.55	-1.06	-0.06	-0.01	-0.79	0.39	-0.96	0.12	0.18	0.16	0.09	0.42	-0.2	-0.41	0.76	-0.92	-0.17	-1.91	0.22	-1.4	-0.24	-0.03	1.36	0.07	0.26	-0.8	0.22	-1.37	0.08	-0.62	-0.99	0	-0.37	0.69	-0.55	0.85	0.73	-0.8	-0.34	-0.51	-0.55	-1.06	-0.06	-0.01	-0.79
LWHYPCTINYTIFKIRMYVGGVEHRLEA	cv-178	1	1.36	0.07	0.26	-0.8	0.22	-1.37	0.08	-0.62	1.5	2.06	1.79	0.75	0.75	-0.13	-1.01	-0.85	-0.43	-0.25	0.37	0.19	0.51	1.28	0.93	0.65	0.61	1.6	1.17	0.73	0.53	0.25	-0.96	-0.52	0.22	-0.17	-0.5	0.05	-0.01	-1.34	-0.19	3.56	0.18	-1.67	-0.46	-0.21	0	1.2	-1.61
SSAFTITDQVPFSVSVSQLRALDGGNKH	cv-179	1	-0.67	-0.86	-1.07	-0.41	-0.32	0.27	-0.64	0.11	-0.67	-0.86	-1.07	-0.41	-0.32	0.27	-0.64	0.11	0.15	-1.11	-1.35	-0.92	0.02	-0.91	0.36	-0.48	1.52	0.61	0.96	-0.16	0.25	0.28	-1.33	-0.2	-0.34	-0.51	-0.55	-1.06	-0.06	-0.01	-0.79	0.39	1.27	-0.14	0.3	-1.8	0.3	-1.61	-0.16
DKADGTLDSQVMSLHNLVHSFLNGTNAL	cv-180	1	-1.15	0.67	-0.41	-0.01	-2.68	1.31	0.03	0.56	-1.17	0.7	0.7	0.8	1.64	0.67	1.63	0.13	0.15	-1.11	-1.35	-0.92	0.02	-0.91	0.36	-0.48	-1.15	0.67	-0.41	-0.01	-2.68	1.31	0.03	0.56	-0.2	-1.53	-2.63	2.28	-0.53	-1.18	2.01	-1.34	-0.34	-0.51	-0.55	-1.06	-0.06	-0.01	-0.79
VMRETLFIGSHVVLRELRLNVTTQGPN	cv-181	1	0.76	-0.92	-0.17	-1.91	0.22	-1.4	-0.24	-0.03	0.76	-0.92	-0.17	-1.91	0.22	-1.4	-0.24	-0.03	1.01	-0.53	0.43	0	0.23	0.1	-0.86	-0.68	-1.47	1.45	1.24	1.27	1.55	1.47	1.3	0.83	-1.18	0.4	0.1	0.36	-2.16	-0.17	0.91	0.02	-0.34	-0.51	-0.55	-1.06	-0.06	-0.01	-0.79
RKAVGTPAGGGFPRRHSVTLPSSKFHQN	cv-182	1	-1.47	1.45	1.24	1.27	1.55	1.47	1.3	0.83	-1.17	0.7	0.7	0.8	1.64	0.67	1.63	0.13	0.15	-1.11	-1.35	-0.92	0.02	-0.91	0.36	-0.48	0.76	-0.92	-0.17	-1.91	0.22	-1.4	-0.24	-0.03	-0.2	-1.53	-2.63	2.28	-0.53	-1.18	2.01	-1.34	-0.34	-0.51	-0.55	-1.06	-0.06	-0.01	-0.79
LSEGCTPYDINQMLNCVGDHQAAMQIIR	cv-183	1	1.36	0.07	0.26	-0.8	0.22	-1.37	0.08	-0.62	-0.67	-0.86	-1.07	-0.41	-0.32	0.27	-0.64	0.11	-1.18	0.4	0.1	0.36	-2.16	-0.17	0.91	0.02	-0.2	-1.53	-2.63	2.28	-0.53	-1.18	2.01	-1.34	0.18	-1.67	-0.46	-0.21	0	1.2	-1.61	-0.19	-0.34	-0.51	-0.55	-1.06	-0.06	-0.01	-0.79
IHSQRRQDILDLWIYHTQGYFPDWQNYT	cv-184	1	0.61	1.6	1.17	0.73	0.53	0.25	-0.96	-0.52	-0.43	-0.25	0.37	0.19	0.51	1.28	0.93	0.65	-0.34	-0.51	-0.55	-1.06	-0.06	-0.01	-0.79	0.39	-0.96	0.12	0.18	0.16	0.09	0.42	-0.2	-0.41	-0.2	-1.53	-2.63	2.28	-0.53	-1.18	2.01	-1.34	0.61	1.6	1.17	0.73	0.53	0.25	-0.96
IAGTTSTLQEQIGWMTNNPPIPVGEIYK	cv-185	1	1.27	-0.14	0.3	-1.8	0.3	-1.61	-0.16	-0.13	0.15	-1.11	-1.35	-0.92	0.02	-0.91	0.36	-0.48	-0.2	-1.53	-2.63	2.28	-0.53	-1.18	2.01	-1.34	-0.34	-0.51	-0.55	-1.06	-0.06	-0.01	-0.79	0.39	-0.34	-0.51	-0.55	-1.06	-0.06	-0.01	-0.79	0.39	-0.67	-0.86	-1.07	-0.41	-0.32	0.27	-0.64
PTNTVFDAKRLIGRRFDDAVVQSDMKHW	cv-186	1	0.22	-0.17	-0.5	0.05	-0.01	-1.34	-0.19	3.56	-0.34	-0.51	-0.55	-1.06	-0.06	-0.01	-0.79	0.39	-0.99	0	-0.37	0.69	-0.55	0.85	0.73	-0.8	-0.34	-0.51	-0.55	-1.06	-0.06	-0.01	-0.79	0.39	0.76	-0.92	-0.17	-1.91	0.22	-1.4	-0.24	-0.03	1.52	0.61	0.96	-0.16	0.25	0.28	-1.33
KKKSVTVLDVGDAYFSVPLDEDFRKYTA	cv-187	1	-1.17	0.7	0.7	0.8	1.64	0.67	1.63	0.13	-1.17	0.7	0.7	0.8	1.64	0.67	1.63	0.13	-1.17	0.7	0.7	0.8	1.64	0.67	1.63	0.13	-0.67	-0.86	-1.07	-0.41	-0.32	0.27	-0.64	0.11	0.76	-0.92	-0.17	-1.91	0.22	-1.4	-0.24	-0.03	-0.34	-0.51	-0.55	-1.06	-0.06	-0.01	-0.79
PNNNGTYACFVSNLATGRNNSIVKSITV	cv-188	1	0.22	-0.17	-0.5	0.05	-0.01	-1.34	-0.19	3.56	-0.99	0	-0.37	0.69	-0.55	0.85	0.73	-0.8	-0.99	0	-0.37	0.69	-0.55	0.85	0.73	-0.8	-0.99	0	-0.37	0.69	-0.55	0.85	0.73	-0.8	-0.2	-1.53	-2.63	2.28	-0.53	-1.18	2.01	-1.34	-0.34	-0.51	-0.55	-1.06	-0.06	-0.01	-0.79
DQLPGVFSDGRVACAPVPAPAGPIVRPW	cv-189	1	-1.15	0.67	-0.41	-0.01	-2.68	1.31	0.03	0.56	-0.96	0.12	0.18	0.16	0.09	0.42	-0.2	-0.41	1.36	0.07	0.26	-0.8	0.22	-1.37	0.08	-0.62	0.22	-0.17	-0.5	0.05	-0.01	-1.34	-0.19	3.56	-0.2	-1.53	-2.63	2.28	-0.53	-1.18	2.01	-1.34	0.76	-0.92	-0.17	-1.91	0.22	-1.4	-0.24
PRFIAVGYVDDTQFVRFDSDAASQKMEP	cv-190	1	0.22	-0.17	-0.5	0.05	-0.01	-1.34	-0.19	3.56	-1.47	1.45	1.24	1.27	1.55	1.47	1.3	0.83	1.52	0.61	0.96	-0.16	0.25	0.28	-1.33	-0.2	1.27	-0.14	0.3	-1.8	0.3	-1.61	-0.16	-0.13	0.15	-1.11	-1.35	-0.92	0.02	-0.91	0.36	-0.48	0.76	-0.92	-0.17	-1.91	0.22	-1.4	-0.24
EWDRVHPVHAGPIAPGQMREPRGSDIAG	cv-191	1	-1.18	0.4	0.1	0.36	-2.16	-0.17	0.91	0.02	1.5	2.06	1.79	0.75	0.75	-0.13	-1.01	-0.85	-1.15	0.67	-0.41	-0.01	-2.68	1.31	0.03	0.56	-1.47	1.45	1.24	1.27	1.55	1.47	1.3	0.83	0.76	-0.92	-0.17	-1.91	0.22	-1.4	-0.24	-0.03	-0.43	-0.25	0.37	0.19	0.51	1.28	0.93
PEREVLEWRFDSRLAFHHVARELHPEYF	cv-192	1	0.22	-0.17	-0.5	0.05	-0.01	-1.34	-0.19	3.56	-1.18	0.4	0.1	0.36	-2.16	-0.17	0.91	0.02	-1.47	1.45	1.24	1.27	1.55	1.47	1.3	0.83	-1.18	0.4	0.1	0.36	-2.16	-0.17	0.91	0.02	0.76	-0.92	-0.17	-1.91	0.22	-1.4	-0.24	-0.03	1.36	0.07	0.26	-0.8	0.22	-1.37	0.08
VWLTVMSNTLLSAWILTAGFLIFLIGFA	cv-193	1	0.76	-0.92	-0.17	-1.91	0.22	-1.4	-0.24	-0.03	1.5	2.06	1.79	0.75	0.75	-0.13	-1.01	-0.85	1.36	0.07	0.26	-0.8	0.22	-1.37	0.08	-0.62	-0.34	-0.51	-0.55	-1.06	-0.06	-0.01	-0.79	0.39	0.76	-0.92	-0.17	-1.91	0.22	-1.4	-0.24	-0.03	1.01	-0.53	0.43	0	0.23	0.1	-0.86
VRVQEVPKLKVCALRVTSRARSRILRAG	cv-194	1	0.76	-0.92	-0.17	-1.91	0.22	-1.4	-0.24	-0.03	-1.47	1.45	1.24	1.27	1.55	1.47	1.3	0.83	0.76	-0.92	-0.17	-1.91	0.22	-1.4	-0.24	-0.03	-0.96	0.12	0.18	0.16	0.09	0.42	-0.2	-0.41	-1.18	0.4	0.1	0.36	-2.16	-0.17	0.91	0.02	0.76	-0.92	-0.17	-1.91	0.22	-1.4	-0.24
AYFSVPLDKDFRKYTAFTIPSINNETPG	cv-195	1	0.15	-1.11	-1.35	-0.92	0.02	-0.91	0.36	-0.48	0.61	1.6	1.17	0.73	0.53	0.25	-0.96	-0.52	1.52	0.61	0.96	-0.16	0.25	0.28	-1.33	-0.2	-0.67	-0.86	-1.07	-0.41	-0.32	0.27	-0.64	0.11	0.76	-0.92	-0.17	-1.91	0.22	-1.4	-0.24	-0.03	0.22	-0.17	-0.5	0.05	-0.01	-1.34	-0.19
QAQAAVQGPVGTDFKPLNSTPATTTEPP	cv-196	1	-0.96	0.12	0.18	0.16	0.09	0.42	-0.2	-0.41	0.15	-1.11	-1.35	-0.92	0.02	-0.91	0.36	-0.48	-0.96	0.12	0.18	0.16	0.09	0.42	-0.2	-0.41	0.15	-1.11	-1.35	-0.92	0.02	-0.91	0.36	-0.48	0.15	-1.11	-1.35	-0.92	0.02	-0.91	0.36	-0.48	0.76	-0.92	-0.17	-1.91	0.22	-1.4	-0.24
KAGLLVSDGGPNLYNIRNLHIPEVCLKW	cv-197	1	-1.17	0.7	0.7	0.8	1.64	0.67	1.63	0.13	0.15	-1.11	-1.35	-0.92	0.02	-0.91	0.36	-0.48	-0.2	-1.53	-2.63	2.28	-0.53	-1.18	2.01	-1.34	1.36	0.07	0.26	-0.8	0.22	-1.37	0.08	-0.62	1.36	0.07	0.26	-0.8	0.22	-1.37	0.08	-0.62	0.76	-0.92	-0.17	-1.91	0.22	-1.4	-0.24
LHCLLVTNPHTDAWKSHGLVEVASYCEE	cv-198	1	1.36	0.07	0.26	-0.8	0.22	-1.37	0.08	-0.62	-0.43	-0.25	0.37	0.19	0.51	1.28	0.93	0.65	0.18	-1.67	-0.46	-0.21	0	1.2	-1.61	-0.19	1.36	0.07	0.26	-0.8	0.22	-1.37	0.08	-0.62	1.36	0.07	0.26	-0.8	0.22	-1.37	0.08	-0.62	0.76	-0.92	-0.17	-1.91	0.22	-1.4	-0.24
LKHIVWASRELERFAVNPGLLETSEGCR	cv-199	1	1.36	0.07	0.26	-0.8	0.22	-1.37	0.08	-0.62	-1.17	0.7	0.7	0.8	1.64	0.67	1.63	0.13	-0.43	-0.25	0.37	0.19	0.51	1.28	0.93	0.65	1.27	-0.14	0.3	-1.8	0.3	-1.61	-0.16	-0.13	0.76	-0.92	-0.17	-1.91	0.22	-1.4	-0.24	-0.03	1.5	2.06	1.79	0.75	0.75	-0.13	-1.01
KSSVIGWPTVRERMRRAEPAADGVGAAS	cv-200	1	-1.17	0.7	0.7	0.8	1.64	0.67	1.63	0.13	-0.67	-0.86	-1.07	-0.41	-0.32	0.27	-0.64	0.11	-0.67	-0.86	-1.07	-0.41	-0.32	0.27	-0.64	0.11	0.76	-0.92	-0.17	-1.91	0.22	-1.4	-0.24	-0.03	1.27	-0.14	0.3	-1.8	0.3	-1.61	-0.16	-0.13	-0.2	-1.53	-2.63	2.28	-0.53	-1.18	2.01
TDYREYHTDTTVKFVVKMTEEKLAEAER	cv-201	1	-0.34	-0.51	-0.55	-1.06	-0.06	-0.01	-0.79	0.39	-1.15	0.67	-0.41	-0.01	-2.68	1.31	0.03	0.56	0.61	1.6	1.17	0.73	0.53	0.25	-0.96	-0.52	-1.47	1.45	1.24	1.27	1.55	1.47	1.3	0.83	-1.18	0.4	0.1	0.36	-2.16	-0.17	0.91	0.02	0.61	1.6	1.17	0.73	0.53	0.25	-0.96
RTDLSYIKSFVSDALGTTSIQTPWIDDN	cv-202	1	-1.47	1.45	1.24	1.27	1.55	1.47	1.3	0.83	-0.34	-0.51	-0.55	-1.06	-0.06	-0.01	-0.79	0.39	-1.15	0.67	-0.41	-0.01	-2.68	1.31	0.03	0.56	1.36	0.07	0.26	-0.8	0.22	-1.37	0.08	-0.62	-0.67	-0.86	-1.07	-0.41	-0.32	0.27	-0.64	0.11	0.61	1.6	1.17	0.73	0.53	0.25	-0.96
KASEYLQLVFGIEVVEVVPISHLYILVT	cv-203	1	-1.17	0.7	0.7	0.8	1.64	0.67	1.63	0.13	0.15	-1.11	-1.35	-0.92	0.02	-0.91	0.36	-0.48	-0.67	-0.86	-1.07	-0.41	-0.32	0.27	-0.64	0.11	-1.18	0.4	0.1	0.36	-2.16	-0.17	0.91	0.02	0.61	1.6	1.17	0.73	0.53	0.25	-0.96	-0.52	1.36	0.07	0.26	-0.8	0.22	-1.37	0.08
TIDVYMIMVKCWMIDSECRPRFRELVSE	cv-204	1	-0.34	-0.51	-0.55	-1.06	-0.06	-0.01	-0.79	0.39	1.27	-0.14	0.3	-1.8	0.3	-1.61	-0.16	-0.13	-1.15	0.67	-0.41	-0.01	-2.68	1.31	0.03	0.56	0.76	-0.92	-0.17	-1.91	0.22	-1.4	-0.24	-0.03	0.61	1.6	1.17	0.73	0.53	0.25	-0.96	-0.52	1.01	-0.53	0.43	0	0.23	0.1	-0.86
VIDEDYRGNVGVVLFNFGKEKFEVKKGD	cv-205	1	0.76	-0.92	-0.17	-1.91	0.22	-1.4	-0.24	-0.03	1.27	-0.14	0.3	-1.8	0.3	-1.61	-0.16	-0.13	-1.15	0.67	-0.41	-0.01	-2.68	1.31	0.03	0.56	-1.18	0.4	0.1	0.36	-2.16	-0.17	0.91	0.02	-1.15	0.67	-0.41	-0.01	-2.68	1.31	0.03	0.56	0.61	1.6	1.17	0.73	0.53	0.25	-0.96
ILDRYYTPTISRERAVELLRKCLEELQK	cv-206	1	1.27	-0.14	0.3	-1.8	0.3	-1.61	-0.16	-0.13	1.36	0.07	0.26	-0.8	0.22	-1.37	0.08	-0.62	-1.15	0.67	-0.41	-0.01	-2.68	1.31	0.03	0.56	-1.47	1.45	1.24	1.27	1.55	1.47	1.3	0.83	0.61	1.6	1.17	0.73	0.53	0.25	-0.96	-0.52	0.61	1.6	1.17	0.73	0.53	0.25	-0.96
RHQSDRYVKIKRNWRKPRGIDNRVRRRF	cv-207	1	-1.47	1.45	1.24	1.27	1.55	1.47	1.3	0.83	-0.43	-0.25	0.37	0.19	0.51	1.28	0.93	0.65	-0.96	0.12	0.18	0.16	0.09	0.42	-0.2	-0.41	-0.67	-0.86	-1.07	-0.41	-0.32	0.27	-0.64	0.11	-1.15	0.67	-0.41	-0.01	-2.68	1.31	0.03	0.56	-1.47	1.45	1.24	1.27	1.55	1.47	1.3
ELVVSYVNVNMGLKIRQLLWFHISCLTF	cv-208	1	-1.18	0.4	0.1	0.36	-2.16	-0.17	0.91	0.02	1.36	0.07	0.26	-0.8	0.22	-1.37	0.08	-0.62	0.76	-0.92	-0.17	-1.91	0.22	-1.4	-0.24	-0.03	0.76	-0.92	-0.17	-1.91	0.22	-1.4	-0.24	-0.03	-0.67	-0.86	-1.07	-0.41	-0.32	0.27	-0.64	0.11	0.61	1.6	1.17	0.73	0.53	0.25	-0.96
RGRSTYYWPRPRRYVQPPEMIGPMRPEG	cv-209	1	-1.47	1.45	1.24	1.27	1.55	1.47	1.3	0.83	-0.2	-1.53	-2.63	2.28	-0.53	-1.18	2.01	-1.34	-1.47	1.45	1.24	1.27	1.55	1.47	1.3	0.83	-0.67	-0.86	-1.07	-0.41	-0.32	0.27	-0.64	0.11	-0.34	-0.51	-0.55	-1.06	-0.06	-0.01	-0.79	0.39	0.61	1.6	1.17	0.73	0.53	0.25	-0.96
PLRPMTYKAAVDLSHFLKEKGGLEGLIH	ncv-1	-1	0.22	-0.17	-0.5	0.05	-0.01	-1.34	-0.19	3.56	1.36	0.07	0.26	-0.8	0.22	-1.37	0.08	-0.62	-1.47	1.45	1.24	1.27	1.55	1.47	1.3	0.83	0.22	-0.17	-0.5	0.05	-0.01	-1.34	-0.19	3.56	1.01	-0.53	0.43	0	0.23	0.1	-0.86	-0.68	-0.34	-0.51	-0.55	-1.06	-0.06	-0.01	-0.79
ATLEEMMTACQGVGGPGHKARVLAEAMS	ncv-2	-1	0.15	-1.11	-1.35	-0.92	0.02	-0.91	0.36	-0.48	-0.34	-0.51	-0.55	-1.06	-0.06	-0.01	-0.79	0.39	1.36	0.07	0.26	-0.8	0.22	-1.37	0.08	-0.62	-1.18	0.4	0.1	0.36	-2.16	-0.17	0.91	0.02	-1.18	0.4	0.1	0.36	-2.16	-0.17	0.91	0.02	1.01	-0.53	0.43	0	0.23	0.1	-0.86
AIRFIGRAMADRGLLRDIKAKTAYEKIL	ncv-3	-1	0.15	-1.11	-1.35	-0.92	0.02	-0.91	0.36	-0.48	1.27	-0.14	0.3	-1.8	0.3	-1.61	-0.16	-0.13	-1.47	1.45	1.24	1.27	1.55	1.47	1.3	0.83	1.52	0.61	0.96	-0.16	0.25	0.28	-1.33	-0.2	1.27	-0.14	0.3	-1.8	0.3	-1.61	-0.16	-0.13	-0.2	-1.53	-2.63	2.28	-0.53	-1.18	2.01
GMLMICSAAENLWVTVYYGVPVWKDATT	ncv-4	-1	-0.2	-1.53	-2.63	2.28	-0.53	-1.18	2.01	-1.34	1.01	-0.53	0.43	0	0.23	0.1	-0.86	-0.68	1.36	0.07	0.26	-0.8	0.22	-1.37	0.08	-0.62	1.01	-0.53	0.43	0	0.23	0.1	-0.86	-0.68	1.27	-0.14	0.3	-1.8	0.3	-1.61	-0.16	-0.13	0.18	-1.67	-0.46	-0.21	0	1.2	-1.61
HTVPIYEGYALPHAILRLDLAGRDLTDY	ncv-5	-1	-0.43	-0.25	0.37	0.19	0.51	1.28	0.93	0.65	-0.34	-0.51	-0.55	-1.06	-0.06	-0.01	-0.79	0.39	0.76	-0.92	-0.17	-1.91	0.22	-1.4	-0.24	-0.03	0.22	-0.17	-0.5	0.05	-0.01	-1.34	-0.19	3.56	1.27	-0.14	0.3	-1.8	0.3	-1.61	-0.16	-0.13	0.61	1.6	1.17	0.73	0.53	0.25	-0.96
TAPPAHGVTSAPDTRPAPGSTAPPAHGV	ncv-6	-1	-0.34	-0.51	-0.55	-1.06	-0.06	-0.01	-0.79	0.39	0.15	-1.11	-1.35	-0.92	0.02	-0.91	0.36	-0.48	0.22	-0.17	-0.5	0.05	-0.01	-1.34	-0.19	3.56	0.22	-0.17	-0.5	0.05	-0.01	-1.34	-0.19	3.56	0.15	-1.11	-1.35	-0.92	0.02	-0.91	0.36	-0.48	-0.43	-0.25	0.37	0.19	0.51	1.28	0.93
ALLKIEGVYARDETEFYLGKRCAYVYKA	ncv-7	-1	0.15	-1.11	-1.35	-0.92	0.02	-0.91	0.36	-0.48	1.36	0.07	0.26	-0.8	0.22	-1.37	0.08	-0.62	1.36	0.07	0.26	-0.8	0.22	-1.37	0.08	-0.62	-1.17	0.7	0.7	0.8	1.64	0.67	1.63	0.13	1.27	-0.14	0.3	-1.8	0.3	-1.61	-0.16	-0.13	-1.18	0.4	0.1	0.36	-2.16	-0.17	0.91
APSNRVMIPATIGTAMYKLLKHSRVRAY	ncv-8	-1	0.15	-1.11	-1.35	-0.92	0.02	-0.91	0.36	-0.48	0.22	-0.17	-0.5	0.05	-0.01	-1.34	-0.19	3.56	-0.67	-0.86	-1.07	-0.41	-0.32	0.27	-0.64	0.11	-0.99	0	-0.37	0.69	-0.55	0.85	0.73	-0.8	-1.47	1.45	1.24	1.27	1.55	1.47	1.3	0.83	0.76	-0.92	-0.17	-1.91	0.22	-1.4	-0.24
FDNKFHIIGAVGIGIAVVMIFGMIFSMI	ncv-9	-1	1.52	0.61	0.96	-0.16	0.25	0.28	-1.33	-0.2	-1.15	0.67	-0.41	-0.01	-2.68	1.31	0.03	0.56	-0.99	0	-0.37	0.69	-0.55	0.85	0.73	-0.8	-1.17	0.7	0.7	0.8	1.64	0.67	1.63	0.13	1.52	0.61	0.96	-0.16	0.25	0.28	-1.33	-0.2	-0.43	-0.25	0.37	0.19	0.51	1.28	0.93
VSFVVGGLAVILPPLSPYFKYSVMINKA	ncv-10	-1	0.76	-0.92	-0.17	-1.91	0.22	-1.4	-0.24	-0.03	-0.67	-0.86	-1.07	-0.41	-0.32	0.27	-0.64	0.11	1.52	0.61	0.96	-0.16	0.25	0.28	-1.33	-0.2	0.76	-0.92	-0.17	-1.91	0.22	-1.4	-0.24	-0.03	0.76	-0.92	-0.17	-1.91	0.22	-1.4	-0.24	-0.03	-0.2	-1.53	-2.63	2.28	-0.53	-1.18	2.01
AAGWPMGYQAYSSWMYSYTDHQTTPTFV	ncv-11	-1	0.15	-1.11	-1.35	-0.92	0.02	-0.91	0.36	-0.48	0.15	-1.11	-1.35	-0.92	0.02	-0.91	0.36	-0.48	-0.2	-1.53	-2.63	2.28	-0.53	-1.18	2.01	-1.34	1.5	2.06	1.79	0.75	0.75	-0.13	-1.01	-0.85	0.22	-0.17	-0.5	0.05	-0.01	-1.34	-0.19	3.56	1.01	-0.53	0.43	0	0.23	0.1	-0.86
GGISLLSEFCRVLCCYVLEETSVMLAKR	ncv-12	-1	-0.2	-1.53	-2.63	2.28	-0.53	-1.18	2.01	-1.34	-0.2	-1.53	-2.63	2.28	-0.53	-1.18	2.01	-1.34	1.27	-0.14	0.3	-1.8	0.3	-1.61	-0.16	-0.13	-0.67	-0.86	-1.07	-0.41	-0.32	0.27	-0.64	0.11	1.36	0.07	0.26	-0.8	0.22	-1.37	0.08	-0.62	1.36	0.07	0.26	-0.8	0.22	-1.37	0.08
GIGRFYIQMCTELKLSDYEGRLIQNSLT	ncv-13	-1	-0.2	-1.53	-2.63	2.28	-0.53	-1.18	2.01	-1.34	1.27	-0.14	0.3	-1.8	0.3	-1.61	-0.16	-0.13	-0.2	-1.53	-2.63	2.28	-0.53	-1.18	2.01	-1.34	-1.47	1.45	1.24	1.27	1.55	1.47	1.3	0.83	1.52	0.61	0.96	-0.16	0.25	0.28	-1.33	-0.2	0.61	1.6	1.17	0.73	0.53	0.25	-0.96
GIAVGTTIVDADKYAVTVETRLIDERAA	ncv-14	-1	-0.2	-1.53	-2.63	2.28	-0.53	-1.18	2.01	-1.34	1.27	-0.14	0.3	-1.8	0.3	-1.61	-0.16	-0.13	0.15	-1.11	-1.35	-0.92	0.02	-0.91	0.36	-0.48	0.76	-0.92	-0.17	-1.91	0.22	-1.4	-0.24	-0.03	-0.2	-1.53	-2.63	2.28	-0.53	-1.18	2.01	-1.34	-0.34	-0.51	-0.55	-1.06	-0.06	-0.01	-0.79
IGKMRYVSVRDFKGKVLIDIREYWMDPE	ncv-15	-1	1.27	-0.14	0.3	-1.8	0.3	-1.61	-0.16	-0.13	-0.2	-1.53	-2.63	2.28	-0.53	-1.18	2.01	-1.34	-1.17	0.7	0.7	0.8	1.64	0.67	1.63	0.13	1.01	-0.53	0.43	0	0.23	0.1	-0.86	-0.68	-1.47	1.45	1.24	1.27	1.55	1.47	1.3	0.83	0.61	1.6	1.17	0.73	0.53	0.25	-0.96
TLCSALYVGDLCGSVFLVGQLFTFSPRR	ncv-16	-1	-0.34	-0.51	-0.55	-1.06	-0.06	-0.01	-0.79	0.39	1.36	0.07	0.26	-0.8	0.22	-1.37	0.08	-0.62	0.18	-1.67	-0.46	-0.21	0	1.2	-1.61	-0.19	-0.67	-0.86	-1.07	-0.41	-0.32	0.27	-0.64	0.11	0.15	-1.11	-1.35	-0.92	0.02	-0.91	0.36	-0.48	1.36	0.07	0.26	-0.8	0.22	-1.37	0.08
VDNASLARLDLERKVESLQEEIAFLKKL	ncv-17	-1	0.76	-0.92	-0.17	-1.91	0.22	-1.4	-0.24	-0.03	-1.15	0.67	-0.41	-0.01	-2.68	1.31	0.03	0.56	-0.99	0	-0.37	0.69	-0.55	0.85	0.73	-0.8	0.15	-1.11	-1.35	-0.92	0.02	-0.91	0.36	-0.48	-0.67	-0.86	-1.07	-0.41	-0.32	0.27	-0.64	0.11	1.36	0.07	0.26	-0.8	0.22	-1.37	0.08
IDTLTCGFADLMGYIPLVGAPLGGAARA	ncv-18	-1	1.27	-0.14	0.3	-1.8	0.3	-1.61	-0.16	-0.13	-1.15	0.67	-0.41	-0.01	-2.68	1.31	0.03	0.56	-0.34	-0.51	-0.55	-1.06	-0.06	-0.01	-0.79	0.39	1.36	0.07	0.26	-0.8	0.22	-1.37	0.08	-0.62	-0.34	-0.51	-0.55	-1.06	-0.06	-0.01	-0.79	0.39	0.18	-1.67	-0.46	-0.21	0	1.2	-1.61
ALSEGATPQDLNTMLNTVGGHQAAMQML	ncv-19	-1	0.15	-1.11	-1.35	-0.92	0.02	-0.91	0.36	-0.48	1.36	0.07	0.26	-0.8	0.22	-1.37	0.08	-0.62	-0.67	-0.86	-1.07	-0.41	-0.32	0.27	-0.64	0.11	-1.18	0.4	0.1	0.36	-2.16	-0.17	0.91	0.02	-0.2	-1.53	-2.63	2.28	-0.53	-1.18	2.01	-1.34	0.15	-1.11	-1.35	-0.92	0.02	-0.91	0.36
LEYRQVPDSDPARYEFLWGPRALAETSY	ncv-20	-1	1.36	0.07	0.26	-0.8	0.22	-1.37	0.08	-0.62	-1.18	0.4	0.1	0.36	-2.16	-0.17	0.91	0.02	0.61	1.6	1.17	0.73	0.53	0.25	-0.96	-0.52	-1.47	1.45	1.24	1.27	1.55	1.47	1.3	0.83	-0.96	0.12	0.18	0.16	0.09	0.42	-0.2	-0.41	0.76	-0.92	-0.17	-1.91	0.22	-1.4	-0.24
IVKNIDDGTSDRPYSHALVAGIDRYPRK	ncv-21	-1	1.27	-0.14	0.3	-1.8	0.3	-1.61	-0.16	-0.13	0.76	-0.92	-0.17	-1.91	0.22	-1.4	-0.24	-0.03	-1.17	0.7	0.7	0.8	1.64	0.67	1.63	0.13	-0.99	0	-0.37	0.69	-0.55	0.85	0.73	-0.8	1.27	-0.14	0.3	-1.8	0.3	-1.61	-0.16	-0.13	-1.15	0.67	-0.41	-0.01	-2.68	1.31	0.03
DYFEEYGKIDTIEIITDRQSGKKRGFGF	ncv-22	-1	-1.15	0.67	-0.41	-0.01	-2.68	1.31	0.03	0.56	0.61	1.6	1.17	0.73	0.53	0.25	-0.96	-0.52	1.52	0.61	0.96	-0.16	0.25	0.28	-1.33	-0.2	-1.18	0.4	0.1	0.36	-2.16	-0.17	0.91	0.02	-1.18	0.4	0.1	0.36	-2.16	-0.17	0.91	0.02	0.61	1.6	1.17	0.73	0.53	0.25	-0.96
EALLDTGADDTVLEEMNLPGKWKPKMIG	ncv-23	-1	-1.18	0.4	0.1	0.36	-2.16	-0.17	0.91	0.02	0.15	-1.11	-1.35	-0.92	0.02	-0.91	0.36	-0.48	1.36	0.07	0.26	-0.8	0.22	-1.37	0.08	-0.62	1.36	0.07	0.26	-0.8	0.22	-1.37	0.08	-0.62	-1.15	0.67	-0.41	-0.01	-2.68	1.31	0.03	0.56	-0.34	-0.51	-0.55	-1.06	-0.06	-0.01	-0.79
ARKRSAHTNDVKQLTEVVQKVSTESIVI	ncv-24	-1	0.15	-1.11	-1.35	-0.92	0.02	-0.91	0.36	-0.48	-1.47	1.45	1.24	1.27	1.55	1.47	1.3	0.83	-1.17	0.7	0.7	0.8	1.64	0.67	1.63	0.13	-1.47	1.45	1.24	1.27	1.55	1.47	1.3	0.83	-0.67	-0.86	-1.07	-0.41	-0.32	0.27	-0.64	0.11	0.15	-1.11	-1.35	-0.92	0.02	-0.91	0.36
KKQLGSLVSDYCNVLNKEFTAGSVEITL	ncv-25	-1	-1.17	0.7	0.7	0.8	1.64	0.67	1.63	0.13	-1.17	0.7	0.7	0.8	1.64	0.67	1.63	0.13	-0.96	0.12	0.18	0.16	0.09	0.42	-0.2	-0.41	1.36	0.07	0.26	-0.8	0.22	-1.37	0.08	-0.62	-0.2	-1.53	-2.63	2.28	-0.53	-1.18	2.01	-1.34	-0.67	-0.86	-1.07	-0.41	-0.32	0.27	-0.64
VKTGTITTFEHAHNMRVMKFSVSPVVRV	ncv-26	-1	0.76	-0.92	-0.17	-1.91	0.22	-1.4	-0.24	-0.03	-1.17	0.7	0.7	0.8	1.64	0.67	1.63	0.13	-0.34	-0.51	-0.55	-1.06	-0.06	-0.01	-0.79	0.39	-0.2	-1.53	-2.63	2.28	-0.53	-1.18	2.01	-1.34	-0.34	-0.51	-0.55	-1.06	-0.06	-0.01	-0.79	0.39	1.27	-0.14	0.3	-1.8	0.3	-1.61	-0.16
TLYCVHQRIEIKDTKEALDKIEEEQNKS	ncv-27	-1	-0.34	-0.51	-0.55	-1.06	-0.06	-0.01	-0.79	0.39	1.36	0.07	0.26	-0.8	0.22	-1.37	0.08	-0.62	0.61	1.6	1.17	0.73	0.53	0.25	-0.96	-0.52	0.18	-1.67	-0.46	-0.21	0	1.2	-1.61	-0.19	0.76	-0.92	-0.17	-1.91	0.22	-1.4	-0.24	-0.03	-0.43	-0.25	0.37	0.19	0.51	1.28	0.93
GRERFEMFRELNEALELKDAQAGKEPGG	ncv-28	-1	-0.2	-1.53	-2.63	2.28	-0.53	-1.18	2.01	-1.34	-1.47	1.45	1.24	1.27	1.55	1.47	1.3	0.83	-1.18	0.4	0.1	0.36	-2.16	-0.17	0.91	0.02	-1.47	1.45	1.24	1.27	1.55	1.47	1.3	0.83	1.52	0.61	0.96	-0.16	0.25	0.28	-1.33	-0.2	-1.18	0.4	0.1	0.36	-2.16	-0.17	0.91
VKLWYQLEKEPIVGAETFYVDGAASRET	ncv-29	-1	0.76	-0.92	-0.17	-1.91	0.22	-1.4	-0.24	-0.03	-1.17	0.7	0.7	0.8	1.64	0.67	1.63	0.13	1.36	0.07	0.26	-0.8	0.22	-1.37	0.08	-0.62	1.5	2.06	1.79	0.75	0.75	-0.13	-1.01	-0.85	0.61	1.6	1.17	0.73	0.53	0.25	-0.96	-0.52	-0.96	0.12	0.18	0.16	0.09	0.42	-0.2
QQNNVEHKVETFSGVYKKLTGKDVNFEF	ncv-30	-1	-0.96	0.12	0.18	0.16	0.09	0.42	-0.2	-0.41	-0.96	0.12	0.18	0.16	0.09	0.42	-0.2	-0.41	-0.99	0	-0.37	0.69	-0.55	0.85	0.73	-0.8	-0.99	0	-0.37	0.69	-0.55	0.85	0.73	-0.8	0.76	-0.92	-0.17	-1.91	0.22	-1.4	-0.24	-0.03	-1.18	0.4	0.1	0.36	-2.16	-0.17	0.91
EKEPIVGAETFYVDGAANRETKLGKAGY	ncv-31	-1	-1.18	0.4	0.1	0.36	-2.16	-0.17	0.91	0.02	-1.17	0.7	0.7	0.8	1.64	0.67	1.63	0.13	-1.18	0.4	0.1	0.36	-2.16	-0.17	0.91	0.02	0.22	-0.17	-0.5	0.05	-0.01	-1.34	-0.19	3.56	1.27	-0.14	0.3	-1.8	0.3	-1.61	-0.16	-0.13	0.76	-0.92	-0.17	-1.91	0.22	-1.4	-0.24
HQAAMQMLKETINEEAAEWDRVHPVHAG	ncv-32	-1	-0.43	-0.25	0.37	0.19	0.51	1.28	0.93	0.65	-0.96	0.12	0.18	0.16	0.09	0.42	-0.2	-0.41	0.15	-1.11	-1.35	-0.92	0.02	-0.91	0.36	-0.48	0.15	-1.11	-1.35	-0.92	0.02	-0.91	0.36	-0.48	1.01	-0.53	0.43	0	0.23	0.1	-0.86	-0.68	-0.96	0.12	0.18	0.16	0.09	0.42	-0.2
CMFLASKLKETSPLTAEKLCIYTDNSIK	ncv-33	-1	0.18	-1.67	-0.46	-0.21	0	1.2	-1.61	-0.19	1.01	-0.53	0.43	0	0.23	0.1	-0.86	-0.68	1.52	0.61	0.96	-0.16	0.25	0.28	-1.33	-0.2	1.36	0.07	0.26	-0.8	0.22	-1.37	0.08	-0.62	0.15	-1.11	-1.35	-0.92	0.02	-0.91	0.36	-0.48	-0.67	-0.86	-1.07	-0.41	-0.32	0.27	-0.64
SLRILYMTDEVNDPSLTIKSIGHQWYWT	ncv-34	-1	-0.67	-0.86	-1.07	-0.41	-0.32	0.27	-0.64	0.11	1.36	0.07	0.26	-0.8	0.22	-1.37	0.08	-0.62	-1.47	1.45	1.24	1.27	1.55	1.47	1.3	0.83	1.27	-0.14	0.3	-1.8	0.3	-1.61	-0.16	-0.13	1.36	0.07	0.26	-0.8	0.22	-1.37	0.08	-0.62	0.61	1.6	1.17	0.73	0.53	0.25	-0.96
IMESGAKGCEVVVSGKLRGQRAKSMKFV	ncv-35	-1	1.27	-0.14	0.3	-1.8	0.3	-1.61	-0.16	-0.13	1.01	-0.53	0.43	0	0.23	0.1	-0.86	-0.68	-1.18	0.4	0.1	0.36	-2.16	-0.17	0.91	0.02	-0.67	-0.86	-1.07	-0.41	-0.32	0.27	-0.64	0.11	-0.2	-1.53	-2.63	2.28	-0.53	-1.18	2.01	-1.34	0.15	-1.11	-1.35	-0.92	0.02	-0.91	0.36
EGQELSDEDDEVYQVTVYQAGESDTDSF	ncv-36	-1	-1.18	0.4	0.1	0.36	-2.16	-0.17	0.91	0.02	-0.2	-1.53	-2.63	2.28	-0.53	-1.18	2.01	-1.34	-0.96	0.12	0.18	0.16	0.09	0.42	-0.2	-0.41	-1.18	0.4	0.1	0.36	-2.16	-0.17	0.91	0.02	1.36	0.07	0.26	-0.8	0.22	-1.37	0.08	-0.62	-0.67	-0.86	-1.07	-0.41	-0.32	0.27	-0.64
TTDGYLLRLFCVGFTKKRNNQIRKTSYA	ncv-37	-1	-0.34	-0.51	-0.55	-1.06	-0.06	-0.01	-0.79	0.39	-0.34	-0.51	-0.55	-1.06	-0.06	-0.01	-0.79	0.39	-1.15	0.67	-0.41	-0.01	-2.68	1.31	0.03	0.56	-0.2	-1.53	-2.63	2.28	-0.53	-1.18	2.01	-1.34	0.61	1.6	1.17	0.73	0.53	0.25	-0.96	-0.52	1.36	0.07	0.26	-0.8	0.22	-1.37	0.08
LDKLKEVKEFLGENISNFLSLAGNTYQL	ncv-38	-1	1.36	0.07	0.26	-0.8	0.22	-1.37	0.08	-0.62	-1.15	0.67	-0.41	-0.01	-2.68	1.31	0.03	0.56	-1.17	0.7	0.7	0.8	1.64	0.67	1.63	0.13	1.36	0.07	0.26	-0.8	0.22	-1.37	0.08	-0.62	-1.17	0.7	0.7	0.8	1.64	0.67	1.63	0.13	-1.18	0.4	0.1	0.36	-2.16	-0.17	0.91
IKWEYVVLLFLLLADARVCSCLWMMLLI	ncv-39	-1	1.27	-0.14	0.3	-1.8	0.3	-1.61	-0.16	-0.13	-1.17	0.7	0.7	0.8	1.64	0.67	1.63	0.13	1.5	2.06	1.79	0.75	0.75	-0.13	-1.01	-0.85	-1.18	0.4	0.1	0.36	-2.16	-0.17	0.91	0.02	0.61	1.6	1.17	0.73	0.53	0.25	-0.96	-0.52	0.76	-0.92	-0.17	-1.91	0.22	-1.4	-0.24
PLLVLQAGFFLLTRILTIPQSLDSWWTS	ncv-40	-1	0.22	-0.17	-0.5	0.05	-0.01	-1.34	-0.19	3.56	1.36	0.07	0.26	-0.8	0.22	-1.37	0.08	-0.62	1.36	0.07	0.26	-0.8	0.22	-1.37	0.08	-0.62	0.76	-0.92	-0.17	-1.91	0.22	-1.4	-0.24	-0.03	1.36	0.07	0.26	-0.8	0.22	-1.37	0.08	-0.62	-0.96	0.12	0.18	0.16	0.09	0.42	-0.2
FGATVELLSFLPSDFFPSVRDLLDTVSA	ncv-41	-1	1.52	0.61	0.96	-0.16	0.25	0.28	-1.33	-0.2	-0.2	-1.53	-2.63	2.28	-0.53	-1.18	2.01	-1.34	0.15	-1.11	-1.35	-0.92	0.02	-0.91	0.36	-0.48	-0.34	-0.51	-0.55	-1.06	-0.06	-0.01	-0.79	0.39	0.76	-0.92	-0.17	-1.91	0.22	-1.4	-0.24	-0.03	-1.18	0.4	0.1	0.36	-2.16	-0.17	0.91
GWGSIEPEEFLTPKKLQCVDLHVISNDV	ncv-42	-1	-0.2	-1.53	-2.63	2.28	-0.53	-1.18	2.01	-1.34	1.5	2.06	1.79	0.75	0.75	-0.13	-1.01	-0.85	-0.2	-1.53	-2.63	2.28	-0.53	-1.18	2.01	-1.34	-0.67	-0.86	-1.07	-0.41	-0.32	0.27	-0.64	0.11	1.27	-0.14	0.3	-1.8	0.3	-1.61	-0.16	-0.13	-1.18	0.4	0.1	0.36	-2.16	-0.17	0.91
PNSDPPRYQFLWGPRAYAETTKMKVLEF	ncv-43	-1	0.22	-0.17	-0.5	0.05	-0.01	-1.34	-0.19	3.56	-0.99	0	-0.37	0.69	-0.55	0.85	0.73	-0.8	-0.67	-0.86	-1.07	-0.41	-0.32	0.27	-0.64	0.11	-1.15	0.67	-0.41	-0.01	-2.68	1.31	0.03	0.56	0.22	-0.17	-0.5	0.05	-0.01	-1.34	-0.19	3.56	0.22	-0.17	-0.5	0.05	-0.01	-1.34	-0.19
QQYRNWFLKEFPRLKSKLEDNIRRLRAL	ncv-44	-1	-0.96	0.12	0.18	0.16	0.09	0.42	-0.2	-0.41	-0.96	0.12	0.18	0.16	0.09	0.42	-0.2	-0.41	0.61	1.6	1.17	0.73	0.53	0.25	-0.96	-0.52	-1.47	1.45	1.24	1.27	1.55	1.47	1.3	0.83	-0.99	0	-0.37	0.69	-0.55	0.85	0.73	-0.8	1.5	2.06	1.79	0.75	0.75	-0.13	-1.01
DIRQGPKEPFRDYVDRFYKTLRAEQASQ	ncv-45	-1	-1.15	0.67	-0.41	-0.01	-2.68	1.31	0.03	0.56	1.27	-0.14	0.3	-1.8	0.3	-1.61	-0.16	-0.13	-1.47	1.45	1.24	1.27	1.55	1.47	1.3	0.83	-0.96	0.12	0.18	0.16	0.09	0.42	-0.2	-0.41	-0.2	-1.53	-2.63	2.28	-0.53	-1.18	2.01	-1.34	0.22	-0.17	-0.5	0.05	-0.01	-1.34	-0.19
AFTEEGAIVGEISPLPSLPGHTDEDVKN	ncv-46	-1	0.15	-1.11	-1.35	-0.92	0.02	-0.91	0.36	-0.48	1.52	0.61	0.96	-0.16	0.25	0.28	-1.33	-0.2	-0.34	-0.51	-0.55	-1.06	-0.06	-0.01	-0.79	0.39	-1.18	0.4	0.1	0.36	-2.16	-0.17	0.91	0.02	-1.18	0.4	0.1	0.36	-2.16	-0.17	0.91	0.02	-0.2	-1.53	-2.63	2.28	-0.53	-1.18	2.01
NTMMRKAIRGHLENNPALEKLLPHIRGN	ncv-47	-1	-0.99	0	-0.37	0.69	-0.55	0.85	0.73	-0.8	-0.34	-0.51	-0.55	-1.06	-0.06	-0.01	-0.79	0.39	1.01	-0.53	0.43	0	0.23	0.1	-0.86	-0.68	1.01	-0.53	0.43	0	0.23	0.1	-0.86	-0.68	-1.47	1.45	1.24	1.27	1.55	1.47	1.3	0.83	-1.17	0.7	0.7	0.8	1.64	0.67	1.63
LNTMLNTVGGHQAAMQMLKETINEEAAE	ncv-48	-1	1.36	0.07	0.26	-0.8	0.22	-1.37	0.08	-0.62	-0.99	0	-0.37	0.69	-0.55	0.85	0.73	-0.8	-0.34	-0.51	-0.55	-1.06	-0.06	-0.01	-0.79	0.39	1.01	-0.53	0.43	0	0.23	0.1	-0.86	-0.68	1.36	0.07	0.26	-0.8	0.22	-1.37	0.08	-0.62	-0.99	0	-0.37	0.69	-0.55	0.85	0.73
HERCSDSDGLAPPQHLIRVEGNLRVEYL	ncv-49	-1	-0.43	-0.25	0.37	0.19	0.51	1.28	0.93	0.65	-1.18	0.4	0.1	0.36	-2.16	-0.17	0.91	0.02	-1.47	1.45	1.24	1.27	1.55	1.47	1.3	0.83	0.18	-1.67	-0.46	-0.21	0	1.2	-1.61	-0.19	-0.67	-0.86	-1.07	-0.41	-0.32	0.27	-0.64	0.11	-1.15	0.67	-0.41	-0.01	-2.68	1.31	0.03
ARMQAIQNAGLCTLVAMLEETIFWLQEI	ncv-50	-1	0.15	-1.11	-1.35	-0.92	0.02	-0.91	0.36	-0.48	-1.47	1.45	1.24	1.27	1.55	1.47	1.3	0.83	1.01	-0.53	0.43	0	0.23	0.1	-0.86	-0.68	-0.96	0.12	0.18	0.16	0.09	0.42	-0.2	-0.41	0.15	-1.11	-1.35	-0.92	0.02	-0.91	0.36	-0.48	1.27	-0.14	0.3	-1.8	0.3	-1.61	-0.16
KARAACRAAGLQDCTMLVCGDDLVVICE	ncv-51	-1	-1.17	0.7	0.7	0.8	1.64	0.67	1.63	0.13	0.15	-1.11	-1.35	-0.92	0.02	-0.91	0.36	-0.48	-1.47	1.45	1.24	1.27	1.55	1.47	1.3	0.83	0.15	-1.11	-1.35	-0.92	0.02	-0.91	0.36	-0.48	0.15	-1.11	-1.35	-0.92	0.02	-0.91	0.36	-0.48	0.18	-1.67	-0.46	-0.21	0	1.2	-1.61
SASILPEMEGLSEFTEYLSESVEVPSPF	ncv-52	-1	-0.67	-0.86	-1.07	-0.41	-0.32	0.27	-0.64	0.11	0.15	-1.11	-1.35	-0.92	0.02	-0.91	0.36	-0.48	-0.67	-0.86	-1.07	-0.41	-0.32	0.27	-0.64	0.11	1.27	-0.14	0.3	-1.8	0.3	-1.61	-0.16	-0.13	1.36	0.07	0.26	-0.8	0.22	-1.37	0.08	-0.62	0.22	-0.17	-0.5	0.05	-0.01	-1.34	-0.19
LVPFVQWFVGLSPTVWLSVIWMMWYWGP	ncv-53	-1	1.36	0.07	0.26	-0.8	0.22	-1.37	0.08	-0.62	0.76	-0.92	-0.17	-1.91	0.22	-1.4	-0.24	-0.03	0.22	-0.17	-0.5	0.05	-0.01	-1.34	-0.19	3.56	1.52	0.61	0.96	-0.16	0.25	0.28	-1.33	-0.2	0.76	-0.92	-0.17	-1.91	0.22	-1.4	-0.24	-0.03	-0.96	0.12	0.18	0.16	0.09	0.42	-0.2
MPHLLVGSSGLSRYVARLSSNSRIINHQ	ncv-54	-1	1.01	-0.53	0.43	0	0.23	0.1	-0.86	-0.68	0.22	-0.17	-0.5	0.05	-0.01	-1.34	-0.19	3.56	-0.43	-0.25	0.37	0.19	0.51	1.28	0.93	0.65	1.36	0.07	0.26	-0.8	0.22	-1.37	0.08	-0.62	1.36	0.07	0.26	-0.8	0.22	-1.37	0.08	-0.62	0.76	-0.92	-0.17	-1.91	0.22	-1.4	-0.24
PVKLKPGMDGPKVKQWPLTEEKIKALVE	ncv-55	-1	0.22	-0.17	-0.5	0.05	-0.01	-1.34	-0.19	3.56	0.76	-0.92	-0.17	-1.91	0.22	-1.4	-0.24	-0.03	-1.17	0.7	0.7	0.8	1.64	0.67	1.63	0.13	1.36	0.07	0.26	-0.8	0.22	-1.37	0.08	-0.62	-1.17	0.7	0.7	0.8	1.64	0.67	1.63	0.13	0.22	-0.17	-0.5	0.05	-0.01	-1.34	-0.19
GGVYLLPRRGPRLGVRATRKTSERSQPR	ncv-56	-1	-0.2	-1.53	-2.63	2.28	-0.53	-1.18	2.01	-1.34	-0.2	-1.53	-2.63	2.28	-0.53	-1.18	2.01	-1.34	0.76	-0.92	-0.17	-1.91	0.22	-1.4	-0.24	-0.03	0.61	1.6	1.17	0.73	0.53	0.25	-0.96	-0.52	1.36	0.07	0.26	-0.8	0.22	-1.37	0.08	-0.62	1.36	0.07	0.26	-0.8	0.22	-1.37	0.08
PVLQPIQVMGQGGSPTAMAASAVTQAPT	ncv-57	-1	0.22	-0.17	-0.5	0.05	-0.01	-1.34	-0.19	3.56	0.76	-0.92	-0.17	-1.91	0.22	-1.4	-0.24	-0.03	1.36	0.07	0.26	-0.8	0.22	-1.37	0.08	-0.62	-0.96	0.12	0.18	0.16	0.09	0.42	-0.2	-0.41	0.22	-0.17	-0.5	0.05	-0.01	-1.34	-0.19	3.56	1.27	-0.14	0.3	-1.8	0.3	-1.61	-0.16
PQDVKFPGGGQIVGGVYLLPRRGPRLGV	ncv-58	-1	0.22	-0.17	-0.5	0.05	-0.01	-1.34	-0.19	3.56	-0.96	0.12	0.18	0.16	0.09	0.42	-0.2	-0.41	-1.15	0.67	-0.41	-0.01	-2.68	1.31	0.03	0.56	0.76	-0.92	-0.17	-1.91	0.22	-1.4	-0.24	-0.03	-1.17	0.7	0.7	0.8	1.64	0.67	1.63	0.13	1.52	0.61	0.96	-0.16	0.25	0.28	-1.33
RFGMDKIYEGQVEVTGDEYNVESIDGQP	ncv-59	-1	-1.47	1.45	1.24	1.27	1.55	1.47	1.3	0.83	1.52	0.61	0.96	-0.16	0.25	0.28	-1.33	-0.2	-0.2	-1.53	-2.63	2.28	-0.53	-1.18	2.01	-1.34	1.01	-0.53	0.43	0	0.23	0.1	-0.86	-0.68	-1.15	0.67	-0.41	-0.01	-2.68	1.31	0.03	0.56	-1.17	0.7	0.7	0.8	1.64	0.67	1.63
AVKVTLGPKGRNVVLDKSFGSPTITKDG	ncv-60	-1	0.15	-1.11	-1.35	-0.92	0.02	-0.91	0.36	-0.48	0.76	-0.92	-0.17	-1.91	0.22	-1.4	-0.24	-0.03	-1.17	0.7	0.7	0.8	1.64	0.67	1.63	0.13	0.76	-0.92	-0.17	-1.91	0.22	-1.4	-0.24	-0.03	-0.34	-0.51	-0.55	-1.06	-0.06	-0.01	-0.79	0.39	1.36	0.07	0.26	-0.8	0.22	-1.37	0.08
IVTRIVELLGRRGWEALKYWWNLLQYWS	ncv-61	-1	1.27	-0.14	0.3	-1.8	0.3	-1.61	-0.16	-0.13	0.76	-0.92	-0.17	-1.91	0.22	-1.4	-0.24	-0.03	-0.34	-0.51	-0.55	-1.06	-0.06	-0.01	-0.79	0.39	-1.47	1.45	1.24	1.27	1.55	1.47	1.3	0.83	1.27	-0.14	0.3	-1.8	0.3	-1.61	-0.16	-0.13	0.76	-0.92	-0.17	-1.91	0.22	-1.4	-0.24
FHKDLCQAQGVALQTMKQEFLINLVKQK	ncv-62	-1	1.52	0.61	0.96	-0.16	0.25	0.28	-1.33	-0.2	-0.43	-0.25	0.37	0.19	0.51	1.28	0.93	0.65	-1.17	0.7	0.7	0.8	1.64	0.67	1.63	0.13	-1.15	0.67	-0.41	-0.01	-2.68	1.31	0.03	0.56	1.36	0.07	0.26	-0.8	0.22	-1.37	0.08	-0.62	0.18	-1.67	-0.46	-0.21	0	1.2	-1.61
EIWEELGVMGVYDGREHTVYGEPRKLLT	ncv-63	-1	-1.18	0.4	0.1	0.36	-2.16	-0.17	0.91	0.02	1.27	-0.14	0.3	-1.8	0.3	-1.61	-0.16	-0.13	1.5	2.06	1.79	0.75	0.75	-0.13	-1.01	-0.85	-1.18	0.4	0.1	0.36	-2.16	-0.17	0.91	0.02	-1.18	0.4	0.1	0.36	-2.16	-0.17	0.91	0.02	1.36	0.07	0.26	-0.8	0.22	-1.37	0.08
YAMLAKTGVHHYSGNNIELGTACGKYYR	ncv-64	-1	0.61	1.6	1.17	0.73	0.53	0.25	-0.96	-0.52	0.15	-1.11	-1.35	-0.92	0.02	-0.91	0.36	-0.48	1.01	-0.53	0.43	0	0.23	0.1	-0.86	-0.68	1.36	0.07	0.26	-0.8	0.22	-1.37	0.08	-0.62	0.15	-1.11	-1.35	-0.92	0.02	-0.91	0.36	-0.48	-1.17	0.7	0.7	0.8	1.64	0.67	1.63
LPALSTGLIHLHQNIVDVQYLYGVGSSI	ncv-65	-1	1.36	0.07	0.26	-0.8	0.22	-1.37	0.08	-0.62	0.22	-0.17	-0.5	0.05	-0.01	-1.34	-0.19	3.56	0.15	-1.11	-1.35	-0.92	0.02	-0.91	0.36	-0.48	1.36	0.07	0.26	-0.8	0.22	-1.37	0.08	-0.62	-0.67	-0.86	-1.07	-0.41	-0.32	0.27	-0.64	0.11	-0.34	-0.51	-0.55	-1.06	-0.06	-0.01	-0.79
QKLETFWAKHMWNFISGIQYLAGLSTLP	ncv-66	-1	-0.96	0.12	0.18	0.16	0.09	0.42	-0.2	-0.41	-1.17	0.7	0.7	0.8	1.64	0.67	1.63	0.13	1.36	0.07	0.26	-0.8	0.22	-1.37	0.08	-0.62	-1.18	0.4	0.1	0.36	-2.16	-0.17	0.91	0.02	-0.34	-0.51	-0.55	-1.06	-0.06	-0.01	-0.79	0.39	1.52	0.61	0.96	-0.16	0.25	0.28	-1.33
KILEPFRSQHPDIVIYQYMDDLYVGSDL	ncv-67	-1	-1.17	0.7	0.7	0.8	1.64	0.67	1.63	0.13	1.27	-0.14	0.3	-1.8	0.3	-1.61	-0.16	-0.13	1.36	0.07	0.26	-0.8	0.22	-1.37	0.08	-0.62	-1.18	0.4	0.1	0.36	-2.16	-0.17	0.91	0.02	0.22	-0.17	-0.5	0.05	-0.01	-1.34	-0.19	3.56	1.52	0.61	0.96	-0.16	0.25	0.28	-1.33
TPPGSVTVPHPNIEEVALSTTGEIPFYG	ncv-68	-1	-0.34	-0.51	-0.55	-1.06	-0.06	-0.01	-0.79	0.39	0.22	-0.17	-0.5	0.05	-0.01	-1.34	-0.19	3.56	0.22	-0.17	-0.5	0.05	-0.01	-1.34	-0.19	3.56	-0.2	-1.53	-2.63	2.28	-0.53	-1.18	2.01	-1.34	-0.67	-0.86	-1.07	-0.41	-0.32	0.27	-0.64	0.11	0.76	-0.92	-0.17	-1.91	0.22	-1.4	-0.24
PPGRRPFFHPVGEADYFEYHQEGGPDGE	ncv-69	-1	0.22	-0.17	-0.5	0.05	-0.01	-1.34	-0.19	3.56	0.22	-0.17	-0.5	0.05	-0.01	-1.34	-0.19	3.56	-0.2	-1.53	-2.63	2.28	-0.53	-1.18	2.01	-1.34	-1.47	1.45	1.24	1.27	1.55	1.47	1.3	0.83	-1.47	1.45	1.24	1.27	1.55	1.47	1.3	0.83	0.22	-0.17	-0.5	0.05	-0.01	-1.34	-0.19
FIWMCMTVRHRCQAIRKKPLPIVKQRRW	ncv-70	-1	1.52	0.61	0.96	-0.16	0.25	0.28	-1.33	-0.2	1.27	-0.14	0.3	-1.8	0.3	-1.61	-0.16	-0.13	1.5	2.06	1.79	0.75	0.75	-0.13	-1.01	-0.85	1.01	-0.53	0.43	0	0.23	0.1	-0.86	-0.68	0.18	-1.67	-0.46	-0.21	0	1.2	-1.61	-0.19	1.01	-0.53	0.43	0	0.23	0.1	-0.86
KGGRHLIFCHSKKKCDELAAKLVALGIN	ncv-71	-1	-1.17	0.7	0.7	0.8	1.64	0.67	1.63	0.13	-0.2	-1.53	-2.63	2.28	-0.53	-1.18	2.01	-1.34	-0.2	-1.53	-2.63	2.28	-0.53	-1.18	2.01	-1.34	-1.47	1.45	1.24	1.27	1.55	1.47	1.3	0.83	-0.43	-0.25	0.37	0.19	0.51	1.28	0.93	0.65	1.36	0.07	0.26	-0.8	0.22	-1.37	0.08
LIGANASFSIALNFPGSQKVLPDGQVIW	ncv-72	-1	1.36	0.07	0.26	-0.8	0.22	-1.37	0.08	-0.62	1.27	-0.14	0.3	-1.8	0.3	-1.61	-0.16	-0.13	-0.2	-1.53	-2.63	2.28	-0.53	-1.18	2.01	-1.34	0.15	-1.11	-1.35	-0.92	0.02	-0.91	0.36	-0.48	-0.99	0	-0.37	0.69	-0.55	0.85	0.73	-0.8	0.15	-1.11	-1.35	-0.92	0.02	-0.91	0.36
YIKGIVKDIIHDPGRGAPLAKVVFRDPY	ncv-73	-1	0.61	1.6	1.17	0.73	0.53	0.25	-0.96	-0.52	1.27	-0.14	0.3	-1.8	0.3	-1.61	-0.16	-0.13	-1.17	0.7	0.7	0.8	1.64	0.67	1.63	0.13	-0.2	-1.53	-2.63	2.28	-0.53	-1.18	2.01	-1.34	1.27	-0.14	0.3	-1.8	0.3	-1.61	-0.16	-0.13	0.76	-0.92	-0.17	-1.91	0.22	-1.4	-0.24
FSKNLKLGIHEDSTNRRRLSELLRYHTS	ncv-74	-1	1.52	0.61	0.96	-0.16	0.25	0.28	-1.33	-0.2	-0.67	-0.86	-1.07	-0.41	-0.32	0.27	-0.64	0.11	-1.17	0.7	0.7	0.8	1.64	0.67	1.63	0.13	-0.99	0	-0.37	0.69	-0.55	0.85	0.73	-0.8	1.36	0.07	0.26	-0.8	0.22	-1.37	0.08	-0.62	-1.17	0.7	0.7	0.8	1.64	0.67	1.63
LLSLRGAGAIKADHVSTYAAFVQTHRPT	ncv-75	-1	1.36	0.07	0.26	-0.8	0.22	-1.37	0.08	-0.62	1.36	0.07	0.26	-0.8	0.22	-1.37	0.08	-0.62	-0.67	-0.86	-1.07	-0.41	-0.32	0.27	-0.64	0.11	1.36	0.07	0.26	-0.8	0.22	-1.37	0.08	-0.62	-1.47	1.45	1.24	1.27	1.55	1.47	1.3	0.83	-0.2	-1.53	-2.63	2.28	-0.53	-1.18	2.01
VGLGKVLIDILAGYGAGVAGALVAFKIM	ncv-76	-1	0.76	-0.92	-0.17	-1.91	0.22	-1.4	-0.24	-0.03	-0.2	-1.53	-2.63	2.28	-0.53	-1.18	2.01	-1.34	1.36	0.07	0.26	-0.8	0.22	-1.37	0.08	-0.62	-0.2	-1.53	-2.63	2.28	-0.53	-1.18	2.01	-1.34	-1.17	0.7	0.7	0.8	1.64	0.67	1.63	0.13	0.76	-0.92	-0.17	-1.91	0.22	-1.4	-0.24
AAEHRLREEILAKFLHWLMSVYVVELLR	ncv-77	-1	0.15	-1.11	-1.35	-0.92	0.02	-0.91	0.36	-0.48	0.15	-1.11	-1.35	-0.92	0.02	-0.91	0.36	-0.48	-1.18	0.4	0.1	0.36	-2.16	-0.17	0.91	0.02	-0.43	-0.25	0.37	0.19	0.51	1.28	0.93	0.65	-1.47	1.45	1.24	1.27	1.55	1.47	1.3	0.83	1.36	0.07	0.26	-0.8	0.22	-1.37	0.08
RVESENKVVILDSFDPLVAEEDEREISV	ncv-78	-1	-1.47	1.45	1.24	1.27	1.55	1.47	1.3	0.83	0.76	-0.92	-0.17	-1.91	0.22	-1.4	-0.24	-0.03	-1.18	0.4	0.1	0.36	-2.16	-0.17	0.91	0.02	-0.67	-0.86	-1.07	-0.41	-0.32	0.27	-0.64	0.11	-1.18	0.4	0.1	0.36	-2.16	-0.17	0.91	0.02	-0.99	0	-0.37	0.69	-0.55	0.85	0.73
DVLKGSRVSILFGHENRVSTLRVSPDGT	ncv-79	-1	-1.15	0.67	-0.41	-0.01	-2.68	1.31	0.03	0.56	0.76	-0.92	-0.17	-1.91	0.22	-1.4	-0.24	-0.03	1.36	0.07	0.26	-0.8	0.22	-1.37	0.08	-0.62	-1.17	0.7	0.7	0.8	1.64	0.67	1.63	0.13	-0.2	-1.53	-2.63	2.28	-0.53	-1.18	2.01	-1.34	-0.67	-0.86	-1.07	-0.41	-0.32	0.27	-0.64
PILSPLTKGILGFVFTLTVPSERGLQRR	ncv-80	-1	0.22	-0.17	-0.5	0.05	-0.01	-1.34	-0.19	3.56	1.27	-0.14	0.3	-1.8	0.3	-1.61	-0.16	-0.13	1.36	0.07	0.26	-0.8	0.22	-1.37	0.08	-0.62	-0.67	-0.86	-1.07	-0.41	-0.32	0.27	-0.64	0.11	0.22	-0.17	-0.5	0.05	-0.01	-1.34	-0.19	3.56	1.36	0.07	0.26	-0.8	0.22	-1.37	0.08
GEIYKRWIILGLNKIVRMYSPTSILDIR	ncv-81	-1	-0.2	-1.53	-2.63	2.28	-0.53	-1.18	2.01	-1.34	-1.18	0.4	0.1	0.36	-2.16	-0.17	0.91	0.02	1.27	-0.14	0.3	-1.8	0.3	-1.61	-0.16	-0.13	0.61	1.6	1.17	0.73	0.53	0.25	-0.96	-0.52	-1.17	0.7	0.7	0.8	1.64	0.67	1.63	0.13	-1.47	1.45	1.24	1.27	1.55	1.47	1.3
QNLQVIRGRILHNGAYSLTLQGLGISWL	ncv-82	-1	-0.96	0.12	0.18	0.16	0.09	0.42	-0.2	-0.41	-0.99	0	-0.37	0.69	-0.55	0.85	0.73	-0.8	1.36	0.07	0.26	-0.8	0.22	-1.37	0.08	-0.62	-0.96	0.12	0.18	0.16	0.09	0.42	-0.2	-0.41	0.76	-0.92	-0.17	-1.91	0.22	-1.4	-0.24	-0.03	1.27	-0.14	0.3	-1.8	0.3	-1.61	-0.16
SSIVYEAADAILHTPGCVPCVREGNASR	ncv-83	-1	-0.67	-0.86	-1.07	-0.41	-0.32	0.27	-0.64	0.11	-0.67	-0.86	-1.07	-0.41	-0.32	0.27	-0.64	0.11	1.27	-0.14	0.3	-1.8	0.3	-1.61	-0.16	-0.13	0.76	-0.92	-0.17	-1.91	0.22	-1.4	-0.24	-0.03	0.61	1.6	1.17	0.73	0.53	0.25	-0.96	-0.52	-1.18	0.4	0.1	0.36	-2.16	-0.17	0.91
ELELAENREILKEPVHGVYYDPSKDLIA	ncv-84	-1	-1.18	0.4	0.1	0.36	-2.16	-0.17	0.91	0.02	1.36	0.07	0.26	-0.8	0.22	-1.37	0.08	-0.62	-1.18	0.4	0.1	0.36	-2.16	-0.17	0.91	0.02	1.36	0.07	0.26	-0.8	0.22	-1.37	0.08	-0.62	0.15	-1.11	-1.35	-0.92	0.02	-0.91	0.36	-0.48	-1.18	0.4	0.1	0.36	-2.16	-0.17	0.91
LTFLARSALILRGSVAHKSCLPACVYGP	ncv-85	-1	1.36	0.07	0.26	-0.8	0.22	-1.37	0.08	-0.62	-0.34	-0.51	-0.55	-1.06	-0.06	-0.01	-0.79	0.39	1.52	0.61	0.96	-0.16	0.25	0.28	-1.33	-0.2	1.36	0.07	0.26	-0.8	0.22	-1.37	0.08	-0.62	0.15	-1.11	-1.35	-0.92	0.02	-0.91	0.36	-0.48	-1.47	1.45	1.24	1.27	1.55	1.47	1.3
PLCIRMDQAIMDKNIILKANFSVIFDRL	ncv-86	-1	0.22	-0.17	-0.5	0.05	-0.01	-1.34	-0.19	3.56	1.36	0.07	0.26	-0.8	0.22	-1.37	0.08	-0.62	0.18	-1.67	-0.46	-0.21	0	1.2	-1.61	-0.19	1.27	-0.14	0.3	-1.8	0.3	-1.61	-0.16	-0.13	-1.47	1.45	1.24	1.27	1.55	1.47	1.3	0.83	1.01	-0.53	0.43	0	0.23	0.1	-0.86
RGTKALTEVIPLTEEAELELAENREILK	ncv-87	-1	-1.47	1.45	1.24	1.27	1.55	1.47	1.3	0.83	-0.2	-1.53	-2.63	2.28	-0.53	-1.18	2.01	-1.34	-0.34	-0.51	-0.55	-1.06	-0.06	-0.01	-0.79	0.39	-1.17	0.7	0.7	0.8	1.64	0.67	1.63	0.13	0.15	-1.11	-1.35	-0.92	0.02	-0.91	0.36	-0.48	1.36	0.07	0.26	-0.8	0.22	-1.37	0.08
VVAGGGVALIRAASAITAAGLKGDNEDQ	ncv-88	-1	0.76	-0.92	-0.17	-1.91	0.22	-1.4	-0.24	-0.03	0.76	-0.92	-0.17	-1.91	0.22	-1.4	-0.24	-0.03	0.15	-1.11	-1.35	-0.92	0.02	-0.91	0.36	-0.48	-0.2	-1.53	-2.63	2.28	-0.53	-1.18	2.01	-1.34	-0.2	-1.53	-2.63	2.28	-0.53	-1.18	2.01	-1.34	-0.2	-1.53	-2.63	2.28	-0.53	-1.18	2.01
ISKGANPVEIRRGVMLAVDAVIAELKKQ	ncv-89	-1	1.27	-0.14	0.3	-1.8	0.3	-1.61	-0.16	-0.13	-0.67	-0.86	-1.07	-0.41	-0.32	0.27	-0.64	0.11	-1.17	0.7	0.7	0.8	1.64	0.67	1.63	0.13	-0.2	-1.53	-2.63	2.28	-0.53	-1.18	2.01	-1.34	0.15	-1.11	-1.35	-0.92	0.02	-0.91	0.36	-0.48	-0.99	0	-0.37	0.69	-0.55	0.85	0.73
IGCVRNLKQIVDCLTEMYYMGTAITTCE	ncv-90	-1	1.27	-0.14	0.3	-1.8	0.3	-1.61	-0.16	-0.13	-0.2	-1.53	-2.63	2.28	-0.53	-1.18	2.01	-1.34	0.18	-1.67	-0.46	-0.21	0	1.2	-1.61	-0.19	0.76	-0.92	-0.17	-1.91	0.22	-1.4	-0.24	-0.03	-1.47	1.45	1.24	1.27	1.55	1.47	1.3	0.83	-0.99	0	-0.37	0.69	-0.55	0.85	0.73
HPDKWTVQPIVLPEKDSWTVNDIQKLVG	ncv-91	-1	-0.43	-0.25	0.37	0.19	0.51	1.28	0.93	0.65	0.22	-0.17	-0.5	0.05	-0.01	-1.34	-0.19	3.56	-1.15	0.67	-0.41	-0.01	-2.68	1.31	0.03	0.56	-1.17	0.7	0.7	0.8	1.64	0.67	1.63	0.13	1.5	2.06	1.79	0.75	0.75	-0.13	-1.01	-0.85	-0.34	-0.51	-0.55	-1.06	-0.06	-0.01	-0.79
QGQGQWTYQIYQEPFKNLKTGKYARTRG	ncv-92	-1	-0.96	0.12	0.18	0.16	0.09	0.42	-0.2	-0.41	-0.2	-1.53	-2.63	2.28	-0.53	-1.18	2.01	-1.34	-0.96	0.12	0.18	0.16	0.09	0.42	-0.2	-0.41	-0.2	-1.53	-2.63	2.28	-0.53	-1.18	2.01	-1.34	-0.96	0.12	0.18	0.16	0.09	0.42	-0.2	-0.41	1.5	2.06	1.79	0.75	0.75	-0.13	-1.01
AWVKVVEEKAFSPEVIPMFSALSEGATP	ncv-93	-1	0.15	-1.11	-1.35	-0.92	0.02	-0.91	0.36	-0.48	1.5	2.06	1.79	0.75	0.75	-0.13	-1.01	-0.85	0.76	-0.92	-0.17	-1.91	0.22	-1.4	-0.24	-0.03	-1.17	0.7	0.7	0.8	1.64	0.67	1.63	0.13	0.76	-0.92	-0.17	-1.91	0.22	-1.4	-0.24	-0.03	0.76	-0.92	-0.17	-1.91	0.22	-1.4	-0.24
VGAYGTVYKARDPHSGHFVALKSVRVPN	ncv-94	-1	0.76	-0.92	-0.17	-1.91	0.22	-1.4	-0.24	-0.03	-0.2	-1.53	-2.63	2.28	-0.53	-1.18	2.01	-1.34	0.15	-1.11	-1.35	-0.92	0.02	-0.91	0.36	-0.48	0.61	1.6	1.17	0.73	0.53	0.25	-0.96	-0.52	-0.2	-1.53	-2.63	2.28	-0.53	-1.18	2.01	-1.34	-0.34	-0.51	-0.55	-1.06	-0.06	-0.01	-0.79
PYWDWRDAEKCDICTDEYMGGQHPTNPN	ncv-95	-1	0.22	-0.17	-0.5	0.05	-0.01	-1.34	-0.19	3.56	0.61	1.6	1.17	0.73	0.53	0.25	-0.96	-0.52	1.5	2.06	1.79	0.75	0.75	-0.13	-1.01	-0.85	-1.15	0.67	-0.41	-0.01	-2.68	1.31	0.03	0.56	1.5	2.06	1.79	0.75	0.75	-0.13	-1.01	-0.85	-1.47	1.45	1.24	1.27	1.55	1.47	1.3
NIQEFAGCKKIFGSLAFLPESFDGDPAS	ncv-96	-1	-0.99	0	-0.37	0.69	-0.55	0.85	0.73	-0.8	1.27	-0.14	0.3	-1.8	0.3	-1.61	-0.16	-0.13	-0.96	0.12	0.18	0.16	0.09	0.42	-0.2	-0.41	-1.18	0.4	0.1	0.36	-2.16	-0.17	0.91	0.02	1.52	0.61	0.96	-0.16	0.25	0.28	-1.33	-0.2	0.15	-1.11	-1.35	-0.92	0.02	-0.91	0.36
GHEALTGTEKLIETYFSKNYQDYEYLIN	ncv-97	-1	-0.2	-1.53	-2.63	2.28	-0.53	-1.18	2.01	-1.34	-0.43	-0.25	0.37	0.19	0.51	1.28	0.93	0.65	-1.18	0.4	0.1	0.36	-2.16	-0.17	0.91	0.02	0.15	-1.11	-1.35	-0.92	0.02	-0.91	0.36	-0.48	1.36	0.07	0.26	-0.8	0.22	-1.37	0.08	-0.62	-0.34	-0.51	-0.55	-1.06	-0.06	-0.01	-0.79
WDQSLKPCVKLTPLCVTLNCTNVNGTAV	ncv-98	-1	1.5	2.06	1.79	0.75	0.75	-0.13	-1.01	-0.85	-1.15	0.67	-0.41	-0.01	-2.68	1.31	0.03	0.56	-0.96	0.12	0.18	0.16	0.09	0.42	-0.2	-0.41	-0.67	-0.86	-1.07	-0.41	-0.32	0.27	-0.64	0.11	1.36	0.07	0.26	-0.8	0.22	-1.37	0.08	-0.62	-1.17	0.7	0.7	0.8	1.64	0.67	1.63
QVRIKPGSANKPKDELDYENDIEKKICK	ncv-99	-1	-0.96	0.12	0.18	0.16	0.09	0.42	-0.2	-0.41	0.76	-0.92	-0.17	-1.91	0.22	-1.4	-0.24	-0.03	-1.47	1.45	1.24	1.27	1.55	1.47	1.3	0.83	1.27	-0.14	0.3	-1.8	0.3	-1.61	-0.16	-0.13	-1.17	0.7	0.7	0.8	1.64	0.67	1.63	0.13	0.22	-0.17	-0.5	0.05	-0.01	-1.34	-0.19
AAGMNPMDLKRGIDKAVIAAVEELKKLS	ncv-100	-1	0.15	-1.11	-1.35	-0.92	0.02	-0.91	0.36	-0.48	0.15	-1.11	-1.35	-0.92	0.02	-0.91	0.36	-0.48	-0.2	-1.53	-2.63	2.28	-0.53	-1.18	2.01	-1.34	1.01	-0.53	0.43	0	0.23	0.1	-0.86	-0.68	-0.99	0	-0.37	0.69	-0.55	0.85	0.73	-0.8	0.22	-0.17	-0.5	0.05	-0.01	-1.34	-0.19
GKGDKAQIEKRIQEIIEQLDVTTSEYEK	ncv-101	-1	-0.2	-1.53	-2.63	2.28	-0.53	-1.18	2.01	-1.34	-1.17	0.7	0.7	0.8	1.64	0.67	1.63	0.13	-0.2	-1.53	-2.63	2.28	-0.53	-1.18	2.01	-1.34	-1.15	0.67	-0.41	-0.01	-2.68	1.31	0.03	0.56	-1.17	0.7	0.7	0.8	1.64	0.67	1.63	0.13	0.15	-1.11	-1.35	-0.92	0.02	-0.91	0.36
DQKIGIEIIKRTLKIPAMTIAKNAGVEG	ncv-102	-1	-1.15	0.67	-0.41	-0.01	-2.68	1.31	0.03	0.56	-0.96	0.12	0.18	0.16	0.09	0.42	-0.2	-0.41	-1.17	0.7	0.7	0.8	1.64	0.67	1.63	0.13	1.27	-0.14	0.3	-1.8	0.3	-1.61	-0.16	-0.13	-0.2	-1.53	-2.63	2.28	-0.53	-1.18	2.01	-1.34	1.27	-0.14	0.3	-1.8	0.3	-1.61	-0.16
SVPLDEDFRKYTAFTIPSINNETPGIRY	ncv-103	-1	-0.67	-0.86	-1.07	-0.41	-0.32	0.27	-0.64	0.11	0.76	-0.92	-0.17	-1.91	0.22	-1.4	-0.24	-0.03	0.22	-0.17	-0.5	0.05	-0.01	-1.34	-0.19	3.56	1.36	0.07	0.26	-0.8	0.22	-1.37	0.08	-0.62	-1.15	0.67	-0.41	-0.01	-2.68	1.31	0.03	0.56	-1.18	0.4	0.1	0.36	-2.16	-0.17	0.91
KRTEQGKEVLEKARGSTYGTPRPPVPKP	ncv-104	-1	-1.17	0.7	0.7	0.8	1.64	0.67	1.63	0.13	-1.47	1.45	1.24	1.27	1.55	1.47	1.3	0.83	-0.34	-0.51	-0.55	-1.06	-0.06	-0.01	-0.79	0.39	-1.18	0.4	0.1	0.36	-2.16	-0.17	0.91	0.02	-0.96	0.12	0.18	0.16	0.09	0.42	-0.2	-0.41	-0.2	-1.53	-2.63	2.28	-0.53	-1.18	2.01
YAMQLEITILIVIGILILSVILYFIFCR	ncv-105	-1	0.61	1.6	1.17	0.73	0.53	0.25	-0.96	-0.52	0.15	-1.11	-1.35	-0.92	0.02	-0.91	0.36	-0.48	1.01	-0.53	0.43	0	0.23	0.1	-0.86	-0.68	-0.96	0.12	0.18	0.16	0.09	0.42	-0.2	-0.41	1.36	0.07	0.26	-0.8	0.22	-1.37	0.08	-0.62	-1.18	0.4	0.1	0.36	-2.16	-0.17	0.91
LPGCSFSIFLLALLSCLTVPASAHQVRN	ncv-106	-1	1.36	0.07	0.26	-0.8	0.22	-1.37	0.08	-0.62	0.22	-0.17	-0.5	0.05	-0.01	-1.34	-0.19	3.56	-0.2	-1.53	-2.63	2.28	-0.53	-1.18	2.01	-1.34	0.18	-1.67	-0.46	-0.21	0	1.2	-1.61	-0.19	-0.67	-0.86	-1.07	-0.41	-0.32	0.27	-0.64	0.11	1.52	0.61	0.96	-0.16	0.25	0.28	-1.33
YLKGSSGGPLLCPAGHAVGIFRAAVCTR	ncv-107	-1	0.61	1.6	1.17	0.73	0.53	0.25	-0.96	-0.52	1.36	0.07	0.26	-0.8	0.22	-1.37	0.08	-0.62	-1.17	0.7	0.7	0.8	1.64	0.67	1.63	0.13	-0.2	-1.53	-2.63	2.28	-0.53	-1.18	2.01	-1.34	-0.67	-0.86	-1.07	-0.41	-0.32	0.27	-0.64	0.11	-0.67	-0.86	-1.07	-0.41	-0.32	0.27	-0.64
AHFPGFGQSLLFGYPVYVFGDCVQGDWC	ncv-108	-1	0.15	-1.11	-1.35	-0.92	0.02	-0.91	0.36	-0.48	-0.43	-0.25	0.37	0.19	0.51	1.28	0.93	0.65	1.52	0.61	0.96	-0.16	0.25	0.28	-1.33	-0.2	0.22	-0.17	-0.5	0.05	-0.01	-1.34	-0.19	3.56	-0.2	-1.53	-2.63	2.28	-0.53	-1.18	2.01	-1.34	1.52	0.61	0.96	-0.16	0.25	0.28	-1.33
PGTQSPFFLLLLLTVLTVVTGSGHASST	ncv-109	-1	0.22	-0.17	-0.5	0.05	-0.01	-1.34	-0.19	3.56	-0.2	-1.53	-2.63	2.28	-0.53	-1.18	2.01	-1.34	-0.34	-0.51	-0.55	-1.06	-0.06	-0.01	-0.79	0.39	-0.96	0.12	0.18	0.16	0.09	0.42	-0.2	-0.41	-0.67	-0.86	-1.07	-0.41	-0.32	0.27	-0.64	0.11	0.22	-0.17	-0.5	0.05	-0.01	-1.34	-0.19
VCNDQVDLYLLMDCSGSIRRHNWVNHAV	ncv-110	-1	0.76	-0.92	-0.17	-1.91	0.22	-1.4	-0.24	-0.03	0.18	-1.67	-0.46	-0.21	0	1.2	-1.61	-0.19	-0.99	0	-0.37	0.69	-0.55	0.85	0.73	-0.8	-1.15	0.67	-0.41	-0.01	-2.68	1.31	0.03	0.56	-0.96	0.12	0.18	0.16	0.09	0.42	-0.2	-0.41	0.76	-0.92	-0.17	-1.91	0.22	-1.4	-0.24
NLTTMFLLMLLWTLVVLLICSSCSSCPL	ncv-111	-1	-0.99	0	-0.37	0.69	-0.55	0.85	0.73	-0.8	1.36	0.07	0.26	-0.8	0.22	-1.37	0.08	-0.62	-0.34	-0.51	-0.55	-1.06	-0.06	-0.01	-0.79	0.39	-0.34	-0.51	-0.55	-1.06	-0.06	-0.01	-0.79	0.39	1.01	-0.53	0.43	0	0.23	0.1	-0.86	-0.68	1.52	0.61	0.96	-0.16	0.25	0.28	-1.33
KCVDRLDKVLMIIPLINVTFIISSDREV	ncv-112	-1	-1.17	0.7	0.7	0.8	1.64	0.67	1.63	0.13	0.18	-1.67	-0.46	-0.21	0	1.2	-1.61	-0.19	0.76	-0.92	-0.17	-1.91	0.22	-1.4	-0.24	-0.03	-1.15	0.67	-0.41	-0.01	-2.68	1.31	0.03	0.56	-1.47	1.45	1.24	1.27	1.55	1.47	1.3	0.83	1.36	0.07	0.26	-0.8	0.22	-1.37	0.08
DGNNEDNEKLRKPKHKKLKQPGDGNPDP	ncv-113	-1	-1.15	0.67	-0.41	-0.01	-2.68	1.31	0.03	0.56	-0.2	-1.53	-2.63	2.28	-0.53	-1.18	2.01	-1.34	-0.99	0	-0.37	0.69	-0.55	0.85	0.73	-0.8	-0.99	0	-0.37	0.69	-0.55	0.85	0.73	-0.8	-1.18	0.4	0.1	0.36	-2.16	-0.17	0.91	0.02	-1.15	0.67	-0.41	-0.01	-2.68	1.31	0.03
FLSLQCLQALYVDSLFFLRGRLDQLLRH	ncv-114	-1	1.52	0.61	0.96	-0.16	0.25	0.28	-1.33	-0.2	1.36	0.07	0.26	-0.8	0.22	-1.37	0.08	-0.62	-0.67	-0.86	-1.07	-0.41	-0.32	0.27	-0.64	0.11	1.36	0.07	0.26	-0.8	0.22	-1.37	0.08	-0.62	-0.96	0.12	0.18	0.16	0.09	0.42	-0.2	-0.41	0.18	-1.67	-0.46	-0.21	0	1.2	-1.61
NQGNGQGHNMPNDPNRNVDENANANNAV	ncv-115	-1	-0.99	0	-0.37	0.69	-0.55	0.85	0.73	-0.8	-0.96	0.12	0.18	0.16	0.09	0.42	-0.2	-0.41	-0.2	-1.53	-2.63	2.28	-0.53	-1.18	2.01	-1.34	-0.99	0	-0.37	0.69	-0.55	0.85	0.73	-0.8	-0.2	-1.53	-2.63	2.28	-0.53	-1.18	2.01	-1.34	-0.96	0.12	0.18	0.16	0.09	0.42	-0.2
HMQDAEMFTNAACMALNIWDRFDVFCTL	ncv-116	-1	-0.43	-0.25	0.37	0.19	0.51	1.28	0.93	0.65	1.01	-0.53	0.43	0	0.23	0.1	-0.86	-0.68	-0.96	0.12	0.18	0.16	0.09	0.42	-0.2	-0.41	-1.15	0.67	-0.41	-0.01	-2.68	1.31	0.03	0.56	0.15	-1.11	-1.35	-0.92	0.02	-0.91	0.36	-0.48	-1.18	0.4	0.1	0.36	-2.16	-0.17	0.91
TMEELQREINAHEGQLVIARQKVRDAEK	ncv-117	-1	-0.34	-0.51	-0.55	-1.06	-0.06	-0.01	-0.79	0.39	1.01	-0.53	0.43	0	0.23	0.1	-0.86	-0.68	-1.18	0.4	0.1	0.36	-2.16	-0.17	0.91	0.02	-1.18	0.4	0.1	0.36	-2.16	-0.17	0.91	0.02	1.36	0.07	0.26	-0.8	0.22	-1.37	0.08	-0.62	-0.96	0.12	0.18	0.16	0.09	0.42	-0.2
WMTETLLVQNANPDCKTILKALGPAATL	ncv-118	-1	1.5	2.06	1.79	0.75	0.75	-0.13	-1.01	-0.85	1.01	-0.53	0.43	0	0.23	0.1	-0.86	-0.68	-0.34	-0.51	-0.55	-1.06	-0.06	-0.01	-0.79	0.39	-1.18	0.4	0.1	0.36	-2.16	-0.17	0.91	0.02	-0.34	-0.51	-0.55	-1.06	-0.06	-0.01	-0.79	0.39	1.36	0.07	0.26	-0.8	0.22	-1.37	0.08
PGYPWPLYGNEGLGWAGWLVSPRGSRPN	ncv-119	-1	0.22	-0.17	-0.5	0.05	-0.01	-1.34	-0.19	3.56	-0.2	-1.53	-2.63	2.28	-0.53	-1.18	2.01	-1.34	0.61	1.6	1.17	0.73	0.53	0.25	-0.96	-0.52	0.22	-0.17	-0.5	0.05	-0.01	-1.34	-0.19	3.56	1.5	2.06	1.79	0.75	0.75	-0.13	-1.01	-0.85	0.22	-0.17	-0.5	0.05	-0.01	-1.34	-0.19
GTLEEIIDDNHAIVSTSVGSEHYVSILS	ncv-120	-1	-0.2	-1.53	-2.63	2.28	-0.53	-1.18	2.01	-1.34	-0.34	-0.51	-0.55	-1.06	-0.06	-0.01	-0.79	0.39	1.36	0.07	0.26	-0.8	0.22	-1.37	0.08	-0.62	-1.18	0.4	0.1	0.36	-2.16	-0.17	0.91	0.02	-1.18	0.4	0.1	0.36	-2.16	-0.17	0.91	0.02	1.27	-0.14	0.3	-1.8	0.3	-1.61	-0.16
LINVSANCPNHFEGHYQYKSIPVEDNHK	ncv-121	-1	1.36	0.07	0.26	-0.8	0.22	-1.37	0.08	-0.62	1.27	-0.14	0.3	-1.8	0.3	-1.61	-0.16	-0.13	-0.99	0	-0.37	0.69	-0.55	0.85	0.73	-0.8	0.76	-0.92	-0.17	-1.91	0.22	-1.4	-0.24	-0.03	-0.67	-0.86	-1.07	-0.41	-0.32	0.27	-0.64	0.11	0.15	-1.11	-1.35	-0.92	0.02	-0.91	0.36
KTVALWDLRNLKLKLHTFESHKDEIFQV	ncv-122	-1	-1.17	0.7	0.7	0.8	1.64	0.67	1.63	0.13	-0.34	-0.51	-0.55	-1.06	-0.06	-0.01	-0.79	0.39	0.76	-0.92	-0.17	-1.91	0.22	-1.4	-0.24	-0.03	0.15	-1.11	-1.35	-0.92	0.02	-0.91	0.36	-0.48	1.36	0.07	0.26	-0.8	0.22	-1.37	0.08	-0.62	1.5	2.06	1.79	0.75	0.75	-0.13	-1.01
PWQAGILARNLVPMVATVQGQNLKYQEF	ncv-123	-1	0.22	-0.17	-0.5	0.05	-0.01	-1.34	-0.19	3.56	1.5	2.06	1.79	0.75	0.75	-0.13	-1.01	-0.85	-0.96	0.12	0.18	0.16	0.09	0.42	-0.2	-0.41	0.15	-1.11	-1.35	-0.92	0.02	-0.91	0.36	-0.48	-0.2	-1.53	-2.63	2.28	-0.53	-1.18	2.01	-1.34	1.27	-0.14	0.3	-1.8	0.3	-1.61	-0.16
KILEPFRKQNPDIVIYQYMDDLYVGSDL	ncv-124	-1	-1.17	0.7	0.7	0.8	1.64	0.67	1.63	0.13	1.27	-0.14	0.3	-1.8	0.3	-1.61	-0.16	-0.13	1.36	0.07	0.26	-0.8	0.22	-1.37	0.08	-0.62	-1.18	0.4	0.1	0.36	-2.16	-0.17	0.91	0.02	0.22	-0.17	-0.5	0.05	-0.01	-1.34	-0.19	3.56	1.52	0.61	0.96	-0.16	0.25	0.28	-1.33
LKIITFTKNNQFQALLQYADPVSAQHAK	ncv-125	-1	1.36	0.07	0.26	-0.8	0.22	-1.37	0.08	-0.62	-1.17	0.7	0.7	0.8	1.64	0.67	1.63	0.13	1.27	-0.14	0.3	-1.8	0.3	-1.61	-0.16	-0.13	1.27	-0.14	0.3	-1.8	0.3	-1.61	-0.16	-0.13	-0.34	-0.51	-0.55	-1.06	-0.06	-0.01	-0.79	0.39	1.52	0.61	0.96	-0.16	0.25	0.28	-1.33
WGKTPKFKLPIQKETWETWWTEYWQATW	ncv-126	-1	1.5	2.06	1.79	0.75	0.75	-0.13	-1.01	-0.85	-0.2	-1.53	-2.63	2.28	-0.53	-1.18	2.01	-1.34	-1.17	0.7	0.7	0.8	1.64	0.67	1.63	0.13	-0.34	-0.51	-0.55	-1.06	-0.06	-0.01	-0.79	0.39	0.22	-0.17	-0.5	0.05	-0.01	-1.34	-0.19	3.56	-1.17	0.7	0.7	0.8	1.64	0.67	1.63
SSSPQPKKKPLDGEYFTLQIRGRERFEM	ncv-127	-1	-0.67	-0.86	-1.07	-0.41	-0.32	0.27	-0.64	0.11	-0.67	-0.86	-1.07	-0.41	-0.32	0.27	-0.64	0.11	-0.67	-0.86	-1.07	-0.41	-0.32	0.27	-0.64	0.11	0.22	-0.17	-0.5	0.05	-0.01	-1.34	-0.19	3.56	-0.96	0.12	0.18	0.16	0.09	0.42	-0.2	-0.41	0.22	-0.17	-0.5	0.05	-0.01	-1.34	-0.19
EQIGWMTSNPPIPVGDIYKRWIILGLNK	ncv-128	-1	-1.18	0.4	0.1	0.36	-2.16	-0.17	0.91	0.02	-0.96	0.12	0.18	0.16	0.09	0.42	-0.2	-0.41	1.27	-0.14	0.3	-1.8	0.3	-1.61	-0.16	-0.13	-0.2	-1.53	-2.63	2.28	-0.53	-1.18	2.01	-1.34	1.5	2.06	1.79	0.75	0.75	-0.13	-1.01	-0.85	1.01	-0.53	0.43	0	0.23	0.1	-0.86
MPATSRPTAPPSGKGGNYPVQQIGGNYT	ncv-129	-1	1.01	-0.53	0.43	0	0.23	0.1	-0.86	-0.68	0.22	-0.17	-0.5	0.05	-0.01	-1.34	-0.19	3.56	0.15	-1.11	-1.35	-0.92	0.02	-0.91	0.36	-0.48	-0.34	-0.51	-0.55	-1.06	-0.06	-0.01	-0.79	0.39	-0.67	-0.86	-1.07	-0.41	-0.32	0.27	-0.64	0.11	-1.47	1.45	1.24	1.27	1.55	1.47	1.3
HFKNTRETAQAIKGMHIRKATKYLKDVT	ncv-130	-1	-0.43	-0.25	0.37	0.19	0.51	1.28	0.93	0.65	1.52	0.61	0.96	-0.16	0.25	0.28	-1.33	-0.2	-1.17	0.7	0.7	0.8	1.64	0.67	1.63	0.13	-0.99	0	-0.37	0.69	-0.55	0.85	0.73	-0.8	-0.34	-0.51	-0.55	-1.06	-0.06	-0.01	-0.79	0.39	-1.47	1.45	1.24	1.27	1.55	1.47	1.3
NIQGQMVHQAISPRTLNAWVKVVEEKAF	ncv-131	-1	-0.99	0	-0.37	0.69	-0.55	0.85	0.73	-0.8	1.27	-0.14	0.3	-1.8	0.3	-1.61	-0.16	-0.13	-0.96	0.12	0.18	0.16	0.09	0.42	-0.2	-0.41	-0.2	-1.53	-2.63	2.28	-0.53	-1.18	2.01	-1.34	-0.96	0.12	0.18	0.16	0.09	0.42	-0.2	-0.41	1.01	-0.53	0.43	0	0.23	0.1	-0.86
RFYKTLRAEQASQEVKNWMTETLLVQNA	ncv-132	-1	-1.47	1.45	1.24	1.27	1.55	1.47	1.3	0.83	1.52	0.61	0.96	-0.16	0.25	0.28	-1.33	-0.2	0.61	1.6	1.17	0.73	0.53	0.25	-0.96	-0.52	-1.17	0.7	0.7	0.8	1.64	0.67	1.63	0.13	-0.34	-0.51	-0.55	-1.06	-0.06	-0.01	-0.79	0.39	1.36	0.07	0.26	-0.8	0.22	-1.37	0.08
TRDGKLPATQLRRHIDLLVGSATLCSAL	ncv-133	-1	-0.34	-0.51	-0.55	-1.06	-0.06	-0.01	-0.79	0.39	-1.47	1.45	1.24	1.27	1.55	1.47	1.3	0.83	-1.15	0.67	-0.41	-0.01	-2.68	1.31	0.03	0.56	-0.2	-1.53	-2.63	2.28	-0.53	-1.18	2.01	-1.34	-1.17	0.7	0.7	0.8	1.64	0.67	1.63	0.13	1.36	0.07	0.26	-0.8	0.22	-1.37	0.08
AAADTGHSSQVSQNYPIVQNIQGQMVHQ	ncv-134	-1	0.15	-1.11	-1.35	-0.92	0.02	-0.91	0.36	-0.48	0.15	-1.11	-1.35	-0.92	0.02	-0.91	0.36	-0.48	0.15	-1.11	-1.35	-0.92	0.02	-0.91	0.36	-0.48	-1.15	0.67	-0.41	-0.01	-2.68	1.31	0.03	0.56	-0.34	-0.51	-0.55	-1.06	-0.06	-0.01	-0.79	0.39	-0.2	-1.53	-2.63	2.28	-0.53	-1.18	2.01
CHAASNPPAQYSWFVNGTFQQSTQELFI	ncv-135	-1	0.18	-1.67	-0.46	-0.21	0	1.2	-1.61	-0.19	-0.43	-0.25	0.37	0.19	0.51	1.28	0.93	0.65	0.15	-1.11	-1.35	-0.92	0.02	-0.91	0.36	-0.48	0.15	-1.11	-1.35	-0.92	0.02	-0.91	0.36	-0.48	-0.67	-0.86	-1.07	-0.41	-0.32	0.27	-0.64	0.11	-0.99	0	-0.37	0.69	-0.55	0.85	0.73
YKNRVASRKCRAKFKQLLQHYREVAAAK	ncv-136	-1	0.61	1.6	1.17	0.73	0.53	0.25	-0.96	-0.52	-1.17	0.7	0.7	0.8	1.64	0.67	1.63	0.13	-0.99	0	-0.37	0.69	-0.55	0.85	0.73	-0.8	-1.47	1.45	1.24	1.27	1.55	1.47	1.3	0.83	0.76	-0.92	-0.17	-1.91	0.22	-1.4	-0.24	-0.03	0.15	-1.11	-1.35	-0.92	0.02	-0.91	0.36
GISIKLQEEERERRDNYVPEVSALDQEI	ncv-137	-1	-0.2	-1.53	-2.63	2.28	-0.53	-1.18	2.01	-1.34	1.27	-0.14	0.3	-1.8	0.3	-1.61	-0.16	-0.13	-0.67	-0.86	-1.07	-0.41	-0.32	0.27	-0.64	0.11	1.27	-0.14	0.3	-1.8	0.3	-1.61	-0.16	-0.13	-1.17	0.7	0.7	0.8	1.64	0.67	1.63	0.13	1.36	0.07	0.26	-0.8	0.22	-1.37	0.08
NTRKSIRIQRGPGRAFVTIGKIGNMRQA	ncv-138	-1	-0.99	0	-0.37	0.69	-0.55	0.85	0.73	-0.8	-0.34	-0.51	-0.55	-1.06	-0.06	-0.01	-0.79	0.39	-1.47	1.45	1.24	1.27	1.55	1.47	1.3	0.83	-1.17	0.7	0.7	0.8	1.64	0.67	1.63	0.13	-0.67	-0.86	-1.07	-0.41	-0.32	0.27	-0.64	0.11	1.27	-0.14	0.3	-1.8	0.3	-1.61	-0.16
APLPPHTTERIETRSARHPWRIRFGAPQ	ncv-139	-1	0.15	-1.11	-1.35	-0.92	0.02	-0.91	0.36	-0.48	0.22	-0.17	-0.5	0.05	-0.01	-1.34	-0.19	3.56	1.36	0.07	0.26	-0.8	0.22	-1.37	0.08	-0.62	0.22	-0.17	-0.5	0.05	-0.01	-1.34	-0.19	3.56	0.22	-0.17	-0.5	0.05	-0.01	-1.34	-0.19	3.56	-0.43	-0.25	0.37	0.19	0.51	1.28	0.93
GSDTITLPCRIKQIINMWQKVGKAMYAP	ncv-140	-1	-0.2	-1.53	-2.63	2.28	-0.53	-1.18	2.01	-1.34	-0.67	-0.86	-1.07	-0.41	-0.32	0.27	-0.64	0.11	-1.15	0.67	-0.41	-0.01	-2.68	1.31	0.03	0.56	-0.34	-0.51	-0.55	-1.06	-0.06	-0.01	-0.79	0.39	1.27	-0.14	0.3	-1.8	0.3	-1.61	-0.16	-0.13	-0.34	-0.51	-0.55	-1.06	-0.06	-0.01	-0.79
LCLFSYHRLRDLLLIVTRIVELLGRRG	ncv-141	-1	1.36	0.07	0.26	-0.8	0.22	-1.37	0.08	-0.62	0.18	-1.67	-0.46	-0.21	0	1.2	-1.61	-0.19	1.36	0.07	0.26	-0.8	0.22	-1.37	0.08	-0.62	1.52	0.61	0.96	-0.16	0.25	0.28	-1.33	-0.2	-0.67	-0.86	-1.07	-0.41	-0.32	0.27	-0.64	0.11	0.61	1.6	1.17	0.73	0.53	0.25	-0.96
GELDRWEKIRLRPGGKKKYKLKHIVWAS	ncv-142	-1	-0.2	-1.53	-2.63	2.28	-0.53	-1.18	2.01	-1.34	-1.18	0.4	0.1	0.36	-2.16	-0.17	0.91	0.02	1.36	0.07	0.26	-0.8	0.22	-1.37	0.08	-0.62	-1.15	0.67	-0.41	-0.01	-2.68	1.31	0.03	0.56	-1.47	1.45	1.24	1.27	1.55	1.47	1.3	0.83	1.5	2.06	1.79	0.75	0.75	-0.13	-1.01
PSQASSGQARMFPNAPYLPSCLESQPAI	ncv-143	-1	0.22	-0.17	-0.5	0.05	-0.01	-1.34	-0.19	3.56	-0.67	-0.86	-1.07	-0.41	-0.32	0.27	-0.64	0.11	-0.96	0.12	0.18	0.16	0.09	0.42	-0.2	-0.41	0.15	-1.11	-1.35	-0.92	0.02	-0.91	0.36	-0.48	-0.67	-0.86	-1.07	-0.41	-0.32	0.27	-0.64	0.11	-0.67	-0.86	-1.07	-0.41	-0.32	0.27	-0.64
STVQCTHGIRPIVSTQLLLNGSLAEEEV	ncv-144	-1	-0.67	-0.86	-1.07	-0.41	-0.32	0.27	-0.64	0.11	-0.34	-0.51	-0.55	-1.06	-0.06	-0.01	-0.79	0.39	0.76	-0.92	-0.17	-1.91	0.22	-1.4	-0.24	-0.03	-0.96	0.12	0.18	0.16	0.09	0.42	-0.2	-0.41	0.18	-1.67	-0.46	-0.21	0	1.2	-1.61	-0.19	-0.34	-0.51	-0.55	-1.06	-0.06	-0.01	-0.79
GCPERLASCRPLTDFDQGWGPISYANGS	ncv-145	-1	-0.2	-1.53	-2.63	2.28	-0.53	-1.18	2.01	-1.34	0.18	-1.67	-0.46	-0.21	0	1.2	-1.61	-0.19	0.22	-0.17	-0.5	0.05	-0.01	-1.34	-0.19	3.56	-1.18	0.4	0.1	0.36	-2.16	-0.17	0.91	0.02	-1.47	1.45	1.24	1.27	1.55	1.47	1.3	0.83	1.36	0.07	0.26	-0.8	0.22	-1.37	0.08
NQSVEINCTRPNNNTRKSIRIQRGPGRA	ncv-146	-1	-0.99	0	-0.37	0.69	-0.55	0.85	0.73	-0.8	-0.96	0.12	0.18	0.16	0.09	0.42	-0.2	-0.41	-0.67	-0.86	-1.07	-0.41	-0.32	0.27	-0.64	0.11	0.76	-0.92	-0.17	-1.91	0.22	-1.4	-0.24	-0.03	-1.18	0.4	0.1	0.36	-2.16	-0.17	0.91	0.02	1.27	-0.14	0.3	-1.8	0.3	-1.61	-0.16
EEEVGFPVRPQVPLRPMTYKAALDISHF	ncv-147	-1	-1.18	0.4	0.1	0.36	-2.16	-0.17	0.91	0.02	-1.18	0.4	0.1	0.36	-2.16	-0.17	0.91	0.02	-1.18	0.4	0.1	0.36	-2.16	-0.17	0.91	0.02	0.76	-0.92	-0.17	-1.91	0.22	-1.4	-0.24	-0.03	-0.2	-1.53	-2.63	2.28	-0.53	-1.18	2.01	-1.34	1.52	0.61	0.96	-0.16	0.25	0.28	-1.33
IETAFLMARRARSLSAERYTLFFDLVSS	ncv-148	-1	1.27	-0.14	0.3	-1.8	0.3	-1.61	-0.16	-0.13	-1.18	0.4	0.1	0.36	-2.16	-0.17	0.91	0.02	-0.34	-0.51	-0.55	-1.06	-0.06	-0.01	-0.79	0.39	0.15	-1.11	-1.35	-0.92	0.02	-0.91	0.36	-0.48	1.52	0.61	0.96	-0.16	0.25	0.28	-1.33	-0.2	1.36	0.07	0.26	-0.8	0.22	-1.37	0.08
LEVECATQLRRFGDKLNFRQKLLNLISK	ncv-149	-1	1.36	0.07	0.26	-0.8	0.22	-1.37	0.08	-0.62	-1.18	0.4	0.1	0.36	-2.16	-0.17	0.91	0.02	0.76	-0.92	-0.17	-1.91	0.22	-1.4	-0.24	-0.03	-1.18	0.4	0.1	0.36	-2.16	-0.17	0.91	0.02	0.18	-1.67	-0.46	-0.21	0	1.2	-1.61	-0.19	0.15	-1.11	-1.35	-0.92	0.02	-0.91	0.36
GLEGLIHSQRRQDILDLWIYHTQGYFPD	ncv-150	-1	-0.2	-1.53	-2.63	2.28	-0.53	-1.18	2.01	-1.34	1.36	0.07	0.26	-0.8	0.22	-1.37	0.08	-0.62	-1.18	0.4	0.1	0.36	-2.16	-0.17	0.91	0.02	-0.2	-1.53	-2.63	2.28	-0.53	-1.18	2.01	-1.34	1.36	0.07	0.26	-0.8	0.22	-1.37	0.08	-0.62	1.27	-0.14	0.3	-1.8	0.3	-1.61	-0.16
NPVPVGNIYRRWIQLGLQKCVRMYNPTN	ncv-151	-1	-0.99	0	-0.37	0.69	-0.55	0.85	0.73	-0.8	0.22	-0.17	-0.5	0.05	-0.01	-1.34	-0.19	3.56	0.76	-0.92	-0.17	-1.91	0.22	-1.4	-0.24	-0.03	0.22	-0.17	-0.5	0.05	-0.01	-1.34	-0.19	3.56	0.76	-0.92	-0.17	-1.91	0.22	-1.4	-0.24	-0.03	-0.2	-1.53	-2.63	2.28	-0.53	-1.18	2.01
LIVFPDLGVRVCEKMALYDVVTKLPLAV	ncv-152	-1	1.36	0.07	0.26	-0.8	0.22	-1.37	0.08	-0.62	1.27	-0.14	0.3	-1.8	0.3	-1.61	-0.16	-0.13	0.76	-0.92	-0.17	-1.91	0.22	-1.4	-0.24	-0.03	1.52	0.61	0.96	-0.16	0.25	0.28	-1.33	-0.2	0.22	-0.17	-0.5	0.05	-0.01	-1.34	-0.19	3.56	-1.15	0.67	-0.41	-0.01	-2.68	1.31	0.03
LQARILAVERYLKDQQLLGIWGCSGKLI	ncv-153	-1	1.36	0.07	0.26	-0.8	0.22	-1.37	0.08	-0.62	-0.96	0.12	0.18	0.16	0.09	0.42	-0.2	-0.41	0.15	-1.11	-1.35	-0.92	0.02	-0.91	0.36	-0.48	-1.47	1.45	1.24	1.27	1.55	1.47	1.3	0.83	1.27	-0.14	0.3	-1.8	0.3	-1.61	-0.16	-0.13	1.36	0.07	0.26	-0.8	0.22	-1.37	0.08
VGNIVQSCNPRYSIFFDYMAIHRSLTKI	ncv-154	-1	0.76	-0.92	-0.17	-1.91	0.22	-1.4	-0.24	-0.03	-0.2	-1.53	-2.63	2.28	-0.53	-1.18	2.01	-1.34	-0.99	0	-0.37	0.69	-0.55	0.85	0.73	-0.8	1.27	-0.14	0.3	-1.8	0.3	-1.61	-0.16	-0.13	0.76	-0.92	-0.17	-1.91	0.22	-1.4	-0.24	-0.03	-0.96	0.12	0.18	0.16	0.09	0.42	-0.2
DLRAIAEESDEEEAIVAYTLATAGVSSS	ncv-155	-1	-1.15	0.67	-0.41	-0.01	-2.68	1.31	0.03	0.56	1.36	0.07	0.26	-0.8	0.22	-1.37	0.08	-0.62	-1.47	1.45	1.24	1.27	1.55	1.47	1.3	0.83	0.15	-1.11	-1.35	-0.92	0.02	-0.91	0.36	-0.48	1.27	-0.14	0.3	-1.8	0.3	-1.61	-0.16	-0.13	0.15	-1.11	-1.35	-0.92	0.02	-0.91	0.36
YREVAAAKSSENDRLRLLLKQMCPSLDV	ncv-156	-1	0.61	1.6	1.17	0.73	0.53	0.25	-0.96	-0.52	-1.47	1.45	1.24	1.27	1.55	1.47	1.3	0.83	-1.18	0.4	0.1	0.36	-2.16	-0.17	0.91	0.02	0.76	-0.92	-0.17	-1.91	0.22	-1.4	-0.24	-0.03	0.15	-1.11	-1.35	-0.92	0.02	-0.91	0.36	-0.48	0.15	-1.11	-1.35	-0.92	0.02	-0.91	0.36
GGDPEIVTHSFNCGGEFFYCNSTQLFNS	ncv-157	-1	-0.2	-1.53	-2.63	2.28	-0.53	-1.18	2.01	-1.34	-0.2	-1.53	-2.63	2.28	-0.53	-1.18	2.01	-1.34	-1.15	0.67	-0.41	-0.01	-2.68	1.31	0.03	0.56	0.22	-0.17	-0.5	0.05	-0.01	-1.34	-0.19	3.56	-1.18	0.4	0.1	0.36	-2.16	-0.17	0.91	0.02	1.27	-0.14	0.3	-1.8	0.3	-1.61	-0.16
GYAGMLGNSSHIPQSSSYCSLHPHERLS	ncv-158	-1	-0.2	-1.53	-2.63	2.28	-0.53	-1.18	2.01	-1.34	0.61	1.6	1.17	0.73	0.53	0.25	-0.96	-0.52	0.15	-1.11	-1.35	-0.92	0.02	-0.91	0.36	-0.48	-0.2	-1.53	-2.63	2.28	-0.53	-1.18	2.01	-1.34	1.01	-0.53	0.43	0	0.23	0.1	-0.86	-0.68	1.36	0.07	0.26	-0.8	0.22	-1.37	0.08
KVTWTEAAGSIRDGVRAYTALHYLSHLS	ncv-159	-1	-1.17	0.7	0.7	0.8	1.64	0.67	1.63	0.13	0.76	-0.92	-0.17	-1.91	0.22	-1.4	-0.24	-0.03	-0.34	-0.51	-0.55	-1.06	-0.06	-0.01	-0.79	0.39	1.5	2.06	1.79	0.75	0.75	-0.13	-1.01	-0.85	-0.34	-0.51	-0.55	-1.06	-0.06	-0.01	-0.79	0.39	-1.18	0.4	0.1	0.36	-2.16	-0.17	0.91
GSGTYCLNVSLADTNSLAVVSTQLIMPG	ncv-160	-1	-0.2	-1.53	-2.63	2.28	-0.53	-1.18	2.01	-1.34	-0.67	-0.86	-1.07	-0.41	-0.32	0.27	-0.64	0.11	-0.2	-1.53	-2.63	2.28	-0.53	-1.18	2.01	-1.34	-0.34	-0.51	-0.55	-1.06	-0.06	-0.01	-0.79	0.39	0.61	1.6	1.17	0.73	0.53	0.25	-0.96	-0.52	0.18	-1.67	-0.46	-0.21	0	1.2	-1.61
VKTNSVPNMSLDQSVVELYTDTAFSWSV	ncv-161	-1	0.76	-0.92	-0.17	-1.91	0.22	-1.4	-0.24	-0.03	-1.17	0.7	0.7	0.8	1.64	0.67	1.63	0.13	-0.34	-0.51	-0.55	-1.06	-0.06	-0.01	-0.79	0.39	-0.99	0	-0.37	0.69	-0.55	0.85	0.73	-0.8	-0.67	-0.86	-1.07	-0.41	-0.32	0.27	-0.64	0.11	0.76	-0.92	-0.17	-1.91	0.22	-1.4	-0.24
STQASLEIDSLFEGIDFYTSITRARFEE	ncv-162	-1	-0.67	-0.86	-1.07	-0.41	-0.32	0.27	-0.64	0.11	-0.34	-0.51	-0.55	-1.06	-0.06	-0.01	-0.79	0.39	-0.96	0.12	0.18	0.16	0.09	0.42	-0.2	-0.41	0.15	-1.11	-1.35	-0.92	0.02	-0.91	0.36	-0.48	-0.67	-0.86	-1.07	-0.41	-0.32	0.27	-0.64	0.11	1.36	0.07	0.26	-0.8	0.22	-1.37	0.08
GHTVSGFVSLLAPGAKQNVQLINTNGSW	ncv-163	-1	-0.2	-1.53	-2.63	2.28	-0.53	-1.18	2.01	-1.34	-0.43	-0.25	0.37	0.19	0.51	1.28	0.93	0.65	-0.34	-0.51	-0.55	-1.06	-0.06	-0.01	-0.79	0.39	0.76	-0.92	-0.17	-1.91	0.22	-1.4	-0.24	-0.03	-0.67	-0.86	-1.07	-0.41	-0.32	0.27	-0.64	0.11	-0.2	-1.53	-2.63	2.28	-0.53	-1.18	2.01
ISSCLQQLSLLMWITQCFLPVFLAQPPS	ncv-164	-1	1.27	-0.14	0.3	-1.8	0.3	-1.61	-0.16	-0.13	-0.67	-0.86	-1.07	-0.41	-0.32	0.27	-0.64	0.11	-0.67	-0.86	-1.07	-0.41	-0.32	0.27	-0.64	0.11	0.18	-1.67	-0.46	-0.21	0	1.2	-1.61	-0.19	1.36	0.07	0.26	-0.8	0.22	-1.37	0.08	-0.62	-0.96	0.12	0.18	0.16	0.09	0.42	-0.2
TLPGNPAIASLMAFTAAVTSPLTTSQTL	ncv-165	-1	-0.34	-0.51	-0.55	-1.06	-0.06	-0.01	-0.79	0.39	1.36	0.07	0.26	-0.8	0.22	-1.37	0.08	-0.62	0.22	-0.17	-0.5	0.05	-0.01	-1.34	-0.19	3.56	-0.2	-1.53	-2.63	2.28	-0.53	-1.18	2.01	-1.34	-0.99	0	-0.37	0.69	-0.55	0.85	0.73	-0.8	0.22	-0.17	-0.5	0.05	-0.01	-1.34	-0.19
LTSAQSGDYSLVIVTTFVHYANFHNYFV	ncv-166	-1	1.36	0.07	0.26	-0.8	0.22	-1.37	0.08	-0.62	-0.34	-0.51	-0.55	-1.06	-0.06	-0.01	-0.79	0.39	-0.67	-0.86	-1.07	-0.41	-0.32	0.27	-0.64	0.11	0.15	-1.11	-1.35	-0.92	0.02	-0.91	0.36	-0.48	-0.96	0.12	0.18	0.16	0.09	0.42	-0.2	-0.41	-0.67	-0.86	-1.07	-0.41	-0.32	0.27	-0.64
GVLAGIAYFSMVGNWAKVLVVLLLFAGV	ncv-167	-1	-0.2	-1.53	-2.63	2.28	-0.53	-1.18	2.01	-1.34	0.76	-0.92	-0.17	-1.91	0.22	-1.4	-0.24	-0.03	1.36	0.07	0.26	-0.8	0.22	-1.37	0.08	-0.62	0.15	-1.11	-1.35	-0.92	0.02	-0.91	0.36	-0.48	-0.2	-1.53	-2.63	2.28	-0.53	-1.18	2.01	-1.34	1.27	-0.14	0.3	-1.8	0.3	-1.61	-0.16
CALGVFRKFSRFPEALRLALMLNDMELV	ncv-168	-1	0.18	-1.67	-0.46	-0.21	0	1.2	-1.61	-0.19	0.15	-1.11	-1.35	-0.92	0.02	-0.91	0.36	-0.48	1.36	0.07	0.26	-0.8	0.22	-1.37	0.08	-0.62	-0.2	-1.53	-2.63	2.28	-0.53	-1.18	2.01	-1.34	0.76	-0.92	-0.17	-1.91	0.22	-1.4	-0.24	-0.03	1.52	0.61	0.96	-0.16	0.25	0.28	-1.33
MESSTLELRSRYWAIRTRSGGNTNQQRA	ncv-169	-1	1.01	-0.53	0.43	0	0.23	0.1	-0.86	-0.68	-1.18	0.4	0.1	0.36	-2.16	-0.17	0.91	0.02	-0.67	-0.86	-1.07	-0.41	-0.32	0.27	-0.64	0.11	-0.67	-0.86	-1.07	-0.41	-0.32	0.27	-0.64	0.11	-0.34	-0.51	-0.55	-1.06	-0.06	-0.01	-0.79	0.39	1.36	0.07	0.26	-0.8	0.22	-1.37	0.08
LTLAKHTISSDYVIPIGTYGQMKNGSTP	ncv-170	-1	1.36	0.07	0.26	-0.8	0.22	-1.37	0.08	-0.62	-0.34	-0.51	-0.55	-1.06	-0.06	-0.01	-0.79	0.39	1.36	0.07	0.26	-0.8	0.22	-1.37	0.08	-0.62	0.15	-1.11	-1.35	-0.92	0.02	-0.91	0.36	-0.48	-1.17	0.7	0.7	0.8	1.64	0.67	1.63	0.13	-0.43	-0.25	0.37	0.19	0.51	1.28	0.93
AHLLQDDISSSYTTTTTITAPPPGVLQN	ncv-171	-1	0.15	-1.11	-1.35	-0.92	0.02	-0.91	0.36	-0.48	-0.43	-0.25	0.37	0.19	0.51	1.28	0.93	0.65	1.36	0.07	0.26	-0.8	0.22	-1.37	0.08	-0.62	1.36	0.07	0.26	-0.8	0.22	-1.37	0.08	-0.62	-0.96	0.12	0.18	0.16	0.09	0.42	-0.2	-0.41	-1.15	0.67	-0.41	-0.01	-2.68	1.31	0.03
RPPNAPILSTLPETTVVRRRGRSPRRRT	ncv-172	-1	-1.47	1.45	1.24	1.27	1.55	1.47	1.3	0.83	0.22	-0.17	-0.5	0.05	-0.01	-1.34	-0.19	3.56	0.22	-0.17	-0.5	0.05	-0.01	-1.34	-0.19	3.56	-0.99	0	-0.37	0.69	-0.55	0.85	0.73	-0.8	0.15	-1.11	-1.35	-0.92	0.02	-0.91	0.36	-0.48	0.22	-0.17	-0.5	0.05	-0.01	-1.34	-0.19
SVPAAPPPASTNRQSGRQPTPLSPPLRD	ncv-173	-1	-0.67	-0.86	-1.07	-0.41	-0.32	0.27	-0.64	0.11	0.76	-0.92	-0.17	-1.91	0.22	-1.4	-0.24	-0.03	0.22	-0.17	-0.5	0.05	-0.01	-1.34	-0.19	3.56	0.15	-1.11	-1.35	-0.92	0.02	-0.91	0.36	-0.48	0.15	-1.11	-1.35	-0.92	0.02	-0.91	0.36	-0.48	0.22	-0.17	-0.5	0.05	-0.01	-1.34	-0.19
TCPVQLWVDSTPPPGTRVRAMAIYKQSQ	ncv-174	-1	-0.34	-0.51	-0.55	-1.06	-0.06	-0.01	-0.79	0.39	0.18	-1.67	-0.46	-0.21	0	1.2	-1.61	-0.19	0.22	-0.17	-0.5	0.05	-0.01	-1.34	-0.19	3.56	0.76	-0.92	-0.17	-1.91	0.22	-1.4	-0.24	-0.03	-0.96	0.12	0.18	0.16	0.09	0.42	-0.2	-0.41	1.36	0.07	0.26	-0.8	0.22	-1.37	0.08
GKRLEPNWASVKKDLISYGGGWRLSAQW	ncv-175	-1	-0.2	-1.53	-2.63	2.28	-0.53	-1.18	2.01	-1.34	-1.17	0.7	0.7	0.8	1.64	0.67	1.63	0.13	-1.47	1.45	1.24	1.27	1.55	1.47	1.3	0.83	1.36	0.07	0.26	-0.8	0.22	-1.37	0.08	-0.62	-1.18	0.4	0.1	0.36	-2.16	-0.17	0.91	0.02	0.22	-0.17	-0.5	0.05	-0.01	-1.34	-0.19
KMFAKGTEITHAVVIKKLNEILQARGKK	ncv-176	-1	-1.17	0.7	0.7	0.8	1.64	0.67	1.63	0.13	1.01	-0.53	0.43	0	0.23	0.1	-0.86	-0.68	1.52	0.61	0.96	-0.16	0.25	0.28	-1.33	-0.2	0.15	-1.11	-1.35	-0.92	0.02	-0.91	0.36	-0.48	-1.17	0.7	0.7	0.8	1.64	0.67	1.63	0.13	-0.2	-1.53	-2.63	2.28	-0.53	-1.18	2.01
QLQAQHLSHATHGPPVQLPPHPSGLQPP	ncv-177	-1	-0.96	0.12	0.18	0.16	0.09	0.42	-0.2	-0.41	1.36	0.07	0.26	-0.8	0.22	-1.37	0.08	-0.62	-0.96	0.12	0.18	0.16	0.09	0.42	-0.2	-0.41	0.15	-1.11	-1.35	-0.92	0.02	-0.91	0.36	-0.48	-0.96	0.12	0.18	0.16	0.09	0.42	-0.2	-0.41	-0.43	-0.25	0.37	0.19	0.51	1.28	0.93
HCKLTQVLNTHYVAPRRLLLTGTPLQNK	ncv-178	-1	-0.43	-0.25	0.37	0.19	0.51	1.28	0.93	0.65	0.18	-1.67	-0.46	-0.21	0	1.2	-1.61	-0.19	-1.17	0.7	0.7	0.8	1.64	0.67	1.63	0.13	1.36	0.07	0.26	-0.8	0.22	-1.37	0.08	-0.62	-0.34	-0.51	-0.55	-1.06	-0.06	-0.01	-0.79	0.39	-0.96	0.12	0.18	0.16	0.09	0.42	-0.2
YPYRLWHYPCTINYTIFKIRMYVGGVEH	ncv-179	-1	0.61	1.6	1.17	0.73	0.53	0.25	-0.96	-0.52	0.22	-0.17	-0.5	0.05	-0.01	-1.34	-0.19	3.56	0.61	1.6	1.17	0.73	0.53	0.25	-0.96	-0.52	-1.47	1.45	1.24	1.27	1.55	1.47	1.3	0.83	1.36	0.07	0.26	-0.8	0.22	-1.37	0.08	-0.62	1.5	2.06	1.79	0.75	0.75	-0.13	-1.01
PLAHSSSAFTITDQVPFSVSVSQLRALD	ncv-180	-1	0.22	-0.17	-0.5	0.05	-0.01	-1.34	-0.19	3.56	1.36	0.07	0.26	-0.8	0.22	-1.37	0.08	-0.62	0.15	-1.11	-1.35	-0.92	0.02	-0.91	0.36	-0.48	-0.43	-0.25	0.37	0.19	0.51	1.28	0.93	0.65	-0.67	-0.86	-1.07	-0.41	-0.32	0.27	-0.64	0.11	-0.67	-0.86	-1.07	-0.41	-0.32	0.27	-0.64
LEGFDKADGTLDSQVMSLHNLVHSFLNG	ncv-181	-1	1.36	0.07	0.26	-0.8	0.22	-1.37	0.08	-0.62	-1.18	0.4	0.1	0.36	-2.16	-0.17	0.91	0.02	-0.2	-1.53	-2.63	2.28	-0.53	-1.18	2.01	-1.34	1.52	0.61	0.96	-0.16	0.25	0.28	-1.33	-0.2	-1.15	0.67	-0.41	-0.01	-2.68	1.31	0.03	0.56	-1.17	0.7	0.7	0.8	1.64	0.67	1.63
PLHT'VMRETLFIGSHVVLRELRLNVTT	ncv-182	-1	0.22	-0.17	-0.5	0.05	-0.01	-1.34	-0.19	3.56	1.36	0.07	0.26	-0.8	0.22	-1.37	0.08	-0.62	-0.43	-0.25	0.37	0.19	0.51	1.28	0.93	0.65	-0.34	-0.51	-0.55	-1.06	-0.06	-0.01	-0.79	0.39	-0.34	-0.51	-0.55	-1.06	-0.06	-0.01	-0.79	0.39	0.76	-0.92	-0.17	-1.91	0.22	-1.4	-0.24
CLLDRKAVGTPAGGGFPRRHSVTLPSSK	ncv-183	-1	0.18	-1.67	-0.46	-0.21	0	1.2	-1.61	-0.19	1.36	0.07	0.26	-0.8	0.22	-1.37	0.08	-0.62	1.36	0.07	0.26	-0.8	0.22	-1.37	0.08	-0.62	-1.15	0.67	-0.41	-0.01	-2.68	1.31	0.03	0.56	-1.47	1.45	1.24	1.27	1.55	1.47	1.3	0.83	-1.17	0.7	0.7	0.8	1.64	0.67	1.63
GFQALSEGCTPYDINQMLNCVGDHQAAM	ncv-184	-1	-0.2	-1.53	-2.63	2.28	-0.53	-1.18	2.01	-1.34	1.52	0.61	0.96	-0.16	0.25	0.28	-1.33	-0.2	-0.96	0.12	0.18	0.16	0.09	0.42	-0.2	-0.41	0.15	-1.11	-1.35	-0.92	0.02	-0.91	0.36	-0.48	1.36	0.07	0.26	-0.8	0.22	-1.37	0.08	-0.62	-0.67	-0.86	-1.07	-0.41	-0.32	0.27	-0.64
ILDLWIYHTQGYFPDWQNYTPGPGIRYP	ncv-185	-1	1.27	-0.14	0.3	-1.8	0.3	-1.61	-0.16	-0.13	1.36	0.07	0.26	-0.8	0.22	-1.37	0.08	-0.62	-1.15	0.67	-0.41	-0.01	-2.68	1.31	0.03	0.56	1.36	0.07	0.26	-0.8	0.22	-1.37	0.08	-0.62	1.5	2.06	1.79	0.75	0.75	-0.13	-1.01	-0.85	1.27	-0.14	0.3	-1.8	0.3	-1.61	-0.16
PRGSDIAGTTSTLQEQIGWMTNNPPIPV	ncv-186	-1	0.22	-0.17	-0.5	0.05	-0.01	-1.34	-0.19	3.56	-1.47	1.45	1.24	1.27	1.55	1.47	1.3	0.83	-0.2	-1.53	-2.63	2.28	-0.53	-1.18	2.01	-1.34	-0.67	-0.86	-1.07	-0.41	-0.32	0.27	-0.64	0.11	-1.15	0.67	-0.41	-0.01	-2.68	1.31	0.03	0.56	1.27	-0.14	0.3	-1.8	0.3	-1.61	-0.16
QVAMNPTNTVFDAKRLIGRRFDDAVVQS	ncv-187	-1	-0.96	0.12	0.18	0.16	0.09	0.42	-0.2	-0.41	0.76	-0.92	-0.17	-1.91	0.22	-1.4	-0.24	-0.03	0.15	-1.11	-1.35	-0.92	0.02	-0.91	0.36	-0.48	1.01	-0.53	0.43	0	0.23	0.1	-0.86	-0.68	-0.99	0	-0.37	0.69	-0.55	0.85	0.73	-0.8	0.22	-0.17	-0.5	0.05	-0.01	-1.34	-0.19
AGLKKKKSVTVLDVGDAYFSVPLDEDFR	ncv-188	-1	0.15	-1.11	-1.35	-0.92	0.02	-0.91	0.36	-0.48	-0.2	-1.53	-2.63	2.28	-0.53	-1.18	2.01	-1.34	1.36	0.07	0.26	-0.8	0.22	-1.37	0.08	-0.62	-1.17	0.7	0.7	0.8	1.64	0.67	1.63	0.13	-1.17	0.7	0.7	0.8	1.64	0.67	1.63	0.13	-1.17	0.7	0.7	0.8	1.64	0.67	1.63
AKITPNNNGTYACFVSNLATGRNNSIVK	ncv-189	-1	0.15	-1.11	-1.35	-0.92	0.02	-0.91	0.36	-0.48	-1.17	0.7	0.7	0.8	1.64	0.67	1.63	0.13	1.27	-0.14	0.3	-1.8	0.3	-1.61	-0.16	-0.13	-0.34	-0.51	-0.55	-1.06	-0.06	-0.01	-0.79	0.39	0.22	-0.17	-0.5	0.05	-0.01	-1.34	-0.19	3.56	-0.99	0	-0.37	0.69	-0.55	0.85	0.73
VSPGDQLPGVFSDGRVACAPVPAPAGPI	ncv-190	-1	0.76	-0.92	-0.17	-1.91	0.22	-1.4	-0.24	-0.03	-0.67	-0.86	-1.07	-0.41	-0.32	0.27	-0.64	0.11	0.22	-0.17	-0.5	0.05	-0.01	-1.34	-0.19	3.56	-0.2	-1.53	-2.63	2.28	-0.53	-1.18	2.01	-1.34	-1.15	0.67	-0.41	-0.01	-2.68	1.31	0.03	0.56	-0.96	0.12	0.18	0.16	0.09	0.42	-0.2
GRGEPRFIAVGYVDDTQFVRFDSDAASQ	ncv-191	-1	-0.2	-1.53	-2.63	2.28	-0.53	-1.18	2.01	-1.34	-1.47	1.45	1.24	1.27	1.55	1.47	1.3	0.83	-0.2	-1.53	-2.63	2.28	-0.53	-1.18	2.01	-1.34	-1.18	0.4	0.1	0.36	-2.16	-0.17	0.91	0.02	0.22	-0.17	-0.5	0.05	-0.01	-1.34	-0.19	3.56	-1.47	1.45	1.24	1.27	1.55	1.47	1.3
NEEAAEWDRVHPVHAGPIAPGQMREPRG	ncv-192	-1	-0.99	0	-0.37	0.69	-0.55	0.85	0.73	-0.8	-1.18	0.4	0.1	0.36	-2.16	-0.17	0.91	0.02	-1.18	0.4	0.1	0.36	-2.16	-0.17	0.91	0.02	0.15	-1.11	-1.35	-0.92	0.02	-0.91	0.36	-0.48	0.15	-1.11	-1.35	-0.92	0.02	-0.91	0.36	-0.48	-1.18	0.4	0.1	0.36	-2.16	-0.17	0.91
HGMDDPEREVLEWRFDSRLAFHHVAREL	ncv-193	-1	-0.43	-0.25	0.37	0.19	0.51	1.28	0.93	0.65	-0.2	-1.53	-2.63	2.28	-0.53	-1.18	2.01	-1.34	1.01	-0.53	0.43	0	0.23	0.1	-0.86	-0.68	-1.15	0.67	-0.41	-0.01	-2.68	1.31	0.03	0.56	-1.15	0.67	-0.41	-0.01	-2.68	1.31	0.03	0.56	0.22	-0.17	-0.5	0.05	-0.01	-1.34	-0.19
MVAGAVWLTVMSNTLLSAWILTAGFLIF	ncv-194	-1	1.01	-0.53	0.43	0	0.23	0.1	-0.86	-0.68	0.76	-0.92	-0.17	-1.91	0.22	-1.4	-0.24	-0.03	0.15	-1.11	-1.35	-0.92	0.02	-0.91	0.36	-0.48	-0.2	-1.53	-2.63	2.28	-0.53	-1.18	2.01	-1.34	0.15	-1.11	-1.35	-0.92	0.02	-0.91	0.36	-0.48	0.76	-0.92	-0.17	-1.91	0.22	-1.4	-0.24
ITDDVRVQEVPKLKVCALRVTSRARSRI	ncv-195	-1	1.27	-0.14	0.3	-1.8	0.3	-1.61	-0.16	-0.13	-0.34	-0.51	-0.55	-1.06	-0.06	-0.01	-0.79	0.39	-1.15	0.67	-0.41	-0.01	-2.68	1.31	0.03	0.56	-1.15	0.67	-0.41	-0.01	-2.68	1.31	0.03	0.56	0.76	-0.92	-0.17	-1.91	0.22	-1.4	-0.24	-0.03	-1.47	1.45	1.24	1.27	1.55	1.47	1.3
LDVGDAYFSVPLDKDFRKYTAFTIPSIN	ncv-196	-1	1.36	0.07	0.26	-0.8	0.22	-1.37	0.08	-0.62	-1.15	0.67	-0.41	-0.01	-2.68	1.31	0.03	0.56	0.76	-0.92	-0.17	-1.91	0.22	-1.4	-0.24	-0.03	-0.2	-1.53	-2.63	2.28	-0.53	-1.18	2.01	-1.34	-1.15	0.67	-0.41	-0.01	-2.68	1.31	0.03	0.56	0.15	-1.11	-1.35	-0.92	0.02	-0.91	0.36
PSTAQAQAAVQGPVGTDFKPLNSTPATT	ncv-197	-1	0.22	-0.17	-0.5	0.05	-0.01	-1.34	-0.19	3.56	-0.67	-0.86	-1.07	-0.41	-0.32	0.27	-0.64	0.11	-0.34	-0.51	-0.55	-1.06	-0.06	-0.01	-0.79	0.39	0.15	-1.11	-1.35	-0.92	0.02	-0.91	0.36	-0.48	-0.96	0.12	0.18	0.16	0.09	0.42	-0.2	-0.41	0.15	-1.11	-1.35	-0.92	0.02	-0.91	0.36
QTRSKAGLLVSDGGPNLYNIRNLHIPEV	ncv-198	-1	-0.96	0.12	0.18	0.16	0.09	0.42	-0.2	-0.41	-0.34	-0.51	-0.55	-1.06	-0.06	-0.01	-0.79	0.39	-1.47	1.45	1.24	1.27	1.55	1.47	1.3	0.83	-0.67	-0.86	-1.07	-0.41	-0.32	0.27	-0.64	0.11	-1.17	0.7	0.7	0.8	1.64	0.67	1.63	0.13	0.15	-1.11	-1.35	-0.92	0.02	-0.91	0.36
EARDLHCLLVTNPHTDAWKSHGLVEVAS	ncv-199	-1	-1.18	0.4	0.1	0.36	-2.16	-0.17	0.91	0.02	0.15	-1.11	-1.35	-0.92	0.02	-0.91	0.36	-0.48	-1.47	1.45	1.24	1.27	1.55	1.47	1.3	0.83	-1.15	0.67	-0.41	-0.01	-2.68	1.31	0.03	0.56	1.36	0.07	0.26	-0.8	0.22	-1.37	0.08	-0.62	-0.43	-0.25	0.37	0.19	0.51	1.28	0.93
KKYKLKHIVWASRELERFAVNPGLLETS	ncv-200	-1	-1.17	0.7	0.7	0.8	1.64	0.67	1.63	0.13	-1.17	0.7	0.7	0.8	1.64	0.67	1.63	0.13	0.61	1.6	1.17	0.73	0.53	0.25	-0.96	-0.52	-1.17	0.7	0.7	0.8	1.64	0.67	1.63	0.13	1.36	0.07	0.26	-0.8	0.22	-1.37	0.08	-0.62	-1.17	0.7	0.7	0.8	1.64	0.67	1.63
GKWSKSSVIGWPTVRERMRRAEPAADGV	ncv-201	-1	-0.2	-1.53	-2.63	2.28	-0.53	-1.18	2.01	-1.34	-1.17	0.7	0.7	0.8	1.64	0.67	1.63	0.13	1.5	2.06	1.79	0.75	0.75	-0.13	-1.01	-0.85	-0.67	-0.86	-1.07	-0.41	-0.32	0.27	-0.64	0.11	-1.17	0.7	0.7	0.8	1.64	0.67	1.63	0.13	-0.67	-0.86	-1.07	-0.41	-0.32	0.27	-0.64
AAMLRQLAQYHAKDPNNLFMVRLAQGLT	ncv-202	-1	0.15	-1.11	-1.35	-0.92	0.02	-0.91	0.36	-0.48	0.15	-1.11	-1.35	-0.92	0.02	-0.91	0.36	-0.48	1.01	-0.53	0.43	0	0.23	0.1	-0.86	-0.68	1.36	0.07	0.26	-0.8	0.22	-1.37	0.08	-0.62	-1.47	1.45	1.24	1.27	1.55	1.47	1.3	0.83	-0.96	0.12	0.18	0.16	0.09	0.42	-0.2
PPLITDYREYHTDTTVKFVVKMTEEKLA	ncv-203	-1	0.22	-0.17	-0.5	0.05	-0.01	-1.34	-0.19	3.56	0.22	-0.17	-0.5	0.05	-0.01	-1.34	-0.19	3.56	1.36	0.07	0.26	-0.8	0.22	-1.37	0.08	-0.62	1.27	-0.14	0.3	-1.8	0.3	-1.61	-0.16	-0.13	-0.34	-0.51	-0.55	-1.06	-0.06	-0.01	-0.79	0.39	-1.15	0.67	-0.41	-0.01	-2.68	1.31	0.03
GFLQRTDLSYIKSFVSDALGTTSIQTPW	ncv-204	-1	-0.2	-1.53	-2.63	2.28	-0.53	-1.18	2.01	-1.34	1.52	0.61	0.96	-0.16	0.25	0.28	-1.33	-0.2	1.36	0.07	0.26	-0.8	0.22	-1.37	0.08	-0.62	-0.96	0.12	0.18	0.16	0.09	0.42	-0.2	-0.41	-1.47	1.45	1.24	1.27	1.55	1.47	1.3	0.83	-0.34	-0.51	-0.55	-1.06	-0.06	-0.01	-0.79
PVIFSKASEYLQLVFGIEVVEVVPISHL	ncv-205	-1	0.22	-0.17	-0.5	0.05	-0.01	-1.34	-0.19	3.56	0.76	-0.92	-0.17	-1.91	0.22	-1.4	-0.24	-0.03	1.27	-0.14	0.3	-1.8	0.3	-1.61	-0.16	-0.13	1.52	0.61	0.96	-0.16	0.25	0.28	-1.33	-0.2	-0.67	-0.86	-1.07	-0.41	-0.32	0.27	-0.64	0.11	-1.17	0.7	0.7	0.8	1.64	0.67	1.63
QPPICTIDVYMIMVKCWMIDSECRPRFR	ncv-206	-1	-0.96	0.12	0.18	0.16	0.09	0.42	-0.2	-0.41	0.22	-0.17	-0.5	0.05	-0.01	-1.34	-0.19	3.56	0.22	-0.17	-0.5	0.05	-0.01	-1.34	-0.19	3.56	1.27	-0.14	0.3	-1.8	0.3	-1.61	-0.16	-0.13	0.18	-1.67	-0.46	-0.21	0	1.2	-1.61	-0.19	-0.34	-0.51	-0.55	-1.06	-0.06	-0.01	-0.79
VGAGVIDEDYRGNVGVVLFNFGKEKFEV	ncv-207	-1	0.76	-0.92	-0.17	-1.91	0.22	-1.4	-0.24	-0.03	-0.2	-1.53	-2.63	2.28	-0.53	-1.18	2.01	-1.34	0.15	-1.11	-1.35	-0.92	0.02	-0.91	0.36	-0.48	-0.2	-1.53	-2.63	2.28	-0.53	-1.18	2.01	-1.34	0.76	-0.92	-0.17	-1.91	0.22	-1.4	-0.24	-0.03	1.27	-0.14	0.3	-1.8	0.3	-1.61	-0.16
LTLSILDRYYTPTISRERAVELLRKCLE	ncv-208	-1	1.36	0.07	0.26	-0.8	0.22	-1.37	0.08	-0.62	-0.34	-0.51	-0.55	-1.06	-0.06	-0.01	-0.79	0.39	1.36	0.07	0.26	-0.8	0.22	-1.37	0.08	-0.62	-0.67	-0.86	-1.07	-0.41	-0.32	0.27	-0.64	0.11	1.27	-0.14	0.3	-1.8	0.3	-1.61	-0.16	-0.13	1.36	0.07	0.26	-0.8	0.22	-1.37	0.08
KKFIRHQSDRYVKIKRNWRKPRGIDNRV	ncv-209	-1	-1.17	0.7	0.7	0.8	1.64	0.67	1.63	0.13	-1.17	0.7	0.7	0.8	1.64	0.67	1.63	0.13	1.52	0.61	0.96	-0.16	0.25	0.28	-1.33	-0.2	1.27	-0.14	0.3	-1.8	0.3	-1.61	-0.16	-0.13	-1.47	1.45	1.24	1.27	1.55	1.47	1.3	0.83	-0.43	-0.25	0.37	0.19	0.51	1.28	0.93
PASRELVVSYVNVNMGLKIRQLLWFHIS	ncv-210	-1	0.22	-0.17	-0.5	0.05	-0.01	-1.34	-0.19	3.56	0.15	-1.11	-1.35	-0.92	0.02	-0.91	0.36	-0.48	-0.67	-0.86	-1.07	-0.41	-0.32	0.27	-0.64	0.11	-1.47	1.45	1.24	1.27	1.55	1.47	1.3	0.83	-1.18	0.4	0.1	0.36	-2.16	-0.17	0.91	0.02	1.36	0.07	0.26	-0.8	0.22	-1.37	0.08
[truncated: 177 more columns]
