# Supplementary material for: The VHSE-Based Prediction of Proteasomal Cleavage Sites
Source: PLoS One. 2013 Sep 9;8(9):e74506. doi: 10.1371/journal.pone.0074506 (PMC3767653; doi:10.1371/journal.pone.0074506)
Supplement: Dataset S7 — The second test set. This dataset contains 48 products of peptide degradation by the human constitutive proteasome in vitro. (XLSX) [file pone.0074506.s007.xlsx]

## Sheet: Sheet1
Cleavage map	Reference
D↓WQN↓Y↓TPGVR↓Y↓PL↓TF↓GW↓CY↓KL↓V↓PEPDK	27
TGSTAV↓PYGSF↓KH↓V↓DT↓RLQ	28
MNGD↓DAF↓ARR↓PTV↓G↓A↓QIPEKIQ↓K↓A↓FD↓DIAKYFSKEEWEKMKA↓SEKIFYV↓Y↓M↓KRKYEAMT↓KL↓GF↓K↓A↓TL↓PPFM↓CN↓KRA↓EDFQGNDL↓DNDPNRGNQVER↓PQM↓T↓F↓G↓RL↓QGISPKI↓MPKKPAEEGNDSEEVPEAS↓GPQNDG↓KEL↓CPPGKPTTSEKIHE↓R↓SGPKRGEHAW↓TH↓RL↓RE↓R↓KQ↓L↓VIY↓E↓EISDPEEDDE	29
Cleavage samples	Non-cleavage samples
QNYTPGPGVRYPLTFGWCYK	GPGVRYPLTFGWCYKLVPVE
NYTPGPGVRYPLTFGWCYKL	PGVRYPLTFGWCYKLVPVEP
TPGPGVRYPLTFGWCYKLVP	DWQNYTPGPGVRYPLTFGWC
GPGVRYPLTFGWCYKLVPVE	WQNTPGPGVRYPLTFGWCYK
GVRYPLTFGWCYKLVPVEPD	YTPGPGVRYPLTFGWCYKLV
MNGDDAFARRPTVGAQIPEK	AFARRPTVGAQIPEKIQKAF
DDAFARRPTVGAQIPEKIQK	RRPTVGAQIPEKIQKAFDDI
DAFARRPTVGAQIPEKIQKA	RPTVGAQIPEKIQKAFDDIA
AFARRPTVGAQIPEKIQKAF	ARRPTVGAQIPEKIQKAFDD
VGAQIPEKIQKAFDDIAKYF	RRPTVGAQIPEKIQKAFDDI
GAQIPEKIQKAFDDIAKYFS	RPTVGAQIPEKIQKAFDDIA
AQIPEKIQKAFDDIAKYFSK	TVGAQIPEKIQKAFDDIAKY
IPEKIQKAFDDIAKYFSKEE	IAKYFSKEEWEKMKASEKIF
SKEEWEKMKASEKIFYVYMK	EEWEKMKASEKIFYVYMKRK
MKASEKIFYVYMKRKYEAMT	EWEKMKASEKIFYVYMKRKY
KASEKIFYVYMKRKYEAMTK	WEKMKASEKIFYVYMKRKYE
ASEKIFYVYMKRKYEAMTKL	KIFYVYMKRKYEAMTKLGFK
YMKRKYEAMTKLGFKATLPP	FYVYMKRKYEAMTKLGFKAT
KRKYEAMTKLGFKATLPPFM	VYMKRKYEAMTKLGFKATLP
KYEAMTKLGFKATLPPFMCN	VYMKRKYEAMTKLGFKATLP
KYEAMTKLGFKATLPPFMCN	MKRKYEAMTKLGFKATLPPF
EAMTKLGFKATLPPFMCNKR	RKYEAMTKLGFKATLPPFMC
MTKLGFKATLPPFMCNKRAE	AMTKLGFKATLPPFMCNKRA
GFKATLPPFMCNKRAEDFQG	TKLGFKATLPPFMCNKRAED
KATLPPFMCNKRAEDFQGND	GFKATLPPFMCNKRAEDFQG
LPPFMCNKRAEDFQGNDLDN	FMCNKRAEDFQGNDLDNDPN
RAEDFQGNDLDNDPNRGNQV	NDLDNDPNRGNQVERPQMTF
DPNRGNQVERPQMTFGRLQG	DNDPNRGNQVERPQMTFGRL
RGNQVERPQMTFGRLQGISP	NDPNRGNQVERPQMTFGRLQ
GNQVERPQMTFGRLQGISPK	DPNRGNQVERPQMTFGRLQG
NQVERPQMTFGRLQGISPKI	PNRGNQVERPQMTFGRLQGI
QVERPQMTFGRLQGISPKIM	RGNQVERPQMTFGRLQGISP
ERPQMTFGRLQGISPKIMPK	PQMTFGRLQGISPKIMPKKP
GRLQGISPKIMPKKPAEEGN	PAEEGNDSEEVPEASGPQND
NDSEEVPEASGPQNDGKELC	DSEEVPEASGPQNDGKELCP
PEASGPQNDGKELCPPGKPT	EVPEASGPQNDGKELCPPGK
SGPQNDGKELCPPGKPTTSE	LCPPGKPTTSEKIHERSGPK
KPTTSEKIHERSGPKRGEHA	CPPGKPTTSEKIHERSGPKR
PTTSEKIHERSGPKRGEHAW	KIHERSGPKRGEHAWTHRLR
SGPKRGEHAWTHRLRERKQL	HERSGPKRGEHAWTHRLRER
PKRGEHAWTHRLRERKQLVI	RSGPKRGEHAWTHRLRERKQ
RGEHAWTHRLRERKQLVIYE	GPKRGEHAWTHRLRERKQLV
EHAWTHRLRERKQLVIYEEI	PKRGEHAWTHRLRERKQLVI
HAWTHRLRERKQLVIYEEIS	RGEHAWTHRLRERKQLVIYE
WTHRLRERKQLVIYEEISDP	GEHAWTHRLRERKQLVIYEE
THRLRERKQLVIYEEISDPE	AWTHRLRERKQLVIYEEISD
LRERKQLVIYEEISDPEEDD	WTHRLRERKQLVIYEEISDP
RERKQLVIYEEISDPEEDDE
