# Supplementary material for: The VHSE-Based Prediction of Proteasomal Cleavage Sites
Source: PLoS One. 2013 Sep 9;8(9):e74506. doi: 10.1371/journal.pone.0074506 (PMC3767653; doi:10.1371/journal.pone.0074506)
Supplement: Dataset S8 — The resulting VHSE descriptors of the second test samples. (XLSX) [file pone.0074506.s008.xlsx]

## Sheet: Sheet1
Sequences	Name	Activity	VHSE11	VHSE12	VHSE13	VHSE14	VHSE15	VHSE16	VHSE17	VHSE18	VHSE21	VHSE22	VHSE23	VHSE24	VHSE25	VHSE26	VHSE27	VHSE28	VHSE31	VHSE32	VHSE33	VHSE34	VHSE35	VHSE36	VHSE37	VHSE38	VHSE41	VHSE42	VHSE43	VHSE44	VHSE45	VHSE46	VHSE47	VHSE48	VHSE51	VHSE52	VHSE53	VHSE54	VHSE55	VHSE56	VHSE57	VHSE58	VHSE61	VHSE62	VHSE63	VHSE64	VHSE65	VHSE66	VHSE67
QNYTPGPGVRYPLTFGWCYK	cv-1	1	-0.96	0.12	0.18	0.16	0.09	0.42	-0.2	-0.41	-0.99	0	-0.37	0.69	-0.55	0.85	0.73	-0.8	0.61	1.6	1.17	0.73	0.53	0.25	-0.96	-0.52	-0.34	-0.51	-0.55	-1.06	0.01	-0.01	-0.79	0.39	0.22	-0.17	-0.5	0.05	-0.01	-1.34	-0.19	3.56	-0.2	-1.53	-2.63	2.28	-0.53	-1.18	2.01
NYTPGPGVRYPLTFGWCYKL	cv-2	1	-0.99	0	-0.37	0.69	-0.55	0.85	0.73	-0.8	0.61	1.6	1.17	0.73	0.53	0.25	-0.96	-0.52	-0.34	-0.51	-0.55	-1.06	0.01	-0.01	-0.79	0.39	0.22	-0.17	-0.5	0.05	-0.01	-1.34	-0.19	3.56	-0.2	-1.53	-2.63	2.28	-0.53	-1.18	2.01	-1.34	0.22	-0.17	-0.5	0.05	-0.01	-1.34	-0.19
TPGPGVRYPLTFGWCYKLVP	cv-3	1	-0.34	-0.51	-0.55	-1.06	0.01	-0.01	-0.79	0.39	0.22	-0.17	-0.5	0.05	-0.01	-1.34	-0.19	3.56	-0.2	-1.53	-2.63	2.28	-0.53	-1.18	2.01	-1.34	0.22	-0.17	-0.5	0.05	-0.01	-1.34	-0.19	3.56	-0.2	-1.53	-2.63	2.28	-0.53	-1.18	2.01	-1.34	0.76	-0.92	0.17	-1.91	0.22	-1.4	-0.24
GPGVRYPLTFGWCYKLVPVE	cv-4	1	-0.2	-1.53	-2.63	2.28	-0.53	-1.18	2.01	-1.34	0.22	-0.17	-0.5	0.05	-0.01	-1.34	-0.19	3.56	-0.2	-1.53	-2.63	2.28	-0.53	-1.18	2.01	-1.34	0.76	-0.92	0.17	-1.91	0.22	-1.4	-0.24	-0.03	-1.47	1.45	1.24	1.27	1.55	1.47	1.3	0.83	0.61	1.6	1.17	0.73	0.53	0.25	-0.96
GVRYPLTFGWCYKLVPVEPD	cv-5	1	-0.2	-1.53	-2.63	2.28	-0.53	-1.18	2.01	-1.34	0.76	-0.92	0.17	-1.91	0.22	-1.4	-0.24	-0.03	-1.47	1.45	1.24	1.27	1.55	1.47	1.3	0.83	0.61	1.6	1.17	0.73	0.53	0.25	-0.96	-0.52	0.22	-0.17	-0.5	0.05	-0.01	-1.34	-0.19	3.56	1.36	0.07	0.26	-0.8	0.22	-1.37	0.08
MNGDDAFARRPTVGAQIPEK	cv-6	1	1.01	-0.53	0.43	0	0.23	0.1	-0.86	-0.68	-0.99	0	-0.37	0.69	-0.55	0.85	0.73	-0.8	-0.2	-1.53	-2.63	2.28	-0.53	-1.18	2.01	-1.34	-1.15	0.67	-0.41	-0.01	-2.68	1.31	0.03	0.56	-1.15	0.67	-0.41	-0.01	-2.68	1.31	0.03	0.56	0.15	-1.11	-1.35	-0.92	0.02	-0.91	0.36
DDAFARRPTVGAQIPEKIQK	cv-7	1	-1.15	0.67	-0.41	-0.01	-2.68	1.31	0.03	0.56	-1.15	0.67	-0.41	-0.01	-2.68	1.31	0.03	0.56	0.15	-1.11	-1.35	-0.92	0.02	-0.91	0.36	-0.48	1.52	0.61	0.96	-0.16	0.25	0.28	-1.33	-0.2	0.15	-1.11	-1.35	-0.92	0.02	-0.91	0.36	-0.48	-1.47	1.45	1.24	1.27	1.55	1.47	1.3
DAFARRPTVGAQIPEKIQKA	cv-8	1	-1.15	0.67	-0.41	-0.01	-2.68	1.31	0.03	0.56	0.15	-1.11	-1.35	-0.92	0.02	-0.91	0.36	-0.48	1.52	0.61	0.96	-0.16	0.25	0.28	-1.33	-0.2	0.15	-1.11	-1.35	-0.92	0.02	-0.91	0.36	-0.48	-1.47	1.45	1.24	1.27	1.55	1.47	1.3	0.83	-1.47	1.45	1.24	1.27	1.55	1.47	1.3
AFARRPTVGAQIPEKIQKAF	cv-9	1	0.15	-1.11	-1.35	-0.92	0.02	-0.91	0.36	-0.48	1.52	0.61	0.96	-0.16	0.25	0.28	-1.33	-0.2	0.15	-1.11	-1.35	-0.92	0.02	-0.91	0.36	-0.48	-1.47	1.45	1.24	1.27	1.55	1.47	1.3	0.83	-1.47	1.45	1.24	1.27	1.55	1.47	1.3	0.83	0.22	-0.17	-0.5	0.05	-0.01	-1.34	-0.19
VGAQIPEKIQKAFDDIAKYF	cv-10	1	0.76	-0.92	0.17	-1.91	0.22	-1.4	-0.24	-0.03	-0.2	-1.53	-2.63	2.28	-0.53	-1.18	2.01	-1.34	0.15	-1.11	-1.35	-0.92	0.02	-0.91	0.36	-0.48	-0.96	0.12	0.18	0.16	0.09	0.42	-0.2	-0.41	1.27	-0.14	0.3	-1.8	0.3	-1.61	-0.16	-0.13	0.22	-0.17	-0.5	0.05	-0.01	-1.34	-0.19
GAQIPEKIQKAFDDIAKYFS	cv-11	1	-0.2	-1.53	-2.63	2.28	-0.53	-1.18	2.01	-1.34	0.15	-1.11	-1.35	-0.92	0.02	-0.91	0.36	-0.48	-0.96	0.12	0.18	0.16	0.09	0.42	-0.2	-0.41	1.27	-0.14	0.3	-1.8	0.3	-1.61	-0.16	-0.13	0.22	-0.17	-0.5	0.05	-0.01	-1.34	-0.19	3.56	-1.18	0.4	0.1	0.36	-2.16	-0.17	0.91
AQIPEKIQKAFDDIAKYFSK	cv-12	1	0.15	-1.11	-1.35	-0.92	0.02	-0.91	0.36	-0.48	-0.96	0.12	0.18	0.16	0.09	0.42	-0.2	-0.41	1.27	-0.14	0.3	-1.8	0.3	-1.61	-0.16	-0.13	0.22	-0.17	-0.5	0.05	-0.01	-1.34	-0.19	3.56	-1.18	0.4	0.1	0.36	-2.16	-0.17	0.91	0.02	-1.17	0.7	0.7	0.8	1.64	0.67	1.63
IPEKIQKAFDDIAKYFSKEE	cv-13	1	1.27	-0.14	0.3	-1.8	0.3	-1.61	-0.16	-0.13	0.22	-0.17	-0.5	0.05	-0.01	-1.34	-0.19	3.56	-1.18	0.4	0.1	0.36	-2.16	-0.17	0.91	0.02	-1.17	0.7	0.7	0.8	1.64	0.67	1.63	0.13	1.27	-0.14	0.3	-1.8	0.3	-1.61	-0.16	-0.13	-0.96	0.12	0.18	0.16	0.09	0.42	-0.2
SKEEWEKMKASEKIFYVYMK	cv-14	1	-0.67	-0.86	-1.07	-0.41	-0.32	0.27	-0.64	0.11	-1.17	0.7	0.7	0.8	1.64	0.67	1.63	0.13	-1.18	0.4	0.1	0.36	-2.16	-0.17	0.91	0.02	-1.18	0.4	0.1	0.36	-2.16	-0.17	0.91	0.02	1.5	2.06	1.79	0.75	0.75	-0.13	-1.06	-0.85	-1.18	0.4	0.1	0.36	-2.16	-0.17	0.91
MKASEKIFYVYMKRKYEAMT	cv-15	1	1.01	-0.53	0.43	0	0.23	0.1	-0.86	-0.68	-1.17	0.7	0.7	0.8	1.64	0.67	1.63	0.13	0.15	-1.11	-1.35	-0.92	0.02	-0.91	0.36	-0.48	-0.67	-0.86	-1.07	-0.41	-0.32	0.27	-0.64	0.11	-1.18	0.4	0.1	0.36	-2.16	-0.17	0.91	0.02	-1.17	0.7	0.7	0.8	1.64	0.67	1.63
KASEKIFYVYMKRKYEAMTK	cv-16	1	-1.17	0.7	0.7	0.8	1.64	0.67	1.63	0.13	0.15	-1.11	-1.35	-0.92	0.02	-0.91	0.36	-0.48	-0.67	-0.86	-1.07	-0.41	-0.32	0.27	-0.64	0.11	-1.18	0.4	0.1	0.36	-2.16	-0.17	0.91	0.02	-1.17	0.7	0.7	0.8	1.64	0.67	1.63	0.13	1.27	-0.14	0.3	-1.8	0.3	-1.61	-0.16
ASEKIFYVYMKRKYEAMTKL	cv-17	1	0.15	-1.11	-1.35	-0.92	0.02	-0.91	0.36	-0.48	-0.67	-0.86	-1.07	-0.41	-0.32	0.27	-0.64	0.11	-1.18	0.4	0.1	0.36	-2.16	-0.17	0.91	0.02	-1.17	0.7	0.7	0.8	1.64	0.67	1.63	0.13	1.27	-0.14	0.3	-1.8	0.3	-1.61	-0.16	-0.13	1.52	0.61	0.96	-0.16	0.25	0.28	-1.33
YMKRKYEAMTKLGFKATLPP	cv-18	1	0.61	1.6	1.17	0.73	0.53	0.25	-0.96	-0.52	1.01	-0.53	0.43	0	0.23	0.1	-0.86	-0.68	-1.17	0.7	0.7	0.8	1.64	0.67	1.63	0.13	-1.47	1.45	1.24	1.27	1.55	1.47	1.3	0.83	-1.17	0.7	0.7	0.8	1.64	0.67	1.63	0.13	0.61	1.6	1.17	0.73	0.53	0.25	-0.96
KRKYEAMTKLGFKATLPPFM	cv-19	1	-1.17	0.7	0.7	0.8	1.64	0.67	1.63	0.13	-1.47	1.45	1.24	1.27	1.55	1.47	1.3	0.83	-1.17	0.7	0.7	0.8	1.64	0.67	1.63	0.13	0.61	1.6	1.17	0.73	0.53	0.25	-0.96	-0.52	-1.18	0.4	0.1	0.36	-2.16	-0.17	0.91	0.02	0.15	-1.11	-1.35	-0.92	0.02	-0.91	0.36
KYEAMTKLGFKATLPPFMCN	cv-20	1	-1.17	0.7	0.7	0.8	1.64	0.67	1.63	0.13	0.61	1.6	1.17	0.73	0.53	0.25	-0.96	-0.52	-1.18	0.4	0.1	0.36	-2.16	-0.17	0.91	0.02	0.15	-1.11	-1.35	-0.92	0.02	-0.91	0.36	-0.48	1.01	-0.53	0.43	0	0.23	0.1	-0.86	-0.68	-0.34	-0.51	-0.55	-1.06	0.01	-0.01	-0.79
KYEAMTKLGFKATLPPFMCN	cv-21	1	-1.17	0.7	0.7	0.8	1.64	0.67	1.63	0.13	0.61	1.6	1.17	0.73	0.53	0.25	-0.96	-0.52	-1.18	0.4	0.1	0.36	-2.16	-0.17	0.91	0.02	0.15	-1.11	-1.35	-0.92	0.02	-0.91	0.36	-0.48	1.01	-0.53	0.43	0	0.23	0.1	-0.86	-0.68	-0.34	-0.51	-0.55	-1.06	0.01	-0.01	-0.79
EAMTKLGFKATLPPFMCNKR	cv-22	1	-1.18	0.4	0.1	0.36	-2.16	-0.17	0.91	0.02	0.15	-1.11	-1.35	-0.92	0.02	-0.91	0.36	-0.48	1.01	-0.53	0.43	0	0.23	0.1	-0.86	-0.68	-0.34	-0.51	-0.55	-1.06	0.01	-0.01	-0.79	0.39	-1.17	0.7	0.7	0.8	1.64	0.67	1.63	0.13	1.36	0.07	0.26	-0.8	0.22	-1.37	0.08
MTKLGFKATLPPFMCNKRAE	cv-23	1	1.01	-0.53	0.43	0	0.23	0.1	-0.86	-0.68	-0.34	-0.51	-0.55	-1.06	0.01	-0.01	-0.79	0.39	-1.17	0.7	0.7	0.8	1.64	0.67	1.63	0.13	1.36	0.07	0.26	-0.8	0.22	-1.37	0.08	-0.62	-0.2	-1.53	-2.63	2.28	-0.53	-1.18	2.01	-1.34	1.52	0.61	0.96	-0.16	0.25	0.28	-1.33
GFKATLPPFMCNKRAEDFQG	cv-24	1	-0.2	-1.53	-2.63	2.28	-0.53	-1.18	2.01	-1.34	1.52	0.61	0.96	-0.16	0.25	0.28	-1.33	-0.2	-1.17	0.7	0.7	0.8	1.64	0.67	1.63	0.13	0.15	-1.11	-1.35	-0.92	0.02	-0.91	0.36	-0.48	-0.34	-0.51	-0.55	-1.06	0.01	-0.01	-0.79	0.39	1.36	0.07	0.26	-0.8	0.22	-1.37	0.08
KATLPPFMCNKRAEDFQGND	cv-25	1	-1.17	0.7	0.7	0.8	1.64	0.67	1.63	0.13	0.15	-1.11	-1.35	-0.92	0.02	-0.91	0.36	-0.48	-0.34	-0.51	-0.55	-1.06	0.01	-0.01	-0.79	0.39	1.36	0.07	0.26	-0.8	0.22	-1.37	0.08	-0.62	0.22	-0.17	-0.5	0.05	-0.01	-1.34	-0.19	3.56	0.22	-0.17	-0.5	0.05	-0.01	-1.34	-0.19
LPPFMCNKRAEDFQGNDLDN	cv-26	1	1.36	0.07	0.26	-0.8	0.22	-1.37	0.08	-0.62	0.22	-0.17	-0.5	0.05	-0.01	-1.34	-0.19	3.56	0.22	-0.17	-0.5	0.05	-0.01	-1.34	-0.19	3.56	1.52	0.61	0.96	-0.16	0.25	0.28	-1.33	-0.2	1.01	-0.53	0.43	0	0.23	0.1	-0.86	-0.68	0.18	-1.67	-0.46	-0.21	0	1.2	-1.61
RAEDFQGNDLDNDPNRGNQV	cv-27	1	-1.47	1.45	1.24	1.27	1.55	1.47	1.3	0.83	0.15	-1.11	-1.35	-0.92	0.02	-0.91	0.36	-0.48	-1.18	0.4	0.1	0.36	-2.16	-0.17	0.91	0.02	-1.15	0.67	-0.41	-0.01	-2.68	1.31	0.03	0.56	1.52	0.61	0.96	-0.16	0.25	0.28	-1.33	-0.2	-0.96	0.12	0.18	0.16	0.09	0.42	-0.2
DPNRGNQVERPQMTFGRLQG	cv-28	1	-1.15	0.67	-0.41	-0.01	-2.68	1.31	0.03	0.56	0.22	-0.17	-0.5	0.05	-0.01	-1.34	-0.19	3.56	-0.99	0	-0.37	0.69	-0.55	0.85	0.73	-0.8	-1.47	1.45	1.24	1.27	1.55	1.47	1.3	0.83	-0.2	-1.53	-2.63	2.28	-0.53	-1.18	2.01	-1.34	-0.99	0	-0.37	0.69	-0.55	0.85	0.73
RGNQVERPQMTFGRLQGISP	cv-29	1	-1.47	1.45	1.24	1.27	1.55	1.47	1.3	0.83	-0.2	-1.53	-2.63	2.28	-0.53	-1.18	2.01	-1.34	-0.99	0	-0.37	0.69	-0.55	0.85	0.73	-0.8	-0.96	0.12	0.18	0.16	0.09	0.42	-0.2	-0.41	0.76	-0.92	0.17	-1.91	0.22	-1.4	-0.24	-0.03	-1.18	0.4	0.1	0.36	-2.16	-0.17	0.91
GNQVERPQMTFGRLQGISPK	cv-30	1	-0.2	-1.53	-2.63	2.28	-0.53	-1.18	2.01	-1.34	-0.99	0	-0.37	0.69	-0.55	0.85	0.73	-0.8	-0.96	0.12	0.18	0.16	0.09	0.42	-0.2	-0.41	0.76	-0.92	0.17	-1.91	0.22	-1.4	-0.24	-0.03	-1.18	0.4	0.1	0.36	-2.16	-0.17	0.91	0.02	-1.47	1.45	1.24	1.27	1.55	1.47	1.3
NQVERPQMTFGRLQGISPKI	cv-31	1	-0.99	0	-0.37	0.69	-0.55	0.85	0.73	-0.8	-0.96	0.12	0.18	0.16	0.09	0.42	-0.2	-0.41	0.76	-0.92	0.17	-1.91	0.22	-1.4	-0.24	-0.03	-1.18	0.4	0.1	0.36	-2.16	-0.17	0.91	0.02	-1.47	1.45	1.24	1.27	1.55	1.47	1.3	0.83	0.22	-0.17	-0.5	0.05	-0.01	-1.34	-0.19
QVERPQMTFGRLQGISPKIM	cv-32	1	-0.96	0.12	0.18	0.16	0.09	0.42	-0.2	-0.41	0.76	-0.92	0.17	-1.91	0.22	-1.4	-0.24	-0.03	-1.18	0.4	0.1	0.36	-2.16	-0.17	0.91	0.02	-1.47	1.45	1.24	1.27	1.55	1.47	1.3	0.83	0.22	-0.17	-0.5	0.05	-0.01	-1.34	-0.19	3.56	-0.96	0.12	0.18	0.16	0.09	0.42	-0.2
ERPQMTFGRLQGISPKIMPK	cv-33	1	-1.18	0.4	0.1	0.36	-2.16	-0.17	0.91	0.02	-1.47	1.45	1.24	1.27	1.55	1.47	1.3	0.83	0.22	-0.17	-0.5	0.05	-0.01	-1.34	-0.19	3.56	-0.96	0.12	0.18	0.16	0.09	0.42	-0.2	-0.41	1.01	-0.53	0.43	0	0.23	0.1	-0.86	-0.68	-0.34	-0.51	-0.55	-1.06	0.01	-0.01	-0.79
GRLQGISPKIMPKKPAEEGN	cv-34	1	-0.2	-1.53	-2.63	2.28	-0.53	-1.18	2.01	-1.34	-1.47	1.45	1.24	1.27	1.55	1.47	1.3	0.83	1.36	0.07	0.26	-0.8	0.22	-1.37	0.08	-0.62	-0.96	0.12	0.18	0.16	0.09	0.42	-0.2	-0.41	-0.2	-1.53	-2.63	2.28	-0.53	-1.18	2.01	-1.34	1.27	-0.14	0.3	-1.8	0.3	-1.61	-0.16
NDSEEVPEASGPQNDGKELC	cv-35	1	-0.99	0	-0.37	0.69	-0.55	0.85	0.73	-0.8	-1.15	0.67	-0.41	-0.01	-2.68	1.31	0.03	0.56	-0.67	-0.86	-1.07	-0.41	-0.32	0.27	-0.64	0.11	-1.18	0.4	0.1	0.36	-2.16	-0.17	0.91	0.02	-1.18	0.4	0.1	0.36	-2.16	-0.17	0.91	0.02	0.76	-0.92	0.17	-1.91	0.22	-1.4	-0.24
PEASGPQNDGKELCPPGKPT	cv-36	1	0.22	-0.17	-0.5	0.05	-0.01	-1.34	-0.19	3.56	-1.18	0.4	0.1	0.36	-2.16	-0.17	0.91	0.02	0.15	-1.11	-1.35	-0.92	0.02	-0.91	0.36	-0.48	-0.67	-0.86	-1.07	-0.41	-0.32	0.27	-0.64	0.11	-0.2	-1.53	-2.63	2.28	-0.53	-1.18	2.01	-1.34	0.22	-0.17	-0.5	0.05	-0.01	-1.34	-0.19
SGPQNDGKELCPPGKPTTSE	cv-37	1	-0.67	-0.86	-1.07	-0.41	-0.32	0.27	-0.64	0.11	-0.2	-1.53	-2.63	2.28	-0.53	-1.18	2.01	-1.34	0.22	-0.17	-0.5	0.05	-0.01	-1.34	-0.19	3.56	-0.96	0.12	0.18	0.16	0.09	0.42	-0.2	-0.41	-0.99	0	-0.37	0.69	-0.55	0.85	0.73	-0.8	-1.15	0.67	-0.41	-0.01	-2.68	1.31	0.03
KPTTSEKIHERSGPKRGEHA	cv-38	1	-1.17	0.7	0.7	0.8	1.64	0.67	1.63	0.13	0.22	-0.17	-0.5	0.05	-0.01	-1.34	-0.19	3.56	-0.34	-0.51	-0.55	-1.06	0.01	-0.01	-0.79	0.39	-0.34	-0.51	-0.55	-1.06	0.01	-0.01	-0.79	0.39	-0.67	-0.86	-1.07	-0.41	-0.32	0.27	-0.64	0.11	-1.18	0.4	0.1	0.36	-2.16	-0.17	0.91
PTTSEKIHERSGPKRGEHAW	cv-39	1	0.22	-0.17	-0.5	0.05	-0.01	-1.34	-0.19	3.56	-0.34	-0.51	-0.55	-1.06	0.01	-0.01	-0.79	0.39	-0.34	-0.51	-0.55	-1.06	0.01	-0.01	-0.79	0.39	-0.67	-0.86	-1.07	-0.41	-0.32	0.27	-0.64	0.11	-1.18	0.4	0.1	0.36	-2.16	-0.17	0.91	0.02	-1.17	0.7	0.7	0.8	1.64	0.67	1.63
SGPKRGEHAWTHRLRERKQL	cv-40	1	-0.67	-0.86	-1.07	-0.41	-0.32	0.27	-0.64	0.11	-0.2	-1.53	-2.63	2.28	-0.53	-1.18	2.01	-1.34	0.22	-0.17	-0.5	0.05	-0.01	-1.34	-0.19	3.56	-1.17	0.7	0.7	0.8	1.64	0.67	1.63	0.13	-1.47	1.45	1.24	1.27	1.55	1.47	1.3	0.83	-0.2	-1.53	-2.63	2.28	-0.53	-1.18	2.01
PKRGEHAWTHRLRERKQLVI	cv-41	1	0.22	-0.17	-0.5	0.05	-0.01	-1.34	-0.19	3.56	-1.17	0.7	0.7	0.8	1.64	0.67	1.63	0.13	-1.47	1.45	1.24	1.27	1.55	1.47	1.3	0.83	-0.2	-1.53	-2.63	2.28	-0.53	-1.18	2.01	-1.34	-1.18	0.4	0.1	0.36	-2.16	-0.17	0.91	0.02	-0.43	-0.25	0.37	0.19	0.51	1.28	0.93
RGEHAWTHRLRERKQLVIYE	cv-42	1	-1.47	1.45	1.24	1.27	1.55	1.47	1.3	0.83	-0.2	-1.53	-2.63	2.28	-0.53	-1.18	2.01	-1.34	-1.18	0.4	0.1	0.36	-2.16	-0.17	0.91	0.02	-0.43	-0.25	0.37	0.19	0.51	1.28	0.93	0.65	0.15	-1.11	-1.35	-0.92	0.02	-0.91	0.36	-0.48	1.5	2.06	1.79	0.75	0.75	-0.13	-1.06
EHAWTHRLRERKQLVIYEEI	cv-43	1	-1.18	0.4	0.1	0.36	-2.16	-0.17	0.91	0.02	-0.43	-0.25	0.37	0.19	0.51	1.28	0.93	0.65	0.15	-1.11	-1.35	-0.92	0.02	-0.91	0.36	-0.48	1.5	2.06	1.79	0.75	0.75	-0.13	-1.06	-0.85	-0.34	-0.51	-0.55	-1.06	0.01	-0.01	-0.79	0.39	-0.43	-0.25	0.37	0.19	0.51	1.28	0.93
HAWTHRLRERKQLVIYEEIS	cv-44	1	-0.43	-0.25	0.37	0.19	0.51	1.28	0.93	0.65	0.15	-1.11	-1.35	-0.92	0.02	-0.91	0.36	-0.48	1.5	2.06	1.79	0.75	0.75	-0.13	-1.06	-0.85	-0.34	-0.51	-0.55	-1.06	0.01	-0.01	-0.79	0.39	-0.43	-0.25	0.37	0.19	0.51	1.28	0.93	0.65	-1.47	1.45	1.24	1.27	1.55	1.47	1.3
WTHRLRERKQLVIYEEISDP	cv-45	1	1.5	2.06	1.79	0.75	0.75	-0.13	-1.06	-0.85	-0.34	-0.51	-0.55	-1.06	0.01	-0.01	-0.79	0.39	-0.43	-0.25	0.37	0.19	0.51	1.28	0.93	0.65	-1.47	1.45	1.24	1.27	1.55	1.47	1.3	0.83	1.36	0.07	0.26	-0.8	0.22	-1.37	0.08	-0.62	-1.47	1.45	1.24	1.27	1.55	1.47	1.3
THRLRERKQLVIYEEISDPE	cv-46	1	-0.34	-0.51	-0.55	-1.06	0.01	-0.01	-0.79	0.39	-0.43	-0.25	0.37	0.19	0.51	1.28	0.93	0.65	-1.47	1.45	1.24	1.27	1.55	1.47	1.3	0.83	1.36	0.07	0.26	-0.8	0.22	-1.37	0.08	-0.62	-1.47	1.45	1.24	1.27	1.55	1.47	1.3	0.83	-1.18	0.4	0.1	0.36	-2.16	-0.17	0.91
LRERKQLVIYEEISDPEEDD	cv-47	1	1.36	0.07	0.26	-0.8	0.22	-1.37	0.08	-0.62	-1.47	1.45	1.24	1.27	1.55	1.47	1.3	0.83	-1.18	0.4	0.1	0.36	-2.16	-0.17	0.91	0.02	-1.47	1.45	1.24	1.27	1.55	1.47	1.3	0.83	-1.17	0.7	0.7	0.8	1.64	0.67	1.63	0.13	-0.96	0.12	0.18	0.16	0.09	0.42	-0.2
RERKQLVIYEEISDPEEDDE	cv-48	1	-1.47	1.45	1.24	1.27	1.55	1.47	1.3	0.83	-1.18	0.4	0.1	0.36	-2.16	-0.17	0.91	0.02	-1.47	1.45	1.24	1.27	1.55	1.47	1.3	0.83	-1.17	0.7	0.7	0.8	1.64	0.67	1.63	0.13	-0.96	0.12	0.18	0.16	0.09	0.42	-0.2	-0.41	1.36	0.07	0.26	-0.8	0.22	-1.37	0.08
GPGVRYPLTFGWCYKLVPVE	ncv-1	-1	-0.2	-1.53	-2.63	2.28	-0.53	-1.18	2.01	-1.34	0.22	-0.17	-0.5	0.05	-0.01	-1.34	-0.19	3.56	-0.2	-1.53	-2.63	2.28	-0.53	-1.18	2.01	-1.34	0.76	-0.92	0.17	-1.91	0.22	-1.4	-0.24	-0.03	-1.47	1.45	1.24	1.27	1.55	1.47	1.3	0.83	0.61	1.6	1.17	0.73	0.53	0.25	-0.96
PGVRYPLTFGWCYKLVPVEP	ncv-2	-1	0.22	-0.17	-0.5	0.05	-0.01	-1.34	-0.19	3.56	-0.2	-1.53	-2.63	2.28	-0.53	-1.18	2.01	-1.34	0.76	-0.92	0.17	-1.91	0.22	-1.4	-0.24	-0.03	-1.47	1.45	1.24	1.27	1.55	1.47	1.3	0.83	0.61	1.6	1.17	0.73	0.53	0.25	-0.96	-0.52	0.22	-0.17	-0.5	0.05	-0.01	-1.34	-0.19
DWQNYTPGPGVRYPLTFGWC	ncv-3	-1	-1.15	0.67	-0.41	-0.01	-2.68	1.31	0.03	0.56	1.5	2.06	1.79	0.75	0.75	-0.13	-1.06	-0.85	-0.96	0.12	0.18	0.16	0.09	0.42	-0.2	-0.41	-0.99	0	-0.37	0.69	-0.55	0.85	0.73	-0.8	0.61	1.6	1.17	0.73	0.53	0.25	-0.96	-0.52	-0.34	-0.51	-0.55	-1.06	0.01	-0.01	-0.79
WQNTPGPGVRYPLTFGWCYK	ncv-4	-1	1.5	2.06	1.79	0.75	0.75	-0.13	-1.06	-0.85	-0.96	0.12	0.18	0.16	0.09	0.42	-0.2	-0.41	-0.99	0	-0.37	0.69	-0.55	0.85	0.73	-0.8	-0.34	-0.51	-0.55	-1.06	0.01	-0.01	-0.79	0.39	0.22	-0.17	-0.5	0.05	-0.01	-1.34	-0.19	3.56	-0.2	-1.53	-2.63	2.28	-0.53	-1.18	2.01
YTPGPGVRYPLTFGWCYKLV	ncv-5	-1	0.61	1.6	1.17	0.73	0.53	0.25	-0.96	-0.52	-0.34	-0.51	-0.55	-1.06	0.01	-0.01	-0.79	0.39	0.22	-0.17	-0.5	0.05	-0.01	-1.34	-0.19	3.56	-0.2	-1.53	-2.63	2.28	-0.53	-1.18	2.01	-1.34	0.22	-0.17	-0.5	0.05	-0.01	-1.34	-0.19	3.56	-0.2	-1.53	-2.63	2.28	-0.53	-1.18	2.01
AFARRPTVGAQIPEKIQKAF	ncv-6	-1	0.15	-1.11	-1.35	-0.92	0.02	-0.91	0.36	-0.48	1.52	0.61	0.96	-0.16	0.25	0.28	-1.33	-0.2	0.15	-1.11	-1.35	-0.92	0.02	-0.91	0.36	-0.48	-1.47	1.45	1.24	1.27	1.55	1.47	1.3	0.83	-1.47	1.45	1.24	1.27	1.55	1.47	1.3	0.83	0.22	-0.17	-0.5	0.05	-0.01	-1.34	-0.19
RRPTVGAQIPEKIQKAFDDI	ncv-7	-1	-1.47	1.45	1.24	1.27	1.55	1.47	1.3	0.83	-1.47	1.45	1.24	1.27	1.55	1.47	1.3	0.83	0.22	-0.17	-0.5	0.05	-0.01	-1.34	-0.19	3.56	-0.34	-0.51	-0.55	-1.06	0.01	-0.01	-0.79	0.39	0.76	-0.92	0.17	-1.91	0.22	-1.4	-0.24	-0.03	-0.2	-1.53	-2.63	2.28	-0.53	-1.18	2.01
RPTVGAQIPEKIQKAFDDIA	ncv-8	-1	-1.47	1.45	1.24	1.27	1.55	1.47	1.3	0.83	0.22	-0.17	-0.5	0.05	-0.01	-1.34	-0.19	3.56	-0.34	-0.51	-0.55	-1.06	0.01	-0.01	-0.79	0.39	0.76	-0.92	0.17	-1.91	0.22	-1.4	-0.24	-0.03	-0.2	-1.53	-2.63	2.28	-0.53	-1.18	2.01	-1.34	0.15	-1.11	-1.35	-0.92	0.02	-0.91	0.36
ARRPTVGAQIPEKIQKAFDD	ncv-9	-1	0.15	-1.11	-1.35	-0.92	0.02	-0.91	0.36	-0.48	-1.47	1.45	1.24	1.27	1.55	1.47	1.3	0.83	-1.47	1.45	1.24	1.27	1.55	1.47	1.3	0.83	0.22	-0.17	-0.5	0.05	-0.01	-1.34	-0.19	3.56	-0.34	-0.51	-0.55	-1.06	0.01	-0.01	-0.79	0.39	0.76	-0.92	0.17	-1.91	0.22	-1.4	-0.24
RRPTVGAQIPEKIQKAFDDI	ncv-10	-1	-1.47	1.45	1.24	1.27	1.55	1.47	1.3	0.83	-1.47	1.45	1.24	1.27	1.55	1.47	1.3	0.83	0.22	-0.17	-0.5	0.05	-0.01	-1.34	-0.19	3.56	-0.34	-0.51	-0.55	-1.06	0.01	-0.01	-0.79	0.39	0.76	-0.92	0.17	-1.91	0.22	-1.4	-0.24	-0.03	-0.2	-1.53	-2.63	2.28	-0.53	-1.18	2.01
RPTVGAQIPEKIQKAFDDIA	ncv-11	-1	-1.47	1.45	1.24	1.27	1.55	1.47	1.3	0.83	0.22	-0.17	-0.5	0.05	-0.01	-1.34	-0.19	3.56	-0.34	-0.51	-0.55	-1.06	0.01	-0.01	-0.79	0.39	0.76	-0.92	0.17	-1.91	0.22	-1.4	-0.24	-0.03	-0.2	-1.53	-2.63	2.28	-0.53	-1.18	2.01	-1.34	0.15	-1.11	-1.35	-0.92	0.02	-0.91	0.36
TVGAQIPEKIQKAFDDIAKY	ncv-12	-1	-0.34	-0.51	-0.55	-1.06	0.01	-0.01	-0.79	0.39	0.76	-0.92	0.17	-1.91	0.22	-1.4	-0.24	-0.03	-0.2	-1.53	-2.63	2.28	-0.53	-1.18	2.01	-1.34	0.15	-1.11	-1.35	-0.92	0.02	-0.91	0.36	-0.48	-0.96	0.12	0.18	0.16	0.09	0.42	-0.2	-0.41	1.27	-0.14	0.3	-1.8	0.3	-1.61	-0.16
IAKYFSKEEWEKMKASEKIF	ncv-13	-1	1.27	-0.14	0.3	-1.8	0.3	-1.61	-0.16	-0.13	0.15	-1.11	-1.35	-0.92	0.02	-0.91	0.36	-0.48	-1.17	0.7	0.7	0.8	1.64	0.67	1.63	0.13	0.61	1.6	1.17	0.73	0.53	0.25	-0.96	-0.52	1.52	0.61	0.96	-0.16	0.25	0.28	-1.33	-0.2	-0.67	-0.86	-1.07	-0.41	-0.32	0.27	-0.64
EEWEKMKASEKIFYVYMKRK	ncv-14	-1	-1.18	0.4	0.1	0.36	-2.16	-0.17	0.91	0.02	-1.18	0.4	0.1	0.36	-2.16	-0.17	0.91	0.02	1.5	2.06	1.79	0.75	0.75	-0.13	-1.06	-0.85	-1.18	0.4	0.1	0.36	-2.16	-0.17	0.91	0.02	-1.17	0.7	0.7	0.8	1.64	0.67	1.63	0.13	1.01	-0.53	0.43	0	0.23	0.1	-0.86
EWEKMKASEKIFYVYMKRKY	ncv-15	-1	-1.18	0.4	0.1	0.36	-2.16	-0.17	0.91	0.02	1.5	2.06	1.79	0.75	0.75	-0.13	-1.06	-0.85	-1.18	0.4	0.1	0.36	-2.16	-0.17	0.91	0.02	-1.17	0.7	0.7	0.8	1.64	0.67	1.63	0.13	1.01	-0.53	0.43	0	0.23	0.1	-0.86	-0.68	-1.17	0.7	0.7	0.8	1.64	0.67	1.63
WEKMKASEKIFYVYMKRKYE	ncv-16	-1	1.5	2.06	1.79	0.75	0.75	-0.13	-1.06	-0.85	-1.18	0.4	0.1	0.36	-2.16	-0.17	0.91	0.02	-1.17	0.7	0.7	0.8	1.64	0.67	1.63	0.13	1.01	-0.53	0.43	0	0.23	0.1	-0.86	-0.68	-1.17	0.7	0.7	0.8	1.64	0.67	1.63	0.13	0.15	-1.11	-1.35	-0.92	0.02	-0.91	0.36
KIFYVYMKRKYEAMTKLGFK	ncv-17	-1	-1.17	0.7	0.7	0.8	1.64	0.67	1.63	0.13	1.27	-0.14	0.3	-1.8	0.3	-1.61	-0.16	-0.13	1.52	0.61	0.96	-0.16	0.25	0.28	-1.33	-0.2	0.61	1.6	1.17	0.73	0.53	0.25	-0.96	-0.52	0.76	-0.92	0.17	-1.91	0.22	-1.4	-0.24	-0.03	0.61	1.6	1.17	0.73	0.53	0.25	-0.96
FYVYMKRKYEAMTKLGFKAT	ncv-18	-1	1.52	0.61	0.96	-0.16	0.25	0.28	-1.33	-0.2	0.61	1.6	1.17	0.73	0.53	0.25	-0.96	-0.52	0.76	-0.92	0.17	-1.91	0.22	-1.4	-0.24	-0.03	0.61	1.6	1.17	0.73	0.53	0.25	-0.96	-0.52	1.01	-0.53	0.43	0	0.23	0.1	-0.86	-0.68	-1.17	0.7	0.7	0.8	1.64	0.67	1.63
VYMKRKYEAMTKLGFKATLP	ncv-19	-1	0.76	-0.92	0.17	-1.91	0.22	-1.4	-0.24	-0.03	0.61	1.6	1.17	0.73	0.53	0.25	-0.96	-0.52	1.01	-0.53	0.43	0	0.23	0.1	-0.86	-0.68	-1.17	0.7	0.7	0.8	1.64	0.67	1.63	0.13	-1.47	1.45	1.24	1.27	1.55	1.47	1.3	0.83	-1.17	0.7	0.7	0.8	1.64	0.67	1.63
VYMKRKYEAMTKLGFKATLP	ncv-20	-1	0.76	-0.92	0.17	-1.91	0.22	-1.4	-0.24	-0.03	0.61	1.6	1.17	0.73	0.53	0.25	-0.96	-0.52	1.01	-0.53	0.43	0	0.23	0.1	-0.86	-0.68	-1.17	0.7	0.7	0.8	1.64	0.67	1.63	0.13	-1.47	1.45	1.24	1.27	1.55	1.47	1.3	0.83	-1.17	0.7	0.7	0.8	1.64	0.67	1.63
MKRKYEAMTKLGFKATLPPF	ncv-21	-1	1.01	-0.53	0.43	0	0.23	0.1	-0.86	-0.68	-1.17	0.7	0.7	0.8	1.64	0.67	1.63	0.13	-1.47	1.45	1.24	1.27	1.55	1.47	1.3	0.83	-1.17	0.7	0.7	0.8	1.64	0.67	1.63	0.13	0.61	1.6	1.17	0.73	0.53	0.25	-0.96	-0.52	-1.18	0.4	0.1	0.36	-2.16	-0.17	0.91
RKYEAMTKLGFKATLPPFMC	ncv-22	-1	-1.47	1.45	1.24	1.27	1.55	1.47	1.3	0.83	-1.17	0.7	0.7	0.8	1.64	0.67	1.63	0.13	0.61	1.6	1.17	0.73	0.53	0.25	-0.96	-0.52	-1.18	0.4	0.1	0.36	-2.16	-0.17	0.91	0.02	0.15	-1.11	-1.35	-0.92	0.02	-0.91	0.36	-0.48	1.01	-0.53	0.43	0	0.23	0.1	-0.86
AMTKLGFKATLPPFMCNKRA	ncv-23	-1	0.15	-1.11	-1.35	-0.92	0.02	-0.91	0.36	-0.48	1.01	-0.53	0.43	0	0.23	0.1	-0.86	-0.68	-0.34	-0.51	-0.55	-1.06	0.01	-0.01	-0.79	0.39	-1.17	0.7	0.7	0.8	1.64	0.67	1.63	0.13	1.36	0.07	0.26	-0.8	0.22	-1.37	0.08	-0.62	-0.2	-1.53	-2.63	2.28	-0.53	-1.18	2.01
TKLGFKATLPPFMCNKRAED	ncv-24	-1	-0.34	-0.51	-0.55	-1.06	0.01	-0.01	-0.79	0.39	-1.17	0.7	0.7	0.8	1.64	0.67	1.63	0.13	1.36	0.07	0.26	-0.8	0.22	-1.37	0.08	-0.62	-0.2	-1.53	-2.63	2.28	-0.53	-1.18	2.01	-1.34	1.52	0.61	0.96	-0.16	0.25	0.28	-1.33	-0.2	-1.17	0.7	0.7	0.8	1.64	0.67	1.63
GFKATLPPFMCNKRAEDFQG	ncv-25	-1	-0.2	-1.53	-2.63	2.28	-0.53	-1.18	2.01	-1.34	1.52	0.61	0.96	-0.16	0.25	0.28	-1.33	-0.2	-1.17	0.7	0.7	0.8	1.64	0.67	1.63	0.13	0.15	-1.11	-1.35	-0.92	0.02	-0.91	0.36	-0.48	-0.34	-0.51	-0.55	-1.06	0.01	-0.01	-0.79	0.39	1.36	0.07	0.26	-0.8	0.22	-1.37	0.08
FMCNKRAEDFQGNDLDNDPN	ncv-26	-1	1.52	0.61	0.96	-0.16	0.25	0.28	-1.33	-0.2	1.01	-0.53	0.43	0	0.23	0.1	-0.86	-0.68	0.18	-1.67	-0.46	-0.21	0	1.2	-1.61	-0.19	-0.99	0	-0.37	0.69	-0.55	0.85	0.73	-0.8	-1.17	0.7	0.7	0.8	1.64	0.67	1.63	0.13	-1.47	1.45	1.24	1.27	1.55	1.47	1.3
NDLDNDPNRGNQVERPQMTF	ncv-27	-1	-0.99	0	-0.37	0.69	-0.55	0.85	0.73	-0.8	-1.15	0.67	-0.41	-0.01	-2.68	1.31	0.03	0.56	1.36	0.07	0.26	-0.8	0.22	-1.37	0.08	-0.62	-1.15	0.67	-0.41	-0.01	-2.68	1.31	0.03	0.56	-0.99	0	-0.37	0.69	-0.55	0.85	0.73	-0.8	-1.15	0.67	-0.41	-0.01	-2.68	1.31	0.03
DNDPNRGNQVERPQMTFGRL	ncv-28	-1	-1.15	0.67	-0.41	-0.01	-2.68	1.31	0.03	0.56	-0.99	0	-0.37	0.69	-0.55	0.85	0.73	-0.8	-1.15	0.67	-0.41	-0.01	-2.68	1.31	0.03	0.56	0.22	-0.17	-0.5	0.05	-0.01	-1.34	-0.19	3.56	-0.99	0	-0.37	0.69	-0.55	0.85	0.73	-0.8	-1.47	1.45	1.24	1.27	1.55	1.47	1.3
NDPNRGNQVERPQMTFGRLQ	ncv-29	-1	-0.99	0	-0.37	0.69	-0.55	0.85	0.73	-0.8	-1.15	0.67	-0.41	-0.01	-2.68	1.31	0.03	0.56	0.22	-0.17	-0.5	0.05	-0.01	-1.34	-0.19	3.56	-0.99	0	-0.37	0.69	-0.55	0.85	0.73	-0.8	-1.47	1.45	1.24	1.27	1.55	1.47	1.3	0.83	-0.2	-1.53	-2.63	2.28	-0.53	-1.18	2.01
DPNRGNQVERPQMTFGRLQG	ncv-30	-1	-1.15	0.67	-0.41	-0.01	-2.68	1.31	0.03	0.56	0.22	-0.17	-0.5	0.05	-0.01	-1.34	-0.19	3.56	-0.99	0	-0.37	0.69	-0.55	0.85	0.73	-0.8	-1.47	1.45	1.24	1.27	1.55	1.47	1.3	0.83	-0.2	-1.53	-2.63	2.28	-0.53	-1.18	2.01	-1.34	-0.99	0	-0.37	0.69	-0.55	0.85	0.73
PNRGNQVERPQMTFGRLQGI	ncv-31	-1	0.22	-0.17	-0.5	0.05	-0.01	-1.34	-0.19	3.56	-0.99	0	-0.37	0.69	-0.55	0.85	0.73	-0.8	-1.47	1.45	1.24	1.27	1.55	1.47	1.3	0.83	-0.2	-1.53	-2.63	2.28	-0.53	-1.18	2.01	-1.34	-0.99	0	-0.37	0.69	-0.55	0.85	0.73	-0.8	-0.96	0.12	0.18	0.16	0.09	0.42	-0.2
RGNQVERPQMTFGRLQGISP	ncv-32	-1	-1.47	1.45	1.24	1.27	1.55	1.47	1.3	0.83	-0.2	-1.53	-2.63	2.28	-0.53	-1.18	2.01	-1.34	-0.99	0	-0.37	0.69	-0.55	0.85	0.73	-0.8	-0.96	0.12	0.18	0.16	0.09	0.42	-0.2	-0.41	0.76	-0.92	0.17	-1.91	0.22	-1.4	-0.24	-0.03	-1.18	0.4	0.1	0.36	-2.16	-0.17	0.91
PQMTFGRLQGISPKIMPKKP	ncv-33	-1	0.22	-0.17	-0.5	0.05	-0.01	-1.34	-0.19	3.56	-0.96	0.12	0.18	0.16	0.09	0.42	-0.2	-0.41	1.01	-0.53	0.43	0	0.23	0.1	-0.86	-0.68	-0.34	-0.51	-0.55	-1.06	0.01	-0.01	-0.79	0.39	1.52	0.61	0.96	-0.16	0.25	0.28	-1.33	-0.2	-0.2	-1.53	-2.63	2.28	-0.53	-1.18	2.01
PAEEGNDSEEVPEASGPQND	ncv-34	-1	0.22	-0.17	-0.5	0.05	-0.01	-1.34	-0.19	3.56	0.15	-1.11	-1.35	-0.92	0.02	-0.91	0.36	-0.48	-1.18	0.4	0.1	0.36	-2.16	-0.17	0.91	0.02	-1.18	0.4	0.1	0.36	-2.16	-0.17	0.91	0.02	-0.2	-1.53	-2.63	2.28	-0.53	-1.18	2.01	-1.34	-0.99	0	-0.37	0.69	-0.55	0.85	0.73
DSEEVPEASGPQNDGKELCP	ncv-35	-1	-1.15	0.67	-0.41	-0.01	-2.68	1.31	0.03	0.56	-0.67	-0.86	-1.07	-0.41	-0.32	0.27	-0.64	0.11	-1.18	0.4	0.1	0.36	-2.16	-0.17	0.91	0.02	-1.18	0.4	0.1	0.36	-2.16	-0.17	0.91	0.02	0.76	-0.92	0.17	-1.91	0.22	-1.4	-0.24	-0.03	0.22	-0.17	-0.5	0.05	-0.01	-1.34	-0.19
EVPEASGPQNDGKELCPPGK	ncv-36	-1	-1.18	0.4	0.1	0.36	-2.16	-0.17	0.91	0.02	0.76	-0.92	0.17	-1.91	0.22	-1.4	-0.24	-0.03	0.22	-0.17	-0.5	0.05	-0.01	-1.34	-0.19	3.56	-1.18	0.4	0.1	0.36	-2.16	-0.17	0.91	0.02	0.15	-1.11	-1.35	-0.92	0.02	-0.91	0.36	-0.48	-0.67	-0.86	-1.07	-0.41	-0.32	0.27	-0.64
LCPPGKPTTSEKIHERSGPK	ncv-37	-1	1.36	0.07	0.26	-0.8	0.22	-1.37	0.08	-0.62	0.18	-1.67	-0.46	-0.21	0	1.2	-1.61	-0.19	0.22	-0.17	-0.5	0.05	-0.01	-1.34	-0.19	3.56	0.22	-0.17	-0.5	0.05	-0.01	-1.34	-0.19	3.56	-0.2	-1.53	-2.63	2.28	-0.53	-1.18	2.01	-1.34	-1.17	0.7	0.7	0.8	1.64	0.67	1.63
CPPGKPTTSEKIHERSGPKR	ncv-38	-1	0.18	-1.67	-0.46	-0.21	0	1.2	-1.61	-0.19	0.22	-0.17	-0.5	0.05	-0.01	-1.34	-0.19	3.56	0.22	-0.17	-0.5	0.05	-0.01	-1.34	-0.19	3.56	-0.2	-1.53	-2.63	2.28	-0.53	-1.18	2.01	-1.34	-1.17	0.7	0.7	0.8	1.64	0.67	1.63	0.13	0.22	-0.17	-0.5	0.05	-0.01	-1.34	-0.19
KIHERSGPKRGEHAWTHRLR	ncv-39	-1	-1.17	0.7	0.7	0.8	1.64	0.67	1.63	0.13	1.27	-0.14	0.3	-1.8	0.3	-1.61	-0.16	-0.13	-0.43	-0.25	0.37	0.19	0.51	1.28	0.93	0.65	-1.18	0.4	0.1	0.36	-2.16	-0.17	0.91	0.02	-1.47	1.45	1.24	1.27	1.55	1.47	1.3	0.83	-0.67	-0.86	-1.07	-0.41	-0.32	0.27	-0.64
HERSGPKRGEHAWTHRLRER	ncv-40	-1	-0.43	-0.25	0.37	0.19	0.51	1.28	0.93	0.65	-1.18	0.4	0.1	0.36	-2.16	-0.17	0.91	0.02	-1.47	1.45	1.24	1.27	1.55	1.47	1.3	0.83	-0.67	-0.86	-1.07	-0.41	-0.32	0.27	-0.64	0.11	-0.2	-1.53	-2.63	2.28	-0.53	-1.18	2.01	-1.34	0.22	-0.17	-0.5	0.05	-0.01	-1.34	-0.19
RSGPKRGEHAWTHRLRERKQ	ncv-41	-1	-1.47	1.45	1.24	1.27	1.55	1.47	1.3	0.83	-0.67	-0.86	-1.07	-0.41	-0.32	0.27	-0.64	0.11	-0.2	-1.53	-2.63	2.28	-0.53	-1.18	2.01	-1.34	0.22	-0.17	-0.5	0.05	-0.01	-1.34	-0.19	3.56	-1.17	0.7	0.7	0.8	1.64	0.67	1.63	0.13	-1.47	1.45	1.24	1.27	1.55	1.47	1.3
GPKRGEHAWTHRLRERKQLV	ncv-42	-1	-0.2	-1.53	-2.63	2.28	-0.53	-1.18	2.01	-1.34	0.22	-0.17	-0.5	0.05	-0.01	-1.34	-0.19	3.56	-1.17	0.7	0.7	0.8	1.64	0.67	1.63	0.13	-1.47	1.45	1.24	1.27	1.55	1.47	1.3	0.83	-0.2	-1.53	-2.63	2.28	-0.53	-1.18	2.01	-1.34	-1.18	0.4	0.1	0.36	-2.16	-0.17	0.91
PKRGEHAWTHRLRERKQLVI	ncv-43	-1	0.22	-0.17	-0.5	0.05	-0.01	-1.34	-0.19	3.56	-1.17	0.7	0.7	0.8	1.64	0.67	1.63	0.13	-1.47	1.45	1.24	1.27	1.55	1.47	1.3	0.83	-0.2	-1.53	-2.63	2.28	-0.53	-1.18	2.01	-1.34	-1.18	0.4	0.1	0.36	-2.16	-0.17	0.91	0.02	-0.43	-0.25	0.37	0.19	0.51	1.28	0.93
RGEHAWTHRLRERKQLVIYE	ncv-44	-1	-1.47	1.45	1.24	1.27	1.55	1.47	1.3	0.83	-0.2	-1.53	-2.63	2.28	-0.53	-1.18	2.01	-1.34	-1.18	0.4	0.1	0.36	-2.16	-0.17	0.91	0.02	-0.43	-0.25	0.37	0.19	0.51	1.28	0.93	0.65	0.15	-1.11	-1.35	-0.92	0.02	-0.91	0.36	-0.48	1.5	2.06	1.79	0.75	0.75	-0.13	-1.06
GEHAWTHRLRERKQLVIYEE	ncv-45	-1	-0.2	-1.53	-2.63	2.28	-0.53	-1.18	2.01	-1.34	-1.18	0.4	0.1	0.36	-2.16	-0.17	0.91	0.02	-0.43	-0.25	0.37	0.19	0.51	1.28	0.93	0.65	0.15	-1.11	-1.35	-0.92	0.02	-0.91	0.36	-0.48	1.5	2.06	1.79	0.75	0.75	-0.13	-1.06	-0.85	-0.34	-0.51	-0.55	-1.06	0.01	-0.01	-0.79
AWTHRLRERKQLVIYEEISD	ncv-46	-1	0.15	-1.11	-1.35	-0.92	0.02	-0.91	0.36	-0.48	1.5	2.06	1.79	0.75	0.75	-0.13	-1.06	-0.85	-0.34	-0.51	-0.55	-1.06	0.01	-0.01	-0.79	0.39	-0.43	-0.25	0.37	0.19	0.51	1.28	0.93	0.65	-1.47	1.45	1.24	1.27	1.55	1.47	1.3	0.83	1.36	0.07	0.26	-0.8	0.22	-1.37	0.08
WTHRLRERKQLVIYEEISDP	ncv-47	-1	1.5	2.06	1.79	0.75	0.75	-0.13	-1.06	-0.85	-0.34	-0.51	-0.55	-1.06	0.01	-0.01	-0.79	0.39	-0.43	-0.25	0.37	0.19	0.51	1.28	0.93	0.65	-1.47	1.45	1.24	1.27	1.55	1.47	1.3	0.83	1.36	0.07	0.26	-0.8	0.22	-1.37	0.08	-0.62	-1.47	1.45	1.24	1.27	1.55	1.47	1.3
[truncated: 113 more columns]
